# Supplementary material for: Unsupervised assessment of microarray data quality using a Gaussian mixture model
Source: BMC Bioinformatics. 2009 Jun 22;10:191. doi: 10.1186/1471-2105-10-191 (PMC2717951; doi:10.1186/1471-2105-10-191)
Supplement: Additional file 2 — – Training Data 3 Prime Arrays. Excel workbook containing the .CEL file names and Feature Scores for "dataset 1" (3' expression arrays.). [file 1471-2105-10-191-S2.xls]

## Sheet: Field Descriptions
Note: Only features beginning with "SCORE." were used for classification purposes.
expert.annotation	classification label provided by domain expert: 0=good quality, 1=suspicious quality, 2=low quality
EM + Naïve Bayes	classification label predicted by EM +Naïve Bayes classifier: 0=acceptable quality, 1=unacceptable quality
chip.name	GEO sample identifier
data.name	GEO dataset identifier if available; otherwise GEO series identifier
exp.name	GEO series identifier
chip.type	Affymetrix chip type
mean.raw.int	mean of raw log intensity distribution
SCORE.mean.raw.int	SCORE( mean.raw.int ) 1
sd.raw.int	standard deviation of raw log intensity distribution
SCORE.sd.raw.int	SCORE( sd.raw.int ) 1
median.raw.int	median of raw log intensity distribution
SCORE.median.raw.int	SCORE( median.raw.int ) 1
interQuartile.raw.int	inter-quartile range of raw log intensity distribution
SCORE.interQuartile.raw.int	SCORE( interQuartile.raw.int ) 1
q.5.raw.int	5th percentile of raw log intensity distribution
SCORE.q.5.raw.int	SCORE( q.5.raw.int ) 1
q.95.raw.int	95th percentile of raw log intensity distribution
SCORE.q.95.raw.int	SCORE( q.95.raw.int ) 1
slope.bias	slope parameter of linear regression of log expression level versus probe number, as computed by R affy library function AffyRNAdeg().
SCORE.slope.bias	SCORE( slope.bias ) 1
p.bias	p-value for slope.bias, as computed by R affy library function AffyRNAdeg()
SCORE.p.bias	SCORE( p.bias ) 1
mean.norm.int	mean of normalized log intensity distribution
SCORE.mean.norm.int	SCORE( mean.norm.int ) 1
sd.norm.int	standard deviation of normalized log intensity distribution
SCORE.sd.norm.int	SCORE( sd.norm.int ) 1
median.norm.int	median of normalized log intensity distribution
SCORE.median.norm.int	SCORE( median.norm.int ) 1
interQuartile.norm.int	inter-quartile range of normalized log intensity distribution
SCORE.interQuartile.norm.int	SCORE( interQuartile.norm.int ) 1
q.5.norm.int	5th percentile of normalized log intensity distribution
SCORE.q.5.norm.int	SCORE( q.5.norm.int ) 1
q.95.norm.int	95th percentile of normalized log intensity distribution
SCORE.q.95.norm.int	SCORE( q.95.norm.int ) 1
PLM.w.q.0.001	0.1th percentile of the probe-level model weights, computed using affyPLM library functionality. 2
SCORE.PLM.w.q.0.001	SCORE( PLM.w.q.0.001 ) 1
PLM.w.q.0.01	1st percentile of probe-level model weights 2
SCORE.PLM.w.q.0.01	SCORE( PLM.w.q.0.01 ) 1
PLM.w.q.0.1	10th percentile of probe-level model weights 2
SCORE.PLM.w.q.0.1	SCORE( PLM.w.q.0.1 ) 1
PLM.w.q.0.2	20th percentile of probe-level model weights 2
SCORE.PLM.w.q.0.2	SCORE( PLM.w.q.0.2 ) 1
PLM.w.q.0.3	30th percentile of probe-level model weights 2
SCORE.PLM.w.q.0.3	SCORE( PLM.w.q.0.3 ) 1
PLM.res.q.0.01	1st percentile of probe-level model residuals, computed using affyPLM library functionality. 3
SCORE.PLM.res.q.0.01	SCORE( PLM.res.q.0.01 ) 1
PLM.res.q.0.1	10th percentile of probe-level model residuals, computed using affyPLM library functionality. 3
SCORE.PLM.res.q.0.1	SCORE( PLM.res.q.0.1 ) 1
PLM.res.q.0.25	25th percentile of probe-level model residuals, computed using affyPLM library functionality. 3
SCORE.PLM.res.q.0.25	SCORE( PLM.res.q.0.25 ) 1
PLM.res.q.0.75	75th percentile of probe-level model residuals, computed using affyPLM library functionality. 3
SCORE.PLM.res.q.0.75	SCORE( PLM.res.q.0.75 ) 1
PLM.res.q.0.9	90th percentile of probe-level model residuals, computed using affyPLM library functionality. 3
SCORE.PLM.res.q.0.9	SCORE( PLM.res.q.0.9 ) 1
PLM.res.q.0.99	99th percentile of probe-level model residuals, computed using affyPLM library functionality. 3
SCORE.PLM.res.q.0.99	SCORE( PLM.res.q.0.99 ) 1
RLE.median	median of "relative log intensity", computed using affyPLM library functionality. 4
SCORE.RLE.median	SCORE( RLE.median ) 1
RLE.interQuartile	inter-quartile range of relative log intensity, computed using affyPLM library functionality. 4
SCORE.RLE.interQuartile	SCORE( RLE.interQuartile ) 1
RLE.lower.whisker	lower tail of relative log intensity, computed using affyPLM library functionality. 4
SCORE.RLE.lower.whisker	SCORE( RLE.lower.whisker ) 1
RLE.upper.whisker	upper tail of relative log intensity, computed using affyPLM library functionality. 4
SCORE.RLE.upper.whisker	SCORE( RLE.upper.whisker ) 1
1
2	PLMData <- fitPLM( RawIntensityData, model=PM ~ -1 + numProbes + numSamples);
	q.weights <- signif(quantile(weights(PLMData)$PM.weights[,i],probs=c(0.001, 0.01, 0.1, 0.2, 0.3, 0.5, 0.7, 0.9)),3);
	PLM.w.q.0.001 <- as.numeric(q.weights[1]);
3	q.residuals <- signif(quantile(residuals(PLMData)$PM.resid[,i],probs=c(0.01, 0.1, 0.25, 0.75, 0.9, 0.99)),3);
	PLM.res.q.0.01 <- as.numeric(q.residuals[1]);
4	RLE.q <- signif(Mbox(PLMData)$stats[,i],4);
	RLE.median <- as.numeric(RLE.q[3]);
	RLE.interQuartile <- as.numeric(RLE.q[4] - RLE.q[2]);
	RLE.lower.whisker <- as.numeric(RLE.q[1]);
	RLE.upper.whisker <- as.numeric(RLE.q[5]);

## Sheet: Training Set
expert.annotation	EM + Naïve Bayes	chip.name	data.name	exp.name	chip.type	mean.raw.int	SCORE.mean.raw.int	sd.raw.int	SCORE.sd.raw.int	median.raw.int	SCORE.median.raw.int	interQuartile.raw.int	SCORE.interQuartile.raw.int	q.5.raw.int	SCORE.q.5.raw.int	q.95.raw.int	SCORE.q.95.raw.int	slope.bias	SCORE.slope.bias	p.bias	SCORE.p.bias	mean.norm.int	SCORE.mean.norm.int	sd.norm.int	SCORE.sd.norm.int	median.norm.int	SCORE.median.norm.int	interQuartile.norm.int	SCORE.interQuartile.norm.int	q.5.norm.int	SCORE.q.5.norm.int	q.95.norm.int	SCORE.q.95.norm.int	PLM.w.q.0.001	SCORE.PLM.w.q.0.001	PLM.w.q.0.01	SCORE.PLM.w.q.0.01	PLM.w.q.0.1	SCORE.PLM.w.q.0.1	PLM.w.q.0.2	SCORE.PLM.w.q.0.2	PLM.w.q.0.3	SCORE_PLM_w_q_0_3	PLM.res.q.0.01	SCORE.PLM.res.q.0.01	PLM.res.q.0.1	SCORE.PLM.res.q.0.1	PLM.res.q.0.25	SCORE.PLM.res.q.0.25
0	0	GSM2230	gds41	gse76	mgu74a	10.39	-0.760763	1.232	0.177498	10.04	-0.858443	1.536	0.158704	9.029	-0.911694	12.89	-0.584559	0.002438	1.39927	0.984	2.03774	9.416	0.476111	1.618	0.0763574	9.3175	-0.239335	2.3175	-0.371459	7.10265	0.902608	12.26	0.598048	0.211	0.2242	0.367	0.1563	0.73	0.0668	1	0.0539	1	0	-0.974	0.0318	-0.439	0.1217	-0.219	0.0639
0	0.8828	GSM2231	gds41	gse76	mgu74a	10.39	-0.760763	1.136	-0.958487	10.11	-0.751137	1.386	-0.833194	9.085	-0.810294	12.65	-1.01623	-0.04202	0.657301	0.722	0.969963	9.401	-0.714167	1.552	-1.60351	9.3355	0.543944	2.259	-1.51516	7.13665	1.79667	12.0535	-1.25905	0.171	-0.8308	0.276	-1.3412	0.553	-1.5086	0.782	-2.2972	1	0	-1.21	-1.4693	-0.551	-1.482	-0.273	-1.6609
0	0.0002	GSM2232	gds41	gse76	mgu74a	10.89	0.0235287	1.149	-0.804656	10.61	0.0153293	1.39	-0.806744	9.558	0.0461732	13.21	-0.00899321	-0.1386	-0.954534	0.251	-0.949585	9.385	-1.9838	1.615	0	9.296	-1.17492	2.33475	-0.0342133	7.066	-0.0611381	12.1935	0	0.138	-1.7011	0.261	-1.5881	0.641	-0.7254	0.949	-0.4961	1	0	-0.987	-0.0509	-0.455	-0.1074	-0.222	-0.0319
0	0	GSM2233	gds41	gse76	mgu74a	11.2	0.50979	1.342	1.47915	10.87	0.413892	1.77	1.70606	9.637	0.18922	13.93	1.28603	-0.08503	-0.0604981	0.485	0.00407547	9.408	-0.158704	1.665	1.27262	9.3075	-0.674491	2.38975	1.04106	7.031	-0.981496	12.35	1.40744	0.207	0.1187	0.356	-0.0247	0.744	0.1914	1	0.0539	1	0	-0.97	0.0572	-0.411	0.5226	-0.203	0.5749
0	0.0003	GSM2234	gds41	gse76	mgu74a	10.64	-0.368617	1.148	-0.816489	10.37	-0.352575	1.375	-0.905934	9.29	-0.439098	12.92	-0.530599	-0.05986	0.359567	0.625	0.574642	9.382	-2.22185	1.619	0.10181	9.286	-1.61007	2.337	0.00977523	7.05865	-0.254413	12.19	-0.0314762	0.13	-1.9121	0.238	-1.9666	0.611	-0.9924	0.908	-0.9383	1	0	-1.04	-0.388	-0.474	-0.3794	-0.228	-0.2236
0	0	GSM2235	gds41	gse76	mgu74a	10.24	-0.99605	1.189	-0.331329	9.902	-1.06999	1.443	-0.456273	8.952	-1.05112	12.64	-1.03422	-0.08017	0.0206111	0.512	0.114113	9.416	0.476111	1.597	-0.458145	9.332	0.39164	2.30375	-0.640277	7.114	1.20107	12.1935	0	0.177	-0.6725	0.359	0.0247	0.729	0.0579	1	0.0539	1	0	-0.974	0.0318	-0.443	0.0644	-0.22	0.0319
0	0.9893	GSM2236	gds41	gse76	mgu74a	10.08	-1.24702	1.138	-0.934821	9.789	-1.24321	1.323	-1.24979	8.83	-1.27203	12.35	-1.55583	-0.1322	-0.847724	0.227	-1.0474	9.375	-2.77731	1.654	0.992647	9.262	-2.65445	2.377	0.791794	7.04	-0.744832	12.3	0.957777	0.124	-2.0703	0.22	-2.2628	0.534	-1.6777	0.778	-2.3404	1	0	-1.18	-1.2784	-0.542	-1.3531	-0.26	-1.2457
0	0.0236	GSM2237	gds41	gse76	mgu74a	10.88	0.00784292	1.074	-1.69214	10.63	0.045988	1.27	-1.60026	9.624	0.16568	13.01	-0.368722	-0.2013	-2.00094	0.148	-1.36936	9.408	-0.158704	1.595	-0.50905	9.3485	1.10965	2.294	-0.830894	7.084	0.412189	12.13	-0.571069	0.211	0.2242	0.318	-0.65	0.61	-1.0013	0.86	-1.456	1	0	-1.18	-1.2784	-0.504	-0.809	-0.246	-0.7985
0	0	GSM2238	gds41	gse76	mgu74a	10.16	-1.12154	1.217	0	9.828	-1.18342	1.476	-0.238056	8.845	-1.24487	12.59	-1.12415	-0.107	-0.427158	0.356	-0.521661	9.419	0.714167	1.637	0.559955	9.3245	0.0652733	2.344	0.146628	7.07065	0.0611381	12.28	0.777913	0.212	0.2505	0.37	0.2057	0.716	-0.0579	0.99	-0.0539	1	0	-0.984	-0.0318	-0.454	-0.0931	-0.224	-0.0958
0	0	GSM2239	gds41	gse76	mgu74a	11.47	0.933307	1.338	1.43181	11.17	0.873772	1.79	1.83832	9.844	0.564037	14.17	1.7177	-0.1009	-0.325354	0.421	-0.256755	9.405	-0.396759	1.646	0.789027	9.309	-0.609217	2.378	0.811344	7.036	-0.850016	12.26	0.598048	0.212	0.2505	0.36	0.0411	0.768	0.405	1	0.0539	1	0	-0.906	0.4643	-0.403	0.6372	-0.201	0.6388
0	0.4064	GSM2240	gds41	gse76	mgu74a	9.966	-1.42584	1.246	0.343162	9.594	-1.54213	1.535	0.152091	8.651	-1.59614	12.5	-1.28603	-0.1252	-0.7309	0.325	-0.648	9.419	0.714167	1.625	0.254525	9.333	0.435155	2.336	-0.00977523	7.07465	0.166322	12.25	0.508116	0.168	-0.9099	0.313	-0.7323	0.608	-1.0191	0.838	-1.6933	1	0	-1.18	-1.2784	-0.535	-1.2529	-0.26	-1.2457
0	0.8317	GSM2241	gds41	gse76	mgu74a	10.36	-0.80782	1.228	0.130165	10.01	-0.904431	1.513	0.00661266	9.008	-0.949719	12.87	-0.620531	-0.1048	-0.390442	0.41	-0.301585	9.409	-0.0793519	1.54	-1.90894	9.345	0.957342	2.24775	-1.7351	7.12665	1.53371	12.07	-1.11066	0.16	-1.1209	0.291	-1.0944	0.573	-1.3306	0.789	-2.2217	1	0	-1.22	-1.5329	-0.547	-1.4247	-0.275	-1.7248
0	0	GSM2242	gds41	gse76	mgu74a	10.5	-0.588219	1.282	0.769156	10.15	-0.68982	1.605	0.614977	9.05	-0.873669	13.08	-0.242817	0.006845	1.47281	0.953	1.9114	9.403	-0.555463	1.668	1.34898	9.301	-0.957342	2.415	1.53471	7.027	-1.08668	12.35	1.40744	0.192	-0.2769	0.359	0.0247	0.769	0.4139	1	0.0539	1	0	-0.871	0.6869	-0.406	0.5942	-0.203	0.5749
1	0.9996	GSM2243	gds41	gse76	mgu74a	11.18	0.478418	1.109	-1.27798	10.93	0.505868	1.32	-1.26963	9.849	0.573091	13.41	0.350735	-0.146	-1.07803	0.284	-0.815095	9.391	-1.50769	1.594	-0.534502	9.324	0.0435155	2.315	-0.420335	7.063	-0.140026	12.11	-0.750933	0.183	-0.5143	0.267	-1.4893	0.502	-1.9625	0.709	-3.0845	0.938	-4.2273	-1.33	-2.2325	-0.601	-2.1979	-0.286	-2.0761
0	0	GSM2244	gds41	gse76	mgu74a	11.1	0.352931	1.216	-0.0118332	10.78	0.275928	1.5	-0.0793519	9.712	0.325023	13.59	0.674491	-0.09291	-0.192008	0.463	-0.0855849	9.391	-1.50769	1.596	-0.483597	9.322	-0.0435155	2.32	-0.322583	7.06165	-0.175525	12.1335	-0.539593	0.217	0.3824	0.374	0.2715	0.757	0.3071	1	0.0539	1	0	-0.832	0.935	-0.394	0.766	-0.208	0.4152
0	0	GSM2245	gds41	gse76	mgu74a	12.04	1.8274	1.287	0.828322	11.69	1.6709	1.72	1.37543	10.55	1.8424	14.79	2.83286	0.0865	2.80219	0.483	-0.00407547	9.412	0.158704	1.628	0.330882	9.326	0.130547	2.363	0.518087	7.04765	-0.543668	12.2435	0.449661	0.257	1.4374	0.459	1.6704	0.921	1.7667	1	0.0539	1	0	-0.735	1.5519	-0.348	1.4247	-0.178	1.3734
0	0	GSM2246	gds41	gse76	mgu74a	11.93	1.65486	1.217	0	11.57	1.48695	1.56	0.317407	10.6	1.93294	14.54	2.3832	-0.0775	0.065171	0.546	0.252679	9.429	1.50769	1.613	-0.050905	9.351	1.21843	2.34575	0.180842	7.074	0.149229	12.21	0.148388	0.301	2.5978	0.48	2.0159	0.955	2.0693	1	0.0539	1	0	-0.831	0.9413	-0.347	1.439	-0.168	1.6928
0	0	GSM2247	gds41	gse76	mgu74a	11.41	0.839192	1.231	0.165664	11.03	0.659161	1.55	0.251281	10.1	1.02758	14	1.41193	-0.103	-0.360402	0.425	-0.240453	9.427	1.34898	1.642	0.687217	9.33	0.304609	2.37775	0.806456	7.06365	-0.122934	12.3	0.957777	0.252	1.3055	0.426	1.1273	0.842	1.0636	1	0.0539	1	0	-0.941	0.2417	-0.389	0.8376	-0.192	0.9263
0	0.9996	GSM2248	gds41	gse76	mgu74a	10.87	-0.00784292	1.169	-0.567992	10.59	-0.0153293	1.42	-0.608364	9.507	-0.0461732	13.22	0.00899321	-0.1141	-0.545651	0.363	-0.493132	9.394	-1.26963	1.586	-0.738122	9.301	-0.957342	2.303	-0.65494	7.105	0.964403	12.13	-0.571069	0.125	-2.044	0.217	-2.3122	0.521	-1.7934	0.773	-2.3943	1	0	-1.28	-1.9145	-0.569	-1.7397	-0.267	-1.4692
0	0.9998	GSM2249	gds41	gse76	mgu74a	10.5	-0.588219	1.165	-0.615325	10.21	-0.597844	1.401	-0.734005	9.172	-0.652762	12.84	-0.674491	-0.04744	0.566846	0.688	0.831396	9.381	-2.3012	1.587	-0.712669	9.2945	-1.24019	2.305	-0.615839	7.101	0.85922	12.1135	-0.719457	0.115	-2.3077	0.206	-2.4932	0.499	-1.9892	0.726	-2.9012	0.97	-2.0455	-1.28	-1.9145	-0.599	-2.1693	-0.286	-2.0761
0	0.0255	GSM2250	gds41	gse76	mgu74a	10.24	-0.99605	1.243	0.307662	9.875	-1.11138	1.525	0.0859645	8.92	-1.10906	12.78	-0.782409	-0.03106	0.840214	0.804	1.30415	9.414	0.317407	1.558	-1.45079	9.3455	0.979099	2.24	-1.88662	7.13265	1.69149	12.09	-0.930797	0.187	-0.4088	0.335	-0.3703	0.638	-0.7521	0.872	-1.3266	1	0	-1.08	-0.6424	-0.511	-0.9092	-0.258	-1.1818
0	0.0004	GSM2251	gds41	gse76	mgu74a	9.935	-1.47447	1.25	0.390495	9.555	-1.60192	1.511	-0.00661266	8.626	-1.64141	12.48	-1.322	-0.1292	-0.797656	0.312	-0.700981	9.418	0.634815	1.593	-0.559955	9.342	0.826795	2.304	-0.63539	7.109	1.06959	12.16	-0.301273	0.165	-0.989	0.327	-0.5019	0.651	-0.6364	0.891	-1.1216	1	0	-1.1	-0.7696	-0.507	-0.852	-0.25	-0.9263
0	0.0002	GSM2252	gds41	gse76	mgu74a	10.33	-0.854878	1.15	-0.792822	9.988	-0.938155	1.392	-0.793519	9.103	-0.777701	12.67	-0.98026	-0.07971	0.0282881	0.532	0.195623	9.418	0.634815	1.573	-1.069	9.344	0.913826	2.261	-1.47606	7.13465	1.74408	12.12	-0.661001	0.182	-0.5407	0.346	-0.1893	0.679	-0.3872	0.934	-0.6579	1	0	-1.05	-0.4516	-0.485	-0.5369	-0.24	-0.6069
0	0	GSM2253	gds41	gse76	mgu74a	11.44	0.886249	1.301	0.993986	11.12	0.797125	1.7	1.24318	9.917	0.696219	14.1	1.5918	-0.06155	0.331362	0.631	0.599095	9.42	0.793519	1.601	-0.356335	9.3345	0.500429	2.298	-0.752693	7.099	0.806628	12.17	-0.21134	0.211	0.2242	0.336	-0.3538	0.693	-0.2626	0.981	-0.151	1	0	-1.12	-0.8968	-0.458	-0.1503	-0.222	-0.0319
1	1	GSM2254	gds41	gse76	mgu74a	10.91	0.0549004	1.097	-1.41998	10.66	0.091976	1.32	-1.26963	9.589	0.102305	13.09	-0.22483	-0.1759	-1.57704	0.221	-1.07185	9.418	0.634815	1.536	-2.01075	9.378	2.39335	2.228	-2.12122	7.13165	1.66519	12	-1.74019	0.16	-1.1209	0.249	-1.7856	0.474	-2.2117	0.66	-3.613	0.868	-9	-1.55	-3.6318	-0.667	-3.1429	-0.313	-2.9385
0	0	GSM2255	gds41	gse76	mgu74a	10.83	-0.0705862	1.324	1.26615	10.45	-0.22994	1.695	1.21012	9.377	-0.281566	13.54	0.584559	-0.02835	0.885441	0.811	1.33268	9.408	-0.158704	1.662	1.19627	9.3045	-0.805037	2.38475	0.94331	7.031	-0.981496	12.3235	1.16912	0.219	0.4352	0.398	0.6665	0.811	0.7877	1	0.0539	1	0	-0.817	1.0304	-0.387	0.8663	-0.198	0.7346
0	0.9996	GSM2256	gds41	gse76	mgu74a	11.06	0.290188	1.242	0.295829	10.74	0.214611	1.53	0.119028	9.607	0.134898	13.59	0.674491	-0.1729	-1.52697	0.182	-1.23079	9.387	-1.82509	1.547	-1.73077	9.333	0.435155	2.25	-1.69111	7.076	0.201821	11.99	-1.83012	0.192	-0.2769	0.283	-1.226	0.513	-1.8646	0.709	-3.0845	0.927	-4.9773	-1.22	-1.5329	-0.581	-1.9115	-0.291	-2.2358
0	0	GSM2257	gds41	gse76	mgu74a	10.58	-0.462732	1.236	0.22483	10.23	-0.567185	1.541	0.191767	9.237	-0.535066	13.09	-0.22483	0.004886	1.44012	0.966	1.96438	9.41	0	1.647	0.814479	9.31	-0.565702	2.354	0.342133	7.0603	-0.211025	12.31	1.04771	0.254	1.3582	0.454	1.5881	0.907	1.6421	1	0.0539	1	0	-0.741	1.5138	-0.35	1.3961	-0.181	1.2776
0	0	GSM2258	gds41	gse76	mgu74a	10.82	-0.0862721	1.279	0.733657	10.49	-0.168623	1.651	0.919159	9.375	-0.285187	13.4	0.332749	-0.08264	-0.0206111	0.485	0.00407547	9.412	0.158704	1.641	0.661765	9.3145	-0.369882	2.37575	0.767355	7.055	-0.350393	12.28	0.777913	0.326	3.2571	0.535	2.9211	1	2.4698	1	0.0539	1	0	-0.64	2.1562	-0.317	1.8686	-0.165	1.7886
0	0	GSM2259	gds41	gse76	mgu74a	11	0.196073	1.177	-0.473327	10.71	0.168623	1.45	-0.409985	9.64	0.194652	13.38	0.296776	-0.0654	0.267109	0.609	0.509434	9.411	0.0793519	1.639	0.61086	9.318	-0.217578	2.35875	0.434998	7.057	-0.297801	12.27	0.687981	0.207	0.1187	0.382	0.4032	0.768	0.405	1	0.0539	1	0	-0.943	0.229	-0.41	0.5369	-0.205	0.511
0	0	GSM2260	gds41	gse76	mgu74a	11.05	0.274502	1.204	-0.153831	10.73	0.199281	1.52	0.0529012	9.692	0.288809	13.48	0.47664	-0.122	-0.677495	0.363	-0.493132	9.434	1.90444	1.676	1.5526	9.3415	0.805037	2.428	1.78887	7.01165	-1.49032	12.37	1.5873	0.265	1.6484	0.411	0.8804	0.759	0.3249	1	0.0539	1	0	-0.97	0.0572	-0.442	0.0788	-0.216	0.1597
0	0	GSM2261	gds41	gse76	mgu74a	11.23	0.556847	1.165	-0.615325	10.96	0.551856	1.46	-0.343858	9.853	0.580334	13.57	0.638518	-0.05827	0.386103	0.632	0.60317	9.389	-1.66639	1.606	-0.229072	9.3075	-0.674491	2.32675	-0.190617	7.07165	0.087434	12.15	-0.391205	0.198	-0.1187	0.326	-0.5184	0.749	0.2359	1	0.0539	1	0	-0.844	0.8587	-0.391	0.809	-0.198	0.7346
0	0	GSM2262	gds41	gse76	mgu74a	10.76	-0.180387	1.192	-0.295829	10.45	-0.22994	1.457	-0.363696	9.403	-0.234487	13.17	-0.0809389	-0.01976	1.0288	0.867	1.56091	9.4	-0.793519	1.615	0	9.319	-0.174062	2.341	0.0879771	7.06265	-0.149229	12.1735	-0.179864	0.186	-0.4352	0.366	0.1399	0.822	0.8856	1	0.0539	1	0	-0.821	1.0049	-0.377	1.0095	-0.189	1.0221
0	0	GSM2263	gds41	gse76	mgu74a	12.01	1.78034	1.292	0.887488	11.66	1.62491	1.74	1.50769	10.53	1.80619	14.77	2.79689	0.2199	5.02852	0.0755	-1.66483	9.41	0	1.648	0.839932	9.296	-1.17492	2.372	0.694041	7.04465	-0.622556	12.33	1.22757	0.238	0.9363	0.415	0.9463	0.853	1.1615	1	0.0539	1	0	-0.797	1.1576	-0.368	1.1383	-0.19	0.9901
0	0	GSM2264	gds41	gse76	mgu74a	12.03	1.81171	1.12	-1.14782	11.73	1.73221	1.39	-0.806744	10.76	2.22265	14.41	2.14938	-0.1407	-0.989581	0.289	-0.794717	9.411	0.0793519	1.642	0.687217	9.314	-0.39164	2.379	0.830894	7.042	-0.692241	12.2635	0.629525	0.225	0.5934	0.367	0.1563	0.706	-0.1469	0.982	-0.1402	1	0	-1	-0.1336	-0.452	-0.0644	-0.226	-0.1597
0	0	GSM2265	gds41	gse76	mgu74a	11.75	1.37251	1.311	1.11232	11.38	1.19569	1.74	1.50769	10.29	1.37162	14.52	2.34723	-0.04117	0.671487	0.739	1.03925	9.426	1.26963	1.6	-0.381787	9.349	1.1314	2.3385	0.0391009	7.0933	0.656741	12.1835	-0.0899321	0.293	2.3868	0.453	1.5716	0.866	1.2772	1	0.0539	1	0	-0.858	0.7696	-0.384	0.9092	-0.189	1.0221
0	0	GSM133955	gse5789	gse5789	rgu34a	7.521	0.0146628	1.527	0.379995	7.042	0	1.938	0.47664	5.938	-0.35101	10.72	0.0595139	0.4612	-0.494226	0.00105	1.10182	6.625	1.12415	2.123	-0.148059	6.38	0.449661	2.7595	-0.0806456	3.6099	0.51557	10.83	-0.0843113	0.234	1.4555	0.459	1.7328	0.984	2.2657	1	0.1013	1	0	-0.792	0.8214	-0.297	1.5451	-0.133	1.9114
0	0.0006	GSM134952	gse5789	gse5789	rgu34a	7.43	-0.43011	1.396	-0.864488	6.954	-0.403777	1.646	-0.836369	6.073	0.578135	10.35	-0.674491	0.8424	2.36898	6.66e-07	-0.682404	6.625	1.12415	2.074	-0.954158	6.407	0.883262	2.689	-1.11438	3.631	0.905481	10.73	-0.927425	0.181	0	0.327	0	0.669	-0.1618	0.933	-0.6525	1	0	-1.08	-1.0124	-0.418	-0.4438	-0.196	-0.3606
0	0	GSM134954	gse5789	gse5789	rgu34a	7.159	-1.75465	1.359	-1.21598	6.691	-1.61052	1.561	-1.21858	5.865	-0.853437	10.02	-1.32914	0.7402	1.60135	5.32e-06	-0.674491	6.631	1.4614	2.082	-0.82255	6.411	0.947499	2.689	-1.11438	3.6439	1.14386	10.76	-0.674491	0.162	-0.5218	0.304	-0.3019	0.658	-0.2466	0.934	-0.6413	1	0	-1.13	-1.3308	-0.432	-0.6739	-0.194	-0.2885
0	0.0001	GSM134955	gse5789	gse5789	rgu34a	7.724	1.00685	1.417	-0.664991	7.26	1.00027	1.672	-0.719457	6.313	2.22995	10.71	0.0396759	0.9012	2.81063	2.75e-07	-0.683069	6.597	-0.449661	2.165	0.542883	6.308	-0.706609	2.855	1.31966	3.558	-0.443501	10.9	0.505868	0.199	0.4943	0.329	0.0263	0.646	-0.3391	0.905	-0.9675	1	0	-0.924	-0.0191	-0.395	-0.0657	-0.2	-0.5049
0	0	GSM134956	gse5789	gse5789	rgu34a	7.933	2.02836	1.571	0.797989	7.492	2.06477	2.104	1.22308	6.196	1.42469	11.16	0.932384	0.3534	-1.30392	0.01	16.3199	6.621	0.899321	2.118	-0.230314	6.378	0.417542	2.808	0.630502	3.6038	0.402847	10.801	-0.328814	0.248	1.84	0.452	1.6409	0.891	1.549	1	0.1013	1	0	-0.796	0.7959	-0.32	1.167	-0.157	1.0459
0	0.0001	GSM134957	gse5789	gse5789	rgu34a	7.425	-0.454548	1.422	-0.617492	6.958	-0.385423	1.756	-0.341742	5.984	-0.0344128	10.42	-0.535625	0.3322	-1.46315	0.00982	16.0138	6.634	1.63002	2.087	-0.740295	6.412	0.963558	2.746	-0.278594	3.62	0.70221	10.72	-1.01174	0.148	-0.9063	0.321	-0.0788	0.742	0.4007	1	0.1013	1	0	-1.1	-1.1398	-0.391	0	-0.178	0.2885
0	0	GSM134958	gse5789	gse5789	rgu34a	7.413	-0.513199	1.423	-0.607992	6.907	-0.61943	1.698	-0.602545	6.055	0.454249	10.43	-0.515787	0.4972	-0.223829	0.000402	0	6.612	0.393453	2.149	0.279667	6.345	-0.112415	2.803	0.557188	3.5929	0.201423	10.88	0.337245	0.181	0	0.371	0.5776	0.805	0.8863	1	0.1013	1	0	-0.921	0	-0.336	0.904	-0.159	0.9737
0	0.0001	GSM134959	gse5789	gse5789	rgu34a	7.38	-0.674491	1.509	0.208997	6.91	-0.605665	1.919	0.391205	5.815	-1.19757	10.53	-0.317407	0.2638	-1.9769	0.0343	57.6381	6.629	1.34898	2.089	-0.707393	6.414	0.995677	2.719	-0.674491	3.6099	0.51557	10.73	-0.927425	0.209	0.7689	0.375	0.6301	0.765	0.578	1	0.1013	1	0	-0.956	-0.2229	-0.381	0.1644	-0.181	0.1803
0	0	GSM134960	gse5789	gse5789	rgu34a	7.518	0	1.561	0.70299	7.033	-0.0412954	1.982	0.674491	5.907	-0.56437	10.76	0.138866	0.4874	-0.297437	0.000403	0.00170034	6.611	0.337245	2.144	0.197412	6.349	-0.0481779	2.8015	0.535194	3.582	0	10.841	0.00843113	0.237	1.5379	0.507	2.3629	1	2.389	1	0.1013	1	0	-0.623	1.8975	-0.257	2.2025	-0.123	2.2721
0	0.0114	GSM134961	gse5789	gse5789	rgu34a	7.041	-2.33139	1.39	-0.921487	6.597	-2.04183	1.64	-0.863348	5.672	-2.18177	9.90125	-1.56472	0.6168	0.674491	8.33e-06	-0.669373	6.587	-1.01174	2.173	0.674491	6.315	-0.594194	2.857	1.34898	3.5359	-0.851891	10.95	0.927425	0.158	-0.6316	0.302	-0.3282	0.629	-0.4701	0.891	-1.1251	1	0	-0.894	0.1719	-0.409	-0.2959	-0.204	-0.6492
0	0	GSM134962	gse5789	gse5789	rgu34a	7.343	-0.855332	1.453	-0.322996	6.895	-0.674491	1.759	-0.328252	5.883	-0.729551	10.33	-0.714167	0.6674	1.05455	7.47e-06	-0.670835	6.597	-0.449661	2.151	0.312569	6.336	-0.256949	2.765	0	3.528	-0.997877	10.92	0.674491	0.182	0.0275	0.384	0.7483	0.802	0.8631	1	0.1013	1	0	-0.733	1.1971	-0.336	0.904	-0.17	0.577
1	0.9987	GSM134963	gse5789	gse5789	rgu34a	7.655	0.669603	1.507	0.189997	7.279	1.08744	1.952	0.539593	5.938	-0.35101	10.69	0	0.5357	0.065346	7.95e-05	-0.54836	6.544	-3.42866	2.18	0.789648	6.265	-1.39716	2.808	0.630502	3.4729	-2.01608	10.92	0.674491	0.0792	-2.7957	0.154	-2.271	0.507	-1.4103	0.748	-2.7339	1	0	-1.04	-0.7577	-0.469	-1.2821	-0.227	-1.4787
0	0	GSM134964	gse5789	gse5789	rgu34a	7.304	-1.04595	1.436	-0.484493	6.87	-0.7892	1.767	-0.292279	5.833	-1.07368	10.22	-0.932384	0.53	0.0225331	7.94e-05	-0.54853	6.587	-1.01174	2.133	0.016451	6.334	-0.289067	2.732	-0.483874	3.5379	-0.814933	10.87	0.252934	0.187	0.1648	0.322	-0.0656	0.69	0	0.991	0	1	0	-0.809	0.7132	-0.367	0.3945	-0.186	0
1	0.7131	GSM134965	gse5789	gse5789	rgu34a	7.509	-0.0439885	1.396	-0.864488	7.109	0.307421	1.775	-0.256306	6.007	0.123886	10.27	-0.833194	0.5624	0.265891	2.5e-05	-0.641028	6.564	-2.30451	2.073	-0.970609	6.355	0.0481779	2.6615	-1.5176	3.586	0.0739168	10.72	-1.01174	0.0862	-2.6034	0.188	-1.8247	0.552	-1.0635	0.792	-2.2389	1	0	-0.945	-0.1528	-0.442	-0.8383	-0.222	-1.2983
0	0.0002	GSM134966	gse5789	gse5789	rgu34a	7.303	-1.05084	1.365	-1.15898	6.849	-0.885556	1.559	-1.22757	6	0.0757081	10.1	-1.17044	0.612	0.638438	9.31e-06	-0.667706	6.593	-0.674491	2.121	-0.180961	6.364	0.192712	2.741	-0.351908	3.5509	-0.574703	10.81	-0.252934	0.175	-0.1648	0.306	-0.2757	0.633	-0.4393	0.903	-0.9901	1	0	-0.903	0.1146	-0.405	-0.2301	-0.201	-0.541
0	0.307	GSM134967	gse5789	gse5789	rgu34a	8.302	3.83189	1.654	1.58648	7.817	3.55599	2.124	1.31301	6.513	3.60646	11.71	2.02347	0.03692	-3.68101	0.757	1286.47	6.611	0.337245	2.132	0	6.352	0	2.788	0.337245	3.5809	-0.0203271	10.84	0	0.164	-0.4669	0.286	-0.5382	0.598	-0.709	0.84	-1.6988	1	0	-1.12	-1.2671	-0.451	-0.9862	-0.214	-1.0098
2	1	GSM134968	gse5789	gse5789	rgu34a	9.001	7.24833	1.558	0.674491	8.574	7.02939	1.877	0.202347	7.209	8.39672	12.27	3.1344	-0.1114	-4.79504	0.378	642.045	6.599	-0.337245	2.041	-1.49704	6.398	0.738728	2.645	-1.75954	3.6339	0.95907	10.52	-2.69796	0.115	-1.8125	0.2	-1.6672	0.448	-1.865	0.642	-3.9265	0.854	-7.399	-1.37	-2.859	-0.574	-3.0079	-0.266	-2.8852
1	1	GSM134969	gse5789	gse5789	rgu34a	8.895	6.73024	1.605	1.12098	8.442	6.42372	2.001	0.759926	7.059	7.36434	12.25	3.09472	-0.09918	-4.70326	0.426	723.661	6.596	-0.505868	2.023	-1.79316	6.416	1.0278	2.6385	-1.85485	3.631	0.905481	10.46	-3.20383	0.117	-1.7576	0.2	-1.6672	0.472	-1.68	0.684	-3.4539	0.917	-4.2063	-1.32	-2.5406	-0.536	-2.3833	-0.25	-2.3081
0	0	GSM134970	gse5789	gse5789	rgu34a	7.64	0.596289	1.565	0.74099	7.173	0.601077	2.027	0.876838	5.984	-0.0344128	10.9	0.416597	0.4613	-0.493475	0.00128	1.4929	6.605	0	2.196	1.05286	6.3	-0.835084	2.9205	2.28007	3.5289	-0.981245	10.97	1.09605	0.21	0.7964	0.426	1.2996	0.823	1.025	1	0.1013	1	0	-0.736	1.178	-0.33	1.0026	-0.169	0.6131
0	0	GSM134971	gse5789	gse5789	rgu34a	7.613	0.464323	1.541	0.512993	7.139	0.445072	1.996	0.737443	5.989	0	10.83	0.277731	0.527	0	0.000528	0.214243	6.605	0	2.17	0.625138	6.31	-0.674491	2.8845	1.75221	3.558	-0.443501	10.93	0.758802	0.237	1.5379	0.441	1.4965	0.867	1.3641	1	0.1013	1	0	-0.707	1.3626	-0.313	1.2821	-0.16	0.9377
0	0	GSM134972	gse5789	gse5789	rgu34a	7.577	0.288369	1.487	0	7.091	0.22483	1.832	0	6.087	0.674491	10.72	0.0595139	0.6127	0.643696	3.7e-05	-0.620624	6.598	-0.393453	2.19	0.954158	6.292	-0.963558	2.8965	1.92816	3.5455	-0.674491	10.93	0.758802	0.193	0.3295	0.414	1.1421	0.833	1.102	1	0.1013	1	0	-0.729	1.2226	-0.318	1.1999	-0.164	0.7934
0	0	GSM92610	gse5338	gse5338	mouse4302	8.209	-0.303521	1.164	-0.590179	8.033	-0.235973	1.573	-0.260493	6.672	-0.338389	10.27	-0.546016	3.341	0.0724057	2.66e-09	-0.299621	6.836	-0.168623	1.532	0.160131	6.634	-0.289067	2.104	0.178542	4.788	-0.125263	9.687	0.18777	0.231	0.41	0.391	0.426	0.861	0.6591	1	0.0765	1	0	-0.839	0.2991	-0.331	0.6969	-0.159	0.8649
1	0.9999	GSM92611	gse5338	gse5338	mouse4302	8.576	1.34673	1.307	5.43808	8.371	1.09334	1.739	1.28386	6.87	0.56703	10.93	3.69364	5.161	1.84124	7.96e-10	-0.589748	6.834	-0.843113	1.71	1.8876	6.526	-2.60161	2.36	2.7178	4.649	-2.80395	10.18	1.40581	0.129	-1.8504	0.239	-1.5973	0.549	-1.3669	0.795	-2.1639	1	0	-1.21	-1.7372	-0.509	-1.784	-0.244	-1.7606
0	0.0001	GSM92612	gse5338	gse5338	mouse4302	8.315	0.173119	1.172	-0.252934	8.109	0.0629263	1.518	-0.772176	6.82	0.338389	10.44	0.546016	4.223	0.929612	6.51e-11	-0.703511	6.836	-0.168623	1.658	1.38295	6.547	-2.15195	2.267	1.79534	4.704	-1.74404	10.09	1.18345	0.194	-0.41	0.327	-0.426	0.68	-0.5162	0.986	-0.0765	1	0	-0.94	-0.2552	-0.416	-0.4878	-0.204	-0.5251
0	0.0043	GSM92613	gse5338	gse5338	mouse4302	7.873	-1.81438	1.121	-2.40287	7.687	-1.59675	1.41	-1.77693	6.459	-1.3124	9.845	-3.2761	3.924	0.639017	4.38e-10	-0.64547	6.844	2.52934	1.621	1.02387	6.58	-1.44534	2.19	1.03157	4.742	-1.01174	10.02	1.0105	0.184	-0.6316	0.293	-0.8785	0.607	-0.9903	0.895	-1.071	1	0	-1.1	-1.1334	-0.457	-1.0592	-0.214	-0.834
0	0	GSM121242	gse5338	gse5338	mouse4302	8.15	-0.568821	1.184	0.252934	7.983	-0.432618	1.629	0.260493	6.539	-0.946573	10.23	-0.802965	2.625	-0.623467	6.51e-09	0.299621	6.837	0.168623	1.499	-0.160131	6.661	0.289067	2.063	-0.228137	4.801	0.125263	9.535	-0.18777	0.242	0.6537	0.401	0.5591	0.839	0.5162	1	0.0765	1	0	-0.847	0.2552	-0.346	0.4878	-0.17	0.5251
0	0	GSM121249	gse5338	gse5338	mouse4302	8.586	1.3917	1.196	0.758802	8.43	1.32538	1.663	0.576806	6.931	0.845971	10.69	2.15195	3.192	-0.0724057	1.72e-08	1.96349	6.838	0.505868	1.482	-0.325114	6.672	0.524604	2.054	-0.317407	4.812	0.337245	9.474	-0.338481	0.259	1.0305	0.447	1.1714	0.938	1.1591	1	0.0765	1	0	-0.759	0.7383	-0.321	0.8362	-0.162	0.7722
1	1	GSM121315	gse5338	gse5338	mouse4302	8.45	0.780161	1.094	-3.54108	8.326	0.916364	1.505	-0.893119	6.895	0.68135	10.36	0.0321186	1.812	-1.41361	1.88e-07	28.5481	6.813	-7.92527	1.372	-1.39265	6.686	0.824378	1.926	-1.58704	4.878	1.60914	9.134	-1.17851	0.132	-1.7839	0.217	-1.8902	0.487	-1.7695	0.716	-3.0273	0.975	-4.5714	-1.37	-2.6154	-0.519	-1.9233	-0.251	-1.9768
0	0	GSM121316	gse5338	gse5338	mouse4302	8.238	-0.173119	1.191	0.548024	8.077	-0.0629263	1.643	0.390739	6.6	-0.667632	10.35	-0.0321186	2.536	-0.709965	1.23e-08	1.20082	6.842	1.85485	1.492	-0.228065	6.669	0.460367	2.068	-0.178542	4.803	0.163805	9.509	-0.252008	0.268	1.2299	0.438	1.0516	0.917	1.0227	1	0.0765	1	0	-0.805	0.4858	-0.329	0.7247	-0.163	0.7413
0	0	GSM134767	gse5770	gse5770	ath1121501	7.172	0.367904	1.244	1.00432	6.837	0.342723	1.474	0.956343	5.833	-0.0958083	9.659	0.589644	3.025	0.425785	2.01e-14	-0.658296	5.65	-0.674491	2.137	0.196726	5.485	0.752317	3.529	0.18671	2.888	-1.8065	9.3851	-0.32061	0.298	2.2127	0.486	1.9192	0.988	2.0489	1	0.1915	1	0	-0.728	1.5213	-0.316	1.3544	-0.159	1.5401
0	0	GSM134768	gse5770	gse5770	ath1121501	7.258	0.638329	1.253	1.07103	6.943	0.674491	1.503	1.05084	5.858	0.0958083	9.733	0.716486	2.8	-0.469557	1.52e-13	-0.0809739	5.65	-0.674491	2.12	-0.758802	5.475	0.233478	3.47975	-0.732838	2.91845	0.108485	9.39055	-0.100821	0.191	-0.1549	0.332	-0.1549	0.674	-0.1357	0.965	-0.1915	1	0	-1.09	-0.189	-0.429	-0.0433	-0.209	-0.0642
1	0.9912	GSM134769	gse5770	gse5770	ath1121501	6.375	-2.13825	0.9735	-1.00062	6.077	-2.03599	0.853	-1.06713	5.492	-2.70946	8.308	-1.72608	2.982	0.254675	3.69e-13	0.868828	5.65	-0.674491	2.143	0.533972	5.482	0.596665	3.598	1.47501	2.913	-0.234264	9.41455	0.867058	0.151	-1.04	0.246	-1.3131	0.506	-1.3045	0.731	-2.752	0.994	-0.7714	-1.41	-1.7008	-0.579	-1.8986	-0.257	-1.6043
0	0.7501	GSM134771	gse5770	gse5770	ath1121501	6.668	-1.21691	1.022	-0.641137	6.358	-1.15649	0.944	-0.770614	5.728	-0.900598	8.669	-1.1073	3.068	0.596894	1.89e-13	0.0809739	5.679	3.67223	2.135	0.0843113	5.513	2.20507	3.56775	0.910212	2.93045	0.86316	9.432	1.57079	0.15	-1.0621	0.252	-1.2323	0.542	-1.054	0.78	-2.2158	1	0	-1.49	-2.0787	-0.574	-1.8368	-0.252	-1.4439
0	0	GSM134772	gse5770	gse5770	ath1121501	7.087	0.100623	1.163	0.403953	6.741	0.0422535	1.286	0.343762	5.907	0.471377	9.43	0.197119	2.622	-1.17787	4.97e-13	1.42908	5.655	0.0749434	2.138	0.252934	5.472	0.0778259	3.552	0.616144	2.915	-0.108485	9.39555	0.100821	0.249	1.1285	0.443	1.3401	0.922	1.5897	1	0.1915	1	0	-0.823	1.0724	-0.338	1.0823	-0.163	1.4118
0	0	GSM134774	gse5770	gse5770	ath1121501	7.145	0.283003	1.204	0.707845	6.82	0.289515	1.358	0.578368	5.858	0.0958083	9.531	0.370241	2.873	-0.179068	5.67e-14	-0.498099	5.654	-0.0749434	2.123	-0.590179	5.4665	-0.207536	3.49275	-0.490114	2.919	0.143074	9.367	-1.05055	0.266	1.5046	0.438	1.2727	0.888	1.3532	1	0.1915	1	0	-0.821	1.0819	-0.351	0.9215	-0.172	1.123
0	0	GSM134775	gse5770	gse5770	ath1121501	7.236	0.569151	1.124	0.114886	6.883	0.486698	1.19	0.0309549	6.129	2.17293	9.541	0.387382	3.266	1.3848	4.08e-12	17.1118	5.664	1.42392	2.149	0.871217	5.517	2.4126	3.61	1.69906	2.894	-1.42917	9.408	0.602908	0.205	0.1549	0.371	0.3704	0.784	0.6296	1	0.1915	1	0	-1.01	0.189	-0.394	0.3896	-0.185	0.7059
0	0	GSM134777	gse5770	gse5770	ath1121501	6.749	-0.962211	1.083	-0.189006	6.443	-0.890453	1.139	-0.135224	5.672	-1.32982	8.906	-0.701059	2.546	-1.4803	3.16e-12	13.0849	5.655	0.0749434	2.119	-0.81501	5.469	-0.0778259	3.506	-0.242723	2.92245	0.360043	9.37055	-0.907387	0.214	0.354	0.355	0.1549	0.713	0.1357	1	0.1915	1	0	-1.01	0.189	-0.422	0.0433	-0.205	0.0642
0	0.0001	GSM134779	gse5770	gse5770	ath1121501	7.023	-0.100623	1.093	-0.114886	6.714	-0.0422535	1.171	-0.0309549	5.907	0.471377	9.2	-0.197119	2.643	-1.09431	6.71e-14	-0.452578	5.669	2.17336	2.103	-1.71433	5.469	-0.0778259	3.43675	-1.53569	2.955	2.4071	9.385	-0.324643	0.187	-0.2434	0.312	-0.4242	0.657	-0.2539	0.936	-0.5088	1	0	-1.18	-0.6142	-0.47	-0.5504	-0.222	-0.4813
0	0	GSM134780	gse5770	gse5770	ath1121501	7.281	0.710652	1.25	1.0488	6.943	0.674491	1.459	0.907467	5.931	0.655329	9.768	0.776479	2.963	0.179068	1.27e-14	-0.690686	5.646	-1.27404	2.132	-0.0843113	5.453	-0.907968	3.509	-0.18671	2.909	-0.485822	9.39565	0.104854	0.28	1.8144	0.454	1.4882	0.905	1.4714	1	0.1915	1	0	-0.778	1.285	-0.335	1.1194	-0.172	1.123
0	0.0002	GSM134782	gse5770	gse5770	ath1121501	6.774	-0.883599	1.066	-0.315009	6.448	-0.874804	1.058	-0.399155	5.755	-0.693652	8.937	-0.647923	2.729	-0.752087	2.21e-12	8.92683	5.634	-3.07268	2.161	1.54571	5.4495	-1.08956	3.63475	2.16117	2.887	-1.86939	9.41155	0.746073	0.139	-1.3055	0.26	-1.1246	0.614	-0.5531	0.904	-0.859	1	0	-1.11	-0.2835	-0.459	-0.4144	-0.217	-0.3209
1	0.9996	GSM134783	gse5770	gse5770	ath1121501	6.224	-2.61306	0.9269	-1.34602	5.95	-2.43349	0.832	-1.13556	5.392	-3.47593	8.028	-2.20602	3.225	1.22164	1.1e-13	-0.264807	5.659	0.674491	2.104	-1.65812	5.445	-1.32304	3.497	-0.410763	2.959	2.65866	9.346	-1.89745	0.156	-0.9293	0.254	-1.2054	0.506	-1.3045	0.713	-2.9489	0.95	-6.4286	-1.43	-1.7953	-0.596	-2.1089	-0.273	-2.1176
2	1	GSM134513	gse5759	gse5759	ath1121501	7.035	-5.57934	1.277	1.39573	6.626	-3.7911	1.218	0.80168	5.865	-1.86142	9.721	-0.648549	9.675	6.59797	3.35e-18	-0.719973	5.942	1.5176	2.14	-1.78258	5.488	0.899321	3.374	-2.02116	3.38845	1.20565	9.955	-1.60753	0.107	-2.2029	0.183	-2.1079	0.394	-2.0987	0.575	-2.7265	0.788	-2.5697	-1.79	-2.4748	-0.721	-2.5408	-0.313	-2.5102
1	0.0018	GSM134514	gse5759	gse5759	ath1121501	7.542	0.420078	1.383	2.81149	7.101	-0.108539	1.56	3.43798	6.14	-0.656972	10.46	4.14423	5.112	-1.47998	4.38e-14	-0.602093	5.967	9.94874	2.251	3.56517	5.575	4.62508	3.73875	4.71913	3.281	-4.83385	10.13	3.08109	0.176	-0.2029	0.292	-0.7238	0.626	-0.8357	0.923	-0.494	1	0	-1.32	-1.1455	-0.489	-0.7706	-0.219	-0.6523
0	0	GSM134515	gse5759	gse5759	ath1121501	7.501	-0.0650824	1.099	-0.981685	7.163	0.372133	1.033	-0.624386	6.448	0.69201	9.785	-0.233478	5.995	0.0832049	4.5e-13	0.491203	5.938	0.168623	2.175	-0.0963558	5.455	-0.513898	3.485	0.0300287	3.371	0.22483	9.9891	-0.693915	0.153	-0.8696	0.337	-0.1524	0.764	-0.0844	1	0	1	0	-0.929	-0.0396	-0.398	-0.0763	-0.192	-0.1186
0	0	GSM134516	gse5759	gse5759	ath1121501	7.512	0.0650824	1.183	0.140241	7.129	0.108539	1.137	0.177295	6.384	0.411702	10.01	1.22576	5.963	0.0265548	3.38e-14	-0.629009	5.936	-0.505868	2.185	0.385423	5.4495	-0.749434	3.49975	0.302597	3.371	0.22483	10.02	0.13396	0.208	0.7246	0.42	0.9016	0.954	0.95	1	0	1	0	-0.76	0.4384	-0.333	0.4196	-0.162	0.4744
2	1	GSM134517	gse5759	gse5759	ath1121501	7.287	-2.59738	1.2	0.367297	6.898	-1.68235	1.231	0.901891	6.14	-0.656972	9.797	-0.155652	5.8	-0.262007	7.88e-10	2120.2	5.935	-0.843113	2.14	-1.78258	5.419	-2.05559	3.30775	-3.24541	3.40045	1.88014	10.05	0.937723	0.127	-1.6232	0.2	-1.8921	0.397	-2.0823	0.568	-2.7715	0.772	-2.7636	-1.65	-2.0788	-0.71	-2.4568	-0.318	-2.609
0	0	GSM134518	gse5759	gse5759	ath1121501	7.559	0.621241	1.159	-0.180309	7.175	0.465166	1.091	-0.177295	6.484	0.849683	10.02	1.29061	5.334	-1.08697	1.02e-12	2.02537	5.937	-0.168623	2.197	0.963558	5.474	0.299774	3.537	0.990947	3.352	-0.843113	10.02	0.13396	0.216	0.9565	0.415	0.8381	0.882	0.558	1	0	1	0	-0.797	0.3337	-0.351	0.2823	-0.176	0.1977
0	0	GSM134519	gse5759	gse5759	ath1121501	7.271	-2.78671	1.162	-0.140241	6.895	-1.70561	1.084	-0.231254	6.196	-0.411702	9.713	-0.700433	6.97	1.80926	6.82e-13	1.11564	5.939	0.505868	2.17	-0.337245	5.481	0.599547	3.464	-0.358034	3.363	-0.22483	9.99055	-0.655066	0.223	1.1594	0.432	1.054	0.926	0.7976	1	0	1	0	-0.775	0.396	-0.342	0.351	-0.167	0.3755
0	0	GSM134520	gse5759	gse5759	ath1121501	7.568	0.72774	1.095	-1.03511	7.229	0.883815	1.02	-0.724596	6.528	1.04239	9.845	0.155652	5.933	-0.0265548	8.5e-14	-0.491203	5.931	-2.19209	2.179	0.0963558	5.46	-0.299774	3.48175	-0.0300287	3.358	-0.505868	10.01	-0.13396	0.19	0.2029	0.361	0.1524	0.795	0.0844	1	0	1	0	-0.901	0.0396	-0.378	0.0763	-0.18	0.1186
0	0.0019	GSM13778	GDS515	gse911	ath1121501	7.483	-1.92428	1.191	-1.30402	7.212	-1.14687	1.467	-0.061647	6.104	-1.6843	9.739	-1.68076	1.893	-1.97942	1.17e-07	51.3265	6.495	0.985794	1.962	-0.811096	6.2265	0.00630365	2.88	-0.761222	3.89345	1.30452	10.13	-1.23571	0.187	0.5588	0.33	-0.1792	0.686	-0.3261	0.975	-0.2493	1	0	-0.986	-0.1544	-0.421	-0.2296	-0.2	-0.4528
0	0	GSM13782	GDS515	gse911	ath1121501	7.978	1.34898	1.33	1.82113	7.709	1.18917	1.71	1.70073	6.345	0.17344	10.49	1.05731	2.585	-0.0743316	1.55e-09	0	6.496	1.08956	2.014	0.0768407	6.242	0.39713	3.052	0.304334	3.846	-0.0138927	10.16	-0.617854	0.167	-0.0798	0.399	0.8513	0.993	1.9494	1	0	1	0	-0.791	0.571	-0.306	1.4741	-0.144	1.6604
1	0.9991	GSM13779	GDS515	gse911	ath1121501	7.417	-2.36072	1.228	-0.472144	7.134	-1.51349	1.484	0.061647	6.007	-2.43202	9.765	-1.58596	1.656	-2.63189	1.47e-07	64.6638	6.47	-1.6084	1.958	-0.879399	6.178	-1.2166	2.76875	-1.45043	3.897	1.40316	10.18	-0.205951	0.113	-1.804	0.219	-1.837	0.521	-1.5491	0.766	-2.3335	1	0	-1.45	-1.8803	-0.509	-1.5333	-0.23	-1.5849
1	0.9807	GSM13783	GDS515	gse911	ath1121501	7.79	0.105802	1.25	0.022483	7.474	0.0846051	1.46	-0.112415	6.414	0.705325	10.22	0.0729179	2.507	-0.289067	7.15e-11	-0.657308	6.465	-2.12724	2.005	-0.0768407	6.1495	-1.93522	2.908	-0.587759	3.853	0.180605	10.24	1.02976	0.106	-2.0275	0.217	-1.8668	0.567	-1.2082	0.847	-1.5258	1	0	-1.34	-1.4712	-0.46	-0.8074	-0.207	-0.717
2	1	GSM13780	GDS515	gse911	ath1121501	7.694	-0.529012	1.109	-3.14762	7.422	-0.15981	1.27	-1.49041	6.464	1.09075	9.81585	-1.40057	1.668	-2.59885	9.96e-08	43.5908	6.481	-0.466955	1.93	-1.35752	6.199	-0.687098	2.665	-2.09317	3.9209	2.06723	10.17	-0.411903	0.113	-1.804	0.202	-2.0909	0.441	-2.1421	0.635	-3.6399	0.855	-6.5455	-1.64	-2.5871	-0.622	-3.2074	-0.272	-3.1698
1	0.9132	GSM13784	GDS515	gse911	ath1121501	7.78	0.0396759	1.248	-0.022483	7.454	-0.00940057	1.454	-0.155931	6.431	0.836369	10.25	0.182295	2.66	0.132145	1.44e-11	-0.682693	6.485	-0.0518839	2.024	0.247598	6.184	-1.06532	2.99775	-0.0317499	3.838	-0.236176	10.26	1.44166	0.1	-2.2191	0.225	-1.7474	0.565	-1.223	0.837	-1.6255	1	0	-1.46	-1.9175	-0.478	-1.0741	-0.212	-0.9057
1	0	GSM13781	GDS515	gse911	ath1121501	7.241	-3.52454	1.179	-1.57381	6.937	-2.43945	1.389	-0.627349	5.961	-2.78661	9.515	-2.49744	2.038	-1.58024	5.66e-08	24.474	6.486	0.0518839	2.018	0.145144	6.205	-0.53581	3.02975	0.166493	3.847	0.0138927	10.2	0.205951	0.182	0.3991	0.365	0.3435	0.77	0.2965	1	0	1	0	-0.855	0.3329	-0.371	0.5111	-0.177	0.4151
0	0	GSM13785	GDS515	gse911	ath1121501	7.894	0.793519	1.293	0.989253	7.589	0.625138	1.6	0.902947	6.406	0.643657	10.39	0.69272	2.639	0.0743316	1.68e-10	-0.614406	6.489	0.363187	2.058	0.828172	6.226	-0.00630365	3.18175	1.10815	3.80645	-1.11281	10.2255	0.731127	0.172	0.0798	0.399	0.8513	0.915	1.3712	1	0	1	0	-0.74	0.7607	-0.327	1.163	-0.155	1.2453
0	0	GSM13789	GDS515	gse911	ath1121501	7.592	-1.2035	1.236	-0.292279	7.26	-0.921256	1.466	-0.0688996	6.267	-0.42782	10.02	-0.656261	2.846	0.644208	5.13e-11	-0.666288	6.496	1.08956	2.067	0.981854	6.2525	0.661883	3.24675	1.51083	3.79045	-1.55737	10.23	0.823806	0.148	-0.6865	0.314	-0.4182	0.695	-0.2594	1	0	1	0	-0.998	-0.199	-0.423	-0.2593	-0.195	-0.2642
0	0	GSM13792	GDS515	gse911	ath1121501	7.794	0.132253	1.261	0.269796	7.516	0.282017	1.581	0.765148	6.318	-0.0346881	10.18	-0.0729179	2.727	0.316598	3.11e-09	0.693541	6.484	-0.155652	2.003	-0.110992	6.2415	0.384523	3.008	0.0317499	3.838	-0.236176	10.16	-0.617854	0.197	0.878	0.399	0.8513	0.879	1.1044	1	0	1	0	-0.792	0.5673	-0.337	1.0148	-0.161	1.0189
0	0	GSM13791	GDS515	gse911	ath1121501	7.768	-0.0396759	1.278	0.652008	7.458	0.00940057	1.575	0.721633	6.327	0.0346881	10.23	0.109377	2.868	0.704774	7.74e-10	-0.344992	6.494	0.882026	2.054	0.759869	6.2595	0.838386	3.197	1.20262	3.792	-1.5143	10.2	0.205951	0.172	0.0798	0.366	0.3584	0.772	0.3113	1	0	1	0	-0.903	0.1544	-0.39	0.2296	-0.181	0.2642
0	0	GSM13793	GDS515	gse911	ath1121501	7.858	0.555463	1.28	0.696974	7.61	0.723844	1.63325	1.1441	6.282	-0.312193	10.24	0.145836	3.118	1.39303	1.55e-09	0	6.483	-0.25942	1.975	-0.589112	6.2605	0.8636	2.944	-0.364736	3.853	0.180605	10.1	-1.85356	0.186	0.5268	0.354	0.1792	0.765	0.2594	1	0	1	0	-0.876	0.2548	-0.372	0.4963	-0.18	0.3019
0	0	GSM26819	GDS724	gse1563	hgu95av2	7.929	-0.636632	1.224	-0.121565	7.5	-0.675463	1.414	-0.261958	6.755	-0.121843	10.4805	-0.773179	0.2507	0.642367	0.106	-0.0662861	6.971	1.03768	1.666	-0.486518	6.873	0.363187	2.45	0.416597	4.559	1.22275	9.798	-0.0439355	0.214	0.2236	0.363	-0.154	0.708	-0.437	0.988	-0.1268	1	0	-1.43	-0.2396	-0.622	-0.1145	-0.297	0.0323
0	0	GSM26820	GDS724	gse1563	hgu95av2	8.535	0.570876	1.185	-0.427439	8.194	0.673519	1.327	-0.620862	7.295	0.661436	10.91	-0.163298	0.2145	0.518394	0.154	0.222962	6.967	0.622607	1.67	-0.39806	6.879	0.674491	2.435	-0.178542	4.5302	0.680143	9.7554	-0.390537	0.223	0.4248	0.384	0.1694	0.747	-0.1154	1	0	1	0	-1.39	-0.1027	-0.59	0.1298	-0.29	0.1454
0	0	GSM26821	GDS724	gse1563	hgu95av2	8.188	-0.120552	1.383	1.12546	7.733	-0.222563	1.737	1.07052	6.785	-0.078328	11.04	0.0212997	0.4632	1.37011	0.00721	-0.661595	6.966	0.518839	1.676	-0.265373	6.86	-0.311303	2.434	-0.218218	4.544	0.940142	9.8088	0.0439355	0.252	1.0733	0.398	0.385	0.756	-0.0412	1	0	1	0	-1.31	0.1711	-0.581	0.1985	-0.288	0.1778
0	0	GSM26822	GDS724	gse1563	hgu95av2	9.062	1.62097	1.206	-0.262738	8.705	1.66679	1.388	-0.369217	7.788	1.37654	11.54	0.73129	0.2903	0.777985	0.074	-0.259118	6.967	0.622607	1.656	-0.707662	6.885	0.985794	2.419	-0.813357	4.538	0.827099	9.7268	-0.623233	0.23	0.5814	0.373	0	0.735	-0.2144	1	0	1	0	-1.42	-0.2053	-0.594	0.0992	-0.293	0.097
0	0	GSM26823	GDS724	gse1563	hgu95av2	7.72	-1.05308	1.261	0.168623	7.267	-1.12836	1.484	0.0268146	6.524	-0.456913	10.32	-1.00109	0.4186	1.21737	0.00925	-0.649302	6.964	0.311303	1.655	-0.729777	6.863	-0.155652	2.423	-0.654653	4.577	1.56188	9.7566	-0.380774	0.209	0.1118	0.37	-0.0462	0.715	-0.3793	0.984	-0.1691	1	0	-1.4	-0.1369	-0.616	-0.0687	-0.3	-0.0162
0	0	GSM26824	GDS724	gse1563	hgu95av2	8.719	0.937512	1.327	0.686255	8.313	0.904828	1.606	0.530104	7.329	0.710754	11.44	0.589292	0.5902	1.80505	0.00168	-0.694919	6.957	-0.415071	1.702	0.309602	6.845	-1.08956	2.462	0.892708	4.5072	0.246811	9.8848	0.662286	0.232	0.6261	0.393	0.308	0.793	0.2639	1	0	1	0	-1.28	0.2738	-0.541	0.5039	-0.267	0.5171
0	0	GSM26825	GDS724	gse1563	hgu95av2	8.802	1.1029	1.24	0.00392146	8.424	1.12059	1.436	-0.171201	7.516	0.982001	11.34	0.447294	0.2509	0.643052	0.106	-0.0662861	6.962	0.103768	1.669	-0.420175	6.885	0.985794	2.444	0.178542	4.526	0.601013	9.7546	-0.397046	0.248	0.9839	0.42	0.7238	0.819	0.4783	1	0	1	0	-1.27	0.308	-0.535	0.5497	-0.267	0.5171
0	0.0042	GSM26826	GDS724	gse1563	hgu95av2	7.644	-1.20452	1.196	-0.341167	7.222	-1.21583	1.339	-0.571358	6.513	-0.472869	10.09	-1.32768	0.2678	0.700929	0.0614	-0.335046	6.962	0.103768	1.658	-0.663434	6.876	0.518839	2.44	0.019838	4.572	1.46768	9.7228	-0.655778	0.204	0	0.325	-0.7392	0.627	-1.105	0.863	-1.4476	1	0	-1.58	-0.7529	-0.69	-0.6336	-0.335	-0.5818
0	0	GSM26827	GDS724	gse1563	hgu95av2	8.316	0.1345	1.3	0.474496	7.889	0.0806668	1.507	0.121697	7.033	0.2814	10.98	-0.0638991	0.4264	1.24408	0.00951	-0.647735	6.96	-0.103768	1.668	-0.442289	6.859	-0.363187	2.439	-0.019838	4.5422	0.906229	9.785	-0.149706	0.222	0.4025	0.376	0.0462	0.735	-0.2144	1	0	1	0	-1.36	0	-0.589	0.1374	-0.296	0.0485
2	0.9998	GSM26845	GDS724	gse1563	hgu95av2	7.891	-0.71235	0.7781	-3.61872	7.679	-0.327526	0.676	-3.30645	7.209	0.536692	9.197	-2.59572	0.4011	1.15744	0.00164	-0.69516	6.894	-6.95244	1.596	-2.03453	6.811	-2.85361	2.366	-2.91618	4.5762	1.54681	9.544	-2.11053	0.0895	-2.5603	0.169	-3.1414	0.372	-3.2078	0.538	-4.8818	0.724	-10.6016	-2.2	-2.8746	-1.02	-3.1529	-0.467	-2.715
0	0	GSM26854	GDS724	gse1563	hgu95av2	8.885	1.26828	1.324	0.662726	8.573	1.41021	1.736	1.0664	7.313	0.687545	11.49	0.660291	-0.08987	-0.523976	0.626	3.06724	6.968	0.726375	1.733	0.99515	6.876	0.518839	2.469	1.17044	4.464	-0.5671	9.9756	1.40105	0.252	1.0733	0.455	1.2627	0.895	1.105	1	0	1	0	-1.16	0.6844	-0.508	0.7558	-0.248	0.8242
0	0	GSM26855	GDS724	gse1563	hgu95av2	8.19	-0.116566	1.567	2.56855	7.806	-0.0806668	2.221	3.06718	6.363	-0.690446	11.23	0.291096	-0.04013	-0.353632	0.815	4.20615	6.96	-0.103768	1.742	1.19418	6.844	-1.14145	2.434	-0.218218	4.4584	-0.672607	10.07	2.16911	0.269	1.4534	0.447	1.1395	0.858	0.7999	1	0	1	0	-1.14	0.7529	-0.521	0.6565	-0.261	0.6141
0	0	GSM26856	GDS724	gse1563	hgu95av2	9.303	2.10118	1.181	-0.458811	9.073	2.3821	1.469	-0.0350653	7.823	1.42731	11.61	0.830689	-0.3088	-1.27374	0.114	-0.018078	6.962	0.103768	1.714	0.574976	6.882	0.830142	2.454	0.575301	4.462	-0.604781	9.9042	0.820129	0.237	0.7379	0.399	0.4004	0.778	0.1402	1	0	1	0	-1.24	0.4107	-0.564	0.3283	-0.274	0.404
2	0.9998	GSM26857	GDS724	gse1563	hgu95av2	10.11	3.7092	1.019	-1.72936	9.953	4.09262	1.301	-0.72812	8.741	2.75888	12.04	1.44128	-0.5708	-2.17101	0.0106	-0.641167	6.953	-0.830142	1.646	-0.928807	6.885	0.985794	2.376	-2.51942	4.5262	0.604781	9.712	-0.743648	0.168	-0.805	0.24	-2.0481	0.445	-2.6058	0.625	-3.9625	0.828	-6.6068	-1.95	-2.0191	-0.919	-2.3819	-0.429	-2.1009
0	0	GSM26858	GDS724	gse1563	hgu95av2	7.985	-0.525047	1.539	2.34895	7.565	-0.549117	2.125	2.67115	6.267	-0.829696	11.01	-0.0212997	-0.008918	-0.246741	0.957	5.06184	6.96	-0.103768	1.726	0.840349	6.869	0.155652	2.472	1.28947	4.4582	-0.676375	9.9778	1.41895	0.287	1.8559	0.493	1.8479	0.966	1.6905	1	0	1	0	-1.02	1.1635	-0.467	1.0688	-0.236	1.0181
0	0	GSM26859	GDS724	gse1563	hgu95av2	8.988	1.47352	1.253	0.105879	8.731	1.71733	1.596	0.488851	7.443	0.876113	11.4	0.532493	-0.2056	-0.920314	0.304	1.12686	6.971	1.03768	1.74	1.14995	6.879	0.674491	2.464	0.97206	4.457	-0.698983	10.01	1.68094	0.265	1.364	0.393	0.308	0.733	-0.2309	1	0	1	0	-1.32	0.1369	-0.613	-0.0458	-0.299	0
0	0	GSM26860	GDS724	gse1563	hgu95av2	8.307	0.116566	1.661	3.30579	7.93	0.160362	2.347	3.58697	6.309	-0.768774	11.51	0.688691	0.07274	0.0329112	0.683	3.41072	6.953	-0.830142	1.779	2.01242	6.822	-2.28289	2.494	2.16234	4.421	-1.37724	10.14	2.73864	0.117	-1.9453	0.392	0.2926	0.8	0.3216	1	0	1	0	-1.22	0.4791	-0.556	0.3893	-0.274	0.404
0	0	GSM26861	GDS724	gse1563	hgu95av2	8.369	0.240107	1.362	0.960757	8.017	0.32947	1.797	1.31804	6.82	-0.0275598	11.06	0.0496993	-0.2904	-1.21073	0.12	0.018078	6.966	0.518839	1.705	0.375946	6.877	0.570723	2.423	-0.654653	4.4882	-0.111159	9.9038	0.816874	0.297	2.0795	0.494	1.8633	0.968	1.707	1	0	1	0	-1.07	0.9924	-0.467	1.0688	-0.231	1.0989
1	0.923	GSM26846	GDS724	gse1563	hgu95av2	8.082	-0.331766	1.004	-1.84701	7.778	-0.135093	1.054	-1.74708	7.148	0.44821	9.938	-1.54352	-0.005013	-0.233368	0.97	5.14018	6.9	-6.32984	1.691	0.0663434	6.816	-2.5942	2.422	-0.694329	4.473	-0.397535	9.7788	-0.20015	0.126	-1.7441	0.208	-2.5409	0.501	-2.144	0.735	-2.8002	0.991	-0.3457	-1.57	-0.7187	-0.742	-1.0306	-0.362	-1.0181
1	0.0894	GSM26847	GDS724	gse1563	hgu95av2	8.353	0.208225	1.027	-1.66662	8.055	0.403334	1.169	-1.27266	7.344	0.732511	10.26	-1.08629	-0.284	-1.18881	0.0623	-0.329622	6.879	-8.50896	1.685	-0.0663434	6.792	-3.83941	2.41	-1.17044	4.452	-0.793186	9.719	-0.686695	0.12	-1.8783	0.197	-2.7102	0.525	-1.9461	0.788	-2.2401	1	0	-1.41	-0.1711	-0.671	-0.4886	-0.338	-0.6303
0	0	GSM26848	GDS724	gse1563	hgu95av2	7.544	-1.40378	1.239	-0.00392146	7.119	-1.41604	1.471	-0.0268146	6.345	-0.716556	10.04	-1.39868	-0.05309	-0.398016	0.717	3.6156	6.939	-2.28289	1.681	-0.154801	6.859	-0.363187	2.435	-0.178542	4.5	0.111159	9.754	-0.401928	0.2	-0.0894	0.346	-0.4158	0.74	-0.1732	1	0	1	0	-1.14	0.7529	-0.537	0.5344	-0.273	0.4202
0	0	GSM26849	GDS724	gse1563	hgu95av2	7.564	-1.36393	1.199	-0.317638	7.18	-1.29747	1.445	-0.134073	6.358	-0.697699	9.957	-1.51654	0.2188	0.53312	0.157	0.24104	6.943	-1.86782	1.719	0.685548	6.835	-1.6084	2.451	0.456273	4.476	-0.341013	9.9204	0.951935	0.172	-0.7155	0.343	-0.462	0.76	-0.0082	1	0	1	0	-1.15	0.7187	-0.54	0.5115	-0.272	0.4363
0	0	GSM26850	GDS724	gse1563	hgu95av2	7.493	-1.5054	1.057	-1.43133	7.175	-1.30719	1.175	-1.24791	6.431	-0.591811	9.562	-2.07743	-0.03604	-0.339626	0.812	4.18807	6.953	-0.830142	1.712	0.530747	6.871	0.25942	2.481	1.64655	4.478	-0.303332	9.8376	0.278258	0.191	-0.2907	0.361	-0.1848	0.761	0	1	0	1	0	-1.18	0.616	-0.545	0.4733	-0.27	0.4687
1	0.7296	GSM26851	GDS724	gse1563	hgu95av2	8.092	-0.31184	1.232	-0.0588219	7.689	-0.308089	1.492	0.0598172	6.858	0.0275598	10.64	-0.546693	0.4835	1.43963	0.00293	-0.687386	6.97	0.93391	1.625	-1.39321	6.888	1.14145	2.346	-3.7097	4.58	1.6184	9.7748	-0.232695	0.179	-0.559	0.294	-1.2165	0.57	-1.575	0.784	-2.2824	1	0	-1.71	-1.1978	-0.76	-1.168	-0.366	-1.0828
0	0	GSM26852	GDS724	gse1563	hgu95av2	8.321	0.144463	1.482	1.90191	7.904	0.109823	2.008	2.18849	6.687	-0.220479	11.26	0.333695	-0.1261	-0.648052	0.461	2.07295	6.96	-0.103768	1.735	1.03938	6.853	-0.674491	2.45	0.416597	4.47	-0.454057	10.02	1.7623	0.185	-0.4248	0.417	0.6776	0.854	0.7669	1	0	1	0	-1.15	0.7187	-0.528	0.6031	-0.262	0.598
0	0	GSM26853	GDS724	gse1563	hgu95av2	8.145	-0.206233	1.474	1.83916	7.762	-0.166193	2.005	2.17611	6.459	-0.551197	11.04	0.0212997	0.05352	-0.0329112	0.755	3.84459	6.97	0.93391	1.742	1.19418	6.861	-0.25942	2.463	0.932384	4.4652	-0.544491	10.04	1.92502	0.289	1.9006	0.468	1.4629	0.924	1.3441	1	0	1	0	-1.14	0.7529	-0.495	0.855	-0.238	0.9858
1	0.0006	GSM26805	GDS724	gse1563	hgu95av2	7.636	-0.853961	1.135	-0.63539	7.276	-0.818557	1.301	-0.578836	6.492	-0.546777	9.896	-0.674491	0.2042	0	0.155	22.9785	6.282	0	1.694	-0.469211	6.211	0.607042	2.516	1.52648	3.7862	1.51136	9.078	-0.674491	0.196	-0.1789	0.344	-0.4466	0.782	0.1732	1	0	1	0	-1.61	-0.8555	-0.696	-0.6794	-0.339	-0.6464
0	0.005	GSM26806	GDS724	gse1563	hgu95av2	8.212	0.282024	1.403	0.674491	7.833	0.397273	1.857	0.784862	6.677	0.191571	10.98	0.7762	1.011	1.0113	4.43e-06	-0.673815	6.303	0.615839	1.786	2.22875	6.179	-0.472144	2.52	1.66848	3.729	-2.06094	9.4328	2.11466	0.26	1.2522	0.416	0.6622	0.787	0.2144	1	0	1	0	-1.67	-1.0609	-0.742	-1.0306	-0.36	-0.9858
0	0	GSM26807	GDS724	gse1563	hgu95av2	8.069	0	1.273	0.0391009	7.651	0	1.567	0.0735808	6.798	0.674491	10.68	0.374717	1.001	0.998763	2.37e-06	-0.67413	6.305	0.674491	1.742	0.938422	6.204	0.37097	2.47	-0.106499	3.761	-0.0624528	9.2946	1.02824	0.241	0.8273	0.413	0.616	0.835	0.6102	1	0	1	0	-1.73	-1.2662	-0.707	-0.7634	-0.345	-0.7434
0	0	GSM26808	GDS724	gse1563	hgu95av2	8.115	0.090721	1.385	0.586514	7.721	0.152797	1.812	0.674491	6.615	-0.055875	10.91	0.68252	0.8612	0.823528	2e-05	-0.671439	6.311	0.850445	1.73	0.586514	6.226	1.11291	2.482	0.319496	3.7592	-0.174868	9.243	0.622607	0.264	1.3416	0.445	1.1087	0.943	1.5008	1	0	1	0	-1.64	-0.9582	-0.645	-0.2901	-0.306	-0.1131
1	0.0482	GSM26809	GDS724	gse1563	hgu95av2	7.583	-0.958487	1.084	-0.884658	7.2	-0.984451	1.18	-0.875612	6.577	-0.207536	9.827	-0.766832	0.3111	0.133996	0.00118	-0.494423	6.291	0.263931	1.639	-2.08212	6.213	0.674491	2.408	-2.30747	3.857	5.93302	8.961	-1.59425	0.239	0.7826	0.378	0.077	0.718	-0.3546	1	0	1	0	-1.7	-1.1635	-0.768	-1.2291	-0.381	-1.3252
0	0	GSM26810	GDS724	gse1563	hgu95av2	7.904	-0.325412	1.331	0.322583	7.5	-0.329606	1.699	0.397336	6.513	-0.462964	10.6	0.267655	1.054	1.0652	1.08e-06	-0.674326	6.308	0.762468	1.725	0.439885	6.218	0.843113	2.454	-0.674491	3.777	0.936793	9.2368	0.573867	0.252	1.0733	0.42	0.7238	0.852	0.7504	1	0	1	0	-1.74	-1.3004	-0.7	-0.71	-0.336	-0.598
0	0	GSM26811	GDS724	gse1563	hgu95av2	8.411	0.674491	1.35	0.415447	7.99	0.739975	1.732	0.478275	7.009	1.51661	11.18	1.04385	0.7373	0.668223	9.74e-05	-0.659628	6.308	0.762468	1.737	0.791794	6.207	0.472144	2.46	-0.461494	3.765	0.187359	9.2906	0.9968	0.247	0.9615	0.416	0.6622	0.862	0.8329	1	0	1	0	-1.73	-1.2662	-0.682	-0.5726	-0.328	-0.4687
0	0.0009	GSM26812	GDS724	gse1563	hgu95av2	7.6	-0.92496	1.265	0	7.205	-0.973537	1.537	0	6.322	-1.22526	10.15	-0.334569	1.499	1.62299	3.5e-09	-0.674491	6.295	0.381234	1.741	0.909096	6.194	0.0337245	2.48	0.248497	3.762	0	9.2558	0.72323	0.235	0.6932	0.376	0.0462	0.764	0.0247	1	0	1	0	-1.85	-1.6769	-0.755	-1.1299	-0.367	-1.0989
1	0.9997	GSM26836	GDS724	gse1563	hgu95av2	8.354	0.562076	0.7845	-2.3485	8.161	1.11324	0.758	-1.91065	7.592	3.8434	9.677	-0.967573	-0.4807	-0.8585	0.00442	0	6.238	-1.29033	1.68	-0.879771	6.15	-1.45016	2.447	-0.922987	3.785	1.43642	9.0254	-1.08799	0.129	-1.677	0.222	-2.3253	0.472	-2.3831	0.683	-3.3497	0.918	-3.1497	-2.33	-3.3195	-1.08	-3.611	-0.506	-3.3453
0	0.9995	GSM26837	GDS724	gse1563	hgu95av2	8.266	0.388522	0.9965	-1.31232	7.96	0.674491	1.092	-1.09145	7.304	2.69397	10.1405	-0.347282	-0.2258	-0.538991	0.137	20.2317	6.245	-1.08505	1.729	0.557188	6.156	-1.24781	2.473	0	3.7312	-1.92355	9.1638	0	0.139	-1.4534	0.25	-1.8941	0.597	-1.3524	0.874	-1.3314	1	0	-1.87	-1.7453	-0.853	-1.878	-0.417	-1.907
1	0.9994	GSM26838	GDS724	gse1563	hgu95av2	7.708	-0.711962	0.977	-1.40763	7.397	-0.554436	0.994	-1.33181	6.807	0.71041	9.547	-1.14155	-0.5246	-0.913527	0.00083	-0.547833	6.188	-2.75661	1.677	-0.967748	6.085	-3.64225	2.461	-0.425994	3.755	-0.43717	9.0216	-1.11786	0.138	-1.4758	0.217	-2.4023	0.442	-2.6305	0.627	-3.9414	0.831	-6.4916	-2.22	-2.9431	-1.09	-3.6873	-0.544	-3.9594
1	0.9866	GSM26839	GDS724	gse1563	hgu95av2	8.412	0.676463	1.054	-1.03129	8.105	0.990999	1.184	-0.865801	7.358	2.90949	10.4	0	-0.2138	-0.523949	0.12	17.6375	6.227	-1.61291	1.724	0.41056	6.12	-2.46189	2.474	0.0354995	3.721	-2.56057	9.1646	0.00628896	0.147	-1.2745	0.245	-1.9711	0.586	-1.4431	0.855	-1.5322	1	0	-1.82	-1.5742	-0.853	-1.878	-0.424	-2.0201
1	0.9999	GSM26840	GDS724	gse1563	hgu95av2	8.412	0.676463	1.756	2.39982	7.735	0.183357	1.995	1.12333	6.718	0.355205	12.37	2.6364	-0.2474	-0.566066	0.0402	5.46002	6.196	-2.52201	1.563	-4.31088	6.142	-1.71995	2.353	-4.25994	3.81	2.99774	8.7922	-2.92122	0.166	-0.8497	0.251	-1.8787	0.503	-2.1275	0.719	-2.9693	0.962	-1.4596	-1.87	-1.7453	-0.922	-2.4048	-0.479	-2.909
0	0.001	GSM26841	GDS724	gse1563	hgu95av2	7.715	-0.698157	1.127	-0.674491	7.36	-0.6352	1.302	-0.576383	6.57	-0.235473	9.94705	-0.606172	-0.2731	-0.59828	0.048	6.6503	6.264	-0.527862	1.688	-0.645165	6.182	-0.37097	2.473	0	3.7672	0.324755	9.0858	-0.613173	0.209	0.1118	0.352	-0.3234	0.715	-0.3793	0.998	-0.0211	1	0	-1.63	-0.924	-0.753	-1.1146	-0.384	-1.3737
0	0.0002	GSM26842	GDS724	gse1563	hgu95av2	7.367	-1.38448	1.092	-0.845557	7.011	-1.397	1.168	-0.905044	6.318	-1.24122	9.516	-1.18304	0.2365	0.040487	0.0591	8.34416	6.259	-0.674491	1.71	0	6.183	-0.337245	2.515	1.49098	3.7512	-0.674491	9.1778	0.110057	0.197	-0.1565	0.345	-0.4312	0.726	-0.2886	1	0	1	0	-1.57	-0.7187	-0.72	-0.8627	-0.364	-1.0505
0	0	GSM26843	GDS724	gse1563	hgu95av2	8.119	0.0986098	1.374	0.53275	7.707	0.122238	1.778	0.591099	6.629	0	10.87	0.628989	-0.3478	-0.691914	0.0294	3.81194	6.286	0.117303	1.687	-0.674491	6.214	0.708215	2.492	0.674491	3.7632	0.0749434	9.097	-0.525128	0.269	1.4534	0.486	1.7401	0.991	1.8966	1	0	1	0	-1.26	0.3422	-0.587	0.1527	-0.301	-0.0323
0	0	GSM26844	GDS724	gse1563	hgu95av2	7.755	-0.619269	1.364	0.483874	7.334	-0.691953	1.727	0.466012	6.322	-1.22526	10.48	0.107062	-0.3339	-0.674491	0.0327	4.31552	6.281	-0.0293257	1.696	-0.41056	6.193	0	2.493	0.70999	3.7612	-0.0499623	9.1032	-0.476389	0.238	0.7603	0.456	1.2781	0.951	1.5668	1	0	1	0	-1.29	0.2396	-0.607	0	-0.31	-0.1778
0	0	GSM26828	GDS724	gse1563	hgu95av2	7.867	-0.316875	1.233	0.492485	7.476	-0.479243	1.493	0.674491	6.604	-0.512113	10.34	0.0449661	0.4461	1.26942	0.00363	-0.674491	6.146	0	1.686	0.433601	5.974	0	2.562	0.703816	3.8642	-0.423966	8.9788	-0.0324274	0.158	-1.0286	0.348	-0.385	0.893	1.0885	1	0	1	0	-0.906	1.5537	-0.415	1.4658	-0.209	1.4545
0	0	GSM26829	GDS724	gse1563	hgu95av2	8.007	0	1.118	-0.738728	7.665	0	1.244	-1.02196	6.87	0.31851	10.26	-0.134898	0.2291	0	0.128	1.57026	6.155	0.551856	1.703	1.25263	5.996	0.674491	2.559	0.615839	3.855	-0.867202	9.048	1.08956	0.169	-0.7826	0.373	0	0.837	0.6267	1	0	1	0	-1.01	1.1978	-0.439	1.2826	-0.221	1.2606
1	0.9352	GSM26830	GDS724	gse1563	hgu95av2	8.74	1.65907	1.348	1.7237	8.313	1.64312	1.479	0.579108	7.435	2.0828	11.52	2.69796	0.3328	0.606632	0.0266	-0.259905	6.118	-1.71689	1.691	0.674491	5.956	-0.551856	2.561	0.674491	3.8322	-1.96566	9.0278	0.762045	0.13	-1.6547	0.216	-2.4177	0.512	-2.0533	0.744	-2.7051	1	0	-1.35	0.0342	-0.641	-0.2596	-0.319	-0.3232
0	0	GSM26831	GDS724	gse1563	hgu95av2	7.793	-0.484366	1.211	0.256949	7.399	-0.674491	1.423	0.197578	6.589	-0.558953	10.23	-0.202347	0.2354	0.0368542	0.0949	0.972841	6.15	0.245269	1.67	-0.337245	5.996	0.674491	2.535	-0.0879771	3.8814	0.404694	8.9392	-0.674491	0.145	-1.3193	0.351	-0.3388	0.883	1.006	1	0	1	0	-0.939	1.4407	-0.424	1.3971	-0.213	1.3898
0	0	GSM26832	GDS724	gse1563	hgu95av2	7.812	-0.441361	1.25	0.674491	7.409	-0.649134	1.503	0.742621	6.552	-0.674491	10.34	0.0449661	0.3019	0.425871	0.041	0	6.146	0	1.684	0.337245	5.979	0.153293	2.538	0	3.8732	0.00963558	9.0056	0.4021	0.157	-1.0509	0.332	-0.6314	0.829	0.5607	1	0	1	0	-0.985	1.2833	-0.438	1.2902	-0.219	1.2929
0	0	GSM26833	GDS724	gse1563	hgu95av2	7.511	-1.12264	1.181	-0.0642372	7.119	-1.38448	1.341	-0.361091	6.375	-1.2272	9.886	-0.975763	0.5911	2.11766	0.000248	-0.735532	6.135	-0.674491	1.702	1.20445	5.946	-0.858443	2.559	0.615839	3.873	0	9.0738	1.50788	0.139	-1.4534	0.279	-1.4475	0.712	-0.4041	1	0	1	0	-1.08	0.9582	-0.495	0.855	-0.25	0.7919
0	0	GSM26834	GDS724	gse1563	hgu95av2	8.305	0.674491	1.29	1.10274	7.919	0.644063	1.614	1.49887	6.931	0.508991	10.9	1.30402	0.3351	0.620087	0.0326	-0.151612	6.158	0.735808	1.677	0	6.015	1.25701	2.542	0.117303	3.875	0.0963558	8.9808	0	0.171	-0.7379	0.438	1.0009	1	1.9708	1	0	1	0	-0.828	1.8206	-0.38	1.733	-0.196	1.6646
0	0	GSM26835	GDS724	gse1563	hgu95av2	8.084	0.174281	1.175	-0.128474	7.735	0.177498	1.394	0	6.845	0.240443	10.44	0.269796	0.153	-0.445176	0.305	4.76493	6.16	0.858443	1.673	-0.192712	6.018	1.34898	2.54	0.0586514	3.8752	0.105991	8.9656	-0.246449	0.173	-0.6932	0.4	0.4158	0.925	1.3524	1	0	1	0	-0.943	1.4271	-0.411	1.4963	-0.207	1.4868
0	0.0002	GSM23385	gse1420	gse1420	hgu133a	8.197	0.743352	1.348	-0.0963558	7.959	0.786034	1.671	-0.0181071	6.524	0.625138	10.77	0.575785	2.359	-0.66375	2.52e-08	67.1214	7.003	1.40519	1.859	-0.163513	6.862	0.379401	2.441	-0.634422	4.2671	0.349127	10.38	0.11432	0.174	0.4662	0.313	0.0976	0.672	-0.1547	0.96	-0.275	1	0	-1.33	-0.2765	-0.509	-0.3408	-0.229	-0.1148
0	0	GSM23386	gse1420	gse1420	hgu133a	7.995	0.0300166	1.306	-0.770847	7.737	0.0122001	1.597	-0.688071	6.44	0.0723844	10.5	-0.312569	2.439	-0.577828	2.61e-08	69.5427	6.991	0.0562076	1.857	-0.245269	6.837	-0.674491	2.435	-0.71456	4.257	-0.0201068	10.38	0.11432	0.196	1.3985	0.362	1.0538	0.772	0.6814	1	0.1564	1	0	-1.11	0.7375	-0.436	0.5171	-0.207	0.5164
0	0.0207	GSM23387	gse1420	gse1420	hgu133a	7.941	-0.160677	1.409	0.883262	7.711	-0.0784292	1.764	0.823875	6.16	-1.77013	10.6	0.016451	2.1	-0.941924	3.76e-08	100.482	6.985	-0.618283	1.82	-1.75776	6.867	0.590179	2.3305	-2.11029	4.282	0.893837	10.279	-2.19495	0.202	1.6527	0.331	0.4488	0.693	0.0209	0.983	-0.027	1	0	-1.27	0	-0.469	0.1293	-0.226	-0.0287
1	0.9999	GSM23388	gse1420	gse1420	hgu133a	7.978	-0.0300166	1.367	0.208771	7.73	-0.0122001	1.687	0.12675	6.309	-0.789648	10.59	-0.016451	2.177	-0.859224	5.22e-09	13.3672	6.982	-0.955529	1.774	-3.63816	6.881	1.18036	2.216	-3.63958	4.328	2.57549	10.2	-4.00122	0.163	0	0.255	-1.0343	0.522	-1.4087	0.743	-2.6152	0.987	-0.558	-1.64	-1.7054	-0.614	-1.5747	-0.281	-1.6067
0	0	GSM23389	gse1420	gse1420	hgu133a	7.755	-0.817511	1.356	0.0321186	7.506	-0.793006	1.663	-0.0905357	6.109	-2.10573	10.32	-0.904805	2.951	-0.0279248	2.95e-10	0.117032	7.01	2.19209	1.863	0	6.89	1.55976	2.46	-0.380653	4.2541	-0.126124	10.39	0.342961	0.193	1.2713	0.339	0.605	0.728	0.3135	1	0.1564	1	0	-1.21	0.2765	-0.48	0	-0.217	0.2295
0	0	GSM23390	gse1420	gse1420	hgu133a	8.225	0.842231	1.401	0.754787	8.006	0.949864	1.748	0.679018	6.418	-0.0723844	10.87	0.904805	2.656	-0.344764	1.9e-09	4.43512	6.977	-1.5176	1.873	0.408782	6.829	-1.01174	2.476	-0.166953	4.235	-0.824378	10.37	-0.11432	0.196	1.3985	0.407	1.932	0.902	1.7682	1	0.1564	1	0	-0.879	1.8022	-0.365	1.3514	-0.18	1.2911
0	0.955	GSM23391	gse1420	gse1420	hgu133a	7.814	-0.609161	1.264	-1.44534	7.558	-0.611747	1.497	-1.59343	6.322	-0.704103	10.22	-1.23382	2.056	-0.989182	2.9e-07	779.539	7.009	2.07968	1.863	0	6.859	0.252934	2.4575	-0.414044	4.291	1.22286	10.39	0.342961	0.145	-0.7628	0.266	-0.8196	0.569	-1.0158	0.808	-1.9142	1	0	-1.49	-1.014	-0.603	-1.4454	-0.27	-1.2911
0	0.0091	GSM23392	gse1420	gse1420	hgu133a	7.969	-0.0617989	1.356	0.0321186	7.7	-0.116772	1.677	0.0362143	6.331	-0.644879	10.61	0.049353	3.374	0.42639	2.09e-11	-0.620406	7.006	1.74243	1.906	1.75776	6.823	-1.26467	2.5885	1.33563	4.2421	-0.564817	10.45	1.71481	0.133	-1.2713	0.245	-1.2294	0.582	-0.9071	0.858	-1.375	1	0	-1.64	-1.7054	-0.568	-1.0341	-0.244	-0.5451
0	0	GSM23395	gse1420	gse1420	hgu133a	8.393	1.4355	1.455	1.62199	8.16	1.48667	1.89	1.96462	6.513	0.552753	11.17	1.89186	3.764	0.845262	5.15e-12	-0.662779	6.99	-0.0562076	1.897	1.38986	6.833	-0.843113	2.628	1.8632	4.215	-1.55553	10.39	0.342961	0.211	2.0341	0.377	1.3465	0.814	1.0325	1	0.1564	1	0	-1.06	0.9679	-0.414	0.7756	-0.196	0.832
0	0	GSM23396	gse1420	gse1420	hgu133a	8.48	1.74273	1.311	-0.69055	8.243	1.77598	1.599	-0.669964	6.811	2.51371	11.01	1.36543	3.615	0.685231	8.69e-12	-0.653255	6.985	-0.618283	1.88	0.69493	6.842	-0.463712	2.5665	1.04179	4.2391	-0.674491	10.35	-0.571602	0.15	-0.5509	0.303	-0.0976	0.663	-0.2299	0.964	-0.2319	1	0	-1.16	0.507	-0.486	-0.0705	-0.227	-0.0574
0	0	GSM23397	gse1420	gse1420	hgu133a	8.23	0.859887	1.353	-0.0160593	7.99	0.894092	1.691	0.162964	6.552	0.809389	10.81	0.707393	2.914	-0.0676639	4.09e-10	0.423738	6.991	0.0562076	1.847	-0.654052	6.861	0.337245	2.4425	-0.614388	4.2581	0.0201068	10.309	-1.50903	0.207	1.8646	0.397	1.7368	0.901	1.7599	1	0.1564	1	0	-0.973	1.3689	-0.375	1.2339	-0.178	1.3485
0	0	GSM23398	gse1420	gse1420	hgu133a	7.905	-0.287806	1.317	-0.594194	7.639	-0.329402	1.555	-1.06832	6.345	-0.552753	10.44	-0.509981	3.747	0.827003	2.69e-12	-0.669398	6.991	0.0562076	1.854	-0.367904	6.849	-0.168623	2.43	-0.781341	4.276	0.674491	10.369	-0.137185	0.145	-0.7628	0.279	-0.5659	0.637	-0.4473	0.92	-0.7064	1	0	-1.38	-0.507	-0.514	-0.3995	-0.234	-0.2582
0	0	GSM23399	gse1420	gse1420	hgu133a	7.811	-0.619755	1.361	0.112415	7.558	-0.611747	1.677	0.0362143	6.156	-1.79645	10.41	-0.608687	2.972	-0.00537015	8.9e-10	1.71782	6.989	-0.168623	1.867	0.163513	6.856	0.126467	2.502	0.180309	4.237	-0.751262	10.37	-0.11432	0.146	-0.7204	0.34	0.6245	0.816	1.0492	1	0.1564	1	0	-1.05	1.014	-0.41	0.8226	-0.193	0.9181
2	0.9831	GSM23400	gse1420	gse1420	hgu133a	7.46	-1.85926	1.313	-0.658431	7.155	-2.0165	1.531	-1.28561	5.995	-2.85589	10.01	-1.92477	2.847	-0.139624	2.08e-10	-0.117032	7.022	3.54108	1.824	-1.59425	6.906	2.23425	2.413	-1.0084	4.317	2.17336	10.29	-1.94345	0.149	-0.5933	0.225	-1.6197	0.406	-2.3785	0.548	-4.7182	0.708	-12.5329	-1.85	-2.6733	-0.877	-4.6653	-0.399	-4.9922
0	0	GSM23401	gse1420	gse1420	hgu133a	8.297	1.09649	1.397	0.69055	8.079	1.20432	1.76	0.78766	6.497	0.447467	10.93	1.10222	2.839	-0.148216	4.21e-09	10.6499	6.988	-0.281038	1.88	0.69493	6.826	-1.1382	2.5145	0.347263	4.247	-0.385684	10.409	0.777379	0.23	2.8393	0.446	2.693	0.965	2.2949	1	0.1564	1	0	-0.867	1.8575	-0.356	1.4572	-0.17	1.578
0	0	GSM23402	gse1420	gse1420	hgu133a	8.09	0.365496	1.357	0.0481779	7.828	0.329402	1.675	0.0181071	6.448	0.125028	10.71	0.378373	2.982	0.00537015	7.97e-10	1.46761	6.994	0.393453	1.898	1.43074	6.837	-0.674491	2.57	1.08853	4.2271	-1.11318	10.44	1.48617	0.168	0.2119	0.403	1.8539	0.91	1.8351	1	0.1564	1	0	-0.914	1.6408	-0.374	1.2456	-0.177	1.3772
0	0.9019	GSM23413	gse1420	gse1420	hgu133a	8.135	0.524408	1.313	-0.658431	7.878	0.503689	1.611	-0.561321	6.539	0.723844	10.67	0.246765	4.215	1.32965	1.71e-12	-0.672034	6.984	-0.730698	1.83	-1.34898	6.85	-0.126467	2.479	-0.126884	4.283	0.930395	10.27	-2.40073	0.116	-1.9918	0.243	-1.2685	0.548	-1.1914	0.781	-2.2054	1	0	-1.53	-1.1984	-0.589	-1.2809	-0.274	-1.4059
1	0.8622	GSM23417	gse1420	gse1420	hgu133a	7.868	-0.418467	1.248	-1.70229	7.581	-0.531575	1.469	-1.84693	6.468	0.256636	10.3	-0.970609	5.394	2.59593	1.76e-13	-0.676161	6.977	-1.5176	1.848	-0.613173	6.829	-1.01174	2.5315	0.574319	4.259	0.0530088	10.28	-2.17209	0.141	-0.9323	0.263	-0.8782	0.567	-1.0325	0.802	-1.979	1	0	-1.41	-0.6453	-0.567	-1.0224	-0.265	-1.1476
0	0	GSM23419	gse1420	gse1420	hgu133a	7.708	-0.983485	1.277	-1.23657	7.437	-1.03352	1.533	-1.2675	6.238	-1.25686	10.13	-1.52994	4.135	1.24373	1.26e-12	-0.673245	6.995	0.505868	1.85	-0.531417	6.861	0.337245	2.5	0.153597	4.26	0.0895665	10.29	-1.94345	0.163	0	0.319	0.2147	0.693	0.0209	0.988	0.027	1	0	-1.24	0.1383	-0.48	0	-0.224	0.0287
0	0	GSM23422	gse1420	gse1420	hgu133a	8.16	0.612692	1.355	0.0160593	7.904	0.594319	1.685	0.108643	6.492	0.414565	10.77	0.575785	3.736	0.815189	7.32e-12	-0.656941	6.998	0.843113	1.886	0.940199	6.849	-0.168623	2.575	1.15532	4.248	-0.349127	10.4	0.571602	0.142	-0.8899	0.296	-0.2342	0.769	0.6563	1	0.1564	1	0	-1.35	-0.3687	-0.426	0.6346	-0.196	0.832
0	0	GSM23424	gse1420	gse1420	hgu133a	7.78	-0.729227	1.373	0.305127	7.522	-0.737234	1.68	0.063375	6.125	-2.00044	10.4	-0.641589	3.086	0.117069	1.36e-10	-0.310741	6.988	-0.281038	1.873	0.408782	6.856	0.126467	2.498	0.126884	4.24	-0.641589	10.4	0.571602	0.165	0.0848	0.405	1.8929	0.91	1.8351	1	0.1564	1	0	-0.892	1.7422	-0.373	1.2574	-0.179	1.3198
0	0	GSM23425	gse1420	gse1420	hgu133a	8.299	1.10355	1.444	1.44534	8.057	1.12764	1.834	1.45762	6.448	0.125028	11.07	1.56284	3.899	0.990256	2.05e-12	-0.67112	6.983	-0.843113	1.928	2.65708	6.804	-2.06563	2.6835	2.60447	4.2	-2.1039	10.48	2.40073	0.134	-1.229	0.289	-0.3708	0.688	-0.0209	1	0.1564	1	0	-1.27	0	-0.466	0.1645	-0.216	0.2582
1	0.9093	GSM23426	gse1420	gse1420	hgu133a	7.508	-1.68976	1.23	-1.99135	7.256	-1.66444	1.46	-1.92841	6.094	-2.20443	9.807	-2.59268	4.66	1.80759	3.34e-13	-0.675736	6.987	-0.393453	1.807	-2.28918	6.873	0.843113	2.4195	-0.921581	4.309	1.8809	10.189	-4.25272	0.15	-0.5509	0.257	-0.9953	0.551	-1.1663	0.78	-2.2162	1	0	-1.49	-1.014	-0.587	-1.2574	-0.273	-1.3772
0	0	GSM23427	gse1420	gse1420	hgu133a	8.063	0.270149	1.291	-1.01174	7.812	0.273631	1.605	-0.615643	6.508	0.519851	10.53	-0.213863	2.887	-0.0966627	1.29e-09	2.79398	7.019	3.20383	1.866	0.122635	6.882	1.22251	2.506	0.233734	4.262	0.162682	10.38	0.11432	0.167	0.1695	0.301	-0.1366	0.646	-0.372	0.92	-0.7064	1	0	-1.45	-0.8296	-0.544	-0.7521	-0.238	-0.373
0	0	GSM34039	gse1922	gse1922	hgu133a	7.32	-0.830796	1.246	0.0104303	7.011	-0.883524	1.523	0.00186323	5.914	-0.484183	9.77	-1.07754	1.806	2.07125	8.35e-07	-0.681907	6.757	0.0354995	1.815	-0.194172	6.567	-0.0107062	2.3925	-0.282608	4.136	0.39554	10.05	0.0507136	0.231	0.0448	0.404	0.5334	0.775	0.3416	1	0	1	0	-1.13	0.4303	-0.505	0.1795	-0.244	0.2083
0	0	GSM34040	gse1922	gse1922	hgu133a	7.455	-0.601435	1.289	0.309431	7.138	-0.668567	1.584	0.229178	5.989	-0.289992	10	-0.699167	1.827	2.13926	7.03e-07	-0.682376	6.755	-0.106499	1.835	0.214611	6.549	-0.396129	2.448	0.135652	4.119	0.101908	10.08	0.354995	0.243	0.4033	0.402	0.4908	0.778	0.3717	1	0	1	0	-1.17	0.2151	-0.498	0.2692	-0.242	0.2678
0	0	GSM34041	gse1922	gse1922	hgu133a	7.223	-0.995596	1.237	-0.0521513	6.913	-1.0494	1.497	-0.0950249	5.853	-0.642126	9.658	-1.26179	1.559	1.27125	3.54e-06	-0.672308	6.763	0.461494	1.852	0.562076	6.548	-0.417542	2.5125	0.621737	4.096	-0.29536	10.11	0.659277	0.257	0.8216	0.395	0.3414	0.725	-0.1607	0.992	-0.1067	1	0	-1.2	0.0538	-0.546	-0.3461	-0.265	-0.4166
0	0	GSM34042	gse1922	gse1922	hgu133a	7.442	-0.623522	1.241	-0.0243373	7.138	-0.668567	1.505	-0.0652132	6.051	-0.129461	9.886	-0.886709	1.653	1.5757	9.53e-07	-0.681489	6.748	-0.603492	1.813	-0.23505	6.573	0.117768	2.4165	-0.101739	4.1091	-0.06909	9.977	-0.689705	0.23	0.0149	0.384	0.1067	0.726	-0.1507	1	0	1	0	-1.15	0.3227	-0.524	-0.0641	-0.26	-0.2678
0	0.0007	GSM34043	gse1922	gse1922	hgu133a	6.919	-1.51208	1.193	-0.358106	6.597	-1.58425	1.349	-0.646542	5.672	-1.11077	9.237	-1.95438	1.61	1.43643	2.52e-06	-0.675928	6.758	0.106499	1.823	-0.0306587	6.58	0.267655	2.4335	0.0263767	4.1121	-0.0172725	10.02	-0.253568	0.219	-0.3137	0.349	-0.6401	0.666	-0.7535	0.92	-1.0667	1	0	-1.36	-0.8067	-0.579	-0.7691	-0.277	-0.7738
0	0.0063	GSM34044	gse1922	gse1922	hgu133a	7.262	-0.929336	1.243	-0.0104303	6.937	-1.00877	1.469	-0.199366	5.914	-0.484183	9.722	-1.1565	1.768	1.94817	1.05e-06	-0.681144	6.764	0.532493	1.837	0.255489	6.565	-0.053531	2.487	0.429564	4.1141	0.0172725	10.05	0.0507136	0.229	-0.0149	0.36	-0.4054	0.666	-0.7535	0.913	-1.16	1	0	-1.29	-0.4303	-0.597	-0.9999	-0.285	-1.0119
0	0	GSM34134	gse1922	gse1922	hgu133a	8.292	0.820602	1.404	1.10909	8.093	0.947841	1.785	0.978198	6.443	0.885512	10.9	0.781422	1.426	0.840482	4.07e-05	-0.540444	6.735	-1.52648	1.9	1.54315	6.479	-1.895	2.565	1.01739	4.051	-1.07262	10.24	1.97783	0.272	1.2698	0.442	1.3442	0.919	1.7883	1	0	1	0	-0.873	1.8125	-0.405	1.4613	-0.205	1.369
0	0	GSM34140	gse1922	gse1922	hgu133a	8.393	0.992198	1.394	1.03955	8.175	1.08663	1.774	0.937207	6.6	1.29202	11.02	0.978834	1.23	0.205667	0.000129	-0.227107	6.737	-1.38448	1.91	1.74754	6.481	-1.85217	2.61	1.35652	4.045	-1.17626	10.23	1.8764	0.301	2.1362	0.482	2.1977	0.987	2.4715	1	0	1	0	-0.804	2.1836	-0.387	1.6921	-0.197	1.6071
0	0	GSM34146	gse1922	gse1922	hgu133a	8.395	0.995596	1.434	1.31769	8.19	1.11202	1.831	1.14962	6.508	1.05381	11.07	1.06109	1.078	-0.286638	0.000376	0.649385	6.731	-1.81048	1.906	1.66579	6.478	-1.91641	2.595	1.24347	4.038	-1.29716	10.24	1.97783	0.269	1.1801	0.444	1.3869	0.966	2.2605	1	0	1	0	-0.83	2.0437	-0.386	1.7049	-0.195	1.6666
0	0	GSM34162	gse1922	gse1922	hgu133a	8.465	1.11452	1.321	0.531944	8.2825	1.26858	1.711	0.702439	6.728	1.62344	10.87	0.732069	0.8639	-0.980076	0.00472	16.0643	6.736	-1.45548	1.833	0.173732	6.559	-0.182005	2.411	-0.143188	4.0731	-0.6909	10.04	-0.0507136	0.23	0.0149	0.378	-0.0213	0.848	1.075	1	0	1	0	-1.01	1.0757	-0.434	1.0896	-0.213	1.1309
0	0	GSM34163	gse1922	gse1922	hgu133a	8.56	1.27593	1.369	0.865712	8.366	1.40991	1.771	0.926027	6.766	1.72183	11.09	1.09399	1.043	-0.399998	0.000751	1.98009	6.729	-1.95247	1.864	0.807345	6.522	-0.974264	2.5035	0.553911	4.049	-1.10717	10.07	0.253568	0.267	1.1204	0.448	1.4723	0.984	2.4414	1	0	1	0	-0.793	2.2427	-0.379	1.7946	-0.193	1.7261
0	0	GSM34164	gse1922	gse1922	hgu133a	8.61	1.36087	1.382	0.956108	8.411	1.48608	1.783	0.970745	6.794	1.79433	11.18	1.24205	1.196	0.0955461	0.000374	0.642288	6.745	-0.816489	1.846	0.439441	6.557	-0.22483	2.444	0.105507	4.0751	-0.656355	10.079	0.344852	0.223	-0.1942	0.396	0.3627	0.925	1.8486	1	0	1	0	-1.02	1.0219	-0.407	1.4357	-0.195	1.6666
0	0.0005	GSM34909	gse1922	gse1922	hgu133a	7.519	-0.492701	1.207	-0.260757	7.238	-0.499309	1.418	-0.389416	6.15	0.126872	9.801	-1.02654	0.5679	-1.93878	0.0526	185.969	6.761	0.319496	1.877	1.07305	6.556	-0.246243	2.5195	0.674491	4.064	-0.848079	10.19	1.47069	0.241	0.3436	0.381	0.0427	0.706	-0.3516	0.968	-0.4267	1	0	-1.25	-0.2151	-0.557	-0.4871	-0.269	-0.5357
0	0.0001	GSM34910	gse1922	gse1922	hgu133a	7.589	-0.373773	1.369	0.865712	7.257	-0.46715	1.69	0.624183	6.044	-0.147585	10.25	-0.287892	0.765	-1.3004	0.00852	29.5488	6.747	-0.674491	1.933	2.21764	6.473	-2.02347	2.7095	2.10637	4.0281	-1.46816	10.26	2.18068	0.255	0.7619	0.421	0.8962	0.799	0.5827	1	0	1	0	-1	1.1294	-0.487	0.4102	-0.244	0.2083
0	0	GSM34911	gse1922	gse1922	hgu133a	7.478	-0.562359	1.374	0.90048	7.148	-0.651641	1.696	0.646542	5.931	-0.440167	10.15	-0.452402	0.8155	-1.13684	0.00467	15.8869	6.747	-0.674491	1.924	2.03369	6.494	-1.57381	2.672	1.82376	4.031	-1.41807	10.25	2.07926	0.295	1.9569	0.469	1.9204	0.882	1.4166	1	0	1	0	-0.928	1.5167	-0.444	0.9614	-0.221	0.8928
0	0.9999	GSM34912	gse1922	gse1922	hgu133a	8.222	0.701674	1.051	-1.3455	8.02	0.824284	1.16	-1.35084	6.954	2.2086	10.19	-0.386598	0.4792	-2.22606	0.131	464.175	6.761	0.319496	1.826	0.0306587	6.597	0.631666	2.407	-0.173333	4.0781	-0.604537	10.03	-0.152141	0.197	-0.971	0.296	-1.771	0.578	-1.6376	0.817	-2.44	1	0	-1.52	-1.6673	-0.676	-2.0126	-0.305	-1.6071
0	0.0001	GSM34913	gse1922	gse1922	hgu133a	8.238	0.728858	1.17	-0.518037	7.976	0.74981	1.326	-0.732251	6.895	2.05584	10.49	0.106931	0.7096	-1.47983	0.0156	54.6725	6.752	-0.319496	1.851	0.541637	6.568	0.0107062	2.478	0.361738	4.0551	-1.0018	10.07	0.253568	0.248	0.5527	0.403	0.5121	0.804	0.6329	1	0	1	0	-1.11	0.5378	-0.476	0.5512	-0.227	0.7143
2	0.9983	GSM34914	gse1922	gse1922	hgu133a	8.964	1.96231	0.9275	-2.20426	8.811	2.16311	0.977	-2.03279	7.825	4.46381	10.67	0.403049	0.34	-2.67691	0.28	992.909	6.736	-1.45548	1.803	-0.439441	6.574	0.139181	2.338	-0.693331	4.094	-0.329905	9.9858	-0.600449	0.147	-2.4649	0.218	-3.4353	0.408	-3.3456	0.58	-5.6	0.781	-12.5466	-1.91	-3.7648	-0.898	-4.8583	-0.392	-4.1962
0	0	GSM34915	gse1922	gse1922	hgu133a	8.307	0.846087	1.228	-0.114733	7.983	0.761658	1.429	-0.348425	6.922	2.12575	10.81	0.633363	1.613	1.44615	1.06e-06	-0.681109	6.771	1.02949	1.83	0.112415	6.565	-0.053531	2.4605	0.229854	4.143	0.516447	10.1	0.557849	0.186	-1.2997	0.355	-0.5121	0.782	0.4119	1	0	1	0	-1.44	-1.237	-0.497	0.282	-0.23	0.625
0	0	GSM34916	gse1922	gse1922	hgu133a	8.42	1.03807	1.165	-0.552804	8.131	1.01216	1.355	-0.624183	7.082	2.54002	10.76	0.551108	1.168	0.00485828	2.09e-05	-0.610706	6.766	0.674491	1.793	-0.643832	6.591	0.503192	2.3575	-0.546375	4.1631	0.863625	10	-0.456422	0.219	-0.3137	0.38	0.0213	0.796	0.5526	1	0	1	0	-1.3	-0.484	-0.492	0.3461	-0.234	0.5059
0	0	GSM34917	gse1922	gse1922	hgu133a	8.247	0.744148	1.223	-0.149501	7.935	0.680415	1.426	-0.359604	6.858	1.96004	10.74	0.518206	1.165	-0.00485828	2.6e-05	-0.592608	6.767	0.74549	1.853	0.582515	6.552	-0.331892	2.513	0.625505	4.105	-0.139907	10.12	0.760704	0.232	0.0747	0.405	0.5548	0.853	1.1252	1	0	1	0	-1.23	-0.1076	-0.461	0.7435	-0.216	1.0416
0	0.0072	GSM34918	gse1922	gse1922	hgu133a	8.429	1.05336	1.15	-0.657107	8.156	1.05447	1.317	-0.765789	7.091	2.56332	10.72	0.485304	1.036	-0.42267	0.000117	-0.26969	6.764	0.532493	1.747	-1.58403	6.627	1.27404	2.298	-0.99478	4.1801	1.15726	9.8529	-1.94842	0.209	-0.6125	0.344	-0.7468	0.676	-0.653	0.926	-0.9867	1	0	-1.35	-0.753	-0.58	-0.7819	-0.284	-0.9821
0	0	GSM34919	gse1922	gse1922	hgu133a	8.171	0.615027	1.121	-0.858759	7.895	0.612712	1.282	-0.896216	6.886	2.03253	10.42	-0.0082255	1.123	-0.14089	3.61e-05	-0.556768	6.765	0.603492	1.752	-1.48184	6.627	1.27404	2.293	-1.03246	4.184	1.22462	9.8559	-1.91799	0.214	-0.4631	0.364	-0.3201	0.717	-0.2411	0.989	-0.1467	1	0	-1.34	-0.6992	-0.547	-0.3589	-0.263	-0.3571
0	0	GSM34920	gse1922	gse1922	hgu133a	8.265	0.77473	1.176	-0.476316	7.99	0.773506	1.398	-0.463945	6.877	2.00923	10.6	0.287892	1.051	-0.374087	8.59e-05	-0.38005	6.763	0.461494	1.749	-1.54315	6.631	1.35969	2.3	-0.979707	4.173	1.03462	9.8528	-1.94943	0.222	-0.2241	0.367	-0.256	0.742	0.01	1	0	1	0	-1.32	-0.5916	-0.522	-0.0385	-0.254	-0.0893
0	0.9754	GSM34921	gse1922	gse1922	hgu133a	7.31	-0.847786	1.239	-0.0382443	7.053	-0.812436	1.522	-0.00186323	5.87	-0.598109	9.564	-1.41643	1.442	0.892304	4.72e-05	-0.517379	6.741	-1.10048	1.795	-0.602954	6.574	0.139181	2.308	-0.919418	4.156	0.74099	10.03	-0.152141	0.158	-2.1362	0.299	-1.707	0.586	-1.5572	0.808	-2.56	1	0	-1.45	-1.2908	-0.635	-1.487	-0.307	-1.6666
0	0.3337	GSM34922	gse1922	gse1922	hgu133a	7.14	-1.13661	1.281	0.253803	6.845	-1.16449	1.604	0.303707	5.672	-1.11077	9.514	-1.49869	1.324	0.510119	0.00023	0.131296	6.741	-1.10048	1.795	-0.602954	6.569	0.0321186	2.3025	-0.960867	4.1331	0.34545	10.02	-0.253568	0.207	-0.6722	0.319	-1.2802	0.62	-1.2157	0.869	-1.7467	1	0	-1.35	-0.753	-0.598	-1.0127	-0.289	-1.1309
0	0.9816	GSM34923	gse1922	gse1922	hgu133a	7.102	-1.20117	1.229	-0.107779	6.818	-1.21019	1.498	-0.0912985	5.7	-1.03828	9.393	-1.69774	1.32	0.497164	0.000222	0.102908	6.744	-0.887488	1.786	-0.786906	6.583	0.331892	2.3115	-0.893041	4.147	0.585537	9.9999	-0.457437	0.196	-1.0009	0.317	-1.3229	0.606	-1.3563	0.843	-2.0933	1	0	-1.38	-0.9143	-0.614	-1.2178	-0.298	-1.3987
0	0.0001	GSM34924	gse1922	gse1922	hgu133a	7.408	-0.681287	1.288	0.302478	7.109	-0.717651	1.615	0.344698	5.931	-0.440167	9.804	-1.02161	1.41	0.78866	0.000164	-0.102908	6.725	-2.23647	1.793	-0.643832	6.561	-0.139181	2.3425	-0.659418	4.12	0.11918	9.9674	-0.787075	0.226	-0.1046	0.337	-0.8962	0.671	-0.7033	0.951	-0.6533	1	0	-1.16	0.2689	-0.536	-0.2179	-0.268	-0.5059
2	1	GSM34925	gse1922	gse1922	hgu133a	7.298	-0.868173	1.096	-1.0326	7.044	-0.827669	1.331	-0.713619	6.044	-0.147585	9.311	-1.83264	1.135	-0.102024	0.000405	0.752293	6.738	-1.31348	1.656	-3.44399	6.644	1.63805	2.084	-2.60753	4.2551	2.45269	9.614	-4.37151	0.163	-1.9868	0.242	-2.9232	0.464	-2.7829	0.639	-4.8133	0.833	-9.5675	-1.76	-2.958	-0.797	-3.5636	-0.379	-3.8093
0	1	GSM34926	gse1922	gse1922	hgu133a	7.357	-0.767934	1.145	-0.691875	7.077	-0.771814	1.389	-0.497484	6.073	-0.072498	9.482	-1.55133	1.205	0.124696	0.000398	0.727453	6.741	-1.10048	1.718	-2.17677	6.62	1.12415	2.177	-1.90666	4.196	1.43189	9.7867	-2.61986	0.175	-1.6283	0.268	-2.3684	0.518	-2.2404	0.718	-3.76	0.939	-3.4947	-1.61	-2.1513	-0.716	-2.5253	-0.344	-2.7677
0	0.0228	GSM34927	gse1922	gse1922	hgu133a	7.948	0.236157	1.16	-0.587572	7.692	0.269119	1.373	-0.557107	6.574	1.2247	10.22	-0.337245	1.12	-0.150607	0.000514	1.13908	6.744	-0.887488	1.815	-0.194172	6.561	-0.139181	2.372	-0.4371	4.117	0.0673627	10.04	-0.0507136	0.212	-0.5228	0.343	-0.7681	0.657	-0.8439	0.906	-1.2533	1	0	-1.28	-0.3765	-0.563	-0.564	-0.278	-0.8035
0	0	GSM34928	gse1922	gse1922	hgu133a	7.824	0.0254845	1.238	-0.0451978	7.527	-0.0101554	1.514	-0.031675	6.401	0.776765	10.29	-0.222088	0.937	-0.743316	0.00235	7.65422	6.76	0.248497	1.834	0.194172	6.573	0.117768	2.4305	0.0037681	4.106	-0.122635	10.09	0.456422	0.252	0.6722	0.422	0.9175	0.821	0.8037	1	0	1	0	-1.1	0.5916	-0.472	0.6025	-0.23	0.625
0	0.9988	GSM34929	gse1922	gse1922	hgu133a	7.416	-0.667695	1.033	-1.47067	7.158	-0.634715	1.142	-1.41792	6.282	0.468648	9.442	-1.61713	0.4677	-2.26331	0.0823	291.361	6.772	1.10048	1.79	-0.705149	6.607	0.84579	2.3035	-0.953331	4.1431	0.518175	10.03	-0.152141	0.169	-1.8076	0.296	-1.771	0.599	-1.4266	0.835	-2.2	1	0	-1.6	-2.0975	-0.646	-1.628	-0.299	-1.4285
0	0	GSM34930	gse1922	gse1922	hgu133a	7.905	0.163101	1.213	-0.219036	7.64	0.181105	1.471	-0.191913	6.464	0.939885	10.26	-0.271441	1.428	0.84696	3.82e-05	-0.549316	6.752	-0.319496	1.808	-0.337245	6.569	0.0321186	2.374	-0.422028	4.123	0.170998	10.019	-0.263711	0.173	-1.6881	0.365	-0.2987	0.74	-0.01	1	0	1	0	-1.22	-0.0538	-0.508	0.141	-0.25	0.0298
0	0.0375	GSM34931	gse1922	gse1922	hgu133a	7.752	-0.0968412	1.153	-0.636246	7.484	-0.0829361	1.375	-0.549654	6.423	0.833728	10.01	-0.682716	0.8927	-0.886797	0.0017	5.34767	6.762	0.390495	1.758	-1.3592	6.628	1.29545	2.2555	-1.31507	4.156	0.74099	9.8829	-1.64413	0.171	-1.7478	0.324	-1.1736	0.642	-0.9946	0.893	-1.4267	1	0	-1.48	-1.4521	-0.585	-0.846	-0.28	-0.8631
0	0	GSM34932	gse1922	gse1922	hgu133a	8.023	0.363579	1.205	-0.274664	7.75	0.367289	1.425	-0.363331	6.612	1.32309	10.4	-0.0411275	1.191	0.0793519	0.000119	-0.262593	6.725	-2.23647	1.845	0.419002	6.534	-0.717316	2.467	0.27884	4.075	-0.658082	10.05	0.0507136	0.157	-2.1661	0.3	-1.6856	0.702	-0.3918	1	0	1	0	-1.15	0.3227	-0.502	0.2179	-0.248	0.0893
0	0	GSM34933	gse1922	gse1922	hgu133a	7.898	0.151208	1.49	1.70709	7.581	0.0812436	1.914	1.45891	6.129	0.072498	10.83	0.666265	1.067	-0.322266	0.000402	0.741647	6.764	0.532493	1.951	2.58555	6.486	-1.74511	2.7925	2.73188	4.025	-1.52171	10.289	2.47482	0.277	1.4192	0.435	1.1949	0.807	0.6631	1	0	1	0	-1.04	0.9143	-0.496	0.2948	-0.24	0.3274
1	0.9993	GSM34934	gse1922	gse1922	hgu133a	7.577	-0.394161	1.506	1.81834	7.19	-0.580553	1.826	1.13098	5.931	-0.440167	10.64	0.353696	1.045	-0.39352	0.000258	0.230656	6.789	2.30747	2.04	4.40463	6.445	-2.62302	3.086	4.94375	3.9711	-2.45269	10.42	3.80352	0.127	-3.0624	0.273	-2.2618	0.538	-2.0395	0.753	-3.2933	0.99	-0.5729	-1.7	-2.6353	-0.77	-3.2175	-0.338	-2.5892
0	0.1209	GSM34935	gse1922	gse1922	hgu133a	7.666	-0.242953	1.45	1.42895	7.335	-0.33513	1.845	1.20179	6	-0.261511	10.51	0.139833	0.9575	-0.67692	0.00131	3.96373	6.787	2.16547	1.941	2.38116	6.513	-1.16698	2.7545	2.4455	4.0451	-1.17453	10.299	2.57625	0.213	-0.493	0.331	-1.0242	0.646	-0.9544	0.898	-1.36	1	0	-1.42	-1.1294	-0.633	-1.4613	-0.287	-1.0714
0	0	GSM34936	gse1922	gse1922	hgu133a	7.915	0.180091	1.59	2.40244	7.592	0.0998619	2.102	2.15949	6	-0.261511	11.02	0.978834	1.071	-0.30931	0.00032	0.450666	6.758	0.106499	1.957	2.70818	6.481	-1.85217	2.832	3.02956	4.001	-1.93625	10.2	1.57212	0.281	1.5387	0.429	1.0669	0.799	0.5827	1	0	1	0	-1.02	1.0219	-0.496	0.2948	-0.243	0.2381
0	0	GSM34937	gse1922	gse1922	hgu133a	7.744	-0.110433	1.491	1.71404	7.435	-0.165872	1.908	1.43655	5.977	-0.321063	10.65	0.370147	1.108	-0.189473	0.000323	0.461312	6.754	-0.177498	1.92	1.95194	6.49	-1.65946	2.7015	2.04608	4.03	-1.43534	10.18	1.36927	0.291	1.8374	0.444	1.3869	0.828	0.8741	1	0	1	0	-0.974	1.2693	-0.473	0.5897	-0.236	0.4464
0	0	GSM34938	gse1922	gse1922	hgu133a	7.789	-0.0339794	1.582	2.34681	7.48	-0.0897064	2.116	2.21166	5.858	-0.629179	10.85	0.699167	0.959	-0.672062	0.00139	4.24762	6.764	0.532493	1.939	2.34028	6.5	-1.44534	2.7745	2.59622	4.0141	-1.70998	10.2	1.57212	0.241	0.3436	0.398	0.4054	0.76	0.1909	1	0	1	0	-1.1	0.5916	-0.516	0.0385	-0.251	0
0	0	GSM34939	gse1922	gse1922	hgu133a	7.676	-0.225963	1.442	1.37332	7.416	-0.198031	1.891	1.3732	5.828	-0.706856	10.43	0.0082255	1.344	0.574896	7.66e-06	-0.657688	6.758	0.106499	1.78	-0.909541	6.601	0.717316	2.3405	-0.674491	4.147	0.585537	9.962	-0.841846	0.267	1.1204	0.409	0.6401	0.794	0.5325	1	0	1	0	-1.17	0.2151	-0.487	0.4102	-0.238	0.3869
0	0.0106	GSM34940	gse1922	gse1922	hgu133a	7.52	-0.491002	1.321	0.531944	7.246	-0.485769	1.654	0.490031	5.914	-0.484183	10.08	-0.567559	1.265	0.319027	8.6e-06	-0.654353	6.77	0.958487	1.784	-0.827784	6.609	0.888615	2.344	-0.648114	4.165	0.896442	9.9898	-0.559878	0.234	0.1344	0.356	-0.4908	0.665	-0.7636	0.903	-1.2933	1	0	-1.31	-0.5378	-0.604	-1.0896	-0.293	-1.2499
0	0	GSM34941	gse1922	gse1922	hgu133a	7.962	0.259942	1.515	1.88093	7.697	0.277582	2.01125	1.82131	5.984	-0.302938	10.85	0.699167	1.377	0.681778	3.33e-06	-0.673054	6.757	0.0354995	1.823	-0.0306587	6.575	0.160593	2.433	0.0226086	4.118	0.0846352	10.05	0.0507136	0.284	1.6283	0.428	1.0455	0.837	0.9645	1	0	1	0	-1.16	0.2689	-0.462	0.7307	-0.223	0.8333
0	0	GSM34942	gse1922	gse1922	hgu133a	7.794	-0.0254845	1.444	1.38723	7.539	0.0101554	1.888	1.36202	5.943	-0.409096	10.54	0.189186	1.297	0.42267	2.85e-05	-0.583737	6.772	1.10048	1.807	-0.357684	6.607	0.84579	2.4035	-0.19971	4.136	0.39554	9.992	-0.537564	0.192	-1.1204	0.38	0.0213	0.75	0.0904	1	0	1	0	-1.25	-0.2151	-0.533	-0.1795	-0.251	0
0	0.0001	GSM34943	gse1922	gse1922	hgu133a	7.958	0.253146	1.456	1.47067	7.707	0.294508	1.927	1.50736	6.066	-0.0906226	10.74	0.518206	1.225	0.189473	2.28e-05	-0.603963	6.756	-0.0354995	1.746	-1.60447	6.634	1.42392	2.306	-0.93449	4.147	0.585537	9.816	-2.32268	0.248	0.5527	0.378	-0.0213	0.692	-0.4923	0.942	-0.7733	1	0	-1.2	0.0538	-0.565	-0.5897	-0.28	-0.8631
0	0	GSM34944	gse1922	gse1922	hgu133a	7.998	0.321105	1.422	1.23425	7.696	0.27589	1.838	1.1757	6.263	0.419453	10.79	0.600461	1.413	0.798377	1.56e-06	-0.679335	6.748	-0.603492	1.805	-0.398563	6.576	0.182005	2.4295	-0.0037681	4.128	0.25736	9.955	-0.912845	0.255	0.7619	0.397	0.3841	0.742	0.01	1	0	1	0	-1.15	0.3227	-0.51	0.1154	-0.251	0
2	1	GSM29706	gse1871	gse1871	mouse4302	7.778	-1.12787	1.615	-0.786906	7.451	-1.0894	2.227	-0.770443	5.781	-1.27094	10.9	-1.00485	3.93	0.655704	3.08e-12	-0.67448	7.554	-1.89701	1.914	-4.54047	7.495	3.53116	2.594	-3.50735	4.401	4.01145	10.82	-3.13156	0.131	-1.8697	0.216	-2.5728	0.448	-3.3188	0.645	-5.6838	0.87	-6.5455	-1.28	-2.2272	-0.519	-3.8773	-0.241	-4.6491
0	0	GSM29707	gse1871	gse1871	mouse4302	8.038	0.0335012	1.67	-0.168623	7.728	0.0429221	2.347	-0.0931305	5.907	0.133783	11.23	-0.0963558	4.298	0.992949	2.7e-12	-0.674502	7.565	-0.96958	2.04	-0.394824	7.454	0.277731	2.864	0.134898	4.289	0.0354995	11.08	-0.626313	0.236	1.4577	0.377	0.6013	0.766	0.4707	1	0	1	0	-0.811	0.3299	-0.327	0.5407	-0.157	0.4894
0	0	GSM29708	gse1871	gse1871	mouse4302	7.872	-0.707992	1.586	-1.11291	7.562	-0.635656	2.185	-1.0075	5.883	-0.133783	10.93	-0.922263	3.704	0.448591	1.33e-09	-0.597072	7.576	-0.0421557	2.056	0.131608	7.447	-0.277731	2.878	0.323756	4.285	-0.106499	11.15	0.0481779	0.2	0.3169	0.35	0.069	0.759	0.3873	1	0	1	0	-0.904	-0.1772	-0.342	0.1956	-0.156	0.5506
0	0	GSM29709	gse1871	gse1871	mouse4302	8.307	1.23508	1.761	0.854355	8.006	1.17934	2.526	0.917195	6	1.1706	11.65	1.05991	2.963	-0.230482	8.43e-09	-0.182884	7.572	-0.379401	2.048	-0.131608	7.454	0.277731	2.837	-0.229327	4.291	0.106499	11.14	-0.0481779	0.187	-0.0951	0.378	0.621	0.813	1.0308	1	0	1	0	-0.791	0.4389	-0.312	0.8859	-0.15	0.9176
0	0.0022	GSM29710	gse1871	gse1871	mouse4302	8.486	2.03464	1.835	1.68623	8.2	1.97237	2.688	1.83157	6.022	1.41587	11.92	1.80323	2.719	-0.45409	2.64e-08	0.865419	7.538	-3.24599	2.027	-0.82255	7.427	-1.86477	2.805	-0.661001	4.287	-0.0354995	11.05	-0.91538	0.163	-0.8556	0.279	-1.3308	0.642	-1.007	0.939	-0.9767	1	0	-0.843	0.1554	-0.357	-0.1496	-0.176	-0.6729
0	0.0008	GSM29711	gse1871	gse1871	mouse4302	7.921	-0.489117	1.638	-0.528351	7.615	-0.419002	2.266	-0.550317	5.807	-0.981077	11.06	-0.56437	2.241	-0.892142	5.53e-06	321.925	7.591	1.22251	2.091	1.28318	7.44	-0.833194	2.929	1.01174	4.262	-0.922987	11.26	1.10809	0.181	-0.2852	0.314	-0.6407	0.672	-0.6495	0.969	-0.4963	1	0	-1.09	-1.1913	-0.4	-1.139	-0.175	-0.6117
0	0	GSM29712	gse1871	gse1871	mouse4302	7.887	-0.64099	1.633	-0.584559	7.547	-0.696974	2.261	-0.578538	5.883	-0.133783	11.06	-0.56437	3.889	0.61813	3.2e-10	-0.655992	7.577	0.0421557	2.068	0.526432	7.455	0.357083	2.923	0.930797	4.271	-0.603492	11.16	0.144534	0.193	0.0951	0.352	0.1084	0.749	0.2681	1	0	1	0	-0.881	-0.0518	-0.345	0.1266	-0.162	0.1835
0	0	GSM29713	gse1871	gse1871	mouse4302	8.168	0.614189	1.7	0.168623	7.877	0.652008	2.423	0.335834	5.931	0.40135	11.39	0.344128	3.466	0.230482	1.47e-08	0.182884	7.578	0.126467	2.045	-0.230314	7.46	0.753843	2.844	-0.134898	4.291	0.106499	11.12	-0.24089	0.194	0.1268	0.383	0.7196	0.839	1.3406	1	0	1	0	-0.82	0.2808	-0.312	0.8859	-0.144	1.2846
0	0.0083	GSM29714	gse1871	gse1871	mouse4302	8.153	0.547186	1.7	0.168623	7.852	0.549812	2.38	0.0931305	5.931	0.40135	11.39	0.344128	4.146	0.853652	6.45e-12	-0.674283	7.545	-2.65581	2.012	-1.31608	7.443	-0.595139	2.803	-0.687981	4.309	0.74549	11.01	-1.3008	0.179	-0.3486	0.298	-0.9562	0.659	-0.8044	0.967	-0.5284	1	0	-0.862	0.0518	-0.356	-0.1266	-0.171	-0.367
0	0.0001	GSM29715	gse1871	gse1871	mouse4302	8.023	-0.0335012	1.711	0.292279	7.707	-0.0429221	2.427	0.358411	5.833	-0.691214	11.3	0.0963558	2.438	-0.711606	9.85e-07	56.7866	7.58	0.29509	2.081	0.954158	7.447	-0.277731	2.92	0.890328	4.259	-1.02949	11.22	0.722669	0.225	1.1092	0.387	0.7985	0.806	0.9474	1	0	1	0	-0.855	0.09	-0.333	0.4027	-0.152	0.7952
1	1	GSM29716	gse1871	gse1871	mouse4302	7.76	-1.20828	1.615	-0.786906	7.435	-1.15481	2.219	-0.815598	5.755	-1.56081	10.88	-1.05991	2.458	-0.693278	1.26e-06	72.8291	7.611	2.90874	2.057	0.16451	7.476	2.02347	2.836	-0.242817	4.316	0.993986	11.21	0.626313	0.055	-4.2782	0.207	-2.7503	0.6	-1.5074	0.895	-1.6811	1	0	-1.67	-4.3535	-0.443	-2.1285	-0.183	-1.1011
0	0.0047	GSM29717	gse1871	gse1871	mouse4302	8.233	0.904532	1.753	0.764423	7.931	0.87275	2.516	0.860752	5.954	0.657768	11.55	0.784612	2.409	-0.738182	1.08e-06	62.3285	7.577	0.0421557	2.116	2.10573	7.423	-2.18218	3.008	2.07743	4.222	-2.34297	11.26	1.10809	0.208	0.5704	0.343	-0.069	0.704	-0.2681	1	0	1	0	-0.951	-0.4334	-0.359	-0.1956	-0.168	-0.1835
2	1	GSM32860	gse1873	gse1873	moe430a	9.694	3.14762	1.127	-1.95674	9.512	3.25813	1.384	-1.5793	8.18	9.51661	11.87	1.97289	0.4346	-1.64657	0.249	1335.33	7.401	-5.82953	1.794	-1.88205	7.143	-1.31469	2.248	-2.2955	4.894	1.08087	10.9	-1.80533	0.0984	-1.7371	0.152	-1.999	0.304	-2.4395	0.437	-3.2457	0.595	-3.9862	-1.74	-2.7178	-0.806	-3.3222	-0.341	-3.2334
1	0.0324	GSM32861	gse1873	gse1873	moe430a	7.634	-0.695948	1.523	-0.0691174	7.267	-0.69032	1.967	-0.103768	5.858	-0.555208	10.67	-2.07406	3.475	3.1815	9.88e-10	-0.783416	7.462	0.0481779	1.855	-0.554823	7.1905	0.857404	2.476	-0.261992	4.876	0.47383	11.03	-0.50148	0.153	-0.78	0.247	-1.0276	0.52	-1.3266	0.758	-1.3951	1	0	-1.1	-0.8595	-0.474	-0.914	-0.227	-1.0841
0	0	GSM32862	gse1873	gse1873	moe430a	8.038	0.0578401	1.682	0.688791	7.697	0.0659541	2.331	0.817488	5.95	-0.156152	11.31	0.0843113	1.459	-0.0198496	0.00018	0.182441	7.466	0.433601	1.92	0.859432	7.162	-0.44585	2.616	0.986652	4.836	-0.875152	11.15	0.702072	0.277	1.3935	0.495	1.5082	1	1.1463	1	0	1	0	-0.653	0.4384	-0.294	0.3917	-0.142	0.5185
0	0	GSM32863	gse1873	gse1873	moe430a	7.657	-0.653034	1.552	0.0691174	7.285	-0.658662	2.049	0.103768	5.833	-0.663647	10.73	-1.87171	1.626	0.245342	7.61e-05	-0.375076	7.476	1.39716	1.895	0.315488	7.174	0.102888	2.53475	0.261992	4.864	0.0691353	11.12	0.401184	0.209	0.2016	0.362	0.1483	0.769	-0.0438	1	0	1	0	-0.878	-0.2149	-0.366	-0.1306	-0.174	-0.0848
0	0	GSM32864	gse1873	gse1873	moe430a	7.976	-0.0578401	1.719	0.86516	7.622	-0.0659541	2.368	0.911132	5.833	-0.663647	11.32	0.118036	1.641	0.269161	4.06e-05	-0.565566	7.461	-0.0481779	1.934	1.16404	7.143	-1.31469	2.6345	1.15165	4.82	-1.41474	11.16	0.802368	0.246	0.8501	0.426	0.8027	0.868	0.4663	1	0	1	0	-0.713	0.2642	-0.323	0.1813	-0.161	0.1603
0	0	GSM32865	gse1873	gse1873	moe430a	7.956	-0.0951564	1.702	0.784125	7.622	-0.0659541	2.354	0.875699	5.828	-0.685335	11.26	-0.0843113	1.566	0.150063	0.000112	-0.182441	7.468	0.626313	1.917	0.794158	7.1695	-0.102888	2.591	0.76368	4.824	-1.27985	11.16	0.802368	0.279	1.4286	0.487	1.4264	1	1.1463	1	0	1	0	-0.684	0.3484	-0.293	0.399	-0.141	0.5373
2	1	GSM32866	gse1873	gse1873	moe430a	9.119	2.07478	1.027	-2.43341	8.901	2.18352	1.144	-2.18672	7.87	8.17197	11.14	-0.489006	0.4103	-1.68516	0.245	1313.86	7.459	-0.24089	1.833	-1.03349	7.1915	0.903132	2.365	-1.25199	4.899	1.24949	11.0155	-0.646909	0.129	-1.2007	0.197	-1.5389	0.391	-1.9912	0.566	-2.502	0.77	-2.2638	-1.59	-2.2822	-0.69	-2.4808	-0.287	-2.2153
0	0	GSM32867	gse1873	gse1873	moe430a	7.952	-0.10262	1.618	0.383721	7.577	-0.145099	2.189	0.458097	6.022	0.156152	11.16	-0.421557	1.484	0.0198496	7.93e-05	-0.357905	7.503	3.99877	1.897	0.359003	7.213	1.88629	2.571	0.585302	4.871	0.305207	11.14	0.601776	0.0991	-1.7248	0.257	-0.9254	0.739	-0.1984	1	0	1	0	-1.34	-1.5563	-0.391	-0.3119	-0.178	-0.1603
0	0.0001	GSM32868	gse1873	gse1873	moe430a	8.681	1.25756	1.446	-0.436155	8.375	1.2584	1.89	-0.298649	6.88	3.87778	11.54	0.859976	0.7915	-1.07982	0.0198	105.461	7.454	-0.722669	1.866	-0.315488	7.177	0.240073	2.46875	-0.326654	4.8599	-0.0691353	11.04	-0.401184	0.225	0.482	0.394	0.4755	0.908	0.6723	1	0	1	0	-0.692	0.3252	-0.302	0.3337	-0.15	0.3676
0	0.0003	GSM32869	gse1873	gse1873	moe430a	8.818	1.51317	1.399	-0.660191	8.508	1.49232	1.798	-0.531494	7.087	4.77565	11.6	1.06232	0.7059	-1.21575	0.0304	162.34	7.443	-1.78258	1.866	-0.315488	7.161	-0.491578	2.45675	-0.433681	4.857	-0.166936	11.0055	-0.747205	0.186	-0.2016	0.333	-0.1483	0.786	0.0438	1	0	1	0	-0.73	0.2149	-0.33	0.1306	-0.165	0.0848
0	0	GSM34307	gse1912	gse1912	mgu74a	7.905	0.187303	1.392	-0.237421	7.539	0.316755	1.889	-0.00589934	6.354	0.227013	10.66	-0.0151571	-0.2045	-1.02044	0.127	-1.54449	6.719	0.674491	1.826	-0.588646	6.803	1.36147	2.469	-0.596488	3.56005	-0.275565	9.59765	-0.669774	0.231	0.146	0.396	0.5942	0.805	0.78	1	0	1	0	-1.15	0.0697	-0.456	0.5495	-0.222	0.7878
0	0	GSM34308	gse1912	gse1912	mgu74a	8.173	0.721317	1.455	0.442466	7.816	0.789752	2.038	0.580101	6.513	0.921149	11.04	0.560813	-0.1809	-0.817092	0.161	-1.37831	6.717	0.374717	1.853	0.0735808	6.795	0.961774	2.5165	-0.0152946	3.52235	-0.79959	9.65165	-0.160368	0.226	-0.0365	0.39	0.4646	0.797	0.6902	1	0	1	0	-1.13	0.1625	-0.459	0.5116	-0.228	0.5679
0	0	GSM34310	gse1912	gse1912	mgu74a	7.928	0.233133	1.42	0.0647511	7.57	0.369689	1.951	0.23794	6.322	0.0873127	10.73	0.0909426	-0.2493	-1.40645	0.0589	-1.87733	6.724	1.42392	1.814	-0.88297	6.797	1.0617	2.464	-0.657667	3.60235	0.312399	9.58755	-0.765052	0.21	-0.6205	0.36	-0.1837	0.746	0.1178	1	0	1	0	-1.25	-0.3947	-0.496	0.0442	-0.24	0.1282
0	0	GSM34311	gse1912	gse1912	mgu74a	7.723	-0.175348	1.411	-0.0323756	7.265	-0.15112	1.8	-0.355927	6.3	-0.00873127	10.62	-0.0757855	-0.103	-0.145875	0.423	-0.0977523	6.716	0.22483	1.827	-0.56412	6.78	0.21234	2.4955	-0.272243	3.596	0.224135	9.5823	-0.814577	0.227	0	0.365	-0.0756	0.701	-0.3872	0.962	-0.5593	1	0	-1.17	-0.0232	-0.531	-0.3979	-0.259	-0.5679
0	0	GSM34313	gse1912	gse1912	mgu74a	7.821	0.0199259	1.488	0.798597	7.349	-0.00768407	1.954	0.249739	6.285	-0.0742158	10.87	0.303142	0.08369	1.46272	0.509	0.322583	6.714	-0.0749434	1.877	0.662227	6.7595	-0.811887	2.5845	0.81673	3.5354	-0.618196	9.7076	0.367432	0.235	0.292	0.384	0.3349	0.728	-0.0842	0.997	-0.0442	1	0	-1.1	0.3019	-0.509	-0.12	-0.25	-0.2382
0	0	GSM34314	gse1912	gse1912	mgu74a	7.801	-0.0199259	1.364	-0.539593	7.358	0.00768407	1.729	-0.635162	6.426	0.541339	10.6	-0.1061	-0.1051	-0.16397	0.405	-0.185729	6.715	0.0749434	1.828	-0.539593	6.781	0.262302	2.479	-0.474132	3.603	0.321434	9.60195	-0.62921	0.204	-0.8395	0.367	-0.0324	0.721	-0.1627	0.991	-0.1325	1	0	-1.17	-0.0232	-0.515	-0.1958	-0.251	-0.2748
0	0	GSM34315	gse1912	gse1912	mgu74a	7.335	-0.948471	1.417	0.0323756	6.874	-0.818781	1.791	-0.391323	5.914	-1.69387	10.22	-0.682069	-0.08374	0.0200762	0.502	0.288369	6.719	0.674491	1.807	-1.05466	6.777	0.0624528	2.44925	-0.838143	3.64835	0.951793	9.60065	-0.641474	0.228	0.0365	0.365	-0.0756	0.737	0.0168	1	0	1	0	-1.18	-0.0697	-0.504	-0.0568	-0.239	0.1649
0	0.0001	GSM34316	gse1912	gse1912	mgu74a	7.184	-1.24935	1.359	-0.593552	6.714	-1.09199	1.637	-0.996988	5.883	-1.8292	9.977	-1.05039	-0.06647	0.168881	0.592	0.728255	6.72	0.824378	1.813	-0.907497	6.7745	-0.0624528	2.46925	-0.59343	3.645	0.905228	9.6283	-0.380639	0.214	-0.4745	0.332	-0.7887	0.674	-0.6902	0.953	-0.6918	1	0	-1.32	-0.7198	-0.547	-0.6001	-0.256	-0.458
0	0	GSM34317	gse1912	gse1912	mgu74a	7.246	-1.12581	1.389	-0.269796	6.785	-0.970754	1.714	-0.694155	5.883	-1.8292	10.07	-0.909426	-0.05724	0.24841	0.639	0.957972	6.712	-0.374717	1.809	-1.0056	6.7635	-0.612038	2.46125	-0.691315	3.637	0.79403	9.59665	-0.679207	0.226	-0.0365	0.353	-0.3349	0.706	-0.3311	0.986	-0.2061	1	0	-1.23	-0.3019	-0.514	-0.1832	-0.25	-0.2382
0	0	.GSM34319	gse1912	gse1912	mgu74a	7.71	-0.201251	1.484	0.75543	7.297	-0.0964778	2.032	0.556504	6.104	-0.864396	10.68	0.0151571	-0.0884	-0.0200762	0.476	0.161291	6.707	-1.12415	1.82	-0.735808	6.7845	0.43717	2.453	-0.792259	3.5727	-0.0997315	9.58	-0.836274	0.227	0	0.401	0.7022	0.831	1.0718	1	0	1	0	-1.04	0.5805	-0.435	0.8148	-0.217	0.971
0	0	GSM34320	gse1912	gse1912	mgu74a	7.842	0.0617702	1.432	0.194253	7.437	0.142582	1.947	0.222208	6.304	0.00873127	10.73	0.0909426	-0.11	-0.20619	0.368	-0.366571	6.711	-0.524604	1.808	-1.03013	6.7905	0.736944	2.43	-1.07368	3.5967	0.233865	9.565	-0.977776	0.239	0.438	0.392	0.5078	0.811	0.8473	1	0	1	0	-1.09	0.3483	-0.446	0.6759	-0.221	0.8244
0	0	GSM34321	gse1912	gse1912	mgu74a	7.876	0.129518	1.517	1.11156	7.5	0.250159	2.12	0.902598	6.15	-0.663577	10.88	0.318299	-0.1478	-0.53189	0.238	-1.00196	6.717	0.374717	1.796	-1.32445	6.8005	1.23657	2.41425	-1.26639	3.619	0.543832	9.55825	-1.04145	0.233	0.219	0.37	0.0324	0.734	-0.0168	1	0	1	0	-1.17	-0.0232	-0.499	0.0063	-0.247	-0.1282
0	0	GSM34322	gse1912	gse1912	mgu74a	8.136	0.647591	1.494	0.863348	7.735	0.651439	2.057	0.654826	6.459	0.685405	11.11	0.666912	0.05544	1.2193	0.657	1.04595	6.713	-0.22483	1.865	0.367904	6.7725	-0.162377	2.55325	0.434366	3.5297	-0.697426	9.70865	0.377337	0.263	1.3141	0.47	2.1931	0.922	2.0931	1	0	1	0	-0.916	1.1563	-0.402	1.2317	-0.203	1.484
0	0	GSM34323	gse1912	gse1912	mgu74a	8.163	0.701391	1.512	1.0576	7.762	0.697543	2.094	0.800343	6.451	0.65048	11.17	0.757855	0.0489	1.16295	0.697	1.24145	6.715	0.0749434	1.877	0.662227	6.777	0.0624528	2.569	0.627078	3.518	-0.860054	9.72065	0.490539	0.26	1.2046	0.435	1.4369	0.852	1.3075	1	0	1	0	-0.983	0.8452	-0.431	0.8654	-0.216	1.0076
0	0	GSM34324	gse1912	gse1912	mgu74a	8.5	1.37289	1.582	1.81303	8.111	1.29349	2.273	1.50433	6.648	1.51051	11.59	1.39445	0.1046	1.64289	0.39	-0.259044	6.692	-3.37245	1.925	1.83952	6.736	-1.986	2.65275	1.65181	3.443	-1.90254	9.79165	1.16031	0.23	0.1095	0.379	0.2269	0.798	0.7014	1	0	1	0	-0.956	0.9706	-0.431	0.8654	-0.217	0.971
0	1	GSM34325	gse1912	gse1912	mgu74a	7.296	-1.02618	1.218	-2.1152	6.855	-0.851224	1.383	-1.99594	6.17	-0.576264	9.819	-1.28987	-0.09445	-0.0722053	0.477	0.166179	6.738	3.52234	1.822	-0.686754	6.7855	0.487132	2.49475	-0.28142	3.67975	1.38825	9.68565	0.160368	0.147	-2.9202	0.256	-2.4308	0.546	-2.1267	0.772	-3.3559	1	0	-1.7	-2.4845	-0.686	-2.3561	-0.311	-2.4733
0	0.0002	GSM34326	gse1912	gse1912	mgu74a	7.361	-0.896664	1.271	-1.54323	6.907	-0.762431	1.493	-1.56332	6.17	-0.576264	9.98	-1.04584	-0.1045	-0.1588	0.444	0.00488761	6.723	1.27404	1.873	0.56412	6.779	0.162377	2.57025	0.642372	3.58535	0.0761017	9.74765	0.745242	0.166	-2.2266	0.31	-1.264	0.662	-0.8249	0.943	-0.839	1	0	-1.42	-1.1842	-0.549	-0.6253	-0.254	-0.3847
0	0	GSM34327	gse1912	gse1912	mgu74a	7.298	-1.0222	1.306	-1.16552	6.845	-0.8683	1.567	-1.27229	6.055	-1.07831	9.957	-1.0807	0.02312	0.940823	0.856	2.01858	6.702	-1.87359	1.901	1.25087	6.758	-0.88683	2.622	1.27557	3.5267	-0.739125	9.76965	0.952777	0.207	-0.73	0.346	-0.4862	0.704	-0.3535	0.985	-0.2208	1	0	-1.16	0.0232	-0.5	-0.0063	-0.248	-0.1649
0	0	GSM34328	gse1912	gse1912	mgu74a	8.331	1.03615	1.497	0.895724	7.919	0.965632	2.08	0.745283	6.658	1.55417	11.31	0.970054	0.1702	2.20812	0.189	-1.24145	6.706	-1.27404	1.905	1.34898	6.748	-1.38645	2.6285	1.3551	3.507	-1.01295	9.7703	0.958909	0.254	0.9856	0.423	1.1776	0.843	1.2065	1	0	1	0	-0.987	0.8266	-0.425	0.9412	-0.213	1.1176
0	0	GSM34329	gse1912	gse1912	mgu74a	7.977	0.330769	1.449	0.377715	7.539	0.316755	1.938	0.186812	6.443	0.615555	10.9	0.348613	0.1004	1.6067	0.435	-0.0391009	6.705	-1.42392	1.903	1.29993	6.7505	-1.26155	2.60525	1.07062	3.495	-1.17975	9.79195	1.16314	0.255	1.0221	0.441	1.5665	0.86	1.3972	1	0	1	0	-0.947	1.0124	-0.42	1.0043	-0.213	1.1176
0	0	GSM34330	gse1912	gse1912	mgu74a	7.907	0.191288	1.41	-0.0431674	7.514	0.274065	1.892	0.00589934	6.363	0.266304	10.72	0.0757855	0.03415	1.03586	0.791	1.70089	6.718	0.524604	1.867	0.416958	6.7715	-0.21234	2.543	0.30895	3.533	-0.651556	9.71465	0.433938	0.246	0.6935	0.448	1.7178	0.872	1.5319	1	0	1	0	-1.01	0.7198	-0.429	0.8906	-0.214	1.0809
2	0.0012	GSM34331	gse1912	gse1912	mgu74a	7.562	-0.496154	1.055	-3.87427	7.248	-0.180149	1.012	-3.45504	6.5	0.864396	9.692	-1.48236	0.06471	1.29918	0.589	0.713592	6.71	-0.674491	1.861	0.269796	6.707	-3.43491	2.615	1.18992	3.72835	2.06378	9.784	1.08815	0.109	-4.3072	0.146	-4.8076	0.292	-4.9773	0.45	-8.0953	0.636	-12.5217	-2.86	-7.8714	-1.14	-8.0916	-0.427	-6.7237
0	0.1618	GSM34332	gse1912	gse1912	mgu74a	7.077	-1.46256	1.255	-1.7159	6.619	-1.25421	1.43	-1.8111	5.931	-1.61965	9.669	-1.51723	-0.1014	-0.132089	0.442	-0.00488761	6.706	-1.27404	1.877	0.662227	6.755	-1.03672	2.6065	1.08591	3.57635	-0.048997	9.73965	0.669774	0.152	-2.7376	0.292	-1.6529	0.62	-1.2962	0.874	-1.8546	1	0	-1.37	-0.952	-0.569	-0.878	-0.274	-1.1176
0	0.0376	GSM34333	gse1912	gse1912	mgu74a	7.095	-1.42669	1.369	-0.485633	6.619	-1.25421	1.655	-0.926196	5.789	-2.23957	9.89	-1.18225	-0.135	-0.4216	0.313	-0.63539	6.713	-0.22483	1.847	-0.0735808	6.766	-0.487132	2.519	0.0152946	3.5834	0.048997	9.6353	-0.314605	0.213	-0.511	0.332	-0.7887	0.648	-0.982	0.898	-1.5013	1	0	-1.3	-0.6269	-0.56	-0.7643	-0.27	-0.971
0	0	GSM34798	gse1947	gse1947	mgu74av2	7.766	-0.263665	1.592	0.945838	7.316	-0.0879771	2.17	0.936111	6.022	-0.7547	10.98	0.238056	0.9448	-0.526935	2.59e-07	6.45588	6.858	-0.0963558	1.976	0	6.8395	0	2.7885	-0.28829	3.6817	-0.139456	10.2565	0	0.231	0.5055	0.415	0.6997	0.858	1.0374	1	0	1	0	-0.859	0.6529	-0.384	0.6317	-0.189	0.773
0	0.9976	GSM34799	gse1947	gse1947	mgu74av2	7.391	-2.56306	1.357	-0.876063	6.931	-1.49928	1.68	-1.06692	6.044	-0.674491	10.19	-2.89634	0.9005	-0.674491	2.03e-07	4.91418	6.873	1.34898	1.891	-1.43329	6.889	1.1924	2.6465	-1.83309	3.78335	1.71357	10.0365	-1.5377	0.182	-0.8707	0.293	-1.6715	0.581	-1.6482	0.817	-2.0111	1	0	-1.32	-2.0588	-0.567	-1.9372	-0.265	-1.6748
0	0	GSM34800	gse1947	gse1947	mgu74av2	7.751	-0.355641	1.528	0.449661	7.304	-0.131966	2.057	0.474187	6.109	-0.437508	10.84	-0.317407	1.131	0.0932629	1.53e-08	-0.25328	6.864	0.481779	1.973	-0.0505868	6.8445	0.120445	2.815	0	3.72635	0.674491	10.25	-0.045432	0.243	0.8426	0.417	0.7386	0.815	0.6205	1	0	1	0	-0.918	0.3059	-0.403	0.365	-0.201	0.3865
0	0	GSM34801	gse1947	gse1947	mgu74av2	8.128	1.95602	1.402	-0.527188	7.676	1.23168	1.806	-0.551856	6.687	1.66982	11.03	0.436435	1.434	1.1025	2.89e-10	-0.666539	6.846	-1.25263	1.99	0.236072	6.825	-0.34929	2.818	0.0326367	3.67535	-0.255213	10.3	0.304045	0.144	-1.9379	0.338	-0.7969	0.797	0.446	1	0	1	0	-0.97	0	-0.392	0.5194	-0.188	0.8052
0	0	GSM34802	gse1947	gse1947	mgu74av2	7.903	0.576383	1.537	0.519435	7.459	0.43622	2.093	0.621349	6.235	0.0218754	11.01	0.357083	1.535	1.43891	3.72e-10	-0.664254	6.843	-1.54169	2.004	0.472144	6.8115	-0.674491	2.8635	0.527626	3.66135	-0.510425	10.32	0.443836	0.154	-1.6571	0.335	-0.8552	0.743	-0.0776	1	0	1	0	-0.979	-0.0529	-0.421	0.1123	-0.212	0.0322
1	0.2339	GSM34803	gse1947	gse1947	mgu74av2	8.741	5.71478	1.376	-0.72876	8.331	3.63272	1.787	-0.629525	7.248	3.71517	11.56	2.53926	1.073	-0.0999246	1.59e-07	3.70284	6.852	-0.674491	2.016	0.674491	6.8105	-0.69858	2.8575	0.462353	3.65	-0.71733	10.3365	0.559163	0.193	-0.5617	0.307	-1.3994	0.598	-1.4834	0.839	-1.7694	1	0	-1.21	-1.4118	-0.524	-1.3336	-0.254	-1.3206
0	0	GSM34804	gse1947	gse1947	mgu74av2	7.796	-0.0797125	1.602	1.02337	7.34	0	2.233	1.19364	6.029	-0.729179	11.06	0.555463	0.8724	-0.768087	1.47e-06	39.7952	6.865	0.578135	1.985	0.15176	6.8385	-0.024089	2.82525	0.111509	3.68935	0	10.26	0.0244634	0.228	0.4213	0.444	1.2633	0.867	1.1247	1	0	1	0	-0.871	0.5824	-0.388	0.5755	-0.192	0.6764
0	0	GSM34805	gse1947	gse1947	mgu74av2	7.755	-0.331114	1.648	1.37999	7.295	-0.164957	2.326	1.57381	5.938	-1.06096	11.1	0.714167	0.8361	-0.888995	2.08e-06	56.5888	6.859	0	2.03	0.910563	6.8115	-0.674491	2.93625	1.31906	3.631	-1.06369	10.36	0.723418	0.242	0.8145	0.418	0.758	0.82	0.669	1	0	1	0	-0.913	0.3353	-0.401	0.393	-0.196	0.5475
0	0	GSM34806	gse1947	gse1947	mgu74av2	7.919	0.674491	1.496	0.201572	7.524	0.674491	2.015	0.302499	6.229	0	10.92	0	0.9552	-0.492295	1.82e-07	4.33604	6.852	-0.674491	1.998	0.37097	6.8275	-0.289067	2.82025	0.0571141	3.65705	-0.588812	10.28	0.164254	0.232	0.5336	0.434	1.069	0.896	1.4058	1	0	1	0	-0.798	1.0118	-0.356	1.0247	-0.182	0.9985
0	0	GSM34807	gse1947	gse1947	mgu74av2	8.128	1.95602	1.486	0.124044	7.716	1.37831	2.006	0.265708	6.456	0.827618	11.16	0.952222	0.942	-0.536262	5.89e-07	15.5409	6.868	0.867202	1.936	-0.674491	6.888	1.16831	2.727	-0.957342	3.70735	0.328131	10.13	-0.884177	0.247	0.9549	0.417	0.7386	0.867	1.1247	1	0	1	0	-0.924	0.2706	-0.39	0.5475	-0.187	0.8374
0	0	GSM34808	gse1947	gse1947	mgu74av2	7.901	0.56412	1.444	-0.201572	7.435	0.348243	1.884	-0.233006	6.392	0.594281	10.92	0	1.103	0	2.45e-08	0	6.86	0.0963558	1.95	-0.438419	6.8555	0.385423	2.77125	-0.475951	3.72735	0.69272	10.16	-0.674491	0.206	-0.1966	0.354	-0.4859	0.75	-0.0097	1	0	1	0	-1.02	-0.2941	-0.434	-0.0702	-0.203	0.3221
0	0	GSM34809	gse1947	gse1947	mgu74av2	7.52	-1.77207	1.47	0	7.087	-0.927425	1.941	0	5.966	-0.958871	10.49	-1.70606	1.144	0.136564	6.37e-09	-0.499126	6.864	0.481779	1.962	-0.236072	6.871	0.758802	2.76325	-0.562982	3.69735	0.145836	10.14	-0.814282	0.238	0.7021	0.384	0.0972	0.751	0	1	0	1	0	-0.982	-0.0706	-0.432	-0.0421	-0.214	-0.0322
0	0.0001	GSM34810	gse1947	gse1947	mgu74av2	7.81	0.00613173	1.616	1.1319	7.34	0	2.223	1.15277	6.044	-0.674491	11.09	0.674491	0.8567	-0.820381	1.98e-06	53.8357	6.865	0.578135	1.928	-0.809389	6.881	0.999692	2.72425	-0.987259	3.73235	0.783868	10.1	-1.09386	0.238	0.7021	0.396	0.3304	0.774	0.223	1	0	1	0	-0.957	0.0765	-0.431	-0.0281	-0.214	-0.0322
0	1	GSM34811	gse1947	gse1947	mgu74av2	7.439	-2.26874	1.374	-0.744266	6.975	-1.33798	1.736	-0.838004	6.066	-0.594281	10.27	-2.57894	0.6934	-1.3643	1.13e-05	310.419	6.871	1.15627	1.854	-2.0572	6.8855	1.10809	2.609	-2.24105	3.827	2.50929	9.97365	-1.97699	0.165	-1.3481	0.26	-2.3129	0.51	-2.3366	0.707	-3.22	0.929	-3.2186	-1.47	-2.9412	-0.643	-3.004	-0.301	-2.8344
0	0.0001	GSM34812	gse1947	gse1947	mgu74av2	7.809	0	1.409	-0.472919	7.384	0.161291	1.863	-0.31885	6.304	0.273442	10.66	-1.03157	0.8391	-0.879003	2.88e-06	78.6131	6.853	-0.578135	2.012	0.607042	6.8095	-0.722669	2.885	0.761522	3.664	-0.462117	10.32	0.443836	0.118	-2.6681	0.389	0.1944	0.783	0.3102	1	0	1	0	-0.915	0.3235	-0.411	0.2527	-0.205	0.2577
0	0	GSM34813	gse1947	gse1947	mgu74av2	7.703	-0.649964	1.376	-0.72876	7.281	-0.216277	1.757	-0.752159	6.267	0.138544	10.51	-1.62671	1.624	1.73536	3.89e-11	-0.673424	6.87	1.05991	1.932	-0.74194	6.8625	0.554046	2.69925	-1.25923	3.76305	1.34351	10.21	-0.325014	0.213	0	0.356	-0.447	0.69	-0.5914	0.954	-0.5055	1	0	-1.13	-0.9412	-0.479	-0.7019	-0.235	-0.7086
2	1	GSM34814	gse1947	gse1947	mgu74av2	7.31	-3.05974	1.188	-2.18628	6.922	-1.53227	1.337	-2.46904	6.156	-0.26615	9.721	-4.75714	1.773	2.23165	1.54e-13	-0.674491	6.869	0.963558	1.821	-2.61365	6.896	1.36103	2.462	-3.84025	3.8857	3.57936	9.95765	-2.08882	0.143	-1.966	0.222	-3.0514	0.442	-2.9958	0.619	-4.1871	0.815	-8.3866	-1.71	-4.3529	-0.72	-4.0849	-0.333	-3.865
0	0	GSM34815	gse1947	gse1947	mgu74av2	8.109	1.83952	1.557	0.674491	7.687	1.272	2.133	0.784862	6.358	0.470321	11.22	1.19028	1.205	0.339743	9.39e-09	-0.415984	6.848	-1.05991	2.018	0.708215	6.8085	-0.746758	2.877	0.674491	3.63705	-0.953402	10.37	0.793313	0.221	0.2247	0.379	0	0.758	0.0679	1	0	1	0	-0.918	0.3059	-0.414	0.2106	-0.213	0
0	0	GSM34816	gse1947	gse1947	mgu74av2	7.707	-0.625437	1.543	0.565952	7.257	-0.304254	2.08325	0.581493	6.029	-0.729179	10.81	-0.436435	1.175	0.239819	1.16e-08	-0.355142	6.856	-0.289067	1.991	0.252934	6.82	-0.469735	2.83525	0.220297	3.6847	-0.0847671	10.27	0.0943588	0.224	0.3089	0.38	0.0194	0.75	-0.0097	1	0	1	0	-0.961	0.0529	-0.429	0	-0.216	-0.0966
0	0.378	GSM34817	gse1947	gse1947	mgu74av2	8.115	1.87631	1.411	-0.457413	7.65	1.13637	1.776	-0.674491	6.672	1.61513	11.04	0.476111	1.447	1.1458	9.48e-10	-0.648396	6.84	-1.83076	2.054	1.31526	6.769	-1.69827	2.94825	1.44961	3.606	-1.51943	10.39	0.933104	0.148	-1.8256	0.301	-1.516	0.623	-1.241	0.879	-1.3298	1	0	-1.11	-0.8235	-0.491	-0.8703	-0.243	-0.9663
0	0.9753	GSM34818	gse1947	gse1947	mgu74av2	8.132	1.98055	1.315	-1.20168	7.781	1.61658	1.691	-1.02196	6.658	1.56409	10.78	-0.555463	1.212	0.363059	4.8e-09	-0.542349	6.832	-2.60161	1.922	-0.910563	6.8585	0.45769	2.676	-1.51216	3.699	0.175914	10.12	-0.954072	0.171	-1.1796	0.269	-2.1379	0.546	-1.9875	0.783	-2.3848	1	0	-1.22	-1.4706	-0.541	-1.5722	-0.264	-1.6426
0	0	GSM26970	gse1567	gse1567	rgu34a	6.824	-1.30278	1.34	0	6.375	-1.45548	1.644	-0.0284996	5.508	-2.79432	9.563	-0.131252	0.2496	1.60111	0.0216	-1.0421	5.509	-2.2483	1.96	0.501544	5.431	-0.835084	2.5695	0.667608	2.4109	-0.395897	8.9621	0.330258	0.172	-0.5565	0.328	0	0.735	0.1619	1	0	1	0	-0.862	0.2391	-0.341	0.2981	-0.167	0.1059
0	0	GSM26971	gse1567	gse1567	rgu34a	7.009	0.406542	1.357	0.229327	6.574	0.310621	1.719	0.683991	5.644	0.481779	9.782	0.667199	0.2035	0.860779	0.0676	-0.674491	5.514	-1.12415	1.938	0.121062	5.451	-0.192712	2.527	0.0825907	2.4379	0	8.9091	0.0833797	0.172	-0.5565	0.347	0.7202	0.8	1.1187	1	0	1	0	-0.836	0.4783	-0.32	0.7453	-0.155	0.741
0	0	GSM26972	gse1567	gse1567	rgu34a	6.959	-0.0554376	1.286	-0.72845	6.539	0	1.585	-0.588992	5.672	1.15627	9.599	0	0.1737	0.382211	0.108	-0.35163	5.519	0	1.931	0	5.457	0	2.521	0	2.4269	-0.161291	8.8912	0	0.175	-0.318	0.323	-0.1895	0.724	0	1	0	1	0	-0.91	-0.2023	-0.353	0.0426	-0.167	0.1059
0	0	GSM26973	gse1567	gse1567	rgu34a	7.028	0.582095	1.367	0.364225	6.585	0.408244	1.734	0.826489	5.652	0.674491	9.81825	0.799363	0.1976	0.766029	0.0651	-0.69447	5.516	-0.674491	1.924	-0.121062	5.457	0	2.5055	-0.213359	2.4487	0.158359	8.8842	-0.0326066	0.179	0	0.356	1.0614	0.829	1.5456	1	0	1	0	-0.816	0.6622	-0.314	0.8731	-0.148	1.1115
0	0	GSM26974	gse1567	gse1567	rgu34a	7.05	0.785366	1.39	0.674491	6.622	0.736615	1.819	1.63398	5.615	-0.216801	9.874	1.00262	0.1399	-0.160593	0.201	0.391588	5.518	-0.22483	1.97	0.674491	5.432	-0.802965	2.57	0.674491	2.3919	-0.674491	9.047	0.72573	0.193	1.113	0.343	0.5686	0.723	-0.0147	1	0	1	0	-0.888	0	-0.354	0.0213	-0.173	-0.2117
0	0	GSM26975	gse1567	gse1567	rgu34a	7.038	0.674491	1.345	0.0674491	6.615	0.674491	1.718	0.674491	5.652	0.674491	9.784	0.674491	0.1079	-0.674491	0.323	1.36656	5.52	0.22483	1.961	0.518839	5.453	-0.128474	2.541	0.275302	2.402	-0.526396	9.036	0.674491	0.191	0.954	0.328	0	0.706	-0.265	1	0	1	0	-0.911	-0.2115	-0.366	-0.2342	-0.176	-0.3705
0	0.0002	GSM26976	gse1567	gse1567	rgu34a	6.98	0.138594	1.351	0.148388	6.539	0	1.71	0.598492	5.624	0	9.759	0.583343	0.1041	-0.735516	0.338	1.48644	5.519	0	1.975	0.760964	5.444	-0.417542	2.5965	1.03927	2.3845	-0.782996	9.028	0.637226	0.179	0	0.314	-0.5307	0.668	-0.8243	0.961	-0.5622	1	0	-0.967	-0.7266	-0.38	-0.5324	-0.182	-0.6881
1	1	GSM26977	gse1567	gse1567	rgu34a	6.69	-2.54089	1.174	-2.23931	6.304	-2.0856	1.404	-2.30847	5.555	-1.66214	9.057	-1.97608	0.1763	0.423966	0.0852	-0.533839	5.528	2.02347	1.813	-2.04077	5.503	1.47746	2.3635	-2.16801	2.5919	2.25808	8.6161	-1.28144	0.167	-0.954	0.279	-1.8575	0.58	-2.1197	0.819	-2.6091	1	0	-1.13	-2.2258	-0.465	-2.3425	-0.213	-2.329
0	0	GSM26979	gse1567	gse1567	rgu34a	6.765	-1.84792	1.258	-1.10616	6.38	-1.41111	1.584	-0.598492	5.476	-3.56517	9.284	-1.14846	0.1499	0	0.152	0	5.523	0.899321	1.863	-1.17604	5.479	0.706609	2.437	-1.15627	2.5159	1.1437	8.7334	-0.735046	0.195	1.272	0.351	0.8719	0.746	0.3238	1	0	1	0	-0.886	0.0184	-0.362	-0.1491	-0.168	0.0529
0	0	GSM26980	gse1567	gse1567	rgu34a	6.965	0	1.282	-0.782409	6.574	0.310621	1.647	0	5.624	0	9.546	-0.193232	0.1274	-0.361334	0.234	0.655311	5.521	0.449661	1.852	-1.36628	5.478	0.674491	2.4205	-1.38339	2.542	1.5264	8.7261	-0.76905	0.208	2.3055	0.369	1.5542	0.765	0.6035	1	0	1	0	-0.837	0.4691	-0.355	0	-0.169	0
1	1	GSM26981	gse1567	gse1567	rgu34a	6.584	-3.52029	1.127	-2.87333	6.209	-2.92871	1.324	-3.06846	5.501	-2.96294	8.85725	-2.70434	0.107	-0.688944	0.276	0.990958	5.538	4.27177	1.777	-2.66337	5.512	1.76652	2.3285	-2.64979	2.6179	2.63931	8.4741	-1.94289	0.143	-2.862	0.24	-3.3358	0.5	-3.2973	0.706	-4.238	0.936	-6.05	-1.33	-4.0652	-0.547	-4.0887	-0.244	-3.9698
0	0	GSM34378	gse1918	gse1918	rae230a	7.569	0.729712	1.146	-1.72764	7.267	0.674491	1.399	-1.25744	6.304	1.49287	9.819	0.0714167	4.068	1.82886	4.4e-12	-0.911795	6.298	0.481779	1.922	0.890328	6.054	-0.449661	3.059	0.875901	3.758	-0.610254	9.68	0.167017	0.19	-0.6006	0.336	-0.4563	0.694	-0.4798	0.989	-0.1376	1	0	-0.745	-0.5893	-0.291	-0.2697	-0.14	-0.52
2	0.9999	GSM34380	gse1918	gse1918	rae230a	8.093	4.86343	0.9871	-5.48822	7.864	5.30289	1.157	-3.58925	6.943	5.32398	9.983	2.67416	3.326	-2.12745	2.64e-10	14.5085	6.281	-2.79432	1.868	-2.02347	6.034	-1.94853	2.878	-2.51529	3.798	1.95924	9.6368	-1.22051	0.127	-1.9053	0.199	-2.6892	0.417	-3.3379	0.602	-4.9801	0.814	-7.5385	-1.11	-3.0759	-0.464	-4.3266	-0.204	-4.4351
0	0	GSM34381	gse1918	gse1918	rae230a	7.479	0.019722	1.227	0.189331	7.18	0	1.528	-0.0144534	6.066	0.0659502	9.85	0.563398	3.889	0.874439	8.09e-12	-0.692608	6.291	-0.867202	1.925	1.05221	6.049	-0.824378	3.0475	0.660439	3.74	-1.76652	9.6987	0.767635	0.238	0.3935	0.386	0.3586	0.77	0.3044	1	0	1	0	-0.608	0.344	-0.259	0.4807	-0.129	0.1529
0	0	GSM34382	gse1918	gse1918	rae230a	7.373	-0.816489	1.271	1.23065	7.055	-0.969096	1.634	1.00692	5.931	-0.743439	9.845	0.484046	3.545	-0.95975	3.08e-11	0.656374	6.305	1.83076	1.943	2.02347	6.074	1.04921	3.1385	2.3654	3.7261	-2.65942	9.7237	1.5706	0.187	-0.6627	0.329	-0.5704	0.725	-0.1599	1	0	1	0	-0.785	-0.8618	-0.287	-0.1759	-0.131	0.0306
0	1	GSM33273	gse1918	gse1918	rae230a	7.419	-0.453605	1.219	0	7.117	-0.488424	1.531	0.0144534	6.044	-0.0659502	9.785	-0.468176	3.586	-0.74114	5.48e-11	2.08198	6.326	5.87771	1.906	0.0269796	6.11	3.74717	3.018	0.107731	3.7751	0.488203	9.7028	0.899321	0.106	-2.3402	0.218	-2.3795	0.575	-1.7076	0.842	-1.977	1	0	-1.19	-3.6209	-0.369	-2.0988	-0.159	-1.6823
0	0	GSM34375	gse1918	gse1918	rae230a	7.474	-0.019722	1.244	0.591659	7.18	0	1.593	0.611859	6.04	-0.0899321	9.88	1.03951	3.76	0.186618	6.38e-12	-0.794182	6.295	-0.0963558	1.904	-0.0809389	6.06	0	3.0125	0.00468396	3.77	0.160593	9.6649	-0.317974	0.261	0.8698	0.396	0.5215	0.765	0.2528	1	0	1	0	-0.609	0.3372	-0.267	0.2931	-0.132	-0.0306
0	0.9862	GSM34376	gse1918	gse1918	rae230a	7.729	1.99192	1.073	-3.45529	7.462	2.18628	1.28	-2.40408	6.52	2.7879	9.81	-0.0714167	3.718	-0.0373236	6.98e-11	2.97299	6.291	-0.867202	1.897	-0.458654	6.043	-1.27404	2.97	-0.79159	3.776	0.546016	9.6529	-0.703398	0.173	-0.9527	0.281	-1.3527	0.575	-1.7076	0.82	-2.2523	1	0	-0.84	-1.2365	-0.344	-1.5126	-0.162	-1.8658
0	0.0001	GSM34377	gse1918	gse1918	rae230a	7.501	0.193275	1.138	-1.91697	7.219	0.302358	1.415	-1.10327	6.209	0.923303	9.708	-1.69019	3.631	-0.501203	1.17e-11	-0.478173	6.305	1.83076	1.888	-0.944287	6.07	0.749434	2.9755	-0.688543	3.782	0.93144	9.6388	-1.15627	0.196	-0.4763	0.342	-0.3586	0.69	-0.5211	0.973	-0.3378	1	0	-0.725	-0.453	-0.303	-0.5511	-0.145	-0.8258
0	0.0001	GSM34384	gse1918	gse1918	rae230a	7.574	0.769156	1.111	-2.55596	7.295	0.891568	1.335	-1.87412	6.327	1.63077	9.721	-1.48388	3.853	0.682489	2.39e-11	0.246511	6.29	-1.05991	1.923	0.944287	6.03	-2.2483	3.058	0.857165	3.753	-0.93144	9.6949	0.645584	0.2	-0.3935	0.325	-0.6356	0.664	-0.7893	0.95	-0.6256	1	0	-0.688	-0.201	-0.296	-0.3869	-0.144	-0.7647
0	0	GSM34386	gse1918	gse1918	rae230a	7.143	-2.63091	1.19	-0.686324	6.845	-2.59718	1.461	-0.660037	5.807	-1.48688	9.43	-6.10216	3.85	0.666493	1.73e-11	-0.145531	6.296	0.0963558	1.907	0.0809389	6.062	0.149887	3.0035	-0.163939	3.772	0.289067	9.6759	0.0353305	0.251	0.6627	0.389	0.4075	0.756	0.1599	1	0	1	0	-0.629	0.201	-0.272	0.1759	-0.131	0.0306
0	0	GSM34387	gse1918	gse1918	rae230a	7.555	0.619269	1.235	0.378661	7.267	0.674491	1.571	0.399877	6.125	0.419683	9.925	1.75368	3.904	0.954418	1.69e-11	-0.169291	6.295	-0.0963558	1.905	-0.0269796	6.062	0.149887	2.9955	-0.313826	3.756	-0.738728	9.6737	-0.0353305	0.289	1.4497	0.459	1.5483	0.914	1.7902	1	0	1	0	-0.53	0.8754	-0.229	1.1843	-0.113	1.1317
0	0	GSM34389	gse1918	gse1918	rae230a	7.47	-0.0512771	1.243	0.567992	7.18	0	1.601	0.688944	6.022	-0.197851	9.856	0.65862	3.639	-0.458547	5.84e-11	2.29582	6.298	0.481779	1.903	-0.134898	6.068	0.599547	3.0065	-0.107731	3.765	-0.160593	9.666	-0.282644	0.279	1.2426	0.434	1.1409	0.855	1.1814	1	0	1	0	-0.569	0.6097	-0.246	0.7856	-0.12	0.7035
0	0	GSM34390	gse1918	gse1918	rae230a	7.367	-0.863821	1.247	0.662658	7.059	-0.938085	1.585	0.534775	5.954	-0.605543	9.778	-0.579269	3.732	0.0373236	1.94e-11	-0.0207901	6.295	-0.0963558	1.94	1.86159	6.06	0	3.116	1.94384	3.726	-2.66584	9.714	1.25905	0.27	1.0562	0.409	0.7334	0.8	0.6139	1	0	1	0	-0.583	0.5144	-0.255	0.5745	-0.125	0.3976
0	0	GSM34392	gse1918	gse1918	rae230a	7.425	-0.406272	1.219	0	7.134	-0.356627	1.547	0.168623	6.022	-0.197851	9.771	-0.690361	3.639	-0.458547	2.01e-11	0.0207901	6.298	0.481779	1.905	-0.0269796	6.06	0	3.012	-0.00468396	3.77	0.160593	9.667	-0.250525	0.267	0.9941	0.416	0.8475	0.818	0.7996	1	0	1	0	-0.588	0.4803	-0.255	0.5745	-0.124	0.4588
0	0	GSM46977	gse2470	gse2470	rae230a	7.924	0.331806	1.434	1.24019	7.64	0.277597	1.843	0.532493	6.146	-0.178781	10.63	0.674491	1.494	-0.0671439	4.95e-07	0.672498	6.667	-0.494627	1.556	1.39395	6.633	-1.20445	2.0405	0.612548	4.2871	-1.31179	9.1909	1.70307	0.238	1.8032	0.384	1.4737	0.797	1.2408	1	0.2291	1	NAN	-0.897	1.7694	-0.395	1.3617	-0.193	1.0365
0	0	GSM46978	gse2470	gse2470	rae230a	7.856	-0.0380761	1.376	-0.0217578	7.589	0.0435895	1.796	0.115373	6.135	-0.268171	10.45	-0.22483	1.206	-0.946118	2.93e-06	8.75908	6.682	0.854355	1.511	-0.629525	6.677	0.91538	1.987	-0.86032	4.321	0.369482	9.056	-0.892906	0.216	1.1011	0.33	0.277	0.666	-0.1367	0.965	-0.2291	1	NAN	-1.16	0.125	-0.48	-0.1034	-0.221	-0.0797
0	0.9947	GSM46979	gse2470	gse2470	rae230a	7.684	-0.97366	1.455	1.69711	7.343	-1.08515	1.864	0.718865	5.984	-1.49526	10.55	0.274793	1.847	1.01021	1.78e-08	-0.912273	6.664	-0.764423	1.555	1.34898	6.642	-0.770847	2.067	1.3421	4.279	-1.7135	9.1579	1.06802	0.181	-0.016	0.284	-0.7424	0.555	-1.3039	0.784	-2.5985	1	NAN	-1.22	-0.2501	-0.555	-1.3962	-0.264	-1.794
0	0	GSM46980	gse2470	gse2470	rae230a	8.225	1.96908	1.467	1.9582	7.966	1.77341	1.954	1.5176	6.331	1.3246	10.98	2.42317	1.754	0.726375	1.79e-07	-0.376931	6.66	-1.12415	1.541	0.719457	6.639	-0.91538	2.045	0.736434	4.2931	-1.01422	9.1439	0.798612	0.162	-0.6223	0.334	0.3657	0.752	0.7676	1	0.2291	1	NAN	-0.955	1.4067	-0.41	1.1032	-0.203	0.6379
0	0	GSM46981	gse2470	gse2470	rae230a	8.134	1.47409	1.378	0.0217578	7.866	1.31457	1.796	0.115373	6.414	1.99909	10.74	1.22408	1.759	0.741635	1.16e-07	-0.586153	6.675	0.22483	1.529	0.179864	6.661	0.144534	2.0145	-0.103238	4.304	-0.473631	9.1159	0.25979	0.173	-0.2713	0.325	0.1662	0.692	0.1367	1	0.2291	1	NAN	-1.11	0.4377	-0.455	0.3275	-0.217	0.0797
0	0.0024	GSM46982	gse2470	gse2470	rae230a	8.338	2.58373	1.418	0.892068	8.062	2.21389	1.873	0.798739	6.552	3.12054	11.07	2.87283	1.405	-0.338771	3.3e-07	0.124537	6.666	-0.584559	1.523	-0.0899321	6.655	-0.144534	2.0365	0.502427	4.3091	-0.220697	9.1099	0.144328	0.174	-0.2394	0.295	-0.4986	0.612	-0.7045	0.881	-1.3287	1	NAN	-1.2	-0.125	-0.501	-0.4654	-0.238	-0.7575
0	0	GSM46985	gse2470	gse2470	rae230a	7.771	-0.500429	1.346	-0.674491	7.468	-0.511604	1.694	-0.789864	6.19	0.178781	10.36	-0.674491	1.51	-0.018312	2.55e-07	-0.124537	6.701	2.56306	1.5	-1.12415	6.701	2.07165	1.991	-0.750199	4.368	2.70044	9.0859	-0.317521	0.185	0.1117	0.31	-0.1662	0.712	0.347	1	0.2291	1	NAN	-1.37	-1.1879	-0.468	0.1034	-0.207	0.4784
0	0.9941	GSM46986	gse2470	gse2470	rae230a	7.731	-0.718006	1.393	0.348124	7.403	-0.809848	1.77	-0.115373	6.104	-0.520089	10.46	-0.174868	1.212	-0.927806	7.15e-07	1.40311	6.67	-0.22483	1.512	-0.584559	6.67	0.578135	2.007	-0.309715	4.3141	0.0272772	9.0738	-0.550369	0.182	0.016	0.284	-0.7424	0.548	-1.3775	0.778	-2.6771	1	NAN	-1.29	-0.6877	-0.567	-1.6031	-0.266	-1.8738
0	0	GSM46990	gse2470	gse2470	rae230a	7.888	0.135986	1.369	-0.174062	7.572	-0.0344128	1.712	-0.630116	6.291	0.999547	10.53	0.174868	1.72	0.622607	7.18e-08	-0.73294	6.668	-0.404694	1.527	0.0899321	6.653	-0.24089	2.022	0.103238	4.3131	-0.0223177	9.0949	-0.144328	0.284	3.2713	0.5	4.0443	1	3.3755	1	0.2291	1	NAN	-0.69	3.0636	-0.304	2.9303	-0.151	2.711
0	0	GSM46987	gse2470	gse2470	rae230a	7.87	0.0380761	1.361	-0.348124	7.587	0.0344128	1.739	-0.390495	6.209	0.333182	10.46	-0.174868	1.522	0.018312	4.87e-07	0.64593	6.685	1.12415	1.514	-0.494627	6.675	0.819024	2.0065	-0.32348	4.3312	0.87535	9.0819	-0.394495	0.241	1.8989	0.394	1.6953	0.795	1.2198	1	0.2291	1	NAN	-1.01	1.0629	-0.425	0.8446	-0.199	0.7973
0	0	GSM46988	gse2470	gse2470	rae230a	7.747	-0.630975	1.339	-0.826795	7.462	-0.539134	1.679	-0.922987	6.14	-0.227539	10.3	-0.974264	1.412	-0.317407	7.72e-07	1.59241	6.678	0.494627	1.5	-1.12415	6.67	0.578135	1.969	-1.35586	4.351	1.85733	9.0509	-0.991049	0.161	-0.6543	0.303	-0.3213	0.658	-0.2208	0.952	-0.3993	1	NAN	-1.21	-0.1876	-0.482	-0.1379	-0.226	-0.2791
0	0.9685	GSM46989	gse2470	gse2470	rae230a	7.648	-1.16948	1.346	-0.674491	7.353	-1.03927	1.666	-1.03836	6.066	-0.828892	10.19	-1.52385	1.874	1.09261	8.88e-08	-0.676483	6.693	1.84361	1.558	1.48388	6.655	-0.144534	2.061	1.17692	4.314	0.0223177	9.2269	2.39584	0.176	-0.1755	0.286	-0.6981	0.578	-1.0621	0.828	-2.0225	1	NAN	-1.38	-1.2504	-0.567	-1.6031	-0.256	-1.4751
2	0.9997	GSM48122	gse2538	gse2538	ath1121501	9.029	3.01693	1.221	-3.19429	8.797	3.1941	1.555	-2.22332	7.474	7.38567	11.38	2.26436	2.48	-0.172923	4e-09	0	7.402	-3.9795	2.015	-2.55744	7.278	-1.80448	3.02875	-3.16313	4.503	2.07256	11.02	-1.68623	0.109	-1.2867	0.177	-0.9714	0.393	-1.1382	0.584	-2.6411	0.811	-3.3036	-1.17	-1.0359	-0.525	-1.49	-0.233	-1.7136
0	0	GSM48123	gse2538	gse2538	ath1121501	8.201	0.265809	1.419	-0.674491	7.934	0.395615	1.856	-0.343491	6.38	1.23657	10.91	0	1.926	-0.674491	4.28e-08	6.56834	7.426	-2.36072	2.106	0	7.3385	-0.744568	3.33475	0	4.446	0	11.13	0.168623	0.0852	-2.0158	0.199	-0.7285	0.616	0	0.943	0.2148	1	0	-0.795	0.2765	-0.346	0.5305	-0.167	0.0816
0	0	GSM48124	gse2538	gse2538	ath1121501	8.247	0.418649	1.414	-0.738122	7.963	0.489654	1.864	-0.293528	6.476	1.77616	10.96	0.24089	2.778	0.0968732	6.99e-09	0.506169	7.461	0	2.074	-0.899321	7.378	-0.0525577	3.21975	-1.18876	4.468	0.799935	11.11	-0.168623	0.192	1.2561	0.392	1.4019	0.915	1.5261	1	0.6682	1	0	-0.657	0.7595	-0.274	1.3432	-0.131	1.0608
0	0.0001	GSM48125	gse2538	gse2538	ath1121501	7.602	-1.72444	1.511	0.496323	7.265	-1.77378	1.995	0.524604	5.794	-2.0572	10.54	-1.78258	1.689	-0.88906	3.14e-08	4.63847	7.496	2.36072	2.13	0.674491	7.4635	1.44534	3.408	0.757187	4.42845	-0.63813	11.17	0.843113	0.128	-0.7046	0.231	-0.3753	0.559	-0.2909	0.834	-0.6523	1	0	-1.51	-2.2259	-0.442	-0.5531	-0.182	-0.3264
0	0	GSM48126	gse2538	gse2538	ath1121501	7.918	-0.674491	1.525	0.674491	7.598	-0.693947	2.043	0.824378	6.04	-0.674491	10.87	-0.192712	1.498	-1.06198	1.91e-08	2.55624	7.489	1.88857	2.13	0.674491	7.449	1.19131	3.4	0.674491	4.42745	-0.674491	11.17	0.843113	0.156	0.1532	0.267	0.0221	0.617	0.0051	0.916	0	1	0	-1.31	-1.5259	-0.396	-0.0339	-0.17	0
1	0	GSM48127	gse2538	gse2538	ath1121501	7.912	-0.694426	1.472	0	7.604	-0.674491	1.911	0	6.094	-0.37097	10.77	-0.674491	5.396	2.4671	1.3e-11	-0.674948	7.451	-0.674491	2.082	-0.674491	7.381	0	3.271	-0.658985	4.463	0.618132	11.08	-0.674491	0.151	0	0.265	0	0.563	-0.2705	0.82	-0.7637	1	0	-0.874	0	-0.393	0	-0.192	-0.5984
2	0.9896	GSM48128	gse2538	gse2538	ath1121501	7.756	-1.21275	1.42	-0.661765	7.451	-1.17063	1.803	-0.674491	6.044	-0.652008	10.51	-1.92712	6.304	3.28916	1.57e-11	-0.674491	7.452	-0.607042	2.05	-1.57381	7.3725	-0.148914	3.194	-1.45494	4.486	1.45443	11.03	-1.5176	0.127	-0.7352	0.212	-0.585	0.437	-0.9136	0.631	-2.2672	0.858	-2.4821	-1.15	-0.966	-0.501	-1.2191	-0.234	-1.7408
0	0	GSM48129	gse2538	gse2538	ath1121501	8.121	0	1.52	0.61086	7.812	0	2.052	0.880585	6.219	0.331625	11.05	0.674491	2.671	0	2.74e-09	-0.213302	7.467	0.404694	2.12	0.393453	7.4195	0.674491	3.381	0.478087	4.42745	-0.674491	11.14	0.337245	0.193	1.2867	0.432	1.8434	1	1.9599	1	0.6682	1	0	-0.629	0.8575	-0.238	1.7496	-0.107	1.7136
0	0	GSM48130	gse2538	gse2538	ath1121501	8.125	0.0132905	1.534	0.789027	7.835	0.0745831	2.076	1.03047	6.16	0	11.06	0.722669	2.745	0.0669964	3.6e-09	-0.0677149	7.462	0.0674491	2.11	0.112415	7.4125	0.551856	3.35175	0.175729	4.43745	-0.310884	11.12	0	0.2	1.5011	0.463	2.1856	1	1.9599	1	0.6682	1	0	-0.577	1.0394	-0.23	1.8399	-0.106	1.7408
0	0	GSM75508	GDS1515	gse3350	ath1121501	7.628	0.418434	1.049	-0.402219	7.331	0.401697	1.135	-0.149533	6.555	0.119212	9.706	-0.206477	2.111	-0.102934	3.08e-13	-0.754755	6.249	-0.404694	2.081	-0.200912	5.944	-2.96189	3.43875	-0.358246	3.63045	0.424041	9.978	0.225497	0.186	0.378	0.36	0.6517	0.737	0.4544	1	0.0999	1	NAN	-0.824	0.3609	-0.355	0.1971	-0.172	0.0981
0	0.1142	GSM75512	GDS1515	gse3350	ath1121501	7.521	-0.249811	0.9811	-1.24255	7.238	-0.155882	1.015	-0.913108	6.544	0.0501947	9.467	-1.14644	1.966	-0.888486	5.17e-12	1.89097	6.256	1.48388	2.056	-0.918456	5.944	-2.96189	3.36775	-1.05991	3.654	1.04818	9.95	-0.521713	0.176	-0.0945	0.314	-0.4586	0.643	-0.7488	0.904	-1.643	1	NAN	-0.976	-1.0828	-0.406	-1.2391	-0.197	-1.5364
0	0	GSM75509	GDS1515	gse3350	ath1121501	7.828	1.66749	1.126	0.550731	7.5	1.41493	1.245	0.55041	6.672	0.853309	10.09	1.30375	2.035	-0.514672	2e-12	0.16597	6.246	-1.21408	2.128	1.14807	5.972	0.322583	3.561	0.849908	3.585	-0.780501	10.01	1.07945	0.234	2.6461	0.427	2.269	0.885	2.3489	1	0.0999	1	NAN	-0.67	1.8236	-0.291	1.9994	-0.148	1.6671
0	0	GSM75513	GDS1515	gse3350	ath1121501	7.709	0.924302	1.112	0.377467	7.388	0.743439	1.221	0.397695	6.57	0.213327	9.928	0.666625	2.11	-0.108352	1.48e-12	-0.116995	6.251	0.134898	2.125	1.06196	5.981	1.37831	3.57475	0.985794	3.586	-0.753999	9.9951	0.681829	0.182	0.189	0.403	1.6897	0.856	1.9777	1	0.0999	1	NAN	-0.734	1.2157	-0.311	1.4362	-0.149	1.6017
0	0.0004	GSM75510	GDS1515	gse3350	ath1121501	7.563	0.0124906	1.143	0.761123	7.257	-0.0419683	1.284	0.798572	6.349	-1.1733	9.811	0.206477	2.149	0.102934	2.65e-12	0.519676	6.237	-3.64225	2.115	0.774947	5.974	0.557188	3.496	0.207536	3.576	-1.01902	10.02	1.34631	0.15	-1.323	0.271	-1.4966	0.648	-0.6848	0.96	-0.6263	1	NAN	-0.97	-1.0258	-0.373	-0.3098	-0.175	-0.0981
0	0	GSM75514	GDS1515	gse3350	ath1121501	7.709	0.924302	1.101	0.241332	7.409	0.869344	1.23	0.454963	6.547	0.0690177	9.87385	0.453659	2.052	-0.422573	2.83e-12	0.617626	6.25	-0.134898	2.086	-0.0574035	5.964	-0.615839	3.40975	-0.644843	3.61145	-0.0795078	9.99775	0.752548	0.138	-1.8901	0.318	-0.3621	0.711	0.1216	1	0.0999	1	NAN	-0.922	-0.5699	-0.359	0.0845	-0.171	0.1634
0	0	GSM75511	GDS1515	gse3350	ath1121501	7.526	-0.218585	1.172	1.12003	7.195	-0.413688	1.316	1.00219	6.313	-1.39918	9.84	0.320531	2.529	2.16162	8.15e-15	-0.917922	6.249	-0.404694	2.128	1.14807	5.998	3.37245	3.55875	0.827672	3.567	-1.25755	10.02	1.34631	0.211	1.5593	0.38	1.1345	0.778	0.9792	1	0.0999	1	NAN	-0.77	0.8738	-0.328	0.9575	-0.162	0.7518
0	0.1598	GSM75515	GDS1515	gse3350	ath1121501	7.009	-3.4474	0.9897	-1.13611	6.718	-3.27353	1.002	-0.995828	6.055	-3.01795	8.933	-3.2466	2.063	-0.362979	1.91e-12	0.116995	6.253	0.674491	2.068	-0.574035	5.965	-0.498537	3.40375	-0.704139	3.635	0.544628	9.94055	-0.773896	0.173	-0.2363	0.316	-0.4103	0.644	-0.736	0.91	-1.5341	1	NAN	-0.967	-0.9973	-0.406	-1.2391	-0.191	-1.1441
1	0.9936	GSM75516	GDS1515	gse3350	ath1121501	7.18	-2.37945	0.9635	-1.46037	6.904	-2.15837	0.988	-1.08491	6.235	-1.88857	9.05	-2.78645	2.369	1.29481	3.51e-13	-0.731356	6.254	0.944287	2.035	-1.52119	5.963	-0.733142	3.29875	-1.74182	3.66245	1.27212	9.90955	-1.60117	0.171	-0.3308	0.282	-1.231	0.57	-1.6833	0.793	-3.6582	1	NAN	-1.09	-2.1655	-0.46	-2.7598	-0.218	-2.9093
1	1	GSM75519	GDS1515	gse3350	ath1121501	7.472	-0.55583	1.103	0.266084	7.153	-0.665498	1.171	0.079539	6.358	-1.11683	9.675	-0.328396	3.941	9.81127	2.61e-12	0.49791	6.247	-0.944287	2.106	0.516631	5.968	-0.146628	3.522	0.464484	3.592	-0.594983	9.97355	0.106744	0.113	-3.0714	0.251	-1.9793	0.574	-1.6321	0.828	-3.0228	1	NAN	-1.08	-2.0706	-0.427	-1.8305	-0.202	-1.8632
0	0	GSM75517	GDS1515	gse3350	ath1121501	7.688	0.793151	1.062	-0.241332	7.378	0.683484	1.146	-0.079539	6.615	0.495672	9.811	0.206477	2.03	-0.54176	2.19e-13	-0.803185	6.253	0.674491	2.084	-0.114807	5.964	-0.615839	3.454	-0.207536	3.629	0.385613	9.955	-0.388283	0.187	0.4253	0.388	1.3276	0.821	1.5296	1	0.0999	1	NAN	-0.774	0.8358	-0.325	1.042	-0.155	1.2095
0	0	GSM75520	GDS1515	gse3350	ath1121501	7.485	-0.474642	0.9992	-1.01854	7.18	-0.50362	0.992	-1.05946	6.528	-0.0501947	9.476	-1.11104	2.829	3.7869	1.23e-13	-0.855425	6.255	1.21408	2.09	0.0574035	5.976	0.791794	3.497	0.217418	3.623	0.226597	9.9651	-0.118753	0.199	0.9923	0.363	0.7241	0.756	0.6976	1	0.0999	1	NAN	-0.835	0.2564	-0.35	0.3379	-0.168	0.3596
0	0	GSM75518	GDS1515	gse3350	ath1121501	7.559	-0.0124906	1.034	-0.587859	7.271	0.0419683	1.085	-0.467689	6.5	-0.225876	9.585	-0.682357	2.279	0.807222	2.53e-12	0.454377	6.25	-0.134898	2.084	-0.114807	5.9705	0.146628	3.4455	-0.291538	3.61745	0.0795078	9.94455	-0.667152	0.162	-0.756	0.333	0	0.692	-0.1216	0.988	-0.118	1	NAN	-0.889	-0.2564	-0.376	-0.3943	-0.178	-0.2942
0	0	GSM75521	GDS1515	gse3350	ath1121501	8.514	5.95176	1.264	2.25862	8.176	5.46787	1.57	2.61842	7.093	3.4948	11.07	5.15799	2.524	2.13453	3.13e-14	-0.905325	6.252	0.404694	2.129	1.17677	6.042	8.53377	3.60875	1.3218	3.555	-1.57558	9.96555	-0.106744	0.18	0.0945	0.333	0	0.686	-0.1984	0.989	-0.0999	1	NAN	-0.813	0.4654	-0.365	-0.0845	-0.175	-0.0981
0	0	gsm77055	GDS1757	gse3416	ath1121501	8.011	0.0439723	1.406	0.611009	7.706	0.0566006	1.763	0.729777	6.313	-0.0215263	10.78	0.0518839	2.528	-0.765424	1.73e-12	0.0472406	6.9	-0.607042	2.139	0.777131	6.698	-0.528862	3.376	0.717302	4.03	-0.646387	10.7	0.303211	0.277	1.5471	0.473	0.5746	0.956	0.4148	1	0	1	0	-0.654	0.2967	-0.285	0.2001	-0.142	0.1628
0	0	gsm77056	GDS1757	gse3416	ath1121501	8.218	0.352524	1.407	0.62688	7.921	0.346342	1.749	0.574976	6.513	0.456836	10.96	0.363187	2.588	-0.670537	2.32e-12	0.356929	6.901	-0.472144	2.128	0.454548	6.7	-0.467545	3.33075	0.401025	4.037	-0.449661	10.68	-0.191828	0.222	0.6608	0.443	0.3073	0.926	0.2742	1	0	1	0	-0.697	0.1853	-0.291	0.1539	-0.143	0.1437
2	1	gsm77057	GDS1757	gse3416	ath1121501	7.093	-1.32439	1.062	-4.8484	6.801	-1.16301	1.117	-6.41319	6.018	-0.727111	9.141	-2.78271	4.028	1.60676	4.31e-11	21.7622	6.926	2.90031	2.05	-1.83286	6.724	0.268263	3.127	-1.02309	4.12245	1.95181	10.61	-1.92446	0.112	-1.112	0.201	-1.8484	0.433	-2.0365	0.614	-2.4129	0.817	-2.503	-1.57	-2.0768	-0.635	-2.4934	-0.269	-2.2702
0	0	gsm77058	GDS1757	gse3416	ath1121501	8.491	0.759454	1.385	0.277731	8.237	0.772194	1.739	0.464403	6.725	0.9639	11.14	0.674491	2.702	-0.490251	5.92e-13	-0.550091	6.894	-1.41643	2.106	-0.190617	6.686	-0.896766	3.24	-0.233276	4.056	0.0843113	10.6755	-0.303211	0.258	1.2409	0.455	0.4142	0.974	0.4992	1	0	1	0	-0.623	0.377	-0.272	0.3001	-0.136	0.2778
0	0	gsm77059	GDS1757	gse3416	ath1121501	8.291	0.461337	1.405	0.595139	8.014	0.471672	1.749	0.574976	6.544	0.530982	11	0.432366	2.778	-0.370061	1.15e-12	-0.257199	6.903	-0.202347	2.118	0.161291	6.715	-0.00766467	3.304	0.214055	4.039	-0.393453	10.71	0.550731	0.194	0.2095	0.412	0.0312	0.894	0.1242	1	0	1	0	-0.738	0.079	-0.3	0.0847	-0.146	0.0862
2	1	gsm77060	GDS1757	gse3416	ath1121501	7.211	-1.1485	1.039	-5.21342	6.943	-0.971644	1.112	-6.46848	6.135	-0.447269	9.182	-2.7118	3.872	1.36005	4.43e-11	22.392	6.908	0.472144	2.023	-2.62465	6.7155	0.00766467	3.03175	-1.68885	4.128	2.10778	10.59	-2.4195	0.119	-0.9992	0.214	-1.7326	0.455	-1.9334	0.641	-2.2441	0.849	-2.0653	-1.43	-1.7141	-0.582	-2.0855	-0.257	-2.0403
0	0	gsm77061	GDS1757	gse3416	ath1121501	8.357	0.559716	1.358	-0.150769	8.079	0.559268	1.683	-0.154801	6.691	0.882578	11	0.432366	2.731	-0.444389	9.25e-13	-0.3753	6.896	-1.14663	2.098	-0.425222	6.679	-1.11138	3.222	-0.359088	4.066	0.365349	10.71	0.550731	0.217	0.5802	0.409	0.0045	0.872	0.0211	1	0	1	0	-0.711	0.149	-0.299	0.0923	-0.148	0.0479
0	0	gsm77062	GDS1757	gse3416	ath1121501	8.041	0.0886899	1.413	0.722102	7.738	0.0997249	1.742	0.497575	6.34	0.0430526	10.8	0.0864732	3.015	0.00474437	9.24e-13	-0.375825	6.91	0.74194	2.13	0.513199	6.742	0.820119	3.349	0.528584	4.031	-0.618283	10.73	1.04577	0.168	-0.2095	0.408	-0.0045	0.913	0.2133	1	0	1	0	-0.786	-0.0453	-0.303	0.0616	-0.143	0.1437
2	0.9997	gsm77063	GDS1757	gse3416	ath1121501	7.048	-1.39146	1.049	-5.05471	6.768	-1.20748	1.114	-6.44636	5.973	-0.834742	9.05585	-2.92997	4.484	2.3279	1.25e-11	5.70037	6.906	0.202347	2.036	-2.24341	6.722	0.206946	3.07775	-1.36733	4.12	1.88295	10.58	-2.66702	0.128	-0.8541	0.225	-1.6346	0.465	-1.8865	0.652	-2.1753	0.862	-1.8875	-1.37	-1.5586	-0.566	-1.9624	-0.254	-1.9829
0	0	gsm77064	GDS1757	gse3416	ath1121501	8.146	0.245202	1.395	0.436435	7.835	0.230445	1.724	0.298545	6.489	0.399432	10.91	0.276714	3.3	0.455459	2.35e-13	-0.737478	6.902	-0.337245	2.132	0.571851	6.7	-0.467545	3.339	0.458689	4.028	-0.702595	10.72	0.798251	0.273	1.4827	0.467	0.5211	0.955	0.4101	1	0	1	0	-0.659	0.2837	-0.283	0.2155	-0.138	0.2395
0	0	gsm77065	GDS1757	gse3416	ath1121501	7.952	-0.0439723	1.398	0.484046	7.622	-0.0566006	1.711	0.154801	6.331	0.0215263	10.72	-0.0518839	2.644	-0.581976	4.75e-13	-0.611503	6.906	0.202347	2.156	1.27567	6.747	0.973413	3.43675	1.14192	4.007	-1.29277	10.7455	1.42943	0.198	0.274	0.425	0.147	0.863	-0.0211	1	0	1	0	-0.751	0.0453	-0.319	-0.0616	-0.153	-0.0479
2	0.9998	gsm77066	GDS1757	gse3416	ath1121501	6.987	-1.48239	1.019	-5.53082	6.705	-1.29238	1.047	-7.1872	5.977	-0.825175	8.966	-3.08536	4.066	1.66685	1.48e-11	6.90763	6.908	0.472144	2.035	-2.27274	6.698	-0.528862	3.071	-1.41451	4.13445	2.28905	10.62	-1.67694	0.118	-1.0153	0.217	-1.7059	0.452	-1.9474	0.633	-2.2941	0.833	-2.2842	-1.42	-1.6881	-0.583	-2.0932	-0.262	-2.1361
0	0	gsm77067	GDS1757	gse3416	ath1121501	8.447	0.693868	1.377	0.150769	8.165	0.675165	1.726	0.32066	6.748	1.01891	11.14	0.674491	3.276	0.417504	4.28e-14	-0.838363	6.898	-0.876838	2.119	0.190617	6.678	-1.14204	3.29775	0.17037	4.046	-0.196726	10.7	0.303211	0.239	0.9347	0.481	0.6458	1	0.621	1	0	1	0	-0.617	0.3926	-0.251	0.4617	-0.125	0.4885
0	0	gsm77068	GDS1757	gse3416	ath1121501	7.641	-0.507545	1.299	-1.08712	7.326	-0.4555	1.563	-1.48167	6.16	-0.387473	10.22	-0.916616	2.443	-0.899848	3.55e-12	1.00255	6.941	4.92378	2.123	0.30792	6.7635	1.47928	3.36375	0.63168	4.073	0.562076	10.7	0.303211	0.0716	-1.7631	0.193	-1.9197	0.724	-0.6726	1	0	1	0	-1.86	-2.8283	-0.372	-0.4694	-0.17	-0.3736
2	1	gsm77069	GDS1757	gse3416	ath1121501	6.9	-1.61207	1.037	-5.24516	6.615	-1.41367	1.099	-6.61222	5.84	-1.15285	8.884	-3.22718	4.932	3.03639	1.83e-10	95.1951	6.916	1.55133	2.034	-2.30207	6.744	0.881437	3.10375	-1.1856	4.129	2.13589	10.55	-3.40958	0.0945	-1.394	0.19	-1.9464	0.429	-2.0552	0.607	-2.4566	0.801	-2.7219	-1.66	-2.31	-0.609	-2.2933	-0.269	-2.2702
0	0	gsm77070	GDS1757	gse3416	ath1121501	8.421	0.655113	1.385	0.277731	8.164	0.673817	1.753	0.619205	6.658	0.803649	11.08	0.570723	3.009	-0.00474437	5.05e-13	-0.595756	6.896	-1.14663	2.107	-0.161291	6.668	-1.44862	3.249	-0.17037	4.05	-0.0843113	10.68	-0.191828	0.284	1.66	0.494	0.7616	1	0.621	1	0	1	0	-0.599	0.4392	-0.261	0.3848	-0.131	0.3736
0	0.0024	gsm77071	GDS1757	gse3416	ath1121501	7.415	-0.844418	1.282	-1.35692	7.053	-0.823404	1.471	-2.49893	6.062	-0.621871	10.02	-1.26251	2.583	-0.678444	1.55e-12	-0.0472406	6.917	1.68623	2.158	1.33432	6.752	1.12671	3.4705	1.37781	4.017	-1.01174	10.6955	0.191828	0.108	-1.1765	0.288	-1.0734	0.609	-1.2116	0.854	-0.9126	1	0	-1.08	-0.8071	-0.436	-0.9619	-0.205	-1.0441
2	0.9999	gsm77072	GDS1757	gse3416	ath1121501	7.068	-1.36165	1.045	-5.11819	6.788	-1.18053	1.12	-6.38002	5.989	-0.796473	9.064	-2.91588	4.674	2.62838	5.75e-11	29.3207	6.901	-0.472144	2.038	-2.18476	6.7175	0.068982	3.104	-1.18385	4.111	1.63002	10.55	-3.40958	0.126	-0.8864	0.227	-1.6168	0.459	-1.9146	0.643	-2.2316	0.851	-2.038	-1.33	-1.4549	-0.562	-1.9316	-0.255	-2.002
0	0.0056	gsm128789	gse5534	gse5534	ath1121501	8.459	3.04896	1.2	1.11044	8.17	2.69942	1.389	1.21173	7.103	4.94206	10.78	3.15996	1.837	-0.583488	2.18e-11	-0.676284	6.321	0.944287	2.076	0.936793	6.0675	1.06794	3.3625	2.14917	3.70245	-0.713609	10.01	0.533194	0.162	0.3182	0.303	-0.4693	0.616	-0.9975	0.881	-1.1663	1	0	-1.15	-0.9048	-0.499	-1.0057	-0.238	-1.0213
0	0	gsm128790	gse5534	gse5534	ath1121501	7.286	-0.74566	1.058	-1.2256	6.998	-0.715281	1.134	-0.788213	6.209	-0.693402	9.305	-0.884241	1.804	-0.936793	2.04e-07	8.33505	6.303	-3.91205	2.037	-0.524604	6.027	-1.20846	3.25375	-0.518132	3.73145	0.661451	9.9473	-1.13837	0.111	-2	0.303	-0.4693	0.766	0.1853	1	0	1	0	-0.917	0.3426	-0.395	0.2698	-0.194	0.227
0	0	gsm128791	gse5534	gse5534	ath1121501	7.63	0.367169	1.154	0.353696	7.344	0.292813	1.296	0.482339	6.389	0.441256	9.8	0.472966	1.977	0.91538	4.98e-10	-0.655247	6.319	0.404694	2.055	0.149887	6.056	0.421557	3.28775	0.315784	3.715	-0.11854	10	0.266597	0.208	2.4091	0.355	0.6927	0.719	-0.1853	1	0	1	0	-1.01	-0.1553	-0.433	-0.1962	-0.209	-0.1986
0	0	gsm128792	gse5534	gse5534	ath1121501	7.642	0.405988	1.155	0.370147	7.358	0.333603	1.348	0.890171	6.366	0.296272	9.847	0.601832	1.885	-0.0695903	2.6e-08	0.471378	6.319	0.404694	2.047	-0.149887	6.053	0.252934	3.26875	-0.150227	3.719	0.0711238	9.98	-0.266597	0.189	1.5455	0.428	2.324	1	2.0306	1	0	1	0	-0.754	1.2153	-0.315	1.2511	-0.151	1.4468
0	0.0001	gsm128793	gse5534	gse5534	ath1121501	7.852	1.08533	1.193	0.995285	7.539	0.860959	1.327	0.72547	6.567	1.56331	10.18	1.51486	1.898	0.0695903	1.03e-10	-0.672697	6.316	-0.404694	2.083	1.19909	6.039	-0.533972	3.346	1.74448	3.703	-0.68753	10.06	1.86618	0.169	0.6364	0.347	0.514	0.768	0.2011	1	0	1	0	-0.952	0.1553	-0.401	0.1962	-0.195	0.1986
1	1	gsm128794	gse5534	gse5534	ath1121501	7.403	-0.367169	1.075	-0.945932	7.143	-0.292813	1.16	-0.584297	6.272	-0.296272	9.394	-0.640218	1.749	-1.52563	3.57e-07	15.0943	6.309	-2.29327	1.981	-2.62302	5.995	-3.0071	3.02475	-6.1348	3.776	2.77383	9.9594	-0.815787	0.146	-0.4091	0.242	-1.8324	0.49	-1.9911	0.695	-2.9893	0.935	-4.5714	-1.45	-2.511	-0.605	-2.3059	-0.28	-2.2128
0	0.9621	gsm128795	gse5534	gse5534	ath1121501	7.33	-0.603321	1.108	-0.403049	7.026	-0.633701	1.155	-0.623512	6.215	-0.65558	9.455	-0.472966	1.963	0.765493	7.19e-08	2.49914	6.319	0.404694	2.029	-0.824378	6.063	0.81501	3.241	-0.83085	3.743	1.2091	9.93455	-1.47828	0.148	-0.3182	0.269	-1.2291	0.543	-1.5732	0.771	-2.2444	1	0	-1.32	-1.815	-0.559	-1.7417	-0.259	-1.617
0	0	gsm128796	gse5534	gse5534	ath1121501	7.214	-0.978578	1.111	-0.353696	6.895	-1.01538	1.173	-0.482339	6.115	-1.28594	9.369	-0.708764	1.913	0.230183	4.66e-09	-0.471378	6.314	-0.944287	2.059	0.299774	6.044	-0.252934	3.281	0.150227	3.716	-0.0711238	10.01	0.533194	0.147	-0.3636	0.345	0.4693	0.848	0.8319	1	0	1	0	-0.908	0.3908	-0.358	0.7236	-0.17	0.9078
1	0.9996	gsm128797	gse5535	gse5535	ath1121501	7.64	1.43727	1.016	-1.70398	7.397	2.10871	1.005	-1.18852	6.547	6.23673	9.569	-0.480714	1.706	-0.0702595	2.31e-10	4.90355	6.047	-1.44534	2.101	-1.65557	5.6735	-0.993	3.28	-3.15699	3.484	0.912546	9.92955	-0.250727	0.0969	-2.3151	0.196	-3.2857	0.45	-3.2183	0.669	-4.1407	0.93	-4.5714	-1.28	-3.9417	-0.51	-3.8804	-0.219	-3.5808
0	0	gsm128798	gse5535	gse5535	ath1121501	7.449	0.0882841	1.199	0.461494	7.132	0.144534	1.314	0.492269	6.19	-0.360344	9.775	1.05459	1.67	-0.407505	5.11e-11	0.0499123	6.062	1.44534	2.127	-0.0613173	5.761	0.646387	3.39875	-0.190481	3.46	-0.0396759	9.92555	-0.533236	0.131	0.5452	0.334	1.0952	0.776	0.5154	1	0	1	0	-0.804	0.025	-0.313	0.2185	-0.15	0.341
0	0	gsm128799	gse5535	gse5535	ath1121501	7.34	-0.681553	1.176	0.189331	6.994	-0.87832	1.259	0.1931	6.17	-0.729928	9.674	0.301844	1.823	1.02579	4.74e-11	-0.0499123	6.056	0.289067	2.149	1.28766	5.781	1.0211	3.48	1.83924	3.413	-1.90444	9.93665	0.250727	0.124	-0.0419	0.319	0.619	0.741	0.1145	1	0	1	0	-0.81	-0.025	-0.323	0.0104	-0.153	0.1705
0	0.0421	gsm128800	gse5535	gse5535	ath1121501	7.451	0.10241	1.057	-1.21882	7.14	0.20383	1.066	-0.856712	6.414	3.779	9.539	-0.704303	1.9	1.74712	3e-11	-0.519358	6.056	0.289067	2.118	-0.613173	5.754	0.515236	3.39275	-0.340368	3.477	0.634815	9.9041	-2.04819	0.125	0.0419	0.284	-0.4921	0.618	-1.2942	0.898	-1.276	1	0	-0.943	-1.1333	-0.387	-1.3212	-0.18	-1.3641
0	0	gsm128801	gse5535	gse5535	ath1121501	7.334	-0.72393	1.144	-0.189331	7.028	-0.626313	1.188	-0.1931	6.176	-0.619053	9.547	-0.644679	1.596	-1.10073	2.84e-11	-0.562525	6.045	-1.83076	2.121	-0.429221	5.6785	-0.899321	3.34075	-1.63939	3.481	0.793519	9.94855	1.09119	0.147	1.8873	0.311	0.3651	0.722	-0.1031	1	0	1	0	-0.796	0.0917	-0.324	-0.0104	-0.158	-0.1137
0	0.0001	gsm128802	gse5535	gse5535	ath1121501	7.342	-0.667428	1.139	-0.248497	7.015	-0.722669	1.16	-0.345405	6.229	0.360344	9.593	-0.301844	1.73	0.154571	3.39e-12	-1.23729	6.049	-1.05991	2.14	0.735808	5.689	-0.702595	3.414	0.190481	3.462	0.0396759	9.973	2.81803	0.104	-1.7195	0.265	-1.0952	0.658	-0.8361	0.98	-0.2502	1	0	-0.918	-0.925	-0.352	-0.593	-0.166	-0.5684
0	0	gsm128803	gse5535	gse5535	ath1121501	7.586	1.05588	1.247	1.02949	7.271	1.1748	1.405	0.987259	6.229	0.360344	10.01	2.80603	1.721	0.0702595	1.31e-10	2.20558	6.053	-0.289067	2.129	0.0613173	5.729	0.0468396	3.422	0.39033	3.457	-0.158704	9.92155	-0.815745	0.114	-0.8807	0.288	-0.3651	0.74	0.1031	1	0	1	0	-0.803	0.0333	-0.319	0.0936	-0.154	0.1137
0	0	gsm128804	gse5535	gse5535	ath1121501	7.424	-0.0882841	1.235	0.887488	7.093	-0.144534	1.386	0.883909	6.119	-1.67237	9.86	1.68809	1.613	-0.941477	7.84e-11	0.786456	6.056	0.289067	2.142	0.858443	5.724	-0.0468396	3.44475	0.958651	3.443	-0.714167	9.939	0.416701	0.125	0.0419	0.321	0.6825	0.829	1.1224	1	0	1	0	-0.742	0.5417	-0.291	0.6762	-0.139	0.9663
0	0.0002	gsm128757	gse5530	gse5530	ath1121501	8.065	-0.151416	1.181	1.96607	7.827	-0.131236	1.376	2.21131	6.672	-1.23417	10.23	0.70999	2.167	1.00585	4.65e-12	-0.784922	6.49	1.79864	1.908	1.34898	6.0235	-0.505868	2.78675	1.03444	4.269	-0.968621	10.14	1.79864	0.135	-2.2046	0.298	-1.5224	0.639	-1.199	0.928	-0.7826	1	0	-0.778	-0.9725	-0.3	-0.6102	-0.135	-0.4972
0	0.0685	gsm128758	gse5530	gse5530	ath1121501	7.864	-1.53481	1.12	0.215263	7.644	-1.24827	1.234	-0.213446	6.524	-2.29614	9.876	-1.80338	1.901	0.111013	2.31e-10	1.72096	6.558	17.0871	1.836	-2.00021	6.119	7.54587	2.586	-1.56949	4.39	4.7486	10.09	-0.449661	0.112	-2.8012	0.162	-4.3395	0.3	-4.7028	0.419	-6.3152	0.554	-6.5455	-1.51	-5.7503	-0.765	-6.5212	-0.318	-6.5635
0	0	gsm128759	gse5530	gse5530	ath1121501	8.246	1.09433	1.179	1.90867	8.016	1.02242	1.386	2.38206	6.843	-0.00717543	10.41	1.98797	1.562	-1.0294	2.46e-11	-0.564059	6.479	-0.674491	1.903	1.1164	6.017	-1.05389	2.77475	0.878784	4.262	-1.29937	10.12	0.899321	0.262	1.0893	0.427	1.1496	0.87	1.1886	1	0	1	0	-0.536	0.607	-0.224	0.3559	-0.109	0.3646
0	0	gsm128760	gse5530	gse5530	ath1121501	8.251	1.12874	1.118	0.15786	8.017	1.02852	1.278	0.537885	6.966	0.875403	10.29	1.13598	1.601	-0.8982	2.11e-10	1.49954	6.476	-1.34898	1.868	-0.511683	6.02	-0.800958	2.648	-0.765288	4.302	0.590622	10.1	0	0.216	-0.1037	0.386	0.3003	0.802	0.4858	1	0	1	0	-0.586	0.2807	-0.233	0.2415	-0.113	0.232
0	0	gsm128761	gse5530	gse5530	ath1121501	8.109	0.151416	1.114	0.0430526	7.87	0.131236	1.284	0.640339	6.833	-0.0789298	10.14	0.070999	1.505	-1.22115	1.76e-10	1.11207	6.479	-0.674491	1.861	-0.837299	6.031	0.126467	2.662	-0.583694	4.307	0.826871	10.08	-0.899321	0.235	0.389	0.377	0.1139	0.761	0.062	1	0	1	0	-0.591	0.248	-0.247	0.0636	-0.12	0
0	0	gsm128762	gse5530	gse5530	ath1121501	8.168	0.557487	1.105	-0.215263	7.925	0.466955	1.246	-0.00853786	6.928	0.602736	10.2	0.496993	2.003	0.454146	6.49e-11	-0.117904	6.479	-0.674491	1.883	0.186066	6.028	-0.126467	2.705	-0.025942	4.287	-0.118124	10.1	0	0.261	1.0634	0.429	1.191	0.867	1.1576	1	0	1	0	-0.533	0.6266	-0.223	0.3686	-0.108	0.3978
0	0.0014	gsm128763	gse5530	gse5530	ath1121501	8.211	0.853437	1.051	-1.76516	7.977	0.784363	1.175	-1.22091	7.037	1.38486	10.12	-0.070999	1.857	-0.0370045	2.35e-10	1.76524	6.482	0	1.854	-1.16292	6.042	1.05389	2.64175	-0.846356	4.305	0.732372	10.05	-2.2483	0.213	-0.1816	0.374	0.0518	0.774	0.1964	1	0	1	0	-0.628	0.0065	-0.249	0.0381	-0.12	0
0	0	gsm128764	gse5530	gse5530	ath1121501	7.991	-0.660726	1.133	0.588386	7.735	-0.692803	1.284	0.640339	6.728	-0.83235	10.07	-0.425994	1.458	-1.37926	1.6e-10	0.934932	6.482	0	1.898	0.883815	6.034	0.379401	2.772	0.843113	4.268	-1.01587	10.12	0.899321	0.225	0.1297	0.363	-0.1761	0.734	-0.2171	1	0	1	0	-0.63	-0.0065	-0.261	-0.1144	-0.123	-0.0994
0	0	gsm128765	gse5530	gse5530	ath1121501	8.179	0.633195	1.111	-0.0430526	7.93	0.497475	1.247	0.00853786	6.943	0.710368	10.22	0.638991	1.879	0.0370045	6.94e-11	-0.0680856	6.479	-0.674491	1.888	0.418649	6.021	-0.716646	2.73175	0.321032	4.279	-0.496123	10.1	0	0.246	0.6744	0.388	0.3418	0.78	0.2584	1	0	1	0	-0.586	0.2807	-0.244	0.1017	-0.117	0.0994
0	0.0002	gsm128766	gse5530	gse5530	ath1121501	7.987	-0.688256	1.055	-1.65035	7.741	-0.656179	1.155	-1.56243	6.845	0.00717543	9.92	-1.49098	1.914	0.154746	8.17e-11	0.0680856	6.484	0.449661	1.873	-0.2791	6.045	1.30683	2.695	-0.155652	4.29745	0.375636	10.1	0	0.183	-0.9597	0.314	-1.191	0.642	-1.168	0.917	-0.9022	1	0	-0.739	-0.718	-0.294	-0.5339	-0.137	-0.5635
0	0	gsm128767	gse5530	gse5530	ath1121501	7.955	-0.908498	1.075	-1.07632	7.721	-0.778259	1.203	-0.742794	6.755	-0.638614	9.901	-1.62588	1.733	-0.454146	2.66e-11	-0.541917	6.487	1.12415	1.875	-0.186066	6.037	0.632335	2.709	0.025942	4.292	0.118124	10.11	0.449661	0.164	-1.4524	0.348	-0.4868	0.728	-0.2791	1	0	1	0	-0.684	-0.359	-0.263	-0.1398	-0.124	-0.1326
0	0	gsm128768	gse5530	gse5530	ath1121501	8.057	-0.206477	1.086	-0.760596	7.809	-0.241108	1.205	-0.708642	6.858	0.100456	10.05	-0.567992	2.134	0.894836	5.66e-11	-0.209792	6.482	0	1.887	0.372133	6.027	-0.210778	2.72375	0.217264	4.27645	-0.61661	10.14	1.79864	0.224	0.1037	0.369	-0.0518	0.749	-0.062	1	0	1	0	-0.63	-0.0065	-0.255	-0.0381	-0.12	0
0	0.9998	gsm128749	gse5529	gse5529	ath1121501	7.191	0.375294	1.166	-0.722102	6.874	0.404694	1.31	-0.831654	5.977	0.530042	9.48	-0.618594	1.868	-0.269028	1.51e-09	3.87473	6.051	0.573317	2.13	-1.30683	5.9735	-2.1954	3.376	-1.24274	3.072	1.16548	9.76455	0.457282	0.194	-2.025	0.326	-2.5379	0.663	-2.2717	0.94	-4.5823	1	NAN	-1.38	-2.6008	-0.576	-2.6375	-0.273	-2.3226
0	0.0009	gsm128750	gse5529	gse5529	ath1121501	7.281	0.686597	1.114	-1.13473	6.983	0.71425	1.241	-1.2835	6.109	0.845203	9.453	-0.819823	1.961	0.0883948	3.88e-10	0.335905	6.043	0.0337245	2.113	-1.78459	5.937	-4.1263	3.30475	-1.79832	3.087	1.46548	9.743	-0.637654	0.205	-1.3975	0.345	-1.4897	0.703	-1.4022	0.999	-0.0764	1	NAN	-1.26	-1.3524	-0.536	-1.3664	-0.261	-1.4378
0	0	gsm128751	gse5529	gse5529	ath1121501	6.747	-1.16047	1.3	0.341213	6.358	-1.06073	1.438	0.00654845	5.453	-0.721049	9.358	-1.52785	2.258	1.22984	8.35e-11	-0.624499	6.031	-0.775664	2.201	0.688543	6.0225	0.396759	3.62075	0.665718	2.983	-0.614492	9.75955	0.203236	0.224	-0.3137	0.368	-0.2207	0.755	-0.2717	1	0	1	NAN	-1.05	0.8322	-0.487	0.1907	-0.243	-0.1106
0	0	gsm128752	gse5529	gse5529	ath1121501	6.974	-0.375294	1.323	0.523722	6.589	-0.404694	1.523	0.563167	5.615	-0.334261	9.627	0.476988	1.9	-0.146044	1.75e-10	-0.335905	6.032	-0.708215	2.196	0.548024	6.0125	-0.132253	3.57375	0.299232	2.977	-0.73449	9.77875	1.17877	0.244	0.8271	0.399	1.4897	0.823	1.2065	1	0	1	NAN	-0.998	1.3732	-0.455	1.2075	-0.229	0.9217
1	0.0003	gsm128753	gse5529	gse5529	ath1121501	6.843	-0.828413	1.408	1.19821	6.414	-0.901688	1.685	1.62402	5.392	-0.866691	9.673	0.819823	2.298	1.38357	8.72e-11	-0.612829	6.042	-0.0337245	2.225	1.36303	6.108	4.91981	3.725	1.47862	2.94945	-1.28548	9.78055	1.27023	0.237	0.4278	0.372	0	0.738	-0.6413	1	0	1	NAN	-1.14	-0.104	-0.521	-0.8898	-0.256	-1.0691
0	0	gsm128754	gse5529	gse5529	ath1121501	7.199	0.402965	1.214	-0.341213	6.877	0.413214	1.436	-0.00654845	5.895	0.334261	9.571	0.0596235	1.657	-1.07995	1.33e-09	3.30701	6.053	0.708215	2.153	-0.660439	6.0065	-0.449661	3.47	-0.509767	3.038	0.485493	9.71855	-1.87994	0.235	0.3137	0.399	1.4897	0.843	1.6413	1	0	1	NAN	-1.12	0.104	-0.467	0.8262	-0.224	1.2903
0	0	gsm128755	gse5529	gse5529	ath1121501	7.38	1.02903	1.168	-0.706232	7.066	0.949967	1.353	-0.55007	6.135	0.90728	9.661	0.730388	1.915	-0.0883948	6.96e-10	1.30735	6.057	0.978012	2.157	-0.548024	6.0175	0.132253	3.497	-0.299232	3.036	0.445494	9.74155	-0.711327	0.198	-1.7968	0.372	0	0.781	0.2935	1	0	1	NAN	-1.19	-0.6242	-0.499	-0.1907	-0.236	0.4055
0	0	gsm128756	gse5529	gse5529	ath1121501	6.891	-0.662385	1.338	0.64275	6.508	-0.634731	1.557	0.785814	5.492	-0.627933	9.555	-0.0596235	2.452	1.97543	5.18e-11	-0.724482	6.033	-0.640766	2.196	0.548024	6.032	0.899321	3.623	0.683263	2.99145	-0.445494	9.75155	-0.203236	0.242	0.713	0.383	0.6069	0.78	0.2717	1	0	1	NAN	-1.05	0.8322	-0.478	0.4767	-0.24	0.1106
1	0.9758	gsm128692	gse5522	gse5522	ath1121501	7.774	0.854719	1.137	0.0232583	7.508	0.900382	1.319	0.0333082	6.492	0.804906	9.948	0.809389	1.43	-2.68747	4.78e-11	-0.578135	6.205	-0.802965	1.852	-2.37421	5.898	-1.29875	2.6935	-2.49698	3.842	2.48213	9.68665	-1.02415	0.168	-0.5475	0.285	-1.4099	0.61	-1.7706	0.881	-3.5	1	NAN	-1.23	-0.7364	-0.496	-1.0679	-0.23	-1.7936
0	0	gsm128696	gse5522	gse5522	ath1121501	7.76	0.778259	1.135	-0.0232583	7.486	0.760393	1.312	-0.0832705	6.492	0.804906	9.946	0.797908	2.189	-0.695487	1.84e-10	-0.0413798	6.217	-0.0321186	1.91	0.75543	5.9065	-1.05479	2.88675	0.136261	3.801	0.269796	9.752	0.77863	0.198	0.479	0.361	1.0254	0.81	1.8991	1	0	1	NAN	-1.01	0.7364	-0.403	1.3252	-0.185	2.0498
0	0	gsm128700	gse5522	gse5522	ath1121501	7.282	-1.83232	1.084	-1.20943	7.028	-2.15392	1.231	-1.43225	6.083	-0.861963	9.329	-2.74389	2.698	0.640373	2.96e-10	0.400005	6.218	0.0321186	1.909	0.70147	5.9215	-0.624263	2.91575	0.531417	3.794	-0.107919	9.74155	0.490351	0.185	0.0342	0.332	0.0961	0.712	0.1009	1	0	1	NAN	-1.07	0.3347	-0.45	0.1158	-0.208	0.0854
0	0	gsm128693	gse5522	gse5522	ath1121501	7.993	2.05078	1.216	1.86066	7.714	2.21118	1.506	3.14762	6.57	1.12279	10.36	3.17441	2.544	0.236203	7.63e-11	-0.465818	6.228	0.674491	1.931	1.88857	5.964	0.595561	2.986	1.48865	3.751	-2.42817	9.75755	0.931735	0.192	0.2737	0.347	0.5768	0.773	1.2202	1	0	1	NAN	-1.11	0.0669	-0.432	0.579	-0.196	1.1103
0	0.0002	gsm128697	gse5522	gse5522	ath1121501	7.571	-0.253958	1.106	-0.697749	7.304	-0.397695	1.315	-0.0333082	6.322	0.112076	9.711	-0.551073	3.329	2.29642	2.44e-11	-0.670353	6.238	1.31686	1.898	0.107919	5.972	0.825175	2.916	0.534823	3.782	-0.75543	9.7001	-0.653111	0.184	0	0.314	-0.4806	0.675	-0.578	0.972	-0.8235	1	NAN	-1.29	-1.1381	-0.505	-1.2995	-0.218	-0.7687
0	0.9708	gsm128701	gse5522	gse5522	ath1121501	7.639	0.117421	1.09	-1.06988	7.375	0.0540865	1.292	-0.416352	6.401	0.434038	9.74485	-0.356763	3.555	2.88955	5.4e-12	-0.745231	6.248	1.95924	1.894	-0.107919	5.985	1.1983	2.894	0.23505	3.787	-0.485633	9.70155	-0.613111	0.129	-1.882	0.254	-2.4032	0.637	-1.2752	0.932	-2	1	NAN	-1.6	-3.2134	-0.53	-1.9428	-0.221	-1.0249
0	0	gsm128694	gse5522	gse5522	ath1121501	7.606	-0.0628068	1.162	0.604716	7.358	-0.0540865	1.369	0.866013	6.248	-0.189509	9.789	-0.103326	1.932	-1.36998	1.81e-09	6.36658	6.205	-0.802965	1.871	-1.34898	5.894	-1.41356	2.74275	-1.82589	3.82945	1.80494	9.74455	0.57311	0.182	-0.0684	0.33	0.032	0.744	0.6881	1	0	1	NAN	-1.06	0.4017	-0.419	0.9135	-0.198	0.9395
0	0	gsm128698	gse5522	gse5522	ath1121501	7.405	-1.16056	1.149	0.302358	7.148	-1.39034	1.352	0.582893	6.087	-0.845661	9.572	-1.34898	2.362	-0.241452	5.34e-10	1.33795	6.216	-0.0963558	1.9	0.215837	5.925	-0.523807	2.85875	-0.245269	3.798	0.107919	9.749	0.69587	0.184	0	0.337	0.2563	0.75	0.7982	1	0	1	NAN	-1.07	0.3347	-0.427	0.7076	-0.199	0.8541
0	0	gsm128702	gse5522	gse5522	ath1121501	7.562	-0.303111	1.203	1.55831	7.313	-0.340427	1.457	2.33157	6.129	-0.674491	9.825	0.103326	2.492	0.0997302	7.79e-09	29.9334	6.208	-0.610254	1.884	-0.647511	5.918	-0.724719	2.817	-0.814158	3.807	0.593552	9.71855	-0.14414	0.196	0.4106	0.359	0.9613	0.8	1.7156	1	0	1	NAN	-0.961	1.0644	-0.398	1.4539	-0.188	1.7936
0	0	gsm128695	gse5522	gse5522	ath1121501	7.629	0.0628068	1.159	0.534941	7.375	0.0540865	1.424	1.78199	6.267	-0.112076	9.835	0.16073	2.416	-0.0997302	8.77e-10	2.68969	6.232	0.93144	1.891	-0.269796	5.965	0.624263	2.86675	-0.136261	3.787	-0.485633	9.729	0.14414	0.185	0.0342	0.328	-0.032	0.698	-0.156	1	0	1	NAN	-1.24	-0.8033	-0.481	-0.6819	-0.212	-0.2562
0	0.0001	gsm128699	gse5522	gse5522	ath1121501	7.353	-1.44456	1.108	-0.651232	7.077	-1.84212	1.271	-0.766088	6.129	-0.674491	9.461	-1.98616	3.136	1.78989	2.05e-10	0.0413798	6.207	-0.674491	1.904	0.431674	5.962	0.538158	2.948	0.970858	3.736	-3.23756	9.685	-1.06967	0.0622	-4.1677	0.288	-1.3138	0.701	-0.1009	1	0	1	NAN	-1.13	-0.0669	-0.459	-0.1158	-0.21	-0.0854
0	1	gsm128703	gse5522	gse5522	ath1121501	7.722	0.570723	1.101	-0.814041	7.459	0.588589	1.312	-0.0832705	6.459	0.670415	9.844	0.212393	2.205	-0.653495	2.23e-11	-0.678629	6.228	0.674491	1.859	-1.99649	5.9615	0.523807	2.79775	-1.07646	3.813	0.917307	9.6301	-2.58417	0.133	-1.7451	0.248	-2.5955	0.614	-1.6972	0.909	-2.6765	1	NAN	-1.47	-2.3431	-0.522	-1.737	-0.222	-1.1103
1	0.6429	gsm128648	gse5520	gse5520	ath1121501	7.373	0.492253	1.239	-1.06399	7.028	0.548532	1.362	-0.749833	6.083	0.719159	9.871	-0.0233349	3.89	4.94979	4.18e-14	-0.687733	6.403	-0.409512	2.282	0.656261	6.204	-0.034636	3.78	0.266748	3.344	-0.453173	10.35	-0.102976	0.174	-0.4771	0.302	-0.5599	0.587	-0.9331	0.814	-1.9313	1	0	-1.39	-0.5714	-0.602	-0.9793	-0.287	-1.2009
0	0	gsm128649	gse5520	gse5520	ath1121501	8.211	2.2476	1.197	-1.46298	7.892	2.30383	1.408	-0.584798	6.907	2.55949	10.6	1.59678	1.942	-0.192712	1.55e-11	5.84163	6.396	-0.746758	2.255	-0.328131	6.171	-0.275265	3.689	-0.657978	3.367	0.0316168	10.34	-0.308927	0.244	0.9441	0.421	0.9718	0.821	0.8421	1	0.2133	1	0	-0.998	0.7861	-0.437	1.028	-0.216	0.8292
0	0	gsm128650	gse5520	gse5520	ath1121501	8.445	2.73776	1.457	1.00699	8.098	2.72234	1.814	0.871815	6.721	2.14408	11.36	3.28578	2.014	-0.00263989	1.27e-11	4.65894	6.388	-1.13218	2.26	-0.145836	6.1185	-0.658084	3.66675	-0.884078	3.373	0.158084	10.38	0.514878	0.222	0.4974	0.392	0.5986	0.821	0.8421	1	0.2133	1	0	-1	0.7791	-0.422	1.2104	-0.213	0.9149
0	0.025	gsm128651	gse5520	gse5520	ath1121501	7.612	0.992884	1.195	-1.48198	7.288	1.07675	1.318	-0.907692	6.354	1.32441	9.983	0.225571	2.052	0.0976758	1.7e-12	0.0126716	6.389	-1.084	2.276	0.437508	6.179	-0.216931	3.734	-0.200696	3.36	-0.115928	10.36	0.102976	0.167	-0.6193	0.304	-0.5342	0.606	-0.789	0.836	-1.6776	1	0	-1.3	-0.2597	-0.577	-0.6752	-0.282	-1.0579
0	0.994	gsm128652	gse5520	gse5520	ath1121501	7.56	0.88396	1.104	-2.34647	7.279	1.05846	1.175	-1.42074	6.397	1.42045	9.691	-0.423362	2.309	0.776126	4.06e-12	1.00951	6.387	-1.18036	2.213	-1.85941	6.127	-0.596104	3.54475	-2.12382	3.408	0.895808	10.29	-1.33868	0.169	-0.5786	0.27	-0.9718	0.536	-1.32	0.745	-2.7269	0.973	-5.8226	-1.51	-0.9869	-0.649	-1.5511	-0.31	-1.8585
0	0.002	gsm128653	gse5520	gse5520	ath1121501	8.326	2.48849	1.449	0.930987	7.983	2.48871	1.777	0.73907	6.634	1.94977	11.22	2.97465	1.866	-0.393343	1.6e-09	675.116	6.38	-1.5176	2.246	-0.656261	6.082	-0.924235	3.579	-1.77578	3.382	0.347784	10.39	0.72083	0.177	-0.4162	0.325	-0.2639	0.721	0.0834	1	0.2133	1	0	-1.17	0.1905	-0.468	0.6508	-0.231	0.4003
0	0.0459	gsm128654	gse5520	gse5520	ath1121501	7.767	1.31756	1.311	-0.379995	7.395	1.29413	1.482	-0.319307	6.372	1.36462	10.44	1.2412	2.357	0.902841	3.16e-13	-0.571914	6.387	-1.18036	2.311	1.71357	6.165	-0.319016	3.867	1.15083	3.33	-0.748263	10.4	0.926781	0.167	-0.6193	0.301	-0.5728	0.608	-0.7738	0.845	-1.5739	1	0	-1.28	-0.1905	-0.565	-0.5292	-0.277	-0.9149
0	0	gsm128655	gse5520	gse5520	ath1121501	7.576	0.917475	1.202	-1.41548	7.26	1.01986	1.327	-0.875403	6.304	1.21274	9.951	0.154455	2.63	1.62353	2e-12	0.139388	6.39	-1.03583	2.24	-0.875015	6.117	-0.669022	3.623	-1.32866	3.395	0.621796	10.35	-0.102976	0.199	0.0305	0.35	0.0579	0.708	-0.0152	0.984	0.0288	1	0	-1.16	0.2251	-0.495	0.3224	-0.245	0
0	0.9993	gsm128657	gse5520	gse5520	ath1121501	7.557	0.877676	1.335	-0.151998	7.193	0.883745	1.537	-0.121982	6.115	0.790628	10.23	0.774498	2.041	0.068637	2.67e-10	112.072	6.475	3.0593	2.27	0.218754	6.34	0.957048	3.75775	0.0406473	3.397	0.663952	10.37	0.308927	0.0914	-2.1542	0.178	-2.1561	0.505	-1.5552	0.753	-2.6347	1	0	-2.48	-4.3458	-0.758	-2.8771	-0.298	-1.5154
0	0.2905	gsm128658	gse5520	gse5520	ath1121501	7.539	0.839971	1.13	-2.09947	7.224	0.946725	1.208	-1.30234	6.392	1.40928	9.765	-0.258907	2.388	0.984677	8.24e-13	-0.357341	6.398	-0.650402	2.224	-1.45836	6.1675	-0.300786	3.603	-1.53189	3.40245	0.778826	10.31	-0.926781	0.195	-0.0508	0.311	-0.4441	0.609	-0.7662	0.842	-1.6085	1	0	-1.35	-0.4329	-0.584	-0.7603	-0.28	-1.0007
0	0.4873	gsm128659	gse5520	gse5520	ath1121501	7.615	0.999168	1.376	0.237497	7.262	1.02393	1.56	-0.0394649	6.119	0.799562	10.37	1.08563	1.808	-0.546456	4.39e-10	184.723	6.376	-1.71032	2.23	-1.2396	6.019	-1.38362	3.51075	-2.46932	3.4179	1.10448	10.4	0.926781	0.169	-0.5786	0.285	-0.7788	0.607	-0.7814	0.867	-1.3202	1	0	-1.35	-0.4329	-0.551	-0.3589	-0.267	-0.629
0	0.0092	gsm128660	gse5520	gse5520	ath1121501	6.881	-0.538336	1.184	-1.58648	6.505	-0.513994	1.183	-1.39203	5.781	0.0446683	9.32	-1.24786	2.218	0.535897	3.63e-13	-0.552062	6.397	-0.69858	2.268	0.145836	6.105	-0.756523	3.722	-0.322638	3.411	0.959042	10.41	1.13273	0.197	-0.0102	0.319	-0.3411	0.612	-0.7435	0.849	-1.5278	1	0	-1.33	-0.3636	-0.573	-0.6265	-0.277	-0.9149
0	0.026	gsm128661	gse5520	gse5520	ath1121501	7.021	-0.245079	1.365	0.132998	6.607	-0.306771	1.539	-0.114807	5.615	-0.326078	9.883	0.00333356	1.623	-1.03484	1.45e-12	-0.0929254	6.411	-0.024089	2.245	-0.69272	6.0415	-1.21955	3.621	-1.34898	3.436	1.48599	10.44	1.75059	0.177	-0.4162	0.29	-0.7144	0.604	-0.8042	0.859	-1.4125	1	0	-1.53	-1.0562	-0.587	-0.7968	-0.27	-0.7148
0	0	gsm128662	gse5520	gse5520	ath1121501	7.111	-0.0565567	1.32	-0.294496	6.672	-0.174717	1.488	-0.29778	5.789	0.0625356	9.92	0.0855614	1.639	-0.992597	2.04e-12	0.156284	6.412	0.024089	2.291	0.984392	6.1855	-0.169534	3.8655	1.13558	3.364	-0.0316168	10.36	0.102976	0.212	0.2944	0.373	0.354	0.755	0.3414	1	0.2133	1	0	-1.17	0.1905	-0.488	0.4075	-0.232	0.3717
0	0.3056	gsm128663	gse5520	gse5520	ath1121501	6.996	-0.297446	1.107	-2.31797	6.662	-0.195033	1.059	-1.83691	5.954	0.431049	9.23	-1.44788	2.627	1.61561	1.17e-13	-0.655969	6.411	-0.024089	2.23	-1.2396	6.1125	-0.701835	3.589	-1.67416	3.443	1.63353	10.37	0.308927	0.186	-0.2335	0.303	-0.5471	0.602	-0.8193	0.84	-1.6315	1	0	-1.45	-0.7791	-0.605	-1.0158	-0.279	-0.9721
0	0.2092	gsm128664	gse5520	gse5520	ath1121501	6.241	-1.87894	1.125	-2.14697	5.858	-1.82844	1.12	-1.61806	5.209	-1.23284	8.524	-3.01687	2.016	0.00263989	3.46e-13	-0.559242	6.419	0.361334	2.261	-0.109377	6.2135	0.034636	3.762	0.083835	3.403	0.790419	10.36	0.102976	0.176	-0.4365	0.298	-0.6114	0.586	-0.9407	0.813	-1.9428	1	0	-1.48	-0.883	-0.628	-1.2956	-0.292	-1.3438
0	0	gsm128665	gse5520	gse5520	ath1121501	7.018	-0.251363	1.382	0.294496	6.585	-0.351467	1.619	0.17221	5.585	-0.393081	9.863	-0.0411139	1.672	-0.905481	6.05e-12	1.85006	6.418	0.313156	2.296	1.16669	6.292	0.607042	3.851	0.988237	3.326	-0.832575	10.36	0.102976	0.282	1.7156	0.469	1.5897	0.966	1.9421	1	0.2133	1	0	-0.933	1.0111	-0.399	1.4902	-0.184	1.7441
0	0	gsm128666	gse5520	gse5520	ath1121501	7.294	0.326772	1.422	0.674491	6.883	0.25395	1.729	0.566859	5.741	-0.0446683	10.2	0.707826	2.284	0.710129	4.27e-13	-0.525029	6.418	0.313156	2.28	0.583343	6.3215	0.82215	3.81375	0.609709	3.329	-0.769341	10.31	-0.926781	0.264	1.3502	0.41	0.8303	0.78	0.531	1	0.2133	1	0	-1.09	0.4675	-0.479	0.517	-0.229	0.4575
0	0	gsm128667	gse5520	gse5520	ath1121501	6.773	-0.764563	1.279	-0.683991	6.375	-0.778102	1.455	-0.416175	5.476	-0.636523	9.375	-1.12563	1.594	-1.11139	2.97e-13	-0.579939	6.434	1.084	2.259	-0.182295	6.2965	0.639855	3.769	0.154968	3.362	-0.0737724	10.29	-1.33868	0.207	0.1929	0.341	-0.0579	0.703	-0.0531	0.979	-0.0288	1	0	-1.32	-0.329	-0.549	-0.3345	-0.251	-0.1716
0	0	gsm128669	gse5520	gse5520	ath1121501	7.946	1.69251	1.376	0.237497	7.58	1.66997	1.62	0.175798	6.435	1.50532	10.72	1.86346	2.057	0.110875	6.11e-11	25.1025	6.384	-1.32489	2.265	0.036459	6.098	-0.807566	3.68575	-0.691004	3.37145	0.125413	10.41	1.13273	0.209	0.2335	0.413	0.8689	0.85	1.0621	1	0.2133	1	0	-0.925	1.0388	-0.411	1.3442	-0.209	1.0293
0	0	gsm128670	gse5520	gse5520	ath1121501	7.695	1.16674	1.494	1.35848	7.331	1.16411	2.024	1.62524	5.931	0.37968	10.67	1.75234	1.907	-0.285108	5.81e-11	23.8354	6.416	0.216801	2.247	-0.619802	6.3275	0.8659	3.72775	-0.264207	3.338	-0.57964	10.26	-1.95654	0.275	1.5735	0.397	0.6629	0.712	0.0152	0.976	-0.0634	1	0	-1.12	0.3636	-0.521	0.0061	-0.25	-0.143
0	0	gsm128671	gse5520	gse5520	ath1121501	7.141	0.00628408	1.404	0.503493	6.748	-0.020316	1.752	0.649377	5.585	-0.393081	9.966	0.187791	1.93	-0.22439	2.15e-13	-0.614575	6.413	0.0722669	2.279	0.546884	6.267	0.424747	3.805	0.520793	3.33945	-0.549078	10.34	-0.308927	0.335	2.7917	0.507	2.0789	0.948	1.8056	1	0.2133	1	0	-0.895	1.1427	-0.402	1.4537	-0.194	1.4582
0	0	gsm128672	gse5520	gse5520	ath1121501	7.052	-0.180143	1.35	-0.00949987	6.629	-0.262076	1.599	0.100456	5.644	-0.261309	9.835	-0.10334	1.922	-0.245509	1.08e-12	-0.249209	6.416	0.216801	2.29	0.947933	6.2655	0.413809	3.854	1.01872	3.336	-0.621796	10.34	-0.308927	0.194	-0.0711	0.471	1.6155	0.934	1.6993	1	0.2133	1	0	-0.983	0.838	-0.406	1.4051	-0.193	1.4868
0	0	gsm128673	gse5520	gse5520	ath1121501	7.966	1.7344	1.452	0.959487	7.602	1.71467	1.838	0.95792	6.291	1.18371	10.85	2.15237	1.851	-0.432941	5.92e-11	24.3	6.394	-0.843113	2.289	0.911474	6.2165	0.0565114	3.786	0.327719	3.32845	-0.780934	10.36	0.102976	0.236	0.7817	0.464	1.5254	0.938	1.7297	1	0.2133	1	0	-0.833	1.3574	-0.379	1.7335	-0.192	1.5154
0	0	gsm128674	gse5520	gse5520	ath1121501	7.269	0.274405	1.42	0.655491	6.87	0.227539	1.823	0.904105	5.672	-0.198774	10.17	0.641155	1.969	-0.121435	4.04e-14	-0.688324	6.422	0.505868	2.263	-0.036459	6.343	0.978923	3.80075	0.477606	3.336	-0.621796	10.29	-1.33868	0.244	0.9441	0.373	0.354	0.688	-0.1669	0.952	-0.3401	1	0	-1.16	0.2251	-0.539	-0.2129	-0.255	-0.2859
2	1	gsm128675	gse5520	gse5520	ath1121501	8.047	1.90407	1.461	1.04499	7.709	1.93205	1.799	0.817999	6.327	1.26411	10.95	2.37461	1.691	-0.855323	1.46e-07	61668	6.364	-2.28845	2.174	-3.28131	5.9655	-1.77373	3.2315	-5.30701	3.455	1.88647	10.44	1.75059	0.164	-0.6802	0.264	-1.0491	0.548	-1.229	0.781	-2.3118	1	0	-1.46	-0.8138	-0.591	-0.8455	-0.289	-1.258
1	0	gsm128676	gse5520	gse5520	ath1121501	6.555	-1.22121	1.336	-0.142498	6.109	-1.31851	1.462	-0.391061	5.278	-1.07874	9.413	-1.04118	1.651	-0.960918	1.24e-13	-0.653012	6.411	-0.024089	2.283	0.69272	6.0955	-0.825795	3.777	0.236262	3.393	0.57964	10.42	1.33868	0.198	0.0102	0.327	-0.2381	0.676	-0.2579	0.958	-0.271	1	0	-1.35	-0.4329	-0.533	-0.1399	-0.245	0
2	0.9998	gsm128677	gse5520	gse5520	ath1121501	5.375	-3.69294	0.7671	-5.54697	5.109	-3.35011	0.505	-3.82451	4.807	-2.13068	6.907	-6.61045	2.039	0.0633573	2.84e-14	-0.693393	6.411	-0.024089	2.237	-0.984392	6.075	-0.975277	3.65	-1.05429	3.487	2.56096	10.41	1.13273	0.156	-0.8426	0.239	-1.3709	0.475	-1.7828	0.688	-3.3841	0.934	-14.233	-1.83	-2.095	-0.748	-2.7554	-0.311	-1.8871
1	0.5311	gsm128678	gse5520	gse5520	ath1121501	7.029	-0.228321	1.153	-1.88097	6.7	-0.117833	1.189	-1.37051	5.895	0.299277	9.303	-1.28564	1.924	-0.24023	6.97e-12	2.23866	6.388	-1.13218	2.235	-1.05731	6.08	-0.938818	3.5865	-1.69956	3.417	1.08551	10.3855	0.628152	0.149	-0.9847	0.282	-0.8174	0.57	-1.0621	0.799	-2.1043	1	0	-1.44	-0.7445	-0.6	-0.955	-0.291	-1.3152
0	0	gsm128679	gse5520	gse5520	ath1121501	7.009	-0.270215	1.413	0.588992	6.6	-0.320993	1.797	0.810824	5.492	-0.600788	9.88	-0.00333356	2.799	2.06967	1e-13	-0.66315	6.419	0.361334	2.265	0.036459	6.337	0.935172	3.78075	0.274369	3.332	-0.706108	10.29	-1.33868	0.311	2.3044	0.468	1.5768	0.866	1.1835	1	0.2133	1	0	-0.985	0.8311	-0.44	0.9915	-0.212	0.9435
0	0	gsm128680	gse5520	gse5520	ath1121501	6.848	-0.607461	1.367	0.151998	6.456	-0.613543	1.659	0.315719	5.392	-0.824129	9.604	-0.616709	2.376	0.952999	3.66e-12	0.840553	6.416	0.216801	2.285	0.765638	6.302	0.67996	3.8345	0.820567	3.333	-0.68503	10.31	-0.926781	0.344	2.9745	0.527	2.3363	1	2.2	1	0.2133	1	0	-0.861	1.2605	-0.38	1.7214	-0.178	1.9157
0	0	gsm128681	gse5520	gse5520	ath1121501	7.135	-0.00628408	1.314	-0.351495	6.768	0.020316	1.582	0.0394649	5.722	-0.0871031	9.781	-0.223349	2.351	0.887002	3.9e-13	-0.540657	6.428	0.794936	2.262	-0.0729179	6.29	0.592458	3.7315	-0.2261	3.356	-0.200239	10.33	-0.514878	0.249	1.0456	0.433	1.1263	0.877	1.2669	1	0.2133	1	0	-1.04	0.6406	-0.443	0.955	-0.205	1.1437
0	0	gsm128682	gse5520	gse5520	ath1121501	7.035	-0.215753	1.415	0.607992	6.651	-0.217381	1.766	0.699605	5.459	-0.674491	9.869	-0.0277797	2.336	0.847403	1.64e-12	-0.0126716	6.421	0.45769	2.281	0.619802	6.294	0.621625	3.81475	0.619871	3.32245	-0.907401	10.35	-0.102976	0.318	2.4466	0.515	2.1818	1	2.2	1	0.2133	1	0	-0.89	1.16	-0.391	1.5875	-0.182	1.8013
0	0	gsm128683	gse5520	gse5520	ath1121501	6.993	-0.30373	1.352	0.00949987	6.555	-0.412415	1.615	0.15786	5.615	-0.326078	9.823	-0.130009	1.76	-0.673171	9.36e-13	-0.310033	6.432	0.987647	2.285	0.765638	6.3335	0.909651	3.87475	1.22958	3.34845	-0.359377	10.32	-0.72083	0.17	-0.5583	0.352	0.0837	0.733	0.1745	1	0.2133	1	0	-1.31	-0.2943	-0.522	-0.0061	-0.243	0.0572
0	0	gsm128684	gse5520	gse5520	ath1121501	7.084	-0.113113	1.381	0.284996	6.679	-0.160496	1.675	0.373123	5.615	-0.326078	9.897	0.0344468	1.842	-0.4567	1.59e-11	6.01059	6.486	3.58925	2.261	-0.109377	6.368	1.16122	3.74975	-0.0406473	3.411	0.959042	10.38	0.514878	0.0641	-2.7085	0.163	-2.3492	0.867	1.1911	1	0.2133	1	0	-3.03	-6.2504	-0.451	0.8576	-0.194	1.4582
0	0.0047	gsm128685	gse5520	gse5520	ath1121501	6.784	-0.741521	1.248	-0.978487	6.409	-0.709028	1.466	-0.37671	5.485	-0.616422	9.322	-1.24342	2.271	0.675811	4.71e-12	1.28406	6.452	1.95121	2.233	-1.13023	6.31	0.738294	3.7	-0.546198	3.41	0.937964	10.3	-1.13273	0.116	-1.6547	0.228	-1.5125	0.594	-0.88	0.848	-1.5393	1	0	-1.98	-2.6144	-0.643	-1.4781	-0.278	-0.9435
0	0	gsm128686	gse5520	gse5520	ath1121501	6.872	-0.557188	1.379	0.265996	6.443	-0.639954	1.626	0.197324	5.459	-0.674491	9.718	-0.363358	1.741	-0.723329	2.61e-12	0.397045	6.423	0.554046	2.288	0.875015	6.263	0.39558	3.85	0.978075	3.349	-0.347784	10.34	-0.308927	0.239	0.8426	0.409	0.8174	0.784	0.5614	1	0.2133	1	0	-1.12	0.3636	-0.487	0.4197	-0.231	0.4003
0	0	gsm128687	gse5520	gse5520	ath1121501	7.194	0.117303	1.422	0.674491	6.794	0.0731376	1.766	0.699605	5.644	-0.261309	10.09	0.463365	2.172	0.414462	4.63e-14	-0.685832	6.421	0.45769	2.276	0.437508	6.292	0.607042	3.79875	0.457282	3.343	-0.474251	10.34	-0.308927	0.296	1.9999	0.512	2.1432	1	2.2	1	0.2133	1	0	-0.904	1.1116	-0.387	1.6362	-0.18	1.8585
0	0.1697	gsm25858	gse1491	gse1491	ath1121501	7.754	-0.375666	1.394	0.322583	7.42	-0.641319	1.785	0.260888	6.146	-0.443744	10.5	0.144534	1.839	0.0701782	2.63e-10	0.126224	7.111	-0.674491	2.167	-0.749434	7.182	-2.2483	3.36575	-0.600235	3.80945	-0.125779	10.77	-0.674491	0.18	0.1303	0.35	0.6205	0.653	-0.3045	0.887	-1.4274	1	NAN	-0.77	0.8288	-0.339	-0.0688	-0.17	-0.9575
0	0.0001	gsm25859	gse1491	gse1491	ath1121501	8.239	3.7652	1.471	1.45162	7.904	4.71038	1.944	1.27262	6.484	2.55596	11.13	3.17974	2.008	0.399626	6.88e-14	-0.724758	7.111	-0.674491	2.201	1.79864	7.226	1.04921	3.46575	1.87496	3.766	-1.49206	10.77	-0.674491	0.205	0.9444	0.344	0.4921	0.659	-0.2436	0.909	-1.0397	1	NAN	-0.803	0.5633	-0.333	0.0688	-0.163	-0.5632
0	0	gsm25860	gse1491	gse1491	ath1121501	7.758	-0.341514	1.31	-0.909096	7.418	-0.663434	1.631	-0.719033	6.304	0.958487	10.37	-0.481779	1.632	-0.333347	9.95e-11	-0.402947	7.111	-0.674491	2.168	-0.674491	7.196	-1.19909	3.37475	-0.377467	3.80945	-0.125779	10.77	-0.674491	0.143	-1.0747	0.363	0.8987	0.806	1.2485	1	0.5639	1	NAN	-0.716	1.2634	-0.279	1.308	-0.133	1.1264
0	0.0003	gsm25861	gse1491	gse1491	ath1121501	7.638	-1.36606	1.294	-1.1437	7.326	-1.6807	1.585	-1.01174	6.17	-0.230747	10.17	-1.44534	2.367	1.09946	5.94e-10	1.19751	7.119	0.404694	2.141	-2.69796	7.163	-3.67223	3.26675	-3.05068	3.85945	1.44646	10.77	-0.674491	0.176	0	0.319	-0.0428	0.663	-0.203	0.93	-0.6696	1	NAN	-0.873	0	-0.349	-0.2983	-0.161	-0.4506
0	0	gsm25862	gse1491	gse1491	ath1121501	7.88	0.700104	1.382	0.146628	7.531	0.586033	1.759	0.0954468	6.322	1.11823	10.61	0.674491	1.515	-0.561426	2.82e-11	-0.633711	7.116	0	2.177	0	7.208	-0.299774	3.387	-0.0742559	3.809	-0.139929	10.78	0	0.133	-1.4003	0.321	0	0.704	0.2132	0.989	0.3701	1	NAN	-0.892	-0.1529	-0.312	0.5507	-0.148	0.2816
0	0	gsm25863	gse1491	gse1491	ath1121501	7.774	-0.204909	1.428	0.821119	7.433	-0.497575	1.852	0.687217	6.115	-0.718865	10.59	0.578135	1.55	-0.493197	8.27e-12	-0.698214	7.124	1.07919	2.19	0.974264	7.23	1.34898	3.426	0.89107	3.784	-0.926049	10.79	0.674491	0.141	-1.1398	0.324	0.0642	0.843	1.6241	1	0.5639	1	NAN	-0.892	-0.1529	-0.271	1.4916	-0.122	1.746
0	0	gsm25864	gse1491	gse1491	ath1121501	7.89	0.785483	1.474	1.49561	7.565	0.961979	1.955	1.34262	6.119	-0.683366	10.76	1.39716	1.276	-1.02733	1.22e-10	-0.330125	7.116	0	2.185	0.599547	7.22	0.599547	3.41725	0.674491	3.783	-0.957494	10.78	0	0.183	0.228	0.41	1.9044	0.833	1.5226	1	0.5639	1	NAN	-0.68	1.553	-0.272	1.4686	-0.13	1.2954
0	0.0002	gsm25865	gse1491	gse1491	ath1121501	7.859	0.520809	1.408	0.527862	7.539	0.674491	1.818	0.470871	6.196	0	10.61	0.674491	1.335	-0.912317	1.56e-11	-0.674491	7.125	1.21408	2.164	-0.974264	7.206	-0.449661	3.35075	-0.971514	3.81945	0.188669	10.78	0	0.176	0	0.312	-0.1926	0.678	-0.0508	0.966	-0.0352	1	NAN	-0.899	-0.2092	-0.339	-0.0688	-0.153	0
0	0	gsm25866	gse1491	gse1491	ath1121501	7.767	-0.264674	1.311	-0.894433	7.451	-0.298545	1.638	-0.674491	6.257	0.541368	10.35	-0.578135	1.311	-0.959102	2.24e-10	0	7.132	2.15837	2.179	0.149887	7.225	0.974264	3.40175	0.290835	3.81345	0	10.8	1.34898	0.18	0.1303	0.318	-0.0642	0.696	0.132	0.998	0.5287	1	NAN	-0.905	-0.2575	-0.337	-0.0229	-0.149	0.2253
0	0	gsm25867	gse1491	gse1491	ath1121501	7.878	0.683029	1.425	0.777131	7.527	0.541804	1.85	0.674491	6.238	0.372745	10.71	1.15627	1.803	0	1.56e-11	-0.674491	7.108	-1.07919	2.207	2.2483	7.2035	-0.637019	3.489	2.45044	3.752	-1.93228	10.8	1.34898	0.229	1.726	0.434	2.4179	0.901	2.2128	1	0.5639	1	NAN	-0.621	2.0278	-0.25	1.9735	-0.121	1.8023
0	0.0007	gsm25868	gse1491	gse1491	ath1121501	7.828	0.256136	1.343	-0.425222	7.504	0.287488	1.688	-0.356335	6.285	0.789864	10.47	0	2.167	0.70958	1.83e-10	-0.132697	7.138	2.96776	2.17	-0.524604	7.243	2.32325	3.39475	0.117572	3.828	0.457522	10.77	-0.674491	0.169	-0.228	0.289	-0.6847	0.631	-0.5278	0.891	-1.3569	1	NAN	-0.97	-0.7805	-0.38	-1.0097	-0.169	-0.9011
0	0.9995	gsm25869	gse1491	gse1491	ath1121501	7.833	0.298825	1.293	-1.15836	7.486	0.0884578	1.565	-1.139	6.426	2.04122	10.42	-0.24089	2.333	1.03318	3.81e-10	0.508134	7.139	3.10266	2.16	-1.27404	7.227	1.12415	3.352	-0.940574	3.858	1.40087	10.79	0.674491	0.148	-0.9118	0.259	-1.3266	0.572	-1.1267	0.814	-2.7137	1	NAN	-1.1	-1.8266	-0.418	-1.8817	-0.18	-1.5207
0	0.8429	gsm25870	gse1491	gse1491	ath1121501	7.798	0	1.357	-0.219943	7.478	0	1.7	-0.279977	6.229	0.292871	10.47	0	2.651	1.65309	1.73e-12	-0.719381	7.131	2.02347	2.164	-0.974264	7.213	0.0749434	3.369	-0.519791	3.84845	1.10057	10.77	-0.674491	0.155	-0.6839	0.268	-1.1341	0.587	-0.9745	0.833	-2.3789	1	NAN	-1.05	-1.4243	-0.392	-1.285	-0.175	-1.2391
0	0.0158	gsm25871	gse1491	gse1491	ath1121501	7.577	-1.88687	1.33	-0.615839	7.238	-2.65373	1.636	-0.687217	6.087	-0.967362	10.2	-1.3008	1.975	0.335296	1.89e-08	60.4452	7.112	-0.539593	2.17	-0.524604	7.194	-1.34898	3.39	0	3.822	0.268853	10.7655	-0.978012	0.248	2.3447	0.405	1.7974	0.795	1.1369	1	0.5639	1	NAN	-0.7	1.3921	-0.285	1.1703	-0.136	0.9575
1	0.9999	gsm25872	gse1491	gse1491	ath1121501	7.516	-2.40768	1.273	-1.45162	7.193	-3.15131	1.536	-1.32353	6.104	-0.816489	10.02	-2.16801	2.149	0.674491	2.84e-08	91.1922	7.12	0.539593	2.135	-3.14762	7.184	-2.09842	3.29	-2.4752	3.872	1.84109	10.75	-2.02347	0.187	0.3582	0.318	-0.0642	0.623	-0.609	0.853	-2.0265	1	NAN	-0.899	-0.2092	-0.37	-0.7802	-0.175	-1.2391
0	0	gsm25873	gse1491	gse1491	ath1121501	7.808	0.0853786	1.4	0.41056	7.498	0.221145	1.829	0.540865	6.135	-0.541368	10.54	0.337245	1.749	-0.105267	3.75e-10	0.488715	7.112	-0.539593	2.184	0.524604	7.211	-0.0749434	3.413	0.569295	3.78445	-0.911899	10.78	0	0.293	3.8101	0.491	3.6376	0.956	2.7711	1	0.5639	1	NAN	-0.561	2.5106	-0.24	2.2029	-0.118	1.9713
0	0	gsm25874	gse1491	gse1491	ath1121501	7.911	0.964778	1.372	0	7.604	1.39321	1.779	0.222709	6.272	0.674491	10.61	0.674491	1.4	-0.785606	2.13e-10	-0.0356017	7.13	1.88857	2.169	-0.599547	7.214	0.149887	3.37125	-0.464099	3.817	0.111629	10.7855	0.37097	0.157	-0.6187	0.292	-0.6205	0.683	0	0.968	0	1	NAN	-0.971	-0.7886	-0.336	0	-0.153	0
0	0.0001	gsm25875	gse1491	gse1491	ath1121501	7.863	0.554961	1.398	0.381234	7.549	0.785063	1.804	0.381787	6.206	0.0887488	10.59	0.578135	1.532	-0.528286	9.18e-10	2.24614	7.108	-1.07919	2.186	0.674491	7.212	0	3.4255	0.878694	3.787	-0.831715	10.78	0	0.133	-1.4003	0.352	0.6633	0.854	1.7357	1	0.5639	1	NAN	-0.661	1.7059	-0.265	1.6293	-0.123	1.6897
0	0	gsm25876	gse1491	gse1491	ath1121501	7.719	-0.674491	1.379	0.10264	7.391	-0.961979	1.744	0	6.129	-0.594617	10.42	-0.24089	2.127	0.631604	4.67e-09	14.3896	7.111	-0.674491	2.191	1.04921	7.221	0.674491	3.43575	1.1324	3.792	-0.674491	10.79	0.674491	0.259	2.7029	0.436	2.4607	0.859	1.7865	1	0.5639	1	NAN	-0.648	1.8105	-0.263	1.6751	-0.125	1.577
0	0.0255	gsm25877	gse1491	gse1491	ath1121501	7.361	-3.73104	1.306	-0.967748	7.022	-5.04209	1.595	-0.948105	5.914	-2.50272	9.957	-2.47153	1.446	-0.695934	1.17e-09	3.06175	7.116	0	2.177	0	7.206	-0.449661	3.42975	0.98389	3.81845	0.157224	10.7555	-1.6525	0.177	0.0326	0.316	-0.107	0.63	-0.538	0.874	-1.6564	1	NAN	-0.873	0	-0.362	-0.5966	-0.168	-0.8448
0	0.0075	gsm25878	gse1491	gse1491	ath1121501	7.682	-0.990391	1.326	-0.674491	7.349	-1.42638	1.635	-0.69358	6.19	-0.0532493	10.3	-0.819024	2.727	1.80124	9.87e-09	31.2195	7.127	1.48388	2.18	0.22483	7.22	0.599547	3.38675	-0.0804439	3.821	0.237408	10.8	1.34898	0.173	-0.0977	0.299	-0.4707	0.632	-0.5177	0.907	-1.0749	1	NAN	-0.934	-0.4909	-0.362	-0.5966	-0.16	-0.3943
0	0	gsm39191	gse2169	gse2169	ath1121501	6.858	-1.83741	1.137	0.407505	6.435	-2.0272	1.048	-0.0529012	5.89	-2.41511	9.3	-0.70999	2.125	2.07876	1.78e-11	-0.681061	5.692	0.578135	2.307	0.726375	5.503	0.97206	3.93	1.01948	2.843	-0.872606	9.76555	-0.947185	0.211	1.2496	0.38	1.1265	0.75	0.392	1	0	1	NAN	-0.959	0.062	-0.401	0.0781	-0.191	0.2824
0	0	gsm39192	gse2169	gse2169	ath1121501	7.354	2.00797	1.121	-0.0421557	6.983	2.05701	1.097	0.595139	6.304	2.08875	9.722	1.28745	1.772	0.517478	6.69e-10	0.229257	5.674	-1.15627	2.303	0.311303	5.4165	-0.400727	3.87675	0.0774006	2.86745	0.0081047	9.78455	-0.446587	0.148	-1.419	0.322	-0.6884	0.747	0.3409	1	0	1	NAN	-0.92	0.502	-0.387	0.5153	-0.184	0.7765
0	0	gsm39193	gse2169	gse2169	ath1121501	7.213	0.914827	1.134	0.323193	6.818	0.827276	1.115	0.833194	6.186	0.805037	9.607	0.743123	1.946	1.28706	1.82e-11	-0.680502	5.689	0.289067	2.301	0.103768	5.4885	0.74194	3.909	0.647953	2.85	-0.620459	9.75755	-1.15796	0.156	-1.0802	0.365	0.6571	0.847	2.0455	1	0	1	NAN	-0.875	1.0096	-0.361	1.3273	-0.168	1.9059
0	0	gsm39194	gse2169	gse2169	ath1121501	7.103	0.0620221	1.156	0.941477	6.677	-0.223588	1.102	0.661265	6.094	-0.19582	9.56985	0.567282	2.37	3.16237	2.38e-11	-0.672673	5.693	0.674491	2.306	0.622607	5.511	1.09902	3.92575	0.944287	2.82745	-1.43273	9.749	-1.38323	0.2	0.7836	0.387	1.3455	0.796	1.1761	1	0	1	NAN	-0.908	0.6373	-0.385	0.5777	-0.181	0.9882
0	0	gsm39195	gse2169	gse2169	ath1121501	7.397	2.34134	1.099	-0.660439	7.048	2.54145	1.056	0.0529012	6.358	2.67621	9.691	1.14072	1.946	1.28706	2.57e-10	-0.346681	5.671	-1.44534	2.284	-1.66028	5.37	-1.1387	3.79575	-1.35562	2.898	1.10854	9.806	0.118563	0.158	-0.9954	0.31	-1.0639	0.696	-0.5284	0.991	-0.2069	1	NAN	-0.97	-0.062	-0.406	-0.0781	-0.196	-0.0706
0	0	gsm39196	gse2169	gse2169	ath1121501	6.93	-1.27921	1.147	0.688543	6.52	-1.3937	1.038	-0.185154	5.943	-1.83853	9.383	-0.317129	1.434	-0.977459	2.15e-10	-0.405393	5.673	-1.25263	2.306	0.622607	5.3855	-0.892708	3.868	-0.0774006	2.86745	0.0081047	9.82565	0.636287	0.17	-0.4871	0.341	-0.0939	0.733	0.1023	1	0	1	NAN	-0.916	0.5471	-0.389	0.4528	-0.19	0.3529
0	0	gsm39197	gse2169	gse2169	ath1121501	7.206	0.860557	1.151	0.800958	6.785	0.581329	1.063	0.145478	6.215	1.12052	9.685	1.11232	1.617	-0.16807	1.07e-09	0.789818	5.684	-0.192712	2.31	1.03768	5.4585	0.265829	3.912	0.701028	2.848	-0.692501	9.81	0.223952	0.22	1.6308	0.403	1.8462	0.826	1.6875	1	0	1	NAN	-0.837	1.4382	-0.36	1.3585	-0.172	1.6235
0	0	gsm39198	gse2169	gse2169	ath1121501	7.083	-0.0930332	1.146	0.660439	6.684	-0.171418	1.073	0.277731	6.066	-0.500429	9.529	0.373928	1.809	0.681125	5.01e-11	-0.635908	5.685	-0.0963558	2.3	0	5.437	-0.0753843	3.866	-0.112784	2.876	0.316083	9.812	0.276647	0.211	1.2496	0.386	1.3142	0.791	1.0909	1	0	1	NAN	-0.895	0.784	-0.374	0.9213	-0.178	1.2
0	1	gsm39199	gse2169	gse2169	ath1121501	7.109	0.108539	1.098	-0.688543	6.728	0.156512	1.029	-0.304182	6.129	0.184941	9.421	-0.137265	1.532	-0.544015	3.97e-08	54.791	5.701	1.44534	2.299	-0.103768	5.48	0.607042	3.88675	0.254316	2.857	-0.368313	9.783	-0.487425	0.141	-1.7155	0.292	-1.6271	0.629	-1.6705	0.881	-2.7356	1	NAN	-1.18	-2.4308	-0.471	-2.108	-0.222	-1.9059
0	0	gsm39200	gse2169	gse2169	ath1121501	7.043	-0.403144	1.124	0.0421557	6.634	-0.544064	1.04	-0.158704	6.066	-0.500429	9.447	-0.0141998	1.504	-0.667856	2.86e-09	3.29207	5.689	0.289067	2.301	0.103768	5.476	0.54356	3.905	0.577187	2.861	-0.22423	9.766	-0.935329	0.206	1.0378	0.363	0.5945	0.721	-0.1023	1	0	1	NAN	-0.95	0.1636	-0.409	-0.1718	-0.199	-0.2824
0	0	gsm39201	gse2169	gse2169	ath1121501	7.11	0.116292	1.127	0.126467	6.741	0.2534	1.109	0.753843	6.062	-0.543944	9.453	0.0141998	2.022	1.6232	2.59e-10	-0.343885	5.687	0.0963558	2.29	-1.03768	5.4415	-0.00396759	3.846	-0.466615	2.867	-0.0081047	9.76855	-0.868143	0.195	0.5718	0.367	0.7197	0.739	0.2045	1	0	1	NAN	-0.924	0.4568	-0.397	0.203	-0.194	0.0706
0	0.9999	gsm39202	gse2169	gse2169	ath1121501	7.031	-0.496177	1.071	-1.44734	6.648	-0.439723	0.962	-1.19028	6.115	0.0326367	9.303	-0.69579	1.449	-0.911115	6.41e-09	8.25465	5.715	2.79432	2.3	0	5.5025	0.964125	3.89975	0.484306	2.871	0.135979	9.797	-0.118563	0.147	-1.4614	0.262	-2.5658	0.587	-2.3864	0.827	-3.977	1	NAN	-1.25	-3.2204	-0.523	-3.7319	-0.241	-3.2471
0	0	gsm39203	gse2169	gse2169	ath1121501	6.993	-0.790782	1.19	1.89701	6.567	-1.04341	1.119	0.886096	5.954	-1.71886	9.554	0.49226	1.327	-1.45071	3.41e-10	-0.229257	5.682	-0.385423	2.309	0.93391	5.383	-0.932384	3.864	-0.148167	2.872	0.172	9.869	1.77844	0.169	-0.5295	0.347	0.0939	0.716	-0.1875	1	0	1	NAN	-1	-0.4004	-0.397	0.203	-0.196	-0.0706
0	0.0053	gsm39204	gse2169	gse2169	ath1121501	7.278	1.41876	1.116	-0.182675	6.895	1.40115	1.034	-0.238056	6.285	1.88205	9.646	0.927721	1.617	-0.16807	3.01e-09	3.50176	5.684	-0.192712	2.298	-0.207536	5.43	-0.186477	3.83475	-0.665645	2.873	0.208021	9.82955	0.739042	0.199	0.7413	0.336	-0.2503	0.671	-0.9545	0.942	-1.3333	1	NAN	-0.993	-0.3215	-0.421	-0.5465	-0.206	-0.7765
0	0	gsm39205	gse2169	gse2169	ath1121501	7.331	1.82965	1.237	3.21788	6.889	1.35643	1.228	2.32765	6.219	1.16404	9.982	2.5181	1.668	0.0574976	2.12e-11	-0.676308	5.672	-1.34898	2.321	2.17912	5.426	-0.249958	3.9135	0.727565	2.83045	-1.32467	9.81955	0.475569	0.154	-1.1649	0.368	0.751	0.834	1.8239	1	0	1	NAN	-0.813	1.7089	-0.345	1.8269	-0.17	1.7647
0	0	gsm39206	gse2169	gse2169	ath1121501	7.162	0.519435	1.216	2.6277	6.714	0.0521706	1.164	1.48123	6.104	-0.0870311	9.784	1.58091	1.508	-0.650165	1.13e-09	0.873693	5.678	-0.770847	2.319	1.97159	5.442	0.00396759	3.911	0.683337	2.833	-1.23281	9.822	0.54012	0.202	0.8684	0.392	1.502	0.811	1.4318	1	0	1	NAN	-0.838	1.4269	-0.358	1.4209	-0.175	1.4118
0	0	gsm39207	gse2169	gse2169	ath1121501	6.934	-1.2482	1.128	0.154571	6.531	-1.31172	1.091	0.515787	5.938	-1.89293	9.312	-0.653191	1.749	0.415752	1.14e-10	-0.546582	5.697	1.05991	2.298	-0.207536	5.5165	1.18631	3.914	0.736411	2.845	-0.800564	9.75755	-1.15796	0.163	-0.7836	0.34	-0.1252	0.734	0.1193	1	0	1	NAN	-1.03	-0.7388	-0.41	-0.203	-0.193	0.1412
0	0.0004	gsm39208	gse2169	gse2169	ath1121501	7.311	1.6746	1.109	-0.379401	6.934	1.69182	1.073	0.277731	6.309	2.14314	9.648	0.937187	1.642	-0.0574976	1.44e-09	1.30704	5.689	0.289067	2.297	-0.311303	5.446	0.0674491	3.86475	-0.134898	2.866	-0.0441256	9.7821	-0.511138	0.18	-0.0635	0.339	-0.1565	0.681	-0.7841	0.952	-1.1034	1	NAN	-1.02	-0.626	-0.427	-0.7339	-0.206	-0.7765
0	0.9999	gsm39209	gse2169	gse2169	ath1121501	6.807	-2.2328	1.048	-2.09373	6.44	-1.98993	0.894	-2.0896	5.914	-2.15402	9.037	-1.95484	1.813	0.698817	7.9e-10	0.398404	5.701	1.44534	2.288	-1.24521	5.4545	0.202347	3.85575	-0.294122	2.895	1.00048	9.765	-0.961676	0.139	-1.8003	0.272	-2.2529	0.587	-2.3864	0.825	-4.023	1	NAN	-1.26	-3.3332	-0.509	-3.2947	-0.236	-2.8941
0	0	gsm39210	gse2169	gse2169	ath1121501	7.023	-0.558199	1.114	-0.238882	6.604	-0.767652	0.998	-0.714167	6.083	-0.315488	9.43	-0.0946654	1.734	0.349408	6.69e-10	0.229257	5.694	0.770847	2.306	0.622607	5.496	0.860968	3.937	1.14332	2.847	-0.728522	9.75255	-1.2897	0.207	1.0802	0.383	1.2203	0.776	0.8352	1	0	1	NAN	-0.934	0.344	-0.393	0.3279	-0.184	0.7765
0	0	gsm39211	gse2169	gse2169	ath1121501	7.066	-0.22483	1.104	-0.51992	6.677	-0.223588	1	-0.687716	6.109	-0.0326367	9.425	-0.118332	1.391	-1.16764	1.09e-10	-0.553572	5.687	0.0963558	2.287	-1.34898	5.4115	-0.480079	3.81625	-0.992939	2.88545	0.65648	9.80875	0.191018	0.215	1.419	0.358	0.4381	0.712	-0.2557	0.999	-0.023	1	NAN	-0.994	-0.3328	-0.413	-0.2967	-0.196	-0.0706
0	0.0003	gsm39212	gse2169	gse2169	ath1121501	7.087	-0.0620221	1.094	-0.800958	6.7	-0.0521706	0.97	-1.08448	6.15	0.413398	9.423	-0.127798	1.527	-0.56613	3.39e-09	4.03297	5.681	-0.481779	2.287	-1.34898	5.383	-0.932384	3.8245	-0.846983	2.893	0.928438	9.822	0.54012	0.143	-1.6308	0.289	-1.721	0.684	-0.733	0.972	-0.6437	1	NAN	-1.03	-0.7388	-0.431	-0.8588	-0.202	-0.4941
0	0.9987	gsm39213	gse2169	gse2169	ath1121501	7.068	-0.209325	1.051	-2.00942	6.714	0.0521706	0.925	-1.67961	6.156	0.478671	9.266	-0.870921	1.512	-0.632473	1.34e-09	1.16725	5.675	-1.05991	2.287	-1.34898	5.346	-1.51959	3.79775	-1.32023	2.904	1.32467	9.82855	0.712694	0.184	0.1059	0.305	-1.2203	0.611	-1.9773	0.855	-3.3333	1	NAN	-1.09	-1.4156	-0.457	-1.6708	-0.222	-1.9059
0	0.0002	gsm39214	gse2169	gse2169	ath1121501	7.104	0.0697749	1.08	-1.19441	6.739	0.238494	0.947	-1.38866	6.156	0.478671	9.402	-0.227197	1.827	0.760737	2.28e-10	-0.387221	5.679	-0.674491	2.29	-1.03768	5.363	-1.24979	3.80375	-1.21408	2.897	1.07252	9.85655	1.45042	0.183	0.0635	0.324	-0.6258	0.681	-0.7841	0.972	-0.6437	1	NAN	-1.05	-0.9644	-0.426	-0.7027	-0.198	-0.2118
0	0	gsm47011	gse2473	gse2473	ath1121501	8.098	1.51664	1.403	-0.0843113	7.852	1.58112	1.798	0.0882511	6.295	2.17531	10.73	0.748072	2.164	-1.76157	1.68e-10	14.0943	7.212	-0.22483	2.109	-0.924302	7.254	-1.33025	3.29175	-1.45797	4.082	0.337245	10.79	0.337245	0.235	0.6373	0.372	0.2568	0.738	-0.0043	1	0	1	0	-0.838	0.1086	-0.344	0.0215	-0.161	-0.114
0	0	gsm47012	gse2473	gse2473	ath1121501	8.204	1.92519	1.407	0.0120445	7.943	1.9138	1.814	0.289968	6.426	2.94031	10.89	1.1405	2.272	-1.60658	2.15e-10	18.2266	7.212	-0.22483	2.121	-0.324755	7.28	-0.355981	3.339	-0.68066	4.071	-0.0160593	10.8	0.674491	0.235	0.6373	0.392	0.4664	0.796	0.4968	1	0	1	0	-0.796	0.2089	-0.319	0.3799	-0.15	0.304
0	0	gsm47013	gse2473	gse2473	ath1121501	8.306	2.31832	1.418	0.277023	8.061	2.34518	1.85	0.743831	6.476	3.2323	10.98	1.36124	2.194	-1.71852	1.03e-10	8.37959	7.215	-0.0321186	2.113	-0.724453	7.279	-0.393453	3.313	-1.10839	4.073	0.0481779	10.78	0	0.206	0.2266	0.382	0.3616	0.798	0.5141	1	0	1	0	-0.825	0.1397	-0.321	0.3513	-0.151	0.266
0	0	gsm47014	gse2473	gse2473	ath1121501	7.708	0.0134898	1.38	-0.638357	7.451	0.115157	1.732	-0.743831	5.977	0.318266	10.3	-0.306587	3.005	-0.554661	4.15e-12	-0.311234	7.236	1.31686	2.124	-0.174868	7.298	0.31851	3.34675	-0.553165	4.096	0.786906	10.81	1.01174	0.0762	-1.6117	0.21	-1.4412	0.741	0.0216	1	0	1	0	-1.72	-1.9974	-0.345	0.0072	-0.15	0.304
0	0	gsm47015	gse2473	gse2473	ath1121501	7.75	0.175368	1.42	0.325201	7.468	0.177305	1.802	0.13868	6	0.45258	10.44	0.0367904	4.103	1.02106	1.35e-12	-0.557409	7.235	1.25263	2.141	0.674491	7.3215	1.19909	3.43	0.816381	4.062	-0.305127	10.81	1.01174	0.0793	-1.5678	0.216	-1.3783	0.714	-0.2117	1	0	1	0	-1.7	-1.9497	-0.35	-0.0645	-0.158	0
0	0.0001	gsm47016	gse2473	gse2473	ath1121501	7.637	-0.260161	1.448	0.999692	7.325	-0.345471	1.818	0.340397	5.883	-0.23067	10.41	-0.0367904	3.729	0.484342	1.91e-11	1.00316	7.216	0.0321186	2.14	0.624528	7.337	1.77991	3.46175	1.3387	4.038	-1.07597	10.74	-1.34898	0.0553	-1.9077	0.16	-1.9653	0.737	-0.013	1	0	1	0	-1.69	-1.9258	-0.332	0.1935	-0.147	0.4181
1	1	gsm47017	gse2473	gse2473	ath1121501	7.866	0.622459	1.383	-0.56609	7.558	0.506325	1.743	-0.605151	6.225	1.76652	10.54	0.28206	2.68	-1.02106	1.71e-10	14.3581	7.228	0.802965	2.115	-0.624528	7.2875	-0.0749434	3.35	-0.499699	4.104	1.04385	10.76	-0.674491	0.0779	-1.5876	0.191	-1.6404	0.484	-2.1988	0.69	-3.0603	0.915	-2.6022	-1.76	-2.0929	-0.503	-2.2581	-0.218	-2.2803
1	1	gsm47018	gse2473	gse2473	ath1121501	8.032	1.26226	1.397	-0.228845	7.741	1.17533	1.784	-0.0882511	6.336	2.41474	10.72	0.723545	2.786	-0.868945	2.03e-09	177.8	7.255	2.53737	2.087	-2.02347	7.313	0.880585	3.276	-1.71707	4.13945	2.18246	10.73	-1.68623	0.0764	-1.6089	0.169	-1.871	0.415	-2.7949	0.591	-4.0376	0.774	-6.9189	-1.92	-2.475	-0.644	-4.2796	-0.267	-4.1426
2	0.9999	gsm47019	gse2473	gse2473	ath1121501	7.61	-0.364225	1.328	-1.89098	7.256	-0.597719	1.577	-2.69796	6.16	1.38694	10.29	-0.331114	3.864	0.678078	4.94e-12	-0.241778	7.22	0.289067	2.117	-0.524604	7.233	-2.11715	3.376	-0.0719731	4.105	1.07597	10.79	0.337245	0.0755	-1.6216	0.173	-1.829	0.427	-2.6912	0.606	-3.8895	0.804	-6.0004	-1.83	-2.2601	-0.557	-3.0323	-0.245	-3.3065
0	0	gsm47020	gse2473	gse2473	ath1121501	7.8	0.368079	1.466	1.43329	7.524	0.382029	1.893	1.28594	5.938	0.0905161	10.58	0.380168	3.859	0.670903	5.15e-12	-0.223315	7.206	-0.610254	2.129	0.0749434	7.2955	0.22483	3.38475	0.0719731	4.05245	-0.611859	10.75	-1.01174	0.29	1.4162	0.474	1.3259	0.92	1.5681	1	0	1	0	-0.654	0.548	-0.28	0.9391	-0.133	0.9501
0	0	gsm47021	gse2473	gse2473	ath1121501	7.692	-0.0481779	1.417	0.252934	7.435	0.0566645	1.804	0.163895	5.883	-0.23067	10.35	-0.183952	3.49	0.141356	1.12e-13	-0.666253	7.205	-0.674491	2.125	-0.124906	7.264	-0.955529	3.37075	-0.158341	4.076	0.144534	10.78	0	0.288	1.3879	0.468	1.263	0.913	1.5076	1	0	1	0	-0.668	0.5146	-0.281	0.9247	-0.134	0.9121
0	0	gsm47022	gse2473	gse2473	ath1121501	7.677	-0.105991	1.436	0.710624	7.401	-0.0676319	1.836	0.567329	5.87	-0.306587	10.39	-0.0858443	3.506	0.164317	1.72e-14	-0.674587	7.205	-0.674491	2.143	0.774415	7.287	-0.0936793	3.4225	0.692998	4.045	-0.851143	10.78	0	0.271	1.1472	0.508	1.6823	1	2.2592	1	0	1	0	-0.609	0.6555	-0.258	1.2545	-0.122	1.3682
0	1	gsm47023	gse2473	gse2473	ath1121501	7.357	-1.33935	1.295	-2.68592	7.077	-1.2521	1.557	-2.95011	5.833	-0.522657	9.798	-1.53784	3.575	0.263338	1e-13	-0.667308	7.228	0.802965	2.097	-1.52385	7.247	-1.59255	3.2835	-1.59369	4.14345	2.31093	10.77	-0.337245	0.078	-1.5862	0.197	-1.5775	0.551	-1.6199	0.79	-2.0731	1	0	-1.76	-2.0929	-0.447	-1.4552	-0.196	-1.4442
0	0.1121	gsm47024	gse2473	gse2473	ath1121501	7.278	-1.64383	1.334	-1.74645	7	-1.5336	1.65	-1.77763	5.672	-1.46286	9.783	-1.57463	3.163	-0.327917	2.11e-12	-0.49059	7.228	0.802965	2.111	-0.824378	7.2655	-0.899321	3.33075	-0.816381	4.121	1.58987	10.77	-0.337245	0.0772	-1.5975	0.205	-1.4936	0.6	-1.1966	0.863	-1.3525	1	0	-1.7	-1.9497	-0.41	-0.9247	-0.181	-0.8741
0	0.019	gsm47025	gse2473	gse2473	ath1121501	7.45	-0.980902	1.345	-1.48147	7.18	-0.875558	1.653	-1.73981	5.815	-0.627773	9.979	-1.0939	2.984	-0.584798	6.94e-12	-0.0659395	7.237	1.3811	2.115	-0.624528	7.275	-0.54334	3.33175	-0.79993	4.119	1.52563	10.7755	-0.15176	0.0779	-1.5876	0.205	-1.4936	0.629	-0.946	0.907	-0.9181	1	0	-1.74	-2.0452	-0.403	-0.8244	-0.174	-0.6081
1	0.9999	gsm47026	gse2473	gse2473	ath1121501	7.608	-0.371933	1.282	-2.99907	7.307	-0.411275	1.58	-2.66014	6.135	1.24095	10.09	-0.821652	3.117	-0.393931	3.32e-12	-0.384207	7.226	0.674491	2.097	-1.52385	7.2785	-0.412189	3.311	-1.14129	4.12145	1.60432	10.75	-1.01174	0.0751	-1.6273	0.186	-1.6928	0.474	-2.2852	0.67	-3.2577	0.884	-3.5513	-1.83	-2.2601	-0.511	-2.3728	-0.227	-2.6224
1	1	gsm47027	gse2473	gse2473	ath1121501	7.962	0.992465	1.381	-0.614268	7.662	0.886526	1.756	-0.441256	6.309	2.25706	10.62	0.478275	2.763	-0.901952	6.02e-11	4.61664	7.237	1.3811	2.113	-0.724453	7.297	0.281038	3.365	-0.252934	4.11645	1.44373	10.75	-1.01174	0.0756	-1.6202	0.185	-1.7033	0.519	-1.8964	0.748	-2.4877	0.998	-0.0612	-1.83	-2.2601	-0.48	-1.9283	-0.207	-1.8623
0	0	gsm47028	gse2473	gse2473	ath1121501	8.083	1.45883	1.391	-0.373379	7.82	1.46414	1.784	-0.0882511	6.322	2.33298	10.73	0.748072	2.854	-0.771359	2.14e-11	1.20537	7.235	1.25263	2.131	0.174868	7.3155	0.974264	3.37575	-0.0760858	4.079	0.24089	10.81	1.01174	0.16	-0.4249	0.285	-0.6551	0.739	0.0043	1	0	1	0	-1.1	-0.517	-0.361	-0.2222	-0.151	0.266
0	0	gsm47029	gse2473	gse2473	ath1121501	7.701	-0.0134898	1.458	1.24058	7.401	-0.0676319	1.865	0.93294	5.907	-0.0905161	10.49	0.159425	4.349	1.3741	1.59e-11	0.721818	7.217	0.0963558	2.15	1.12415	7.321	1.18036	3.44875	1.12484	4.035	-1.17233	10.79	0.337245	0.197	0.0991	0.355	0.0786	0.74	0.013	1	0	1	0	-0.878	0.0131	-0.348	-0.0358	-0.158	0
0	0	gsm47030	gse2473	gse2473	ath1121501	7.33	-1.44341	1.384	-0.542002	7.066	-1.29232	1.722	-0.869904	5.615	-1.79572	9.93385	-1.20464	3.123	-0.385321	6.68e-13	-0.61737	7.213	-0.160593	2.122	-0.274793	7.25	-1.48013	3.34375	-0.602518	4.086	0.46572	10.81	1.01174	0.184	-0.085	0.332	-0.1625	0.7	-0.3326	0.982	-0.1777	1	0	-0.953	-0.166	-0.36	-0.2079	-0.165	-0.266
0	0	gsm47031	gse2473	gse2473	ath1121501	8	1.13893	1.247	-3.84219	7.735	1.1534	1.486	-3.84523	6.492	3.32574	10.37	-0.134898	3.557	0.237507	1.57e-12	-0.538066	7.205	-0.674491	2.114	-0.674491	7.242	-1.77991	3.31675	-1.04669	4.093	0.69055	10.81	1.01174	0.215	0.3541	0.351	0.0367	0.695	-0.3758	0.977	-0.2271	1	0	-0.878	0.0131	-0.361	-0.2222	-0.165	-0.266
0	0	gsm47032	gse2473	gse2473	ath1121501	7.594	-0.425893	1.405	-0.0361334	7.304	-0.422242	1.767	-0.302575	5.883	-0.23067	10.28	-0.355641	3.721	0.472861	3.58e-13	-0.644625	7.214	-0.0963558	2.146	0.924302	7.289	-0.0187359	3.41	0.487361	4.048	-0.754787	10.82	1.34898	0.233	0.609	0.383	0.3721	0.784	0.3931	1	0	1	0	-0.833	0.1206	-0.331	0.2079	-0.151	0.266
0	0	gsm47033	gse2473	gse2473	ath1121501	7.516	-0.726523	1.38	-0.638357	7.222	-0.722016	1.719	-0.907726	5.858	-0.376664	10.15	-0.674491	4.266	1.25498	1.94e-14	-0.674394	7.202	-0.867202	2.144	0.824378	7.29	0.0187359	3.421	0.668322	4.043	-0.91538	10.79	0.337245	0.297	1.5154	0.456	1.1373	0.854	0.9979	1	0	1	0	-0.679	0.4883	-0.298	0.681	-0.145	0.4941
0	0	gsm47034	gse2473	gse2473	ath1121501	7.472	-0.896109	1.401	-0.132489	7.19	-0.839001	1.762	-0.365612	5.755	-0.978158	10.13	-0.723545	3.645	0.363794	1.48e-12	-0.545979	7.236	1.31686	2.133	0.274793	7.302	0.468396	3.406	0.421557	4.091	0.626313	10.8	0.674491	0.0783	-1.5819	0.212	-1.4203	0.698	-0.3499	0.996	-0.0395	1	0	-1.72	-1.9974	-0.361	-0.2222	-0.161	-0.114
0	0	gsm47035	gse2473	gse2473	ath1121501	7.55	-0.595479	1.393	-0.325201	7.248	-0.626966	1.747	-0.554721	5.883	-0.23067	10.22	-0.502802	3.517	0.180103	8.44e-12	0.0659395	7.236	1.31686	2.144	0.824378	7.315	0.955529	3.43275	0.861621	4.07445	0.0947499	10.8	0.674491	0.0788	-1.5749	0.215	-1.3888	0.778	0.3413	1	0	1	0	-1.7	-1.9497	-0.326	0.2796	-0.141	0.6461
0	0	gsm47036	gse2473	gse2473	ath1121501	7.442	-1.01174	1.407	0.0120445	7.14	-1.02179	1.783	-0.100858	5.755	-0.978158	10.14	-0.699018	3.809	0.599149	4.37e-12	-0.291892	7.239	1.50957	2.148	1.02423	7.335	1.70496	3.44875	1.12484	4.067	-0.144534	10.8	0.674491	0.0761	-1.6131	0.212	-1.4203	0.758	0.1685	1	0	1	0	-1.73	-2.0213	-0.336	0.1362	-0.148	0.3801
0	0	gsm47037	gse2473	gse2473	ath1121501	8.307	2.32218	1.475	1.65009	8.05	2.30497	1.942	1.9037	6.397	2.77096	11.11	1.6801	2.174	-1.74722	1.38e-10	11.4568	7.21	-0.353305	2.142	0.724453	7.2965	0.262302	3.41475	0.565503	4.054	-0.562076	10.7955	0.52273	0.224	0.4815	0.4	0.5503	0.815	0.6609	1	0	1	0	-0.768	0.2758	-0.307	0.552	-0.146	0.4561
0	0	gsm47038	gse2473	gse2473	ath1121501	8.281	2.22197	1.414	0.180667	8.011	2.16239	1.827	0.453863	6.492	3.32574	10.99	1.38577	2.243	-1.6482	1.09e-10	8.90711	7.202	-0.867202	2.141	0.674491	7.279	-0.393453	3.41	0.487361	4.04445	-0.868808	10.8	0.674491	0.262	1.0197	0.452	1.0953	0.882	1.2398	1	0	1	0	-0.654	0.548	-0.284	0.8817	-0.14	0.6841
0	0	gsm47039	gse2473	gse2473	ath1121501	8.199	1.90592	1.474	1.626	7.913	1.80413	1.935	1.81545	6.34	2.43809	11.02	1.45935	2.42	-1.39419	5.02e-11	3.73745	7.216	0.0321186	2.131	0.174868	7.294	0.168623	3.3675	-0.211807	4.055	-0.529957	10.79	0.337245	0.217	0.3824	0.344	-0.0367	0.689	-0.4277	0.965	-0.3455	1	0	-0.889	-0.0131	-0.366	-0.2939	-0.17	-0.4561
0	0	gsm47040	gse2473	gse2473	ath1121501	8.138	1.67081	1.396	-0.252934	7.87	1.64693	1.823	0.403434	6.392	2.74176	10.78	0.870706	2.235	-1.65968	6.54e-11	5.07382	7.207	-0.546016	2.115	-0.624528	7.287	-0.0936793	3.334	-0.762915	4.06245	-0.290673	10.77	-0.337245	0.269	1.1188	0.41	0.6551	0.768	0.2549	1	0	1	0	-0.731	0.3641	-0.325	0.2939	-0.158	0
0	0	gsm47041	gse2473	gse2473	ath1121501	8.058	1.36247	1.458	1.24058	7.775	1.29963	1.919	1.61373	6.229	1.78988	10.85	1.04239	2.398	-1.42576	5.64e-11	4.28255	7.208	-0.481779	2.13	0.124906	7.302	0.468396	3.388	0.125439	4.051	-0.658431	10.78	0	0.285	1.3454	0.445	1.022	0.836	0.8424	1	0	1	0	-0.692	0.4573	-0.304	0.595	-0.147	0.4181
0	0	gsm47042	gse2473	gse2473	ath1121501	8.248	2.09478	1.397	-0.228845	8.011	2.16239	1.824	0.416041	6.443	3.03959	10.87	1.09145	2.213	-1.69125	3.44e-11	2.34833	7.209	-0.417542	2.105	-1.12415	7.269	-0.76817	3.3015	-1.29757	4.085	0.433601	10.7655	-0.489006	0.239	0.694	0.396	0.5084	0.768	0.2549	1	0	1	0	-0.785	0.2352	-0.33	0.2222	-0.158	0
1	0.7929	gsm47043	gse2473	gse2473	ath1121501	7.478	-0.872984	1.332	-1.79463	7.2	-0.802443	1.642	-1.87849	5.878	-0.259869	10.01	-1.01787	3.013	-0.54318	2.25e-12	-0.478281	7.249	2.15195	2.121	-0.324755	7.301	0.430925	3.341	-0.647758	4.109	1.20445	10.84	2.02347	0.13	-0.8497	0.218	-1.3574	0.52	-1.8877	0.76	-2.3693	1	0	-1.42	-1.2811	-0.528	-2.6165	-0.21	-1.9763
0	0	gsm47044	gse2473	gse2473	ath1121501	7.75	0.175368	1.445	0.927425	7.459	0.144403	1.836	0.567329	5.961	0.22483	10.5	0.183952	3.263	-0.184409	9.21e-13	-0.595126	7.203	-0.802965	2.146	0.924302	7.27	-0.730698	3.431	0.832832	4.04745	-0.772453	10.81	1.01174	0.343	2.1669	0.545	2.0701	1	2.2592	1	0	1	0	-0.568	0.7534	-0.241	1.4982	-0.114	1.6722
0	0	gsm47045	gse2473	gse2473	ath1121501	7.699	-0.0211983	1.436	0.710624	7.435	0.0566645	1.83	0.491685	5.883	-0.23067	10.4	-0.0613173	3.071	-0.459945	2.42e-13	-0.654823	7.209	-0.417542	2.138	0.524604	7.277	-0.468396	3.41075	0.499699	4.06	-0.369364	10.82	1.34898	0.196	0.085	0.404	0.5922	0.926	1.6199	1	0	1	0	-0.765	0.283	-0.277	0.9821	-0.128	1.1402
0	0	gsm47046	gse2473	gse2473	ath1121501	7.573	-0.506832	1.376	-0.734713	7.304	-0.422242	1.72	-0.895119	5.883	-0.23067	10.17	-0.625437	3.844	0.649377	2.68e-13	-0.652537	7.206	-0.610254	2.126	-0.0749434	7.267	-0.843113	3.37575	-0.0760858	4.072	0.0160593	10.78	0	0.254	0.9064	0.418	0.739	0.818	0.6868	1	0	1	0	-0.742	0.3379	-0.311	0.4946	-0.148	0.3801
0	0	gsm47047	gse2473	gse2473	ath1121501	7.557	-0.568499	1.416	0.228845	7.274	-0.531915	1.771	-0.252146	5.807	-0.674491	10.26	-0.404694	4.016	0.896212	1.9e-13	-0.659395	7.202	-0.867202	2.136	0.424679	7.273	-0.618283	3.40775	0.450346	4.05245	-0.611859	10.78	0	0.2	0.1416	0.399	0.5398	0.806	0.5832	1	0	1	0	-0.75	0.3188	-0.313	0.4659	-0.148	0.3801
0	0	gsm47048	gse2473	gse2473	ath1121501	7.5	-0.788191	1.419	0.301112	7.2	-0.802443	1.77	-0.264753	5.781	-0.826324	10.21	-0.527329	3.534	0.2045	1.3e-12	-0.561805	7.197	-1.18839	2.143	0.774415	7.269	-0.76817	3.427	0.767028	4.047	-0.786906	10.79	0.337245	0.149	-0.5807	0.394	0.4874	0.874	1.1707	1	0	1	0	-0.713	0.4071	-0.286	0.853	-0.134	0.9121
0	0.9992	gsm47049	gse2473	gse2473	ath1121501	7.787	0.317974	1.514	2.58956	7.476	0.206551	1.978	2.35757	5.907	-0.0905161	10.68	0.625437	3.401	0.0136333	1.98e-09	173.404	7.234	1.18839	2.125	-0.124906	7.337	1.77991	3.3855	0.0843113	4.072	0.0160593	10.76	-0.674491	0.17	-0.2832	0.272	-0.7914	0.552	-1.6113	0.77	-2.2705	1	0	-1.15	-0.6364	-0.483	-1.9713	-0.211	-2.0143
0	0	gsm47050	gse2473	gse2473	ath1121501	7.763	0.225473	1.528	2.92681	7.409	-0.0383857	1.966	2.20628	5.954	0.183952	10.73	0.748072	4.044	0.936394	3.01e-10	25.7876	7.213	-0.160593	2.152	1.22408	7.347	2.15462	3.472	1.50732	4.018	-1.71835	10.77	-0.337245	0.216	0.3682	0.368	0.2149	0.733	-0.0475	1	0	1	0	-0.861	0.0537	-0.349	-0.0502	-0.161	-0.114
0	0.0543	gsm47051	gse2473	gse2473	ath1121501	7.743	0.148388	1.541	3.23996	7.43	0.0383857	2.011	2.77361	5.833	-0.522657	10.7	0.674491	4.055	0.95218	3.06e-10	26.2272	7.223	0.481779	2.125	-0.124906	7.3205	1.16162	3.39075	0.170679	4.068	-0.112415	10.76	-0.674491	0.18	-0.1416	0.302	-0.4769	0.616	-1.0583	0.866	-1.3228	1	0	-1.06	-0.4214	-0.418	-1.0394	-0.187	-1.1022
1	1	gsm47052	gse2473	gse2473	ath1121501	7.572	-0.510686	1.406	-0.0120445	7.281	-0.506325	1.756	-0.441256	5.878	-0.259869	10.26	-0.404694	3.382	-0.0136333	4.83e-10	41.7889	7.234	1.18839	2.097	-1.52385	7.295	0.206094	3.296	-1.38805	4.123	1.65411	10.75	-1.01174	0.136	-0.7648	0.22	-1.3364	0.448	-2.5098	0.62	-3.7513	0.812	-5.7555	-1.4	-1.2333	-0.586	-3.448	-0.257	-3.7625
0	0	gsm47053	gse2473	gse2473	ath1121501	7.75	0.175368	1.529	2.9509	7.392	-0.100534	1.958	2.10542	5.954	0.183952	10.74	0.772599	3.997	0.868945	1.97e-10	16.644	7.222	0.417542	2.153	1.27404	7.351	2.30451	3.476	1.57313	4.03845	-1.06152	10.76	-0.674491	0.162	-0.3965	0.304	-0.456	0.671	-0.5832	0.947	-0.5232	1	0	-1.07	-0.4453	-0.381	-0.509	-0.171	-0.4941
0	0	gsm47054	gse2473	gse2473	ath1121501	7.686	-0.0713033	1.544	3.31223	7.36	-0.217519	2.007	2.72318	5.807	-0.674491	10.65	0.551856	4.067	0.969401	1.45e-10	12.0722	7.204	-0.738728	2.131	0.174868	7.305	0.580811	3.415	0.569616	4.06045	-0.354911	10.75	-1.01174	0.239	0.694	0.374	0.2778	0.713	-0.2203	0.987	-0.1283	1	0	-0.818	0.1564	-0.346	-0.0072	-0.167	-0.342
0	0	GSM5553	gds254	gse471	rgu34a	11.13	0.494627	1.517	0.695569	10.77	0.607042	2.117	0.724963	9.334	0.0225946	14.19	0.858443	-0.05893	-0.807011	0.604	0.375467	9.777	0.674491	1.847	-0.639901	9.717	1.16912	2.407	-0.832849	6.896	0.124562	13.101	-0.723015	0.254	1.7976	0.507	1.5873	1	1.7428	1	0.3546	1	0	-0.689	1.3322	-0.309	1.3414	-0.149	1.441
0	0	GSM5554	gds254	gse471	rgu34a	10.57	-1.18411	1.415	-0.0210778	10.13	-1.11965	1.828	-0.159064	9.095	-0.377414	13.49	-3.43377	-0.00502	-0.506836	0.962	1.18036	9.781	1.57381	1.85	-0.536134	9.709	0.809389	2.4335	-0.211145	6.8947	0.0901088	13.111	-0.625966	0.189	0.2186	0.379	0.2328	0.726	0.2172	1	0.3546	1	0	-0.945	0.3247	-0.426	0.1341	-0.208	0.024
0	0	GSM5555	gds254	gse471	rgu34a	11.05	0.254808	1.511	0.653413	10.66	0.310266	2.091	0.645431	9.307	-0.0225946	14.13	0.490539	0.03881	-0.262786	0.73	0.658753	9.771	-0.674491	1.875	0.328598	9.688	-0.134898	2.444	0.0351908	6.8783	-0.344534	13.19	0.140721	0.283	2.502	0.55	2.0423	1	1.7428	1	0.3546	1	0	-0.623	1.592	-0.283	1.6096	-0.14	1.6571
1	0.9949	GSM5557	gds254	gse471	rgu34a	10.1	-2.59304	1.317	-0.70962	9.656	-2.39849	1.506	-1.14403	8.856	-0.777422	12.84	-7.4194	0.7025	3.4327	1.16e-06	-0.982506	9.774	0	1.858	-0.25942	9.663	-1.25905	2.409	-0.785928	6.965	1.95324	13.251	0.73272	0.105	-1.8219	0.257	-1.0582	0.494	-1.0746	0.683	-2.7248	0.892	-4.0948	-1.36	-1.3086	-0.606	-1.7231	-0.286	-1.8492
0	0.9461	GSM5559	gds254	gse471	rgu34a	11.23	0.7944	1.274	-1.01174	10.9	0.957777	1.65	-0.70355	9.794	0.792485	13.84	-1.28766	-0.03311	-0.663243	0.744	0.690229	9.773	-0.22483	1.904	1.33169	9.696	0.22483	2.4975	1.29033	6.8278	-1.68291	13.24	0.625966	0.134	-1.1174	0.241	-1.2275	0.493	-1.0802	0.703	-2.5305	0.938	-2.3507	-1.33	-1.1906	-0.591	-1.5684	-0.274	-1.561
0	0	GSM5560	gds254	gse471	rgu34a	11.21	0.734445	1.401	-0.119441	10.84	0.795899	1.88	2.72e-15	9.639	0.533065	14.1	0.306587	-0.06179	-0.822936	0.57	0.299024	9.765	-2.02347	1.915	1.71217	9.674	-0.764423	2.5055	1.47801	6.797	-2.49919	13.27	0.917113	0.216	0.8745	0.45	0.9841	0.908	1.2305	1	0.3546	1	0	-0.727	1.1827	-0.333	1.0937	-0.17	0.9366
1	0.8373	GSM5561	gds254	gse471	rgu34a	11.57	1.81363	1.249	-1.18738	11.22	1.82113	1.63	-0.764729	10.15	1.38831	14.15	0.613173	0.006924	-0.44033	0.944	1.13989	9.771	-0.674491	1.9	1.19333	9.693	0.0899321	2.495	1.23168	6.8267	-1.71207	13.211	0.344524	0.141	-0.9474	0.242	-1.2169	0.502	-1.0301	0.72	-2.3654	0.959	-1.5545	-1.28	-0.9938	-0.576	-1.4136	-0.268	-1.4169
0	0	GSM5562	gds254	gse471	rgu34a	11.33	1.09417	1.383	-0.245908	10.96	1.11965	1.88	-2.72e-15	9.754	0.725538	14.17	0.735808	-0.03715	-0.685738	0.727	0.652008	9.768	-1.34898	1.882	0.570723	9.689	-0.0899321	2.4655	0.539593	6.844	-1.25357	13.161	-0.140721	0.175	-0.1215	0.491	1.418	1	1.7428	1	0.3546	1	0	-0.68	1.3677	-0.307	1.362	-0.156	1.2728
0	0	GSM5563	gds254	gse471	rgu34a	11.01	0.134898	1.477	0.414531	10.6	0.148388	1.955	0.229419	9.377	0.0945626	14.1	0.306587	0.5039	2.32688	0.00015	-0.982171	9.771	-0.674491	1.873	0.25942	9.685	-0.269796	2.4315	-0.258066	6.9028	0.30478	13.23	0.528917	0.229	1.1903	0.433	0.8042	0.905	1.2138	1	0.3546	1	0	-0.857	0.671	-0.334	1.0834	-0.161	1.1528
0	0.0003	GSM5564	gds254	gse471	rgu34a	10.4	-1.69372	1.421	0.0210778	9.959	-1.58101	1.787	-0.284479	8.916	-0.677001	13.34	-4.35353	0.5115	2.3692	9.37e-05	-0.982298	9.777	0.674491	1.839	-0.916616	9.702	0.494627	2.3745	-1.59532	6.9726	2.15466	13.131	-0.431868	0.185	0.1215	0.335	-0.2328	0.644	-0.2394	0.893	-0.6848	1	0	-1.11	-0.3247	-0.474	-0.3611	-0.228	-0.4563
0	0.0009	GSM5565	gds254	gse471	rgu34a	11.17	0.614536	1.347	-0.498842	10.76	0.580062	1.7	-0.550605	9.722	0.67198	14.01	-0.245269	0.7071	3.45831	2.63e-06	-0.982502	9.777	0.674491	1.845	-0.70908	9.716	1.12415	2.396	-1.09092	6.8929	0.0424041	13.1	-0.73272	0.152	-0.6802	0.298	-0.6243	0.645	-0.2339	0.924	-0.3837	1	0	-1.26	-0.9151	-0.456	-0.1754	-0.212	-0.072
0	0.0007	GSM5566	gds254	gse471	rgu34a	10.92	-0.134898	1.368	-0.351297	10.49	-0.148388	1.696	-0.56284	9.502	0.303772	13.81	-1.47162	0.7492	3.69273	1.89e-06	-0.982504	9.774	0	1.856	-0.328598	9.707	0.719457	2.4245	-0.42229	6.9159	0.651964	13.14	-0.344524	0.155	-0.6073	0.303	-0.5714	0.648	-0.2172	0.927	-0.3546	1	0	-1.23	-0.797	-0.452	-0.1341	-0.21	-0.024
0	0.0001	GSM16226	gds611	gse1007	hgu95d	7.716	0.886151	1.257	-0.439284	7.276	0.906186	1.403	-0.829731	6.52	1.09893	10.27	0.674491	-0.4231	-0.934103	0.000179	-0.709791	5.257	0.210778	1.728	0.578135	5.115	-0.337245	2.64925	-0.0236663	2.77115	0.0548173	8.18785	0.600829	0.186	-0.2373	0.314	-0.8133	0.659	-0.5538	0.951	-0.544	1	0	-1.24	-0.4082	-0.553	-0.3439	-0.265	-0.1526
0	0	GSM16227	gds611	gse1007	hgu95d	7.202	-0.0809013	1.381	0.41853	6.714	-0.0583529	1.609	0.273008	5.895	-0.0544391	9.997	0.0927025	-0.3164	0.847287	0.00128	0.678273	5.265	0.885269	1.723	0.0963558	5.1395	1.31526	2.648	-0.0828322	2.777	0.612523	8.17285	0.0683366	0.27	4.1922	0.441	2.1805	0.898	1.9437	1	0.0484	1	0	-0.948	1.0817	-0.434	1.0203	-0.207	1.3227
0	0	GSM16228	gds611	gse1007	hgu95d	6.287	-1.8024	1.233	-0.605312	5.807	-1.615	1.259	-1.60058	5.248	-1.24841	8.82205	-2.41122	-0.3751	-0.132728	0.000156	-0.738788	5.258	0.29509	1.726	0.385423	5.119	-0.0674491	2.67525	1.20698	2.79215	2.05684	8.18185	0.387832	0.195	0.2373	0.345	-0.0825	0.713	0.0104	1	0.0484	1	0	-1.21	-0.2551	-0.523	0	-0.25	0.2289
0	0	GSM16229	gds611	gse1007	hgu95d	7.712	0.878625	1.501	1.24867	7.257	0.873577	1.948	2.08771	6.135	0.388455	10.73	1.65479	-0.4168	-0.828922	0.00042	-0.405955	5.245	-0.800958	1.711	-1.05991	5.125	0.337245	2.642	-0.366828	2.76715	-0.32652	8.1337	-1.32147	0.178	-0.6592	0.356	0.1768	0.854	1.4839	1	0.0484	1	0	-0.907	1.2909	-0.431	1.0547	-0.221	0.9666
0	0	GSM16230	gds611	gse1007	hgu95d	7.468	0.419558	1.418	0.674491	6.96	0.363847	1.65	0.492485	6.129	0.377383	10.4	0.951533	-0.4096	-0.708716	0.00021	-0.670709	5.249	-0.463712	1.721	-0.0963558	5.13	0.674491	2.666	0.769156	2.767	-0.34082	8.17455	0.128686	0.203	0.6592	0.367	0.4361	0.778	0.6897	1	0.0484	1	0	-1.04	0.6123	-0.472	0.5847	-0.232	0.6868
0	0	GSM16231	gds611	gse1007	hgu95d	7.45	0.385692	1.526	1.42162	6.91	0.278034	1.887	1.76117	5.977	0.0968831	10.63	1.44168	-0.3805	-0.222882	0.000463	-0.351744	5.263	0.716646	1.717	-0.481779	5.145	1.68623	2.64575	-0.189331	2.77	-0.0548173	8.16285	-0.286659	0.192	0.0791	0.417	1.6147	0.868	1.6302	1	0.0484	1	0	-0.939	1.1276	-0.444	0.9057	-0.226	0.8394
0	0.0263	GSM16232	gds611	gse1007	hgu95d	7.587	0.643447	1.227	-0.646819	7.188	0.755155	1.428	-0.695903	6.375	0.831349	10.03	0.163029	-0.3676	-0.00751289	0.00105	0.388305	5.234	-1.72838	1.729	0.674491	5.1135	-0.438419	2.65925	0.449661	2.75515	-1.47053	8.18085	0.352333	0.175	-0.8174	0.311	-0.884	0.649	-0.6583	0.916	-0.967	1	0	-1.17	-0.051	-0.543	-0.2293	-0.275	-0.407
0	0.0002	GSM16233	gds611	gse1007	hgu95d	6.621	-1.17401	1.322	0.0103768	6.115	-1.08639	1.469	-0.476426	5.459	-0.85903	9.404	-1.17104	-0.4055	-0.640265	0.000139	-0.76022	5.274	1.64407	1.717	-0.481779	5.155	2.36072	2.64325	-0.307662	2.789	1.75654	8.192	0.748152	0.195	0.2373	0.36	0.2711	0.711	-0.0104	0.992	-0.0484	1	0	-1.21	-0.2551	-0.548	-0.2866	-0.266	-0.1781
0	0	GSM16234	gds611	gse1007	hgu95d	7.251	0.0112885	1.418	0.674491	6.755	0.0120138	1.68	0.653078	5.89	-0.063666	10.15	0.41876	-0.3906	-0.391505	0.000334	-0.514378	5.247	-0.632335	1.726	0.385423	5.1175	-0.168623	2.657	0.343162	2.77415	0.34082	8.17685	0.210335	0.193	0.1318	0.377	0.6718	0.788	0.7942	1	0.0484	1	0	-0.972	0.9592	-0.471	0.5961	-0.245	0.3561
0	0.0002	GSM16235	gds611	gse1007	hgu95d	6.438	-1.51831	1.147	-1.20025	6.022	-1.24601	1.226	-1.77723	5.426	-0.919928	8.683	-2.70755	-0.364	0.0525902	0.00053	-0.267275	5.256	0.126467	1.739	1.63805	5.118	-0.134898	2.675	1.19515	2.77715	0.626824	8.2387	2.40598	0.192	0.0791	0.331	-0.4125	0.651	-0.6374	0.896	-1.2088	1	0	-1.24	-0.4082	-0.573	-0.5732	-0.292	-0.8394
0	0	GSM16236	gds611	gse1007	hgu95d	7.7	0.856048	1.315	-0.0380482	7.257	0.873577	1.55	-0.0428248	6.423	0.919928	10.37	0.8876	-0.3965	-0.490008	0.00035	-0.494206	5.251	-0.29509	1.72	-0.192712	5.121	0.0674491	2.65025	0.0236663	2.765	-0.531489	8.169	-0.0683366	0.183	-0.3955	0.389	0.9547	0.833	1.2644	1	0.0484	1	0	-0.971	0.9643	-0.45	0.8369	-0.227	0.814
0	0	GSM16237	gds611	gse1007	hgu95d	7.255	0.0188142	1.462	0.978876	6.732	-0.0274602	1.735	0.947499	5.878	-0.0858107	10.27	0.674491	-0.355	0.202848	0.00115	0.514378	5.265	0.885269	1.716	-0.578135	5.1435	1.58505	2.639	-0.508826	2.783	1.18453	8.16085	-0.357658	0.227	1.9247	0.403	1.2847	0.814	1.0659	1	0.0484	1	0	-1.01	0.7653	-0.476	0.5388	-0.239	0.5087
0	0	GSM16244	gds611	gse1007	hgu95d	7.172	-0.137344	1.434	0.785176	6.679	-0.118422	1.592	0.182005	5.833	-0.168853	10.15	0.41876	-0.437	-1.16617	0.000109	-0.798042	5.227	-2.31856	1.7	-2.11983	5.103	-1.14663	2.624	-1.21882	2.77115	0.0548173	8.0987	-2.56395	0.189	-0.0791	0.319	-0.6954	0.677	-0.3657	0.972	-0.2901	1	0	-1.08	0.4082	-0.499	0.2751	-0.258	0.0254
0	0.0002	GSM16245	gds611	gse1007	hgu95d	7.182	-0.11853	1.235	-0.591477	6.741	-0.0120138	1.353	-1.09739	6.033	0.200225	9.705	-0.529576	-0.2328	2.24302	0.0138	16.4626	5.258	0.29509	1.713	-0.867202	5.133	0.876838	2.61825	-1.49098	2.791	1.9472	8.14985	-0.748152	0.194	0.1846	0.318	-0.719	0.653	-0.6165	0.928	-0.822	1	0	-1.27	-0.5612	-0.565	-0.4815	-0.274	-0.3815
0	0	GSM16249	gds611	gse1007	hgu95d	7.239	-0.0112885	1.319	-0.0103768	6.792	0.0755155	1.566	0.0428248	5.954	0.0544391	9.91	-0.0927025	-0.3908	-0.394844	0.000577	-0.208021	5.252	-0.210778	1.74	1.7344	5.11	-0.674491	2.67925	1.39631	2.761	-0.912827	8.1987	0.985999	0.189	-0.0791	0.369	0.4832	0.804	0.9614	1	0.0484	1	0	-1.05	0.5612	-0.46	0.7223	-0.223	0.9157
0	0.0001	GSM16250	gds611	gse1007	hgu95d	6.831	-0.77891	1.433	0.778259	6.318	-0.737992	1.601	0.230183	5.524	-0.739079	9.789	-0.350565	-0.3411	0.434913	0.000907	0.208021	5.287	2.74012	1.73	0.770847	5.1785	3.94577	2.675	1.19515	2.775	0.421855	8.1927	0.773002	0.221	1.6083	0.352	0.0825	0.701	-0.1149	0.991	-0.0604	1	0	-1.29	-0.6633	-0.562	-0.4471	-0.263	-0.1017
0	0	GSM16254	gds611	gse1007	hgu95d	6.87	-0.705534	1.343	0.155652	6.392	-0.610989	1.625	0.358658	5.594	-0.609902	9.592	-0.77039	-0.3667	0.00751289	0.000963	0.278621	5.253	-0.126467	1.729	0.674491	5.121	0.0674491	2.662	0.579825	2.747	-2.24751	8.16885	-0.0736615	0.212	1.1337	0.381	0.7661	0.784	0.7524	1	0.0484	1	0	-1	0.8164	-0.471	0.5961	-0.242	0.4324
0	0	GSM16255	gds611	gse1007	hgu95d	7.371	0.23706	1.158	-1.12415	6.992	0.418768	1.299	-1.38645	6.248	0.596984	9.664	-0.616951	-0.3202	0.783845	0.002	1.586	5.244	-0.885269	1.738	1.54169	5.115	-0.337245	2.6875	1.78681	2.73715	-3.18655	8.1657	-0.185485	0.176	-0.7646	0.316	-0.7661	0.665	-0.4911	0.948	-0.5802	1	0	-1.21	-0.2551	-0.538	-0.172	-0.265	-0.1526
0	0.0003	GSM16256	gds611	gse1007	hgu95d	6.748	-0.935068	1.37	0.342434	6.267	-0.825522	1.577	0.101709	5.459	-0.85903	9.547	-0.866289	-0.1827	3.07945	0.0312	38.3993	5.26	0.463712	1.719	-0.289067	5.146	1.75368	2.62925	-0.97032	2.764	-0.626824	8.1331	-1.34277	0.18	-0.5537	0.339	-0.2239	0.72	0.0836	1	0.0484	1	0	-1.15	0.051	-0.523	0	-0.26	-0.0254
1	0.2475	GSM16257	gds611	gse1007	hgu95d	6.28	-1.81557	1.023	-2.05806	5.907	-1.44338	0.992	-3.02986	5.403	-0.962372	8.28	-3.56638	-0.2309	2.27474	0.00792	9.04952	5.261	0.548024	1.759	3.56517	5.115	-0.337245	2.70625	2.6743	2.763	-0.722158	8.25385	2.9438	0.182	-0.4482	0.303	-1.0726	0.583	-1.348	0.81	-2.2484	1	0	-1.43	-1.3776	-0.635	-1.284	-0.316	-1.4499
2	0.2222	GSM16258	gds611	gse1007	hgu95d	7.827	1.09499	1.188	-0.916616	7.664	1.5721	1.495	-0.337245	6.375	0.831349	10.03	0.163029	-0.2157	2.52851	0.0359	44.3248	5.192	-5.26946	1.697	-2.4089	5.056	-4.31674	2.45775	-9.08788	2.708	-5.96555	8.115	-1.98531	0.0988	-4.8356	0.14	-4.915	0.269	-4.6293	0.381	-7.4341	0.511	-11.5238	-2.59	-7.2962	-1.27	-8.5638	-0.58	-8.165
1	0.9966	GSM16259	gds611	gse1007	hgu95d	7.441	0.368759	1.183	-0.951205	7.039	0.499432	1.226	-1.77723	6.34	0.76676	9.822	-0.280239	-0.2269	2.34152	0.00551	6.01116	5.23	-2.06563	1.704	-1.7344	5.094	-1.75368	2.64925	-0.0236663	2.809	3.66322	8.10155	-2.46278	0.14	-2.663	0.251	-2.2984	0.534	-1.8601	0.763	-2.8165	1	0	-1.46	-1.5307	-0.648	-1.433	-0.316	-1.4499
0	0	GSM16287	gds612	gse1007	hgu95e	7.51	0.798186	1.445	0.636312	7.033	0.86065	1.79	0.260518	6.062	0.895808	10.48	0.893886	-0.2656	-1.22673	0.00548	-0.606118	5.549	0.786906	1.775	-0.0613173	5.518	0.758802	2.713	-0.266246	2.858	0.337245	8.425	0.43717	0.214	1.1034	0.401	1.2002	0.861	1.4172	1	0	1	0	-0.919	0.8672	-0.403	0.936	-0.194	1.423
0	0	GSM16288	gds612	gse1007	hgu95e	7.363	0.455106	1.414	0.241799	6.895	0.488331	1.739	0.0785122	5.966	0.558563	10.26	0.567758	-0.1255	1.72627	0.107	4.0839	5.541	-0.112415	1.773	-0.183952	5.513	0.337245	2.6975	-0.816489	2.8418	-0.573317	8.4072	-0.674491	0.19	0	0.387	0.9054	0.853	1.34	1	0	1	0	-0.877	1.1256	-0.399	0.9945	-0.197	1.3237
1	0.9975	GSM16289	gds612	gse1007	hgu95e	6.338	-1.93712	1.302	-1.18354	5.883	-2.24201	1.5	-0.774415	5.142	-2.33613	8.888	-1.46609	-0.2204	-0.274012	0.00378	-0.684654	5.537	-0.562076	1.788	0.735808	5.482	-2.27641	2.742	0.76324	2.8289	-1.29839	8.4121	-0.368472	0.178	-0.5517	0.289	-1.1581	0.548	-1.6003	0.76	-2.886	0.998	-0.0774	-1.34	-1.7222	-0.595	-1.872	-0.295	-1.9194
0	0	GSM16290	gds612	gse1007	hgu95e	7.703	1.24862	1.395	0	7.248	1.44071	1.717	0	6.3	1.7319	10.57	1.0273	-0.2195	-0.255042	0.013	-0.258709	5.552	1.12415	1.765	-0.674491	5.525	1.34898	2.7015	-0.674491	2.853	0.0562076	8.4293	0.705717	0.209	0.8735	0.39	0.9686	0.836	1.1762	1	0	1	0	-0.952	0.6643	-0.418	0.7166	-0.205	1.059
0	0	GSM16292	gds612	gse1007	hgu95e	7.697	1.23462	1.553	2.01075	7.2	1.31121	1.964	0.881477	6.109	1.06092	10.9	1.51649	-0.2394	-0.674491	0.0109	-0.355725	5.541	-0.112415	1.762	-0.858443	5.518	0.758802	2.709	-0.408244	2.8549	0.163002	8.412	-0.374717	0.166	-1.1034	0.327	-0.358	0.721	0.0675	1	0	1	0	-1.04	0.123	-0.463	0.0585	-0.236	0.0331
0	0	GSM16293	gds612	gse1007	hgu95e	7.664	1.1576	1.471	0.967194	7.257	1.46499	1.912	0.695903	6.083	0.96958	10.6	1.07177	-0.1471	1.27099	0.0696	2.3561	5.541	-0.112415	1.782	0.367904	5.516	0.590179	2.7095	-0.390495	2.8189	-1.86047	8.4051	-0.805642	0.209	0.8735	0.417	1.5371	0.863	1.4365	1	0	1	0	-0.841	1.347	-0.397	1.0237	-0.202	1.1583
0	0	GSM16294	gds612	gse1007	hgu95e	7.282	0.266062	1.555	2.0362	6.772	0.156482	2.006	1.03136	5.709	-0.344271	10.46	0.864238	-0.2074	0	0.016	-0.120115	5.548	0.674491	1.776	0	5.514	0.421557	2.73	0.337245	2.852	0	8.4303	0.76817	0.21	0.9195	0.428	1.7687	0.898	1.7739	1	0	1	0	-0.865	1.1994	-0.387	1.17	-0.191	1.5223
0	0	GSM16295	gds612	gse1007	hgu95e	7.272	0.242723	1.448	0.674491	6.807	0.250911	1.832	0.410404	5.807	0	10.21	0.493638	-0.3086	-2.13308	0.00171	-0.780284	5.539	-0.337245	1.784	0.490539	5.496	-1.09605	2.745	0.869738	2.845	-0.393453	8.424	0.374717	0.2	0.4598	0.35	0.1263	0.714	0	1	0	1	0	-1.06	0	-0.462	0.0731	-0.229	0.2647
0	0	GSM16296	gds612	gse1007	hgu95e	7.753	1.36532	1.523	1.62896	7.276	1.51626	1.946	0.81724	6.19	1.34547	10.85	1.44237	-0.138	1.4628	0.0664	2.20826	5.536	-0.674491	1.783	0.429221	5.509	0	2.7115	-0.319496	2.8229	-1.63564	8.418	0	0.235	2.0689	0.409	1.3686	0.824	1.0605	1	0	1	0	-0.859	1.2363	-0.405	0.9067	-0.213	0.7942
0	0	GSM16297	gds612	gse1007	hgu95e	6.624	-1.26963	1.463	0.865384	6.2	-1.38675	1.913	0.699472	5.087	-2.52934	9.422	-0.674491	-0.1826	0.52273	0.0332	0.674491	5.546	0.449661	1.806	1.83952	5.507	-0.168623	2.754	1.18923	2.8189	-1.86047	8.47	3.24755	0.179	-0.5057	0.352	0.1684	0.725	0.106	1	0	1	0	-1.03	0.1845	-0.467	0	-0.237	0
0	0	GSM16298	gds612	gse1007	hgu95e	8.06	2.08182	1.382	-0.165441	7.626	2.46054	1.725	0.0285499	6.629	2.88766	10.86	1.4572	-0.2251	-0.373078	0.0113	-0.337245	5.545	0.337245	1.768	-0.490539	5.511	0.168623	2.685	-1.26023	2.854	0.112415	8.4201	0.131151	0.18	-0.4598	0.344	0	0.724	0.0964	1	0	1	0	-1.06	0	-0.464	0.0439	-0.228	0.2978
0	0.0143	GSM16299	gds612	gse1007	hgu95e	6.963	-0.478445	1.421	0.330882	6.464	-0.674491	1.69	-0.0963558	5.615	-0.674491	9.873	-0.00592959	-0.1928	0.307736	0.0315	0.595954	5.541	-0.112415	1.752	-1.47162	5.501	-0.674491	2.684	-1.29573	2.864	0.674491	8.367	-3.1851	0.172	-0.8276	0.299	-0.9475	0.628	-0.8291	0.884	-1.3949	1	0	-1.18	-0.7381	-0.528	-0.8921	-0.262	-0.8273
0	0	GSM16301	gds612	gse1007	hgu95e	6.879	-0.674491	1.375	-0.254525	6.392	-0.868744	1.617	-0.356873	5.585	-0.77988	9.624	-0.375047	-0.2177	-0.217102	0.0107	-0.364964	5.55	0.899321	1.768	-0.490539	5.504	-0.421557	2.7205	0	2.8779	1.45578	8.3791	-2.42942	0.196	0.2759	0.326	-0.379	0.678	-0.3471	0.972	-0.3367	1	0	-1.16	-0.6151	-0.503	-0.5265	-0.238	-0.0331
0	0.0006	GSM16302	gds612	gse1007	hgu95e	7	-0.392092	1.361	-0.432692	6.544	-0.458654	1.576	-0.503192	5.7	-0.375888	9.771	-0.157134	-0.2366	-0.615473	0.00409	-0.670333	5.522	-2.2483	1.774	-0.122635	5.483	-2.19209	2.738	0.621241	2.8339	-1.01736	8.368	-3.12264	0.191	0.046	0.3	-0.9265	0.625	-0.858	0.897	-1.2386	1	0	-1.12	-0.369	-0.498	-0.4534	-0.248	-0.364
0	1	GSM16303	gds612	gse1007	hgu95e	7.168	0	1.309	-1.09446	6.714	0	1.391	-1.16341	5.961	0.540998	9.86	-0.0252008	-0.06763	2.94605	0.274	11.799	5.52	-2.47313	1.756	-1.22635	5.485	-2.02347	2.696	-0.869738	2.862	0.562076	8.363	-3.43491	0.133	-2.6206	0.238	-2.232	0.497	-2.092	0.706	-3.5353	0.932	-2.6324	-1.44	-2.3372	-0.623	-2.2815	-0.308	-2.3496
0	0.0058	GSM16304	gds612	gse1007	hgu95e	7.077	-0.212383	1.384	-0.139989	6.612	-0.275192	1.704	-0.0463935	5.714	-0.326706	9.877	0	0.01388	4.6641	0.85	38.409	5.55	0.899321	1.762	-0.858443	5.508	-0.0843113	2.6855	-1.24248	2.8709	1.06232	8.416	-0.124906	0.187	-0.1379	0.328	-0.3369	0.662	-0.5013	0.923	-0.9259	1	0	-1.15	-0.5536	-0.515	-0.702	-0.255	-0.5957
0	0	GSM16305	gds612	gse1007	hgu95e	7.312	0.336078	1.409	0.178167	6.868	0.415486	1.774	0.203418	5.883	0.266986	10.16	0.419518	-0.2109	-0.0737724	0.0186	0	5.55	0.899321	1.788	0.735808	5.518	0.758802	2.7475	0.958487	2.824	-1.57381	8.4172	-0.0499623	0.256	3.0344	0.43	1.8108	0.877	1.5714	1	0	1	0	-0.904	0.9595	-0.395	1.053	-0.191	1.5223
0	0	GSM16306	gds612	gse1007	hgu95e	6.594	-1.33965	1.367	-0.356335	6.119	-1.60529	1.528	-0.674491	5.333	-1.66515	9.355	-0.773811	-0.2179	-0.221317	0.0143	-0.198651	5.56	2.02347	1.776	0	5.533	2.02347	2.7205	3.15e-14	2.8558	0.213589	8.427	0.562076	0.2	0.4598	0.349	0.1053	0.694	-0.1928	0.972	-0.3367	1	0	-1.13	-0.4305	-0.511	-0.6435	-0.24	-0.0993
0	0.017	GSM16307	gds612	gse1007	hgu95e	7.044	-0.289401	1.294	-1.28535	6.6	-0.307568	1.508	-0.745865	5.807	0	9.667	-0.311303	-0.08086	2.66719	0.331	14.4323	5.544	0.22483	1.789	0.797125	5.51	0.0843113	2.722	0.0532493	2.852	0	8.4231	0.31851	0.172	-0.8276	0.303	-0.8633	0.636	-0.752	0.907	-1.1183	1	0	-1.21	-0.9226	-0.523	-0.819	-0.251	-0.4633
2	0.9908	GSM16308	gds612	gse1007	hgu95e	6.872	-0.690828	1.107	-3.66516	6.524	-0.512613	1.213	-1.79864	5.807	0	8.97605	-1.33557	-0.1497	1.21619	0.0399	0.984017	5.531	-1.23657	1.807	1.90084	5.471	-3.20383	2.7705	1.77498	2.818	-1.91106	8.462	2.74793	0.135	-2.5287	0.215	-2.7162	0.418	-2.8536	0.584	-5.0023	0.768	-8.981	-1.74	-4.1824	-0.778	-4.5484	-0.365	-4.2359
0	0.0035	GSM16309	gds612	gse1007	hgu95e	7.119	-0.11436	1.227	-2.13801	6.687	-0.072845	1.38	-1.20266	5.984	0.621796	9.577	-0.444719	-0.1038	2.18366	0.163	6.67099	5.542	0	1.796	1.22635	5.508	-0.0843113	2.721	0.0177498	2.827	-1.40519	8.4432	1.57381	0.162	-1.2873	0.293	-1.0739	0.622	-0.8869	0.894	-1.2746	1	0	-1.25	-1.1686	-0.533	-0.9652	-0.252	-0.4964
0	0.9621	GSM23403	gds684	gse1419	mgu74av2	6.237	-0.915559	1.112	-0.506724	5.858	-0.917104	1.137	-0.668651	5.248	-0.648549	8.379	-0.761431	1.158	1.22745	5.41e-09	-0.699189	4.928	0.438419	1.86	-0.626313	4.818	0.337245	2.68925	-1.01291	2.26635	1.43592	8.189	0	0.168	-1.3112	0.272	-1.334	0.562	-1.2712	0.805	-1.9654	1	0	-1.51	-1.2581	-0.609	-1.355	-0.284	-1.5176
1	1	GSM23404	gds684	gse1419	mgu74av2	5.861	-1.85485	0.9389	-1.69205	5.539	-1.72751	0.744	-1.81616	5.129	-1.20984	7.632	-1.80893	1.005	0.34202	2.18e-08	-0.649792	4.941	1.31526	1.82	-1.39716	4.8455	1.24205	2.66025	-1.28458	2.33635	3.02697	8.0833	-0.915783	0.136	-2.3102	0.208	-2.3946	0.434	-2.2818	0.643	-3.5981	0.889	-4.5714	-2.05	-3.046	-0.799	-3.1808	-0.328	-2.7895
0	0.0004	GSM23405	gds684	gse1419	mgu74av2	6.199	-1.01049	1.085	-0.69161	5.833	-0.980616	1.133	-0.680331	5.209	-0.832501	8.337	-0.820327	1.13	1.06541	2.61e-08	-0.636832	4.932	0.708215	1.93	0.722669	4.796	-0.386598	2.86225	0.607744	2.207	0.0869394	8.30465	1.00199	0.187	-0.718	0.302	-0.8369	0.627	-0.758	0.917	-0.8365	1	0	-1.4	-0.8939	-0.551	-0.7976	-0.255	-0.6793
0	0	GSM23438	gds684	gse1419	mgu74av2	6.618	0.0362227	1.26	0.506724	6.229	0.0254045	1.495	0.376664	5.368	-0.0825426	9.073	0.211742	0.8769	-0.399312	9.22e-07	2.0633	4.917	-0.303521	1.887	-0.105991	4.826	0.600461	2.78675	-0.0995342	2.19935	-0.0869394	8.139	-0.433199	0.213	0.0937	0.366	0.2237	0.727	0.0316	1	0	1	0	-1.09	0.1324	-0.469	-0.0096	-0.234	-0.0723
0	0.0001	GSM23439	gds684	gse1419	mgu74av2	6.765	0.403445	1.302	0.794324	6.389	0.431877	1.635	0.785446	5.403	0.0825426	9.316	0.552493	0.777	-0.977447	1.02e-05	30.0261	4.926	0.303521	1.842	-0.973194	4.841	1.09399	2.70325	-0.881756	2.24835	1.02679	8.04	-1.29093	0.22	0.3122	0.363	0.174	0.755	0.2527	1	0	1	0	-1.14	-0.0331	-0.467	0.0096	-0.229	0.0723
0	0	GSM23440	gds684	gse1419	mgu74av2	6.783	0.448411	1.282	0.657372	6.363	0.365825	1.518	0.443821	5.533	0.695716	9.341	0.58755	1.11	0.949669	3.28e-08	-0.616639	4.904	-1.18036	1.939	0.896109	4.7595	-1.58752	2.8765	0.741237	2.164	-0.890419	8.29665	0.932677	0.249	1.2176	0.431	1.3009	0.93	1.6343	1	0	1	0	-0.829	0.9966	-0.371	0.9321	-0.189	1.2285
0	0	GSM23441	gds684	gse1419	mgu74av2	6.589	-0.0362227	1.11	-0.520419	6.209	-0.0254045	1.237	-0.376664	5.555	0.799484	8.771	-0.211742	0.8868	-0.34202	4.42e-07	0.616639	4.911	-0.708215	1.905	0.24089	4.785	-0.74852	2.82925	0.298603	2.192	-0.253999	8.221	0.277247	0.207	-0.0937	0.342	-0.174	0.719	-0.0316	1	0	1	0	-1.12	0.0331	-0.464	0.0384	-0.229	0.0723
0	0	GSM23442	gds684	gse1419	mgu74av2	6.964	0.90057	1.354	1.1504	6.585	0.929806	1.765	1.16503	5.524	0.653266	9.641	1.00823	0.8797	-0.383108	9.78e-07	2.23208	4.912	-0.640766	1.898	0.105991	4.7975	-0.337245	2.808	0.0995342	2.183	-0.458563	8.189	0	0.271	1.9044	0.445	1.5329	0.925	1.5949	1	0	1	0	-0.866	0.8741	-0.384	0.8072	-0.195	1.0551
[truncated: 14 more columns]
