# Supplementary material for: Unsupervised assessment of microarray data quality using a Gaussian mixture model
Source: BMC Bioinformatics. 2009 Jun 22;10:191. doi: 10.1186/1471-2105-10-191 (PMC2717951; doi:10.1186/1471-2105-10-191)
Supplement: Additional file 3 — – Training Data Exon Arrays. Excel workbook containing the .CEL file names and Feature Scores for "dataset 2" (exon expression arrays.). [file 1471-2105-10-191-S3.xls]

## Sheet: Field Descriptions
Note: Only features beginning with "SCORE." were used for classification purposes.
	EM + Naïve Bayes - BioC	classification label predicted by EM +Naïve Bayes classifier, using BioConductor QC features: 0=good quality, 1=low quality
	EM + Naïve Bayes - EC	classification label predicted by EM +Naïve Bayes classifier, using Expression Console QC features: 0=good quality, 1=low quality
	Series	GEO series identifier
	chip.name	GEO sample identifier
	chip.type	Affymetrix chip type
	mean.raw.int	mean of raw log intensity distribution
BioConductor QC Features	SCORE.mean.raw.int	SCORE( mean.raw.int ) 1
	sd.raw.int	standard deviation of raw log intensity distribution
	SCORE.sd.raw.int	SCORE( sd.raw.int ) 1
	median.raw.int	median of raw log intensity distribution
	SCORE.median.raw.int	SCORE( median.raw.int ) 1
	interQuartile.raw.int	inter-quartile range of raw log intensity distribution
	SCORE.interQuartile.raw.int	SCORE( interQuartile.raw.int ) 1
	q.5.raw.int	5th percentile of raw log intensity distribution
	SCORE.q.5.raw.int	SCORE( q.5.raw.int ) 1
	q.95.raw.int	95th percentile of raw log intensity distribution
	SCORE.q.95.raw.int	SCORE( q.95.raw.int ) 1
	mean.norm.int	mean of normalized log intensity distribution
	SCORE.mean.norm.int	SCORE( mean.norm.int ) 1
	sd.norm.int	standard deviation of normalized log intensity distribution
	SCORE.sd.norm.int	SCORE( sd.norm.int ) 1
	median.norm.int	median of normalized log intensity distribution
	SCORE.median.norm.int	SCORE( median.norm.int ) 1
	interQuartile.norm.int	inter-quartile range of normalized log intensity distribution
	SCORE.interQuartile.norm.int	SCORE( interQuartile.norm.int ) 1
	q.5.norm.int	5th percentile of normalized log intensity distribution
	SCORE.q.5.norm.int	SCORE( q.5.norm.int ) 1
	q.95.norm.int	95th percentile of normalized log intensity distribution
	SCORE.q.95.norm.int	SCORE( q.95.norm.int ) 1
	PLM.w.q.0.001	0.1th percentile of the probe-level model weights, computed using affyPLM library functionality. 2
	SCORE.PLM.w.q.0.001	SCORE( PLM.w.q.0.001 ) 1
	PLM.w.q.0.01	1st percentile of probe-level model weights 2
	SCORE.PLM.w.q.0.01	SCORE( PLM.w.q.0.01 ) 1
	PLM.w.q.0.1	10th percentile of probe-level model weights 2
	SCORE.PLM.w.q.0.1	SCORE( PLM.w.q.0.1 ) 1
	PLM.res.q.0.01	1st percentile of probe-level model residuals, computed using affyPLM library functionality. 3
	SCORE.PLM.res.q.0.01	SCORE( PLM.res.q.0.01 ) 1
	PLM.res.q.0.1	10th percentile of probe-level model residuals, computed using affyPLM library functionality. 3
	SCORE.PLM.res.q.0.1	SCORE( PLM.res.q.0.1 ) 1
	PLM.res.q.0.25	25th percentile of probe-level model residuals, computed using affyPLM library functionality. 3
	SCORE.PLM.res.q.0.25	SCORE( PLM.res.q.0.25 ) 1
	PLM.res.q.0.75	75th percentile of probe-level model residuals, computed using affyPLM library functionality. 3
	SCORE.PLM.res.q.0.75	SCORE( PLM.res.q.0.75 ) 1
	PLM.res.q.0.9	90th percentile of probe-level model residuals, computed using affyPLM library functionality. 3
	SCORE.PLM.res.q.0.9	SCORE( PLM.res.q.0.9 ) 1
	PLM.res.q.0.99	99th percentile of probe-level model residuals, computed using affyPLM library functionality. 3
	SCORE.PLM.res.q.0.99	SCORE( PLM.res.q.0.99 ) 1
	RLE.median	median of "relative log intensity", computed using affyPLM library functionality. 4
	SCORE.RLE.median	SCORE( RLE.median ) 1
	RLE.interQuartile	inter-quartile range of relative log intensity, computed using affyPLM library functionality. 4
	SCORE.RLE.interQuartile	SCORE( RLE.interQuartile ) 1
	RLE.lower.whisker	lower tail of relative log intensity, computed using affyPLM library functionality. 4
	SCORE.RLE.lower.whisker	SCORE( RLE.lower.whisker ) 1
	RLE.upper.whisker	upper tail of relative log intensity, computed using affyPLM library functionality. 4
	SCORE.RLE.upper.whisker	SCORE( RLE.upper.whisker ) 1
	pm.mean	mean of the raw intensity for all PM probes, prior to any normalizations
	SCORE.pm.mean	SCORE( pm.mean ) 1
	bgrd.mean	mean of the raw intensity for all probes used to compute background intensity. (Note: may be higher than pm_mean because GC compositions of background and PM probes can be quite different.)
	SCORE.bgrd.mean	SCORE( bgrd.mean ) 1
	pos.vs.neg.auc	area under ROC curve discriminating between positive control probesets and negative controls.
	SCORE.pos.vs.neg.auc	SCORE( pos.vs.neg.auc ) 1
	all.probeset.mean	mean signal for all probesets after normalization.
	SCORE.all.probeset.mean	SCORE( all.probeset.mean ) 1
	all.probeset.stdev	standard deviation of signal from all probesets after normalization.
Expression Console QC Features	SCORE.all.probeset.stdev	SCORE( all.probeset.stdev ) 1
	all.probeset.mad.residual.mean	mean of the absolute deviation of the RMA probe level model residuals from the median across chips (all probesets.)
	SCORE.all.probeset.mad.residual.mean	SCORE( all.probeset.mad.residual.mean ) 1
	all.probeset.mad.residual.stdev	standard deviation of the absolute deviations of the RMA probe level model residuals from the median (all probesets.)
	SCORE.all.probeset.mad.residual.stdev	SCORE( all.preobeset.mad.residual.stdev ) 1
	all.probeset.rle.mean	mean absolute value of the relative log expression (RLE) for all probesets.
	SCORE.all.probeset.rle.mean	SCORE( all.probeset.rle.mean ) 1
	all.probeset.rle.stdev	standard deviation of absolute values of the relative log expression (RLE) for all probesets.
	SCORE.all.probeset.rle.stdev	SCORE( all.probeset.rle.stdev ) 1
	neg.control.mean	mean signal for negative control probesets after normalization.
	SCORE.neg.control.mean	SCORE( neg.control.mean ) 1
	neg.control.stdev	standard deviation of signal from negative control probesets after normalization.
	SCORE.neg.control.stdev	SCORE( neg.control.stdev ) 1
	neg.control.mad.residual.mean	mean of the absolute deviation of the RMA probe level model residuals from the median across chips (negative control probesets.)
	SCORE.neg.control.mad.residual.mean	SCORE( neg.control.mad.residual.mean ) 1
	neg.control.mad.residual.stdev	standard deviation of the absolute deviations of the RMA probe level model residuals from the median (negative control probesets.)
	SCORE.neg.control.mad.residual.stdev	SCORE( neg.control.mad.residual.stdev ) 1
	neg.control.rle.mean	mean absolute value of the relative log expression (RLE) for negative control probesets.
	SCORE.neg.control.rle.mean	SCORE( neg.control.rle.mean ) 1
	neg.control.rle.stdev	standard deviation of absolute values of the relative log expression (RLE) for negative control probesets.
	SCORE.neg.control.rle.stdev	SCORE( neg.control.rle.stdev ) 1
	pos.control.mean	mean signal for positive control probesets after normalization.
	SCORE.pos.control.mean	SCORE( pos.control.mean ) 1
	pos.control.stdev	standard deviation of signal from positive control probesets after normalization.
	SCORE.pos.control.stdev	SCORE( pos.control.stdev ) 1
	pos.control.mad.residual.mean	mean of the absolute deviation of the RMA probe level model residuals from the median across chips (positive control probesets.)
	SCORE.pos.control.mad.residual.mean	SCORE( pos.control.mad.residual.mean ) 1
	pos.control.mad.residual.stdev	standard deviation of the absolute deviations of the RMA probe level model residuals from the median (positive control probesets.)
	SCORE.pos.control.mad.residual.stdev	SCORE( pos.control.mad.residual.stdev ) 1
	pos.control.rle.mean	mean absolute value of the relative log expression (RLE) for positive control probesets.
	SCORE.pos.control.rle.mean	SCORE( pos.control.rle.mean ) 1
	pos.control.rle.stdev	standard deviation of absolute values of the relative log expression (RLE) for positive control probesets.
	SCORE.pos.control.rle.stdev	SCORE( pos.control.rle.stdev ) 1
	1
	2	PLMData <- fitPLM( RawIntensityData, model=PM ~ -1 + numProbes + numSamples);
		q.weights <- signif(quantile(weights(PLMData)$PM.weights[,i],probs=c(0.001, 0.01, 0.1, 0.2, 0.3, 0.5, 0.7, 0.9)),3);
		PLM.w.q.0.001 <- as.numeric(q.weights[1]);
	3	q.residuals <- signif(quantile(residuals(PLMData)$PM.resid[,i],probs=c(0.01, 0.1, 0.25, 0.75, 0.9, 0.99)),3);
		PLM.res.q.0.01 <- as.numeric(q.residuals[1]);
	4	RLE.q <- signif(Mbox(PLMData)$stats[,i],4);
		RLE.median <- as.numeric(RLE.q[3]);
		RLE.interQuartile <- as.numeric(RLE.q[4] - RLE.q[2]);
		RLE.lower.whisker <- as.numeric(RLE.q[1]);
		RLE.upper.whisker <- as.numeric(RLE.q[5]);

## Sheet: Training Set
									BioConductor QC Features:
EM + Naïve Bayes - BioC	EM + Naïve Bayes - EC	Both	BioC Only	EC Only	Series	chip.name	chip.type	mean_raw_int	SCORE_mean_raw_int	sd_raw_int	SCORE_sd_raw_int	median_raw_int	SCORE_median_raw_int	interQuartile_raw_int	SCORE_interQuartile_raw_int	q_5_raw_int	SCORE_q_5_raw_int	q_95_raw_int	SCORE_q_95_raw_int	mean_norm_int	SCORE_mean_norm_int	sd_norm_int	SCORE_sd_norm_int	median_norm_int	SCORE_median_norm_int	interQuartile_norm_int	SCORE_interQuartile_norm_int	q_5_norm_int	SCORE_q_5_norm_int	q_95_norm_int	SCORE_q_95_norm_int	PLM_w_q_0_001	SCORE_PLM_w_q_0_001	PLM_w_q_0_01	SCORE_PLM_w_q_0_01	PLM_w_q_0_1	SCORE_PLM_w_q_0_1	PLM_res_q_0_01	SCORE_PLM_res_q_0_01	PLM_res_q_0_1	SCORE_PLM_res_q_0_1	PLM_res_q_0_25	SCORE_PLM_res_q_0_25	PLM_res_q_0_75	SCORE_PLM_res_q_0_75	PLM_res_q_0_9	SCORE_PLM_res_q_0_9	PLM_res_q_0_99	SCORE_PLM_res_q_0_99
1	0.9997	1	0	0	GSE10599	GSM267176	MoEx-1_0-st-v1	6.856	-1.019	1.244	-1.5757	6.375	-1.0345	1.074	-1.9142	5.883	-0.4605	9.557	-1.2872	6.916	1.5513	2.507	-0.5927	6.973	-0.5572	3.8835	-0.0431	2.913	1.3034	11.03	-0.2248	0.131	-1.2467	0.252	-1.2923	0.611	-1.1042	-2.08	-1.3136	-0.722	-1.2005	-0.272	-1.063	0.265	0.9704	0.656	1.0707	1.81	1.4855
1	1	1	0	0	GSE10599	GSM267177	MoEx-1_0-st-v1	6.727	-1.4893	1.197	-2.0953	6.267	-1.4617	0.897	-2.8579	5.833	-0.7847	9.34	-1.7663	6.926	2.9003	2.486	-1.4512	6.974	-0.4985	3.849	-0.5843	3.0165	3.1902	11.03	-0.2248	0.115	-1.8604	0.213	-2.1923	0.517	-2.1527	-2.39	-2.5113	-0.838	-2.5395	-0.312	-2.5817	0.297	2.3506	0.749	2.4634	1.99	2.4237
0.1062	0.0012	0	0	0	GSE10599	GSM267178	MoEx-1_0-st-v1	7.036	-0.3628	1.445	0.6468	6.524	-0.445	1.533	0.5332	5.728	-1.4657	10.13	-0.0221	6.905	0.0674	2.518	-0.1431	6.958	-1.437	3.8325	-0.8431	2.86	0.3372	11.06	1.1242	0.163	-0.0192	0.307	-0.0231	0.711	0.0112	-1.75	-0.0386	-0.619	-0.0115	-0.241	0.1139	0.242	-0.0216	0.585	0.0075	1.57	0.2346
1	0.9993	1	0	0	GSE10599	GSM267179	MoEx-1_0-st-v1	6.873	-0.957	1.283	-1.1444	6.392	-0.9672	1.175	-1.3756	5.807	-0.9534	9.6	-1.1922	6.919	1.956	2.491	-1.2468	6.972	-0.6158	3.8135	-1.1411	2.939	1.7774	11.045	0.4497	0.127	-1.4001	0.242	-1.5231	0.578	-1.4723	-2.12	-1.4682	-0.743	-1.4429	-0.288	-1.6705	0.281	1.6605	0.678	1.4002	1.79	1.3813
0.9865	0.3688	0	1	0	GSE10599	GSM267180	MoEx-1_0-st-v1	6.945	-0.6945	1.327	-0.6579	6.443	-0.7655	1.208	-1.1997	5.858	-0.6226	9.799	-0.7529	6.907	0.3372	2.515	-0.2657	6.954	-1.6716	3.8415	-0.7019	2.911	1.2669	11.05	0.6745	0.163	-0.0192	0.281	-0.6231	0.659	-0.5689	-1.93	-0.7341	-0.659	-0.4733	-0.251	-0.2658	0.256	0.5823	0.635	0.7562	1.71	0.9643
1	1	1	0	0	GSE10599	GSM267181	MoEx-1_0-st-v1	6.582	-2.018	1.087	-3.3116	6.19	-1.7663	0.787	-3.4444	5.781	-1.122	8.798	-2.9629	6.933	3.8446	2.446	-3.0863	6.931	-3.0205	3.747	-2.1843	3.099	4.6941	11.05	0.6745	0.0936	-2.6813	0.179	-2.9769	0.425	-3.1789	-2.74	-3.8636	-0.99	-4.2941	-0.359	-4.3661	0.35	4.6366	0.882	4.4551	2.27	3.8832
0.0337	0.0288	0	0	0	GSE10599	GSM267182	MoEx-1_0-st-v1	7.181	0.1659	1.386	-0.0055	6.687	0.1998	1.449	0.0853	5.954	0	10.15	0.0221	6.903	-0.2023	2.514	-0.3066	6.978	-0.2639	3.8425	-0.6863	2.836	-0.1003	11.01	-1.1242	0.161	-0.0959	0.308	0	0.698	-0.1338	-1.71	0.1159	-0.619	-0.0115	-0.248	-0.1519	0.247	0.1941	0.595	0.1572	1.52	-0.0261
0	0.0004	0	0	0	GSE10599	GSM267183	MoEx-1_0-st-v1	7.363	0.8294	1.449	0.6911	6.845	0.8248	1.555	0.6505	6.044	0.5837	10.49	0.7727	6.899	-0.7419	2.54	0.7562	6.993	0.6158	3.921	0.5451	2.811	-0.556	11.03	-0.2248	0.195	1.2083	0.347	0.9	0.802	1.0262	-1.55	0.7341	-0.553	0.7503	-0.224	0.7593	0.226	-0.7117	0.543	-0.6215	1.38	-0.7558
0.0277	0.0799	0	0	0	GSE10599	GSM267184	MoEx-1_0-st-v1	7.102	-0.1221	1.354	-0.3594	6.585	-0.2037	1.302	-0.6985	5.954	0	10.05	-0.1987	6.904	-0.0674	2.525	0.1431	6.982	-0.0293	3.903	0.2627	2.8345	-0.1276	11.03	-0.2248	0.164	0.0192	0.308	0	0.703	-0.0781	-1.83	-0.3477	-0.624	-0.0693	-0.245	-0.038	0.243	0.0216	0.602	0.2621	1.58	0.2867
0.0053	0.0607	0	0	0	GSE10599	GSM267185	MoEx-1_0-st-v1	7.166	0.1112	1.389	0.0276	6.658	0.0851	1.406	-0.144	5.954	0	10.18	0.0883	6.903	-0.2023	2.528	0.2657	6.983	0.0293	3.895	0.1373	2.841	-0.0091	11.01	-1.1242	0.179	0.5946	0.315	0.1615	0.709	-0.0112	-1.73	0.0386	-0.614	0.0462	-0.243	0.038	0.247	0.1941	0.584	-0.0075	1.53	0.0261
0.9936	0.9967	1	0	0	GSE10599	GSM267186	MoEx-1_0-st-v1	7.105	-0.1112	1.279	-1.1887	6.615	-0.0851	1.159	-1.461	6.066	0.7264	9.881	-0.5718	6.905	0.0674	2.514	-0.3066	6.97	-0.7331	3.889	0.0431	2.893	0.9388	11.01	-1.1242	0.156	-0.2877	0.276	-0.7385	0.631	-0.8812	-1.96	-0.85	-0.68	-0.7157	-0.263	-0.7213	0.262	0.8411	0.647	0.9359	1.72	1.0164
0	0.0005	0	0	0	GSE10599	GSM267187	MoEx-1_0-st-v1	7.515	1.3836	1.489	1.1334	6.977	1.347	1.634	1.0717	6.15	1.2712	10.75	1.3468	6.891	-1.8211	2.556	1.4103	6.984	0.088	3.9495	0.9921	2.787	-0.9935	11.04	0.2248	0.188	0.9398	0.352	1.0154	0.823	1.2604	-1.5	0.9273	-0.53	1.0158	-0.22	0.9112	0.223	-0.8411	0.534	-0.7562	1.41	-0.5994
0	0.0559	0	0	0	GSE10599	GSM267188	MoEx-1_0-st-v1	7.305	0.618	1.445	0.6468	6.781	0.5716	1.548	0.6132	6.022	0.441	10.41	0.5961	6.899	-0.7419	2.545	0.9606	6.993	0.6158	3.943	0.8902	2.8115	-0.5469	11.05	0.6745	0.204	1.5536	0.362	1.2462	0.809	1.1042	-1.51	0.8886	-0.541	0.8888	-0.226	0.6834	0.226	-0.7117	0.536	-0.7263	1.39	-0.7037
0	0.0189	0	0	0	GSE10599	GSM267189	MoEx-1_0-st-v1	7.464	1.1977	1.482	1.056	6.931	1.165	1.636	1.0824	6.109	1.0053	10.67	1.1701	6.9	-0.607	2.557	1.4512	7.004	1.261	3.9655	1.2431	2.79	-0.9388	11.04	0.2248	0.224	2.3208	0.401	2.1462	0.904	2.1639	-1.41	1.275	-0.513	1.2121	-0.206	1.4427	0.208	-1.488	0.502	-1.2354	1.29	-1.2249
0	0.0072	0	0	0	GSE10599	GSM267190	MoEx-1_0-st-v1	7.315	0.6544	1.387	0.0055	6.807	0.6745	1.417	-0.0853	6.087	0.8626	10.29	0.3312	6.903	-0.2023	2.54	0.7562	6.998	0.9091	3.894	0.1216	2.842	0.0091	11.06	1.1242	0.193	1.1316	0.337	0.6692	0.763	0.5912	-1.61	0.5023	-0.576	0.4848	-0.233	0.4176	0.237	-0.2372	0.563	-0.322	1.44	-0.4431
0.0228	0.1411	0	0	0	GSE10599	GSM267191	MoEx-1_0-st-v1	7.101	-0.1258	1.411	0.2709	6.6	-0.1444	1.52	0.4639	5.807	-0.9534	10.1	-0.0883	6.913	1.1466	2.518	-0.1431	7	1.0264	3.844	-0.6627	2.8425	0.0182	11.025	-0.4497	0.161	-0.0959	0.302	-0.1385	0.713	0.0335	-1.76	-0.0773	-0.617	0.0115	-0.246	-0.0759	0.242	-0.0216	0.569	-0.2321	1.47	-0.2867
0	0.0002	0	0	0	GSE10599	GSM267192	MoEx-1_0-st-v1	7.356	0.8039	1.478	1.0117	6.807	0.6745	1.555	0.6505	6.044	0.5837	10.56	0.9273	6.9	-0.607	2.556	1.4103	6.995	0.7331	3.963	1.2039	2.798	-0.793	11.06	1.1242	0.216	2.0139	0.378	1.6154	0.842	1.4723	-1.46	1.0818	-0.53	1.0158	-0.218	0.9871	0.223	-0.8411	0.529	-0.8311	1.36	-0.86
0.0001	0.0002	0	0	0	GSE10599	GSM267193	MoEx-1_0-st-v1	7.217	0.2971	1.384	-0.0276	6.714	0.3066	1.452	0.1013	6	0.2983	10.17	0.0662	6.911	0.8768	2.527	0.2248	6.998	0.9091	3.8545	-0.498	2.831	-0.1914	11.02	-0.6745	0.171	0.2877	0.33	0.5077	0.767	0.6358	-1.67	0.2705	-0.589	0.3348	-0.23	0.5315	0.232	-0.4529	0.549	-0.5316	1.46	-0.3388
0.1501	0.0344	0	0	0	GSE10666	GSM269791	MoEx-1_0-st-v1	6.66	-0.9496	1.56	-0.5158	6.17	-1.24	1.789	-1.5836	5.087	-2.9349	9.974	-0.8795	6.96	0	2.555	0.6745	6.876	2.8478	4.061	0.6807	3.0555	0.2734	11.24	-1.0117	0.125	-0.6347	0.249	-0.2319	0.661	0.1672	-1.69	-0.7871	-0.575	-0.3941	-0.215	0.3968	0.211	-0.9122	0.539	0	1.56	0.3403
1	0.9973	1	0	0	GSE10666	GSM269792	MoEx-1_0-st-v1	6.699	-0.7766	1.529	-0.9258	6.229	-0.9339	1.773	-1.74	5.129	-2.1693	9.902	-1.0738	6.968	5.3959	2.532	-1.5417	6.842	0.2998	3.996	-0.1312	3.0865	1.4037	11.22	-1.6862	0.107	-2.9197	0.225	-2.0868	0.603	-1.2178	-1.8	-1.8695	-0.614	-1.6749	-0.232	-1.2895	0.225	0.9122	0.559	1.4627	1.59	0.8507
0	0.0074	0	0	0	GSE10666	GSM269793	MoEx-1_0-st-v1	7.036	0.7189	1.676	1.0183	6.539	0.6745	2.02	0.6745	5.285	0.6745	10.61	0.8364	6.947	-8.7684	2.571	2.2162	6.803	-2.623	4.0605	0.6745	3.048	0	11.27	0	0.139	1.1425	0.279	2.0868	0.765	2.6506	-1.48	1.2791	-0.5	2.069	-0.193	2.5789	0.198	-2.6064	0.507	-2.3403	1.44	-1.7014
0.0046	0.0005	0	0	0	GSE10666	GSM269794	MoEx-1_0-st-v1	6.874	0	1.637	0.5026	6.409	0	1.985	0.3324	5.129	-2.1693	10.31	0.027	6.96	0	2.548	0	6.848	0.7494	4.0065	0	3.0435	-0.1641	11.25	-0.6745	0.132	0.2539	0.253	0.0773	0.654	0	-1.61	0	-0.555	0.2627	-0.22	-0.0992	0.218	0	0.532	-0.5119	1.43	-1.8715
0.9327	1	1	0	0	GSE10666	GSM269795	MoEx-1_0-st-v1	6.813	-0.2707	1.548	-0.6745	6.34	-0.358	1.759	-1.8768	5.248	0	10.09	-0.5666	6.961	0.6745	2.547	-0.0964	6.838	0	3.9745	-0.3997	3.0715	0.8568	11.28	0.3372	0.124	-0.7617	0.245	-0.541	0.635	-0.4537	-1.73	-1.1807	-0.586	-0.7554	-0.219	0	0.223	0.6516	0.563	1.7552	1.54	0
0.0029	0.8644	0	0	1	GSE10666	GSM269796	MoEx-1_0-st-v1	7.026	0.6745	1.599	0	6.629	1.1414	1.961	0.0978	5.248	0	10.3	0	6.96	0	2.547	-0.0964	6.838	0	3.9165	-1.1242	3.0295	-0.6745	11.29	0.6745	0.13	0	0.252	0	0.654	0	-1.57	0.3936	-0.563	0	-0.22	-0.0992	0.218	0	0.54	0.0731	1.45	-1.5313
0	0.0002	0	0	0	GSE10666	GSM269797	MoEx-1_0-st-v1	6.964	0.3994	1.671	0.9522	6.459	0.2594	1.951	0	5.248	0	10.55	0.6745	6.944	-10.7919	2.582	3.2761	6.829	-0.6745	4.073	0.8306	3.019	-1.0573	11.275	0.1686	0.138	1.0155	0.274	1.7003	0.723	1.6477	-1.47	1.3775	-0.512	1.6749	-0.2	1.8846	0.207	-1.4335	0.528	-0.8045	1.55	0.1701
0.0008	0.9983	0	0	1	GSE11150	GSM281260	MoEx-1_0-st-v1	7.119	0.4278	1.294	0.9791	6.658	0.207	1.391	0.3891	5.954	0.6464	9.856	0.8264	6.731	-0.8672	2.36	0.2698	6.88	1.0377	3.6105	0	2.8415	0.1316	10.48	0.6745	0.178	0.2213	0.31	0.2513	0.682	0.1236	-1.5	0.534	-0.517	0.3245	-0.211	0	0.214	0.1371	0.516	0.1881	1.35	-0.2088
0.9992	1	1	0	0	GSE11150	GSM281261	MoEx-1_0-st-v1	7.096	0.1963	1.211	-0.8268	6.687	0.414	1.326	-0.0926	5.977	1.2928	9.6	-0.4917	6.743	1.4453	2.334	-1.4839	6.874	0.4151	3.5465	-1.1589	2.8325	-0.4606	10.485	1.0117	0.159	-0.9802	0.282	-0.9215	0.643	-0.565	-1.66	-0.6865	-0.565	-1.03	-0.222	-0.9929	0.219	0.5943	0.532	0.7352	1.37	0
0.0007	0.0113	0	0	0	GSE11150	GSM281262	MoEx-1_0-st-v1	7.057	-0.1963	1.273	0.5222	6.6	-0.207	1.338	-0.0037	5.907	-0.6745	9.755	0.3064	6.734	-0.2891	2.366	0.6745	6.861	-0.9339	3.644	0.6066	2.823	-1.0858	10.48	0.6745	0.177	0.1581	0.313	0.377	0.695	0.3531	-1.51	0.4577	-0.516	0.3527	-0.206	0.4513	0.209	-0.32	0.509	-0.0513	1.37	0
0.2473	0.9998	0	0	1	GSE11150	GSM281263	MoEx-1_0-st-v1	7.006	-0.7097	1.234	-0.3264	6.539	-0.6424	1.214	-0.9228	5.954	0.6464	9.665	-0.157	6.736	0.0964	2.359	0.2023	6.879	0.9339	3.648	0.679	2.864	1.6122	10.48	0.6745	0.168	-0.4111	0.298	-0.2513	0.668	-0.1236	-1.65	-0.6103	-0.544	-0.4374	-0.211	0	0.212	-0.0457	0.524	0.4617	1.48	1.1485
0.0005	0.0247	0	0	0	GSE11150	GSM281264	MoEx-1_0-st-v1	7.129	0.5285	1.274	0.5439	6.7	0.5068	1.42	0.6041	5.954	0.6464	9.801	0.5432	6.738	0.4818	2.346	-0.6745	6.842	-2.9055	3.576	-0.6247	2.84	0.0329	10.47	0	0.188	0.8538	0.321	0.712	0.733	1.024	-1.51	0.4577	-0.508	0.5785	-0.2	0.9929	0.2	-1.1429	0.485	-0.872	1.29	-0.8352
0.9633	0.9991	1	0	0	GSE11150	GSM281265	MoEx-1_0-st-v1	7.119	0.4278	1.262	0.2829	6.714	0.6067	1.428	0.6634	5.907	-0.6745	9.726	0.157	6.74	0.8672	2.338	-1.2141	6.861	-0.9339	3.5435	-1.2132	2.839	-0.0329	10.51	2.698	0.152	-1.4229	0.286	-0.7539	0.66	-0.2648	-1.6	-0.2288	-0.549	-0.5785	-0.214	-0.2708	0.215	0.2286	0.512	0.0513	1.37	0
0.9822	0.0406	0	1	0	GSE11150	GSM281266	MoEx-1_0-st-v1	7.114	0.3775	1.236	-0.2829	6.728	0.7066	1.413	0.5522	5.931	0	9.64	-0.2858	6.745	1.8308	2.332	-1.6188	6.864	-0.6226	3.5185	-1.6659	2.8515	0.7896	10.44	-2.0235	0.157	-1.1067	0.29	-0.5864	0.658	-0.3001	-1.58	-0.0763	-0.554	-0.7196	-0.217	-0.5416	0.214	0.1371	0.509	-0.0513	1.36	-0.1044
0.9612	0.1124	0	1	0	GSE11150	GSM281267	MoEx-1_0-st-v1	7.013	-0.6393	1.202	-1.0226	6.585	-0.314	1.245	-0.693	5.931	0	9.537	-0.8161	6.743	1.4453	2.345	-0.7419	6.876	0.6226	3.568	-0.7696	2.8575	1.1845	10.46	-0.6745	0.161	-0.8538	0.288	-0.6702	0.658	-0.3001	-1.65	-0.6103	-0.554	-0.7196	-0.215	-0.3611	0.213	0.0457	0.517	0.2223	1.47	1.044
0	0.0002	0	0	0	GSE11150	GSM281268	MoEx-1_0-st-v1	7.332	2.5721	1.374	2.7197	6.919	2.0699	1.733	2.924	5.931	0	10.15	2.3401	6.736	0.0964	2.352	-0.2698	6.873	0.3113	3.5695	-0.7424	2.777	-4.1127	10.46	-0.6745	0.206	1.9921	0.358	2.2618	0.808	2.3481	-1.24	2.5173	-0.459	1.9612	-0.189	1.9859	0.187	-2.3314	0.432	-2.6845	1.1	-2.8189
0.0001	0.0004	0	0	0	GSE11150	GSM281269	MoEx-1_0-st-v1	7.606	5.3305	1.428	3.8946	7.19	4.0041	1.816	3.5392	6.129	5.5645	10.53	4.2967	6.724	-2.2162	2.375	1.2815	6.86	-1.0377	3.6105	0	2.7505	-5.8566	10.47	0	0.199	1.5494	0.358	2.2618	0.819	2.5423	-1.08	3.7378	-0.426	2.8924	-0.186	2.2567	0.189	-2.1486	0.432	-2.6845	1.1	-2.8189
0	0.0002	0	0	0	GSE11150	GSM281270	MoEx-1_0-st-v1	7.275	1.9983	1.342	2.0235	6.845	1.5417	1.61	2.0124	5.954	0.6464	10.06	1.8767	6.732	-0.6745	2.357	0.0674	6.876	0.6226	3.588	-0.4074	2.805	-2.2702	10.475	0.3372	0.207	2.0553	0.366	2.5969	0.834	2.8072	-1.26	2.3647	-0.45	2.2152	-0.185	2.347	0.183	-2.6971	0.429	-2.7871	1.17	-2.0881
0.9999	0.3951	0	1	0	GSE11150	GSM281271	MoEx-1_0-st-v1	6.954	-1.2332	1.187	-1.349	6.524	-0.7494	1.199	-1.034	5.907	-0.6745	9.474	-1.1405	6.738	0.4818	2.348	-0.5396	6.877	0.7264	3.6185	0.1449	2.8435	0.2632	10.43	-2.698	0.16	-0.917	0.278	-1.089	0.619	-0.9887	-1.66	-0.6865	-0.568	-1.1146	-0.228	-1.5346	0.225	1.1429	0.533	0.7694	1.44	0.7308
1	1	1	0	0	GSE11150	GSM281272	MoEx-1_0-st-v1	6.88	-1.9782	1.227	-0.4787	6.409	-1.5702	1.163	-1.3008	5.858	-2.0516	9.555	-0.7234	6.732	-0.6745	2.368	0.8094	6.869	-0.1038	3.7095	1.7926	2.84	0.0329	10.45	-1.349	0.154	-1.2964	0.279	-1.0471	0.607	-1.2006	-1.71	-1.0679	-0.572	-1.2275	-0.228	-1.5346	0.226	1.2343	0.555	1.5218	1.6	2.4013
0	0	0	0	0	GSE11150	GSM281273	MoEx-1_0-st-v1	7.014	-0.6292	1.273	0.5222	6.555	-0.5282	1.339	0.0037	5.883	-1.349	9.736	0.2085	6.728	-1.4453	2.371	1.0117	6.871	0.1038	3.649	0.6971	2.8155	-1.5793	10.465	-0.3372	0.201	1.6759	0.339	1.466	0.757	1.4477	-1.43	1.0679	-0.486	1.1993	-0.196	1.354	0.194	-1.6914	0.484	-0.9062	1.35	-0.2088
0.0012	0.0051	0	0	0	GSE11150	GSM281274	MoEx-1_0-st-v1	6.966	-1.1124	1.217	-0.6962	6.524	-0.7494	1.246	-0.6856	5.907	-0.6745	9.574	-0.6256	6.733	-0.4818	2.361	0.3372	6.862	-0.8301	3.6465	0.6519	2.831	-0.5593	10.48	0.6745	0.18	0.3478	0.313	0.377	0.707	0.565	-1.57	0	-0.517	0.3245	-0.208	0.2708	0.203	-0.8686	0.503	-0.2565	1.43	0.6264
0.5626	0.0028	0	1	0	GSE11150	GSM281275	MoEx-1_0-st-v1	6.934	-1.4346	1.219	-0.6527	6.492	-0.9778	1.271	-0.5003	5.858	-2.0516	9.533	-0.8367	6.735	-0.0964	2.355	-0.0674	6.865	-0.5188	3.6475	0.67	2.8435	0.2632	10.45	-1.349	0.172	-0.1581	0.297	-0.2932	0.665	-0.1766	-1.57	0	-0.54	-0.3245	-0.218	-0.6319	0.213	0.0457	0.515	0.1539	1.42	0.522
0.0014	0.0001	0	0	0	GSE11344	GSM286594	MoEx-1_0-st-v1	6.706	0.2248	1.161	-0.1173	6.267	0.3372	0.989	0.4008	5.781	0.6578	9.192	0.1638	5.735	0.1686	2.461	-0.4497	5.585	-0.027	4.113	0.1249	2.337	0.0259	9.901	0.1372	0.121	0.4247	0.254	0.5164	0.692	0.2326	-1.49	0.1311	-0.53	0.1184	-0.212	0.1429	0.212	-0.1837	0.529	-0.3023	1.46	-1.0125
0.9461	0.0408	0	1	0	GSE11344	GSM286595	MoEx-1_0-st-v1	6.655	-0.2248	1.15	-0.7625	6.229	-0.3372	0.941	-0.5376	5.755	0.2248	9.132	-0.1638	5.731	-1.1804	2.468	0.5995	5.574	-0.6205	4.145	0.9243	2.336	-0.0259	9.9195	0.9832	0.0987	-1.2973	0.226	-0.8607	0.645	-0.718	-1.56	-0.4806	-0.549	-0.4441	-0.225	-0.7857	0.221	0.6429	0.544	0.3953	1.6	0.5625
0.3728	0.5177	0	0	1	GSE11344	GSM286596	MoEx-1_0-st-v1	6.559	-1.0713	1.165	0.1173	6.129	-2.1122	0.948	-0.4008	5.644	-1.6238	9.079	-0.4533	5.734	-0.1686	2.467	0.4497	5.572	-0.7285	4.125	0.4247	2.3395	0.1557	9.92	1.006	0.11	-0.4247	0.243	-0.0246	0.671	-0.1921	-1.52	-0.1311	-0.536	-0.0592	-0.215	-0.0714	0.216	0.1837	0.541	0.2558	1.53	-0.225
1	1	1	0	0	GSE11344	GSM286597	MoEx-1_0-st-v1	6.6	-0.7098	1.06	-6.0411	6.209	-0.6922	0.927	-0.8113	5.728	-0.2248	8.817	-1.8842	5.748	4.5528	2.415	-7.3445	5.611	1.376	3.961	-3.6722	2.3595	1.1933	9.8275	-3.2238	0.0866	-2.2317	0.184	-2.9262	0.526	-3.1247	-1.85	-3.0146	-0.649	-3.4046	-0.261	-3.3571	0.249	3.2143	0.6	3	1.66	1.2375
0	0.0004	0	0	0	GSE11344	GSM286598	MoEx-1_0-st-v1	6.753	0.6392	1.236	4.2816	6.285	0.6567	1.188	4.2913	5.7	-0.6911	9.403	1.3162	5.735	0.1686	2.469	0.7494	5.624	2.0774	4.103	-0.1249	2.301	-1.8419	9.895	-0.1372	0.131	1.1969	0.262	0.9098	0.734	1.082	-1.33	1.5291	-0.494	1.1842	-0.206	0.5714	0.206	-0.7347	0.497	-1.7907	1.32	-2.5875
0.0019	0.0049	0	0	0	GSE11344	GSM286599	MoEx-1_0-st-v1	6.829	1.3093	1.173	0.5865	6.409	2.8577	1.094	2.4536	5.833	1.5238	9.326	0.8957	5.731	-1.1804	2.459	-0.7494	5.586	0.027	4.0595	-1.2116	2.308	-1.4787	9.89	-0.3658	0.121	0.4247	0.244	0.0246	0.69	0.1921	-1.45	0.4806	-0.532	0.0592	-0.213	0.0714	0.208	-0.551	0.53	-0.2558	1.57	0.225
1	1	1	0	0	GSE11967	A11Exon	HuEx-1_0-st-v1	6.528	-0.1107	1.08	-0.994	6.17	0.0557	0.987	-0.9926	5.615	0.2871	8.679	-1.446	5.158	1.349	2.112	-0.6408	5.0575	1.3104	3.1285	-0.4639	2.1264	0.9063	8.794	-0.2801	0.0656	-0.451	0.165	-0.9091	0.567	-1.6241	-1.93	-2.6	-0.663	-2.3086	-0.268	-2.2424	0.267	2.2667	0.635	1.225	1.73	0.5556
0	0	0	0	0	GSE11967	A12Exon	HuEx-1_0-st-v1	6.57	0.1107	1.232	0.355	6.15	-0.0557	1.199	0.3563	5.492	-0.2871	9.101	0.4579	5.151	0	2.131	0.6408	5.041	0.0385	3.196	1.0729	2.0944	-0.4426	8.807	0.2801	0.0679	0.451	0.186	1	0.658	1.1128	-1.72	0.2	-0.589	1.0743	-0.242	0.9091	0.243	-0.9333	0.584	-1.325	1.58	-0.5556
0.0005	0.0001	0	0	0	GSE11967	A13Exon	HuEx-1_0-st-v1	6.221	-1.7284	1.326	1.1892	5.807	-1.9677	1.429	1.8199	5	-2.5836	8.898	-0.4579	5.151	0	2.132	0.7082	5.04	-0.0385	3.1693	0.4639	2.0717	-1.3975	8.8253	1.0688	0.0702	1.3529	0.185	0.9091	0.642	0.6316	-1.72	0.2	-0.606	0.2971	-0.246	0.4242	0.247	-0.4	0.596	-0.725	1.57	-0.6296
0.9955	0.8352	1	0	0	GSE11967	A14Exon	HuEx-1_0-st-v1	6.784	1.2383	1.152	-0.355	6.392	1.2932	1.087	-0.3563	5.781	1.0619	9.197	0.891	5.133	-3.4688	2.108	-0.9106	4.998	-3.2761	3.11	-0.8851	2.1154	0.4426	8.7543	-1.9911	0.0623	-1.7451	0.162	-1.1818	0.6	-0.6316	-1.75	-0.2	-0.619	-0.2971	-0.253	-0.4242	0.253	0.4	0.625	0.725	1.96	2.2593
0.0895	0.0019	0	0	0	GSE12064	GSM304647	HuEx-1_0-st-v2	5.666	-0.7046	1.308	0.4407	5.209	-0.9073	1.073	0.7675	4.644	-1.0148	8.43	-0.0313	4.674	0.4047	2.378	-0.3083	4.413	-0.6745	3.662	-0.1668	1.4874	0.2361	8.914	-0.2145	0.121	0.1355	0.254	0.1674	0.71	0.0769	-2.05	-0.1222	-0.771	-0.1291	-0.324	0.017	0.321	-0.0729	0.761	0.0973	1.93	0.0612
1	1	1	0	0	GSE12064	GSM304648	HuEx-1_0-st-v2	5.423	-3.6314	1.121	-2.9228	5.044	-2.877	0.717	-15.7924	4.644	-1.0148	7.615	-3.9578	4.69	2.5631	2.317	-2.6594	4.382	-2.8755	3.4645	-3.0011	1.599	3.9096	8.879	-1.0629	0.0836	-2.3991	0.174	-2.8079	0.479	-3.1514	-2.82	-3.2579	-1.04	-3.4365	-0.424	-3.392	0.418	3.4615	0.994	3.5835	2.5	3.551
0	0.0002	0	0	0	GSE12064	GSM304649	HuEx-1_0-st-v2	5.778	0.6444	1.282	-0.027	5.322	0.4417	1.066	0.4419	4.755	0.3342	8.455	0.0891	4.668	-0.4047	2.4	0.5396	4.437	1.0295	3.6853	0.1668	1.458	-0.7296	8.9317	0.2145	0.135	1.0843	0.272	0.8368	0.744	0.552	-1.93	0.3665	-0.737	0.2889	-0.313	0.392	0.31	-0.4737	0.73	-0.3666	1.86	-0.3673
0.0001	0.0003	0	0	0	GSE12064	GSM304650	HuEx-1_0-st-v2	5.773	0.5842	1.285	0.027	5.322	0.4417	1.044	-0.5815	4.755	0.3342	8.443	0.0313	4.668	-0.4047	2.394	0.3083	4.42	-0.1775	3.698	0.3498	1.473	-0.2361	8.9587	0.869	0.135	1.0843	0.267	0.6508	0.741	0.5101	-1.99	0.1222	-0.75	0.1291	-0.318	0.2216	0.315	-0.2915	0.74	-0.217	1.91	-0.0612
0.9976	0.3206	0	1	0	GSE12064	GSM304651	HuEx-1_0-st-v2	5.676	-0.5842	1.233	-0.9083	5.248	-0.4417	1.047	-0.4419	4.7	-0.3342	8.175	-1.2599	4.678	0.9443	2.365	-0.8094	4.432	0.6745	3.604	-0.9992	1.499	0.6194	8.903	-0.48	0.104	-1.0166	0.224	-0.9483	0.646	-0.8175	-2.18	-0.6516	-0.814	-0.6578	-0.348	-0.8011	0.341	0.6559	0.788	0.5012	2.03	0.6735
0.0001	1	0	0	1	GSE12064	GSM304652	HuEx-1_0-st-v2	6.011	3.4507	1.48	3.5343	5.459	2.0772	1.217	7.4659	4.858	1.586	9.274	4.0349	4.655	-2.1584	2.45	2.4667	4.425	0.1775	3.824	2.158	1.4224	-1.9026	9.087	3.9803	0.117	-0.1355	0.245	-0.1674	0.699	-0.0769	-1.82	0.8145	-0.718	0.5225	-0.325	-0.017	0.325	0.0729	0.748	-0.0973	1.89	-0.1837
1				0	GSE6976	GSM160705		6.548	-0.5497	1.448	-0.6799	6.129	-0.8062	1.717	-1.6216	5.044	0.6456	9.379	-0.8515	6.162	0	2.126	-1.4839	6.2435	-1.274	3.0863	1.3618	2.634	2.1352	9.566	-0.6745	0.15	-1.7868	0.265	-1.7991	0.571	-1.9376	-2.09	-2.2441	-0.739	-2.0624	-0.305	-2.0808	0.303	2.2248	0.709	2.2468	1.95	2.0812
1				0	GSE6976	GSM160706		6.362	-1.3363	1.426	-0.9173	5.954	-1.5046	1.689	-1.8173	4.858	-1.1466	9.109	-1.8075	6.17	1.5417	2.115	-2.4731	6.242	-1.364	3.067	0.7044	2.6404	2.2525	9.5743	0.0275	0.143	-2.042	0.245	-2.2988	0.534	-2.3843	-2.18	-2.6693	-0.792	-2.846	-0.325	-2.8889	0.319	2.9228	0.742	2.8022	2.01	2.3785
1				0	GSE6976	GSM160707		6.394	-1.201	1.452	-0.6367	6	-1.321	1.776	-1.2092	4.858	-1.1466	9.185	-1.5384	6.169	1.349	2.123	-1.7537	6.243	-1.304	3.0333	-0.4482	2.6113	1.7169	9.5477	-2.2265	0.155	-1.6045	0.268	-1.7241	0.578	-1.8531	-2.02	-1.9134	-0.734	-1.9885	-0.307	-2.1616	0.302	2.1812	0.685	1.8429	1.86	1.6352
0				0	GSE6976	GSM160708		6.87	0.8119	1.575	0.6907	6.539	0.8301	2.042	0.65	5	0.2216	9.905	1.0109	6.162	0	2.148	0.4946	6.2745	0.5846	3.0353	-0.3799	2.498	-0.3763	9.585	0.9324	0.226	0.9846	0.376	0.9745	0.828	1.165	-1.48	0.6378	-0.547	0.7762	-0.233	0.8283	0.23	-0.9597	0.524	-0.8668	1.38	-0.7433
0.0063				0	GSE6976	GSM160709		6.731	0.2241	1.636	1.349	6.304	-0.1078	2.063	0.7968	4.907	-0.6745	10.01	1.3826	6.152	-1.9271	2.16	1.5738	6.246	-1.1242	3.136	3.0608	2.512	-0.1177	9.591	1.4399	0.205	0.2188	0.338	0.025	0.733	0.0181	-1.64	-0.1181	-0.59	0.1405	-0.249	0.1818	0.249	-0.1309	0.591	0.2609	1.62	0.446
0.9734				0	GSE6976	GSM160710		6.626	-0.2199	1.544	0.3561	6.229	-0.4071	1.933	-0.1118	4.907	-0.6745	9.647	0.0974	6.162	0	2.142	-0.045	6.249	-0.9443	3.0708	0.8324	2.557	0.7133	9.578	0.3404	0.174	-0.9116	0.31	-0.6746	0.682	-0.5976	-1.78	-0.7795	-0.641	-0.6136	-0.265	-0.4646	0.259	0.3054	0.615	0.6648	1.7	0.8424
0.0771				0	GSE6976	GSM160711		6.688	0.0423	1.52	0.0971	6.358	0.1078	1.96	0.0769	4.907	-0.6745	9.609	-0.0372	6.163	0.1927	2.14	-0.2248	6.269	0.2548	3.029	-0.5934	2.5261	0.1417	9.578	0.3404	0.185	-0.5105	0.329	-0.1999	0.717	-0.1751	-1.63	-0.0709	-0.608	-0.1257	-0.258	-0.1818	0.256	0.1745	0.578	0.0421	1.52	-0.0496
0.0266				0	GSE6976	GSM160712		6.727	0.2072	1.516	0.054	6.392	0.2435	1.939	-0.0699	4.954	-0.2216	9.624	0.0159	6.167	0.9636	2.138	-0.4047	6.274	0.5546	3.035	-0.3885	2.524	0.1039	9.565	-0.7591	0.201	0.0729	0.336	-0.025	0.727	-0.0543	-1.62	-0.0236	-0.605	-0.0813	-0.257	-0.1414	0.255	0.1309	0.57	-0.0926	1.52	-0.0496
0.0008				0	GSE6976	GSM160713		6.621	-0.241	1.576	0.7015	6.209	-0.4869	1.966	0.1188	4.907	-0.6745	9.747	0.4514	6.156	-1.1563	2.154	1.0342	6.2655	0.045	3.116	2.3778	2.5178	-0.0115	9.57	-0.3404	0.208	0.3282	0.345	0.1999	0.76	0.3441	-1.59	0.1181	-0.577	0.3326	-0.241	0.5051	0.24	-0.5235	0.569	-0.1094	1.58	0.2478
1				0	GSE6976	GSM160714		6.661	-0.0719	1.46	-0.5504	6.322	-0.0359	1.807	-0.9925	5	0.2216	9.498	-0.4302	6.164	0.3854	2.141	-0.1349	6.25	-0.8843	3.062	0.5336	2.5504	0.5905	9.566	-0.6745	0.148	-1.8597	0.255	-2.0489	0.582	-1.8048	-1.87	-1.2047	-0.7	-1.4858	-0.299	-1.8384	0.289	1.6141	0.661	1.439	1.8	1.3379
0				0	GSE6976	GSM160715		6.827	0.6301	1.602	0.9821	6.459	0.5109	2.102	1.0694	4.954	-0.2216	9.956	1.1914	6.159	-0.5781	2.15	0.6745	6.276	0.6745	3.0783	1.0886	2.4823	-0.6653	9.5567	-1.4653	0.233	1.2398	0.383	1.1494	0.833	1.2254	-1.46	0.7323	-0.54	0.8797	-0.231	0.9091	0.23	-0.9597	0.526	-0.8331	1.34	-0.9415
0.6948				0	GSE6976	GSM160716		6.638	-0.1692	1.585	0.7986	6.229	-0.4071	2.025	0.5312	4.907	-0.6745	9.801	0.6426	6.149	-2.5053	2.159	1.4839	6.239	-1.5438	3.1223	2.5912	2.513	-0.0993	9.5917	1.4949	0.124	-2.7349	0.299	-0.9495	0.702	-0.3561	-1.66	-0.2126	-0.601	-0.0222	-0.257	-0.1414	0.254	0.0872	0.593	0.2945	1.77	1.1893
0				0	GSE6976	GSM160717		6.87	0.8119	1.541	0.3238	6.555	0.894	2.049	0.699	5.044	0.6456	9.833	0.7559	6.162	0	2.15	0.6745	6.276	0.6745	3.0325	-0.4739	2.4734	-0.8315	9.5737	-0.0275	0.197	-0.0729	0.379	1.0495	0.837	1.2736	-1.39	1.063	-0.534	0.9684	-0.233	0.8283	0.231	-0.9161	0.515	-1.0182	1.3	-1.1397
0				0	GSE6976	GSM160718		6.848	0.7189	1.506	-0.054	6.508	0.7064	1.937	-0.0839	5.087	1.0599	9.78	0.5683	6.161	-0.1927	2.147	0.4047	6.271	0.3747	3.0393	-0.2433	2.511	-0.1362	9.563	-0.9282	0.227	1.021	0.38	1.0744	0.805	0.8873	-1.43	0.874	-0.545	0.8057	-0.237	0.6667	0.237	-0.6543	0.532	-0.7321	1.37	-0.7928
0				0	GSE6976	GSM160719		6.865	0.7908	1.469	-0.4533	6.6	1.0736	1.959	0.0699	5.044	0.6456	9.615	-0.0159	6.169	1.349	2.138	-0.4047	6.278	0.7944	2.9753	-2.429	2.473	-0.8379	9.5833	0.7887	0.216	0.6199	0.362	0.6247	0.794	0.7545	-1.46	0.7323	-0.565	0.5101	-0.244	0.3838	0.244	-0.349	0.532	-0.7321	1.3	-1.1397
0				0	GSE6976	GSM160720		6.986	1.3025	1.598	0.9389	6.658	1.3051	2.142	1.349	5.087	1.0599	10.09	1.6659	6.157	-0.9636	2.16	1.5738	6.264	-0.045	3.0653	0.6446	2.474	-0.8195	9.5753	0.1121	0.243	1.6045	0.411	1.849	0.857	1.5151	-1.32	1.3937	-0.519	1.1901	-0.229	0.9899	0.231	-0.9161	0.511	-1.0856	1.28	-1.2388
0				0	GSE6976	GSM160721		6.86	0.7696	1.555	0.4748	6.492	0.6426	2.035	0.6011	5.087	1.0599	9.935	1.1171	6.158	-0.7708	2.159	1.4839	6.284	1.1541	3.069	0.7727	2.4814	-0.6837	9.5756	0.1374	0.227	1.021	0.388	1.2743	0.826	1.1408	-1.38	1.1102	-0.534	0.9684	-0.235	0.7475	0.236	-0.698	0.527	-0.8163	1.33	-0.9911
0				0	GSE6976	GSM160722		6.85	0.7274	1.468	-0.464	6.57	0.9539	1.979	0.2097	5.044	0.6456	9.64	0.0726	6.165	0.5781	2.143	0.045	6.273	0.4946	2.997	-1.6862	2.474	-0.8195	9.5847	0.9028	0.21	0.4011	0.365	0.6996	0.784	0.6338	-1.43	0.874	-0.562	0.5544	-0.244	0.3838	0.244	-0.349	0.531	-0.7489	1.28	-1.2388
0.0163				0	GSE6976	GSM160723		6.637	-0.1734	1.443	-0.7338	6.285	-0.1836	1.811	-0.9646	5	0.2216	9.453	-0.5895	6.163	0.1927	2.143	0.045	6.258	-0.4047	3.0483	0.064	2.523	0.0854	9.579	0.425	0.201	0.0729	0.341	0.0999	0.732	0.006	-1.58	0.1654	-0.598	0.0222	-0.254	-0.0202	0.252	0	0.574	-0.0252	1.48	-0.2478
0.0117				0	GSE6976	GSM160724		6.683	0.0211	1.481	-0.3238	6.34	0.0359	1.888	-0.4264	5	0.2216	9.564	-0.1965	6.156	-1.1563	2.146	0.3148	6.261	-0.2248	3.0445	-0.064	2.495	-0.4317	9.573	-0.0825	0.183	-0.5834	0.328	-0.2249	0.731	-0.006	-1.54	0.3543	-0.582	0.2587	-0.252	0.0606	0.252	0	0.569	-0.1094	1.54	0.0496
0.044				0	GSE6976	GSM160725		6.673	-0.0211	1.428	-0.8957	6.34	0.0359	1.786	-1.1393	5	0.2216	9.42	-0.7064	6.165	0.5781	2.135	-0.6745	6.268	0.1949	3.0223	-0.8239	2.519	0.0115	9.5597	-1.2115	0.204	0.1823	0.338	0.025	0.735	0.0423	-1.61	0.0236	-0.606	-0.0961	-0.253	0.0202	0.252	0	0.577	0.0252	1.49	-0.1982
1				0	GSE6976	GSM160726		6.45	-0.9642	1.577	0.7123	6.022	-1.2332	1.961	0.0839	4.755	-2.1391	9.541	-0.2779	6.16	-0.3854	2.136	-0.5846	6.2465	-1.0942	3.0623	0.5422	2.5824	1.1814	9.5737	-0.0275	0.185	-0.5105	0.302	-0.8745	0.637	-1.1408	-1.82	-0.9685	-0.672	-1.0719	-0.279	-1.0303	0.278	1.1342	0.65	1.2539	1.74	1.0406
1				0	GSE6976	GSM160727		6.154	-2.2159	1.407	-1.1224	5.755	-2.2989	1.639	-2.1668	4.755	-2.1391	8.877	-2.6289	6.172	1.9271	2.108	-3.1027	6.249	-0.9443	3.0333	-0.4482	2.64	2.246	9.5547	-1.6344	0.146	-1.9326	0.246	-2.2738	0.534	-2.3843	-2.19	-2.7165	-0.79	-2.8164	-0.329	-3.0505	0.319	2.9228	0.743	2.8191	2	2.329
1				0	GSE6976	GSM160728		6.354	-1.3701	1.449	-0.6691	5.954	-1.5046	1.748	-1.4049	4.858	-1.1466	9.152	-1.6552	6.166	0.7708	2.12	-2.0235	6.27	0.3148	3.0243	-0.7556	2.5764	1.0706	9.5777	0.3108	0.167	-1.1669	0.281	-1.3993	0.609	-1.4789	-1.97	-1.6772	-0.706	-1.5745	-0.29	-1.4747	0.288	1.5704	0.674	1.6578	1.78	1.2388
0.0064	0.0009	0	0	0	GSE7760	GSM190733	HuEx-1_0-st-v2	5.544	0.0381	0.8663	-0.3024	5.285	0.0949	0.585	-0.3294	4.858	0.6745	7.055	0.0611	3.553	-0.1686	2.002	0.5593	3.0995	-0.6679	2.8312	0.8998	1.151	-0.5428	7.251	-0.2128	0.181	0	0.333	0.0576	0.732	0.095	-2.35	0.1172	-1	0	-0.475	0.0743	0.48	-0.0409	1.01	-0.1877	2.49	-0.0204
0.0356	0.0077	0	0	0	GSE7760	GSM190734	HuEx-1_0-st-v2	5.515	-0.1001	0.8505	-0.508	5.285	0.0949	0.528	-0.6274	4.907	1.1037	6.919	-0.2411	3.548	-1.8548	1.998	0.4277	3.0715	-1.4014	2.791	0.4464	1.183	0.1809	7.3057	0.4342	0.177	-0.124	0.328	-0.0576	0.714	-0.095	-2.41	-0.1172	-1	0	-0.481	-0.0531	0.483	0.0204	1.04	0.0939	2.5	0.0204
0.9999	0.9998	1	0	0	GSE7760	GSM190735	HuEx-1_0-st-v2	5.346	-0.9057	0.8674	-0.2881	5.087	-0.9207	0.519	-0.6745	4.755	-0.2278	6.755	-0.6056	3.556	0.8431	1.968	-0.5593	3.098	-0.7072	2.6923	-0.666	1.2234	1.0934	7.255	-0.1654	0.163	-0.5582	0.293	-0.8639	0.639	-0.8863	-2.7	-1.2504	-1.12	-1.1742	-0.527	-1.0298	0.529	0.9602	1.14	1.0324	2.71	0.8778
0.9999	0.9998	1	0	0	GSE7760	GSM190736	HuEx-1_0-st-v2	5.313	-1.063	0.8375	-0.6771	5.087	-0.9207	0.485	-0.8523	4.755	-0.2278	6.6	-0.9501	3.555	0.5059	1.966	-0.6251	3.09	-0.9168	2.6763	-0.8463	1.224	1.1081	7.26	-0.1062	0.181	0	0.297	-0.7718	0.626	-1.0234	-2.69	-1.2113	-1.12	-1.1742	-0.532	-1.1359	0.536	1.1032	1.15	1.1263	2.69	0.7961
0.9999	1	1	0	0	GSE7760	GSM190737	HuEx-1_0-st-v2	5.528	-0.0381	0.8332	-0.733	5.285	0.0949	0.557	-0.4758	4.907	1.1037	6.919	-0.2411	3.552	-0.5059	1.984	-0.0329	3.095	-0.7858	2.734	-0.1957	1.193	0.4071	7.326	0.6745	0.159	-0.6822	0.279	-1.1864	0.614	-1.1501	-2.72	-1.3285	-1.12	-1.1742	-0.532	-1.1359	0.541	1.2053	1.17	1.314	2.92	1.7351
0	0	0	0	0	GSE7760	GSM190738	HuEx-1_0-st-v2	5.648	0.5339	1.016	1.6449	5.358	0.4693	0.931	1.4797	4.755	-0.2278	7.426	0.8856	3.552	-0.5059	1.989	0.1316	3.1625	0.9823	2.781	0.3337	1.1424	-0.7384	7.2397	-0.3472	0.236	1.7056	0.379	1.1173	0.81	0.9179	-2.11	1.055	-0.911	0.8709	-0.451	0.5839	0.447	-0.715	0.961	-0.6476	2.17	-1.3269
1	0.9994	1	0	0	GSE7760	GSM190739	HuEx-1_0-st-v2	5.401	-0.6435	0.8924	0.0371	5.129	-0.7053	0.648	0	4.7	-0.7095	6.845	-0.4056	3.55	-1.1804	1.915	-2.3031	3.138	0.3405	2.591	-1.8066	1.223	1.0855	7.1513	-1.3931	0.155	-0.8063	0.272	-1.3477	0.575	-1.5615	-2.8	-1.6411	-1.2	-1.957	-0.57	-1.9427	0.575	1.8999	1.25	2.0649	2.91	1.6943
0	0	0	0	0	GSE7760	GSM190740	HuEx-1_0-st-v2	5.748	1.0105	1.071	2.3604	5.426	0.8181	0.957	1.6156	4.858	0.6745	7.728	1.5568	3.555	0.5059	2.033	1.5793	3.11	-0.3929	2.8843	1.4968	1.126	-1.1081	7.3413	0.8562	0.252	2.2018	0.427	2.2231	0.936	2.2474	-1.93	1.7583	-0.837	1.595	-0.402	1.6242	0.399	-1.6956	0.86	-1.5956	2.02	-1.9393
1	1	1	0	0	GSE7760	GSM190741	HuEx-1_0-st-v2	5.294	-1.1535	0.8614	-0.3662	5.044	-1.1412	0.568	-0.4183	4.644	-1.2001	6.658	-0.8212	3.561	2.5293	1.925	-1.9741	3.142	0.4453	2.603	-1.6714	1.239	1.4474	7.138	-1.5505	0.142	-1.2094	0.266	-1.4859	0.577	-1.5404	-2.87	-1.9146	-1.2	-1.957	-0.572	-1.9852	0.576	1.9203	1.23	1.8772	2.78	1.1636
0.0002	0	0	0	0	GSE7760	GSM190742	HuEx-1_0-st-v2	5.574	0.1811	1.008	1.5409	5.248	-0.0949	0.807	0.8313	4.755	-0.2278	7.34	0.6945	3.555	0.5059	1.986	0.0329	3.128	0.0786	2.7685	0.1929	1.174	-0.0226	7.282	0.1542	0.219	1.1784	0.359	0.6566	0.769	0.4853	-2.3	0.3126	-0.964	0.3523	-0.463	0.3291	0.465	-0.3473	0.999	-0.291	2.33	-0.6736
0	0.0002	0	0	0	GSE7760	GSM190743	HuEx-1_0-st-v2	5.941	1.9305	1.209	4.1556	5.585	1.6337	1.134	2.5411	4.907	1.1037	8.17	2.5391	3.545	-2.8666	2.025	1.3161	3.1435	0.4846	2.812	0.6829	1.106	-1.5604	7.401	1.563	0.225	1.3645	0.372	0.9561	0.826	1.0868	-2.11	1.055	-0.899	0.9883	-0.428	1.0722	0.426	-1.144	0.938	-0.8635	2.3	-0.7961
0.0001	0.0001	0	0	0	GSE7760	GSM190744	HuEx-1_0-st-v2	5.478	-0.2765	0.8867	-0.0371	5.209	-0.2949	0.615	-0.1725	4.807	0.2278	7	-0.0611	3.559	1.8548	2.007	0.7238	3.103	-0.5763	2.807	0.6266	1.176	0.0226	7.2783	0.1104	0.21	0.8993	0.36	0.6796	0.779	0.5909	-2.29	0.3517	-0.954	0.4501	-0.454	0.5202	0.457	-0.5107	0.977	-0.4975	2.27	-0.9186
0.9969	0.9933	1	0	0	GSE7760	GSM190745	HuEx-1_0-st-v2	5.336	-0.9533	0.8379	-0.6719	5.087	-0.9207	0.519	-0.6745	4.755	-0.2278	6.687	-0.7567	3.553	-0.1686	1.975	-0.329	3.098	-0.7072	2.6963	-0.621	1.202	0.6106	7.278	0.1062	0.175	-0.1861	0.3	-0.7026	0.657	-0.6964	-2.62	-0.9378	-1.08	-0.7828	-0.51	-0.6688	0.517	0.715	1.12	0.8447	2.66	0.6736
1	1	1	0	0	GSE7760	GSM190746	HuEx-1_0-st-v2	5.379	-0.7484	0.8523	-0.4846	5.129	-0.7053	0.648	0	4.7	-0.7095	6.741	-0.6367	3.549	-1.5176	1.911	-2.4347	3.177	1.3621	2.643	-1.2208	1.194	0.4297	7.0817	-2.2176	0.143	-1.1784	0.267	-1.4629	0.567	-1.646	-2.83	-1.7583	-1.2	-1.957	-0.579	-2.1338	0.585	2.1042	1.26	2.1587	2.83	1.3677
0.668	0.0334	0	1	0	GSE7760	GSM190747	HuEx-1_0-st-v2	5.652	0.5529	0.9201	0.3974	5.392	0.6437	0.729	0.4235	4.907	1.1037	7.18	0.3389	3.556	0.8431	1.963	-0.7238	3.167	1.1001	2.7123	-0.4407	1.1713	-0.0825	7.1967	-0.8562	0.181	0	0.311	-0.4492	0.672	-0.5381	-2.46	-0.3126	-1.05	-0.4892	-0.509	-0.6476	0.514	0.6537	1.09	0.5632	2.52	0.1021
0	0.0001	0	0	0	GSE7760	GSM190748	HuEx-1_0-st-v2	5.684	0.7055	1.047	2.0482	5.358	0.4693	0.933	1.4902	4.807	0.2278	7.555	1.1723	3.553	-0.1686	2.023	1.2503	3.149	0.6287	2.849	1.0997	1.13	-1.0177	7.3647	1.1326	0.249	2.1087	0.402	1.6472	0.851	1.3505	-2.09	1.1331	-0.89	1.0763	-0.426	1.1147	0.431	-1.0419	0.926	-0.9761	2.11	-1.5718
0.0041	0	0	0	0	GSE7760	GSM190749	HuEx-1_0-st-v2	5.558	0.1049	1.031	1.8401	5.248	-0.0949	0.951	1.5843	4.644	-1.2001	7.322	0.6545	3.554	0.1686	1.966	-0.6251	3.151	0.681	2.7343	-0.1929	1.168	-0.1583	7.212	-0.6745	0.215	1.0544	0.352	0.4953	0.738	0.1583	-2.28	0.3907	-0.991	0.0881	-0.476	0.0531	0.481	-0.0204	1.02	-0.0939	2.39	-0.4287
0	0.1153	0	0	0	GSE7760	GSM190750	HuEx-1_0-st-v2	5.858	1.5349	1.155	3.4531	5.492	1.1566	1.041	2.0548	4.858	0.6745	7.989	2.1368	3.559	1.8548	2.052	2.2044	3.122	-0.0786	2.8743	1.3842	1.1144	-1.3716	7.4187	1.7719	0.242	1.8917	0.409	1.8084	0.906	1.9308	-2.06	1.2504	-0.847	1.4971	-0.404	1.5818	0.406	-1.5526	0.874	-1.4642	2.05	-1.8168
0.999	0.9875	1	0	0	GSE7761	GSM188687	HuEx-1_0-st-v1	6.351	-0.3123	1.601	0.6745	5.807	-1.0307	1.722	-0.3274	4.907	0.6745	9.773	0.3527	5.872	-0.8584	2.333	0.5519	5.913	-1.0557	3.4363	2.1	2.1011	1.2374	9.6887	-0.1585	0.171	-0.6705	0.295	-0.872	0.644	-1.0581	-2.1	-0.8188	-0.752	-0.7719	-0.31	-0.6459	0.316	1.0108	0.74	1.3634	1.98	1.8887
0.9734	1	1	0	0	GSE7761	GSM188688	HuEx-1_0-st-v1	6.508	0.394	1.48	-1.3014	6.129	0.868	1.808	0.1182	4.954	0.6745	9.455	-0.8066	5.942	0.9274	2.329	-0.8165	5.9805	-0.1967	3.273	-0.9737	2.0261	-1.0141	9.7603	-0.5677	0.164	-1.0786	0.292	-0.9833	0.664	-0.7168	-1.99	-0.0682	-0.739	-0.5178	-0.312	-0.7452	0.309	0.6384	0.682	0	1.69	-0.601
0.1194	0.2589	0	0	0	GSE7761	GSM188689	HuEx-1_0-st-v1	6.43	0.2655	1.446	-0.6323	6.044	0.6527	1.74	0.2321	4.907	0.6745	9.317	-0.9549	5.843	1.0896	2.302	-1.322	5.872	1.5329	3.2805	-0.9509	2.064	-0.5504	9.6427	-0.8968	0.18	-0.1458	0.319	0.0186	0.7	-0.1024	-1.92	0.4094	-0.724	-0.2247	-0.316	-0.944	0.307	0.532	0.675	-0.1645	1.63	-1.1161
0	0	0	0	0	GSE7761	GSM188690	HuEx-1_0-st-v1	6.506	0.3464	1.575	0.359	6.066	0.1746	1.878	0.6745	4.907	-0.6745	9.745	0.3946	5.926	-0.3372	2.341	0.6745	5.975	0.0519	3.3433	0.4216	2.046	-1.633	9.7597	0.3941	0.202	1.1369	0.353	1.2802	0.794	1.5018	-1.85	0.887	-0.652	1.1822	-0.266	1.5402	0.265	-1.7023	0.621	-1.4339	1.66	-0.8585
0	0.0004	0	0	0	GSE7761	GSM188691	HuEx-1_0-st-v1	6.559	0.9476	1.639	1.0316	6.066	0.715	1.89	0.3916	4.954	0.6604	10.03	1.1948	5.987	-1.5176	2.372	2.7542	6.0325	-0.6527	3.439	1.6455	2.1174	0.0897	9.8803	0.7063	0.196	0.7871	0.343	0.9091	0.762	0.9557	-1.88	0.6823	-0.67	0.8305	-0.278	0.944	0.277	-1.064	0.653	-0.6817	1.73	-0.2576
0.9995	0.9994	1	0	0	GSE7761	GSM188692	HuEx-1_0-st-v1	6.153	-1.1744	1.433	-1.0367	5.644	-1.333	1.474	-1.942	4.858	-0.6745	9.19	-0.8491	5.808	0.6745	2.338	-0.4985	5.818	-2.0235	3.4075	-0.0186	2.09	1.2311	9.6723	0.0247	0.17	-0.7288	0.31	-0.3154	0.683	-0.3925	-2.2	-1.5012	-0.774	-1.2018	-0.308	-0.5465	0.303	0.3192	0.733	1.1988	1.93	1.4595
0	0.0001	0	0	0	GSE7761	GSM188693	HuEx-1_0-st-v1	6.392	0	1.596	0.7317	5.858	-0.6745	1.813	1.112	4.858	0	9.82	1.0385	5.865	-0.8431	2.348	0.882	5.9025	-0.5555	3.3865	0.8616	2.037	-0.3617	9.7227	1.2649	0.204	1.2535	0.358	1.4657	0.791	1.4506	-1.82	1.0918	-0.649	1.2409	-0.266	1.5402	0.269	-1.4895	0.639	-1.0108	1.65	-0.9444
1	1	1	0	0	GSE7761	GSM188694	HuEx-1_0-st-v1	6.343	-0.6307	1.475	-0.7761	5.883	-0.6745	1.718	-0.5437	4.907	0	9.397	-0.6745	5.887	1.0117	2.279	-2.2483	5.918	0.3174	3.214	-1.3049	2.14	1.573	9.647	-1.4022	0.156	-1.545	0.275	-1.6142	0.611	-1.6212	-2.25	-1.8423	-0.822	-2.1397	-0.344	-2.3351	0.339	2.2343	0.759	1.81	1.97	1.8029
0.0116	0.0001	0	0	0	GSE7761	GSM188695	HuEx-1_0-st-v1	6.483	0.3827	1.488	-1.217	6.044	0.5646	1.706	-0.6812	5	1.9546	9.568	-0.4469	5.862	0.5059	2.359	-0.3854	5.891	-1.8886	3.388	-0.2984	2.013	0	9.7317	-0.6745	0.181	-0.0875	0.322	0.1299	0.725	0.3242	-1.96	0.1365	-0.71	0.0489	-0.291	0.2981	0.287	-0.532	0.672	-0.2351	1.75	-0.0859
0.2032	0.2567	0	0	0	GSE7761	GSM188696	HuEx-1_0-st-v1	6.386	-0.1374	1.536	-0.0442	5.931	-0.4042	1.785	0.0252	4.858	-0.6745	9.558	-0.2515	5.879	0	2.322	-0.1226	5.921	-0.1173	3.2873	-0.751	2.049	0.0985	9.6897	-0.1189	0.181	-0.0875	0.316	-0.0928	0.684	-0.3754	-1.98	0	-0.719	-0.127	-0.299	-0.0994	0.297	0	0.683	0.0235	1.75	-0.0859
0	0	0	0	0	GSE7761	GSM188697	HuEx-1_0-st-v1	6.487	0.2449	1.595	0.5237	6.022	0.259	1.895	0.9748	4.858	-0.7032	9.811	0.6184	5.932	-0.7588	2.351	0.7455	5.969	-1.4895	3.327	0.0858	2.028	-0.9766	9.7656	-0.2812	0.198	0.9037	0.349	1.1318	0.796	1.5359	-1.85	0.887	-0.667	0.8891	-0.268	1.4408	0.268	-1.5427	0.631	-1.1988	1.66	-0.8585
0.0004	0.9291	0	0	1	GSE7761	GSM188698	HuEx-1_0-st-v1	6.459	0.5736	1.613	0.7757	5.954	0	1.892	1.0623	4.858	-0.6745	9.845	0.6457	5.831	-0.1557	2.334	0.4047	5.868	1.0424	3.4163	0.8357	2.0917	0.2447	9.7147	0.948	0.2	1.0203	0.336	0.6494	0.721	0.256	-1.93	0.3412	-0.712	0.0098	-0.296	0.0497	0.299	0.1064	0.691	0.2116	1.8	0.3434
0	0.0001	0	0	0	GSE7761	GSM188699	HuEx-1_0-st-v1	6.619	1.3763	1.659	1.2728	6.129	0.6745	1.93	1.0776	4.954	0	10.06	1.5248	5.919	-1.5176	2.348	1.1037	5.9515	-2.3867	3.3883	1.0539	2.0694	-0.8041	9.7727	0.8706	0.201	1.0786	0.337	0.6865	0.742	0.6144	-1.87	0.7506	-0.668	0.8696	-0.279	0.8943	0.285	-0.6384	0.663	-0.4466	1.74	-0.1717
0.826	0.0488	0	1	0	GSE7761	GSM188700	HuEx-1_0-st-v1	6.355	-0.1666	1.539	-0.5555	5.954	0.0666	1.907	0.4973	4.7	-2.9087	9.451	-1.0368	6.001	0.8431	2.342	-0.6183	6.0385	-0.1305	3.3135	-0.9894	2.107	-0.1755	9.8107	-1.5659	0.167	-0.9037	0.304	-0.5381	0.682	-0.4096	-1.98	0	-0.736	-0.4592	-0.307	-0.4968	0.301	0.2128	0.677	-0.1175	1.69	-0.601
1	1	1	0	0	GSE7761	GSM188701	HuEx-1_0-st-v1	6.108	-1.4125	1.379	-1.7112	5.672	-1.1843	1.471	-1.9616	4.858	-0.6745	8.925	-1.55	5.816	2.2162	2.313	-1.9648	5.829	-0.7869	3.3093	-2.1058	2.1014	1.3988	9.6633	-0.4192	0.144	-2.2446	0.26	-2.1708	0.592	-1.9455	-2.4	-2.8658	-0.863	-2.9409	-0.346	-2.4345	0.342	2.3939	0.797	2.7033	2.06	2.5756
0.1978	1	0	0	1	GSE7761	GSM188702	HuEx-1_0-st-v1	6.36	-0.2767	1.464	-0.7774	5.954	0	1.715	-0.6745	4.858	0	9.349	-0.6424	5.87	0	2.33	-0.0519	5.8985	-0.8729	3.3313	0	2.0264	-0.5838	9.6897	-0.1573	0.166	-0.962	0.307	-0.4267	0.693	-0.2219	-1.96	0.1365	-0.712	0.0098	-0.298	-0.0497	0.294	-0.1596	0.669	-0.3056	1.73	-0.2576
1	0.9991	1	0	0	GSE7761	GSM188703	HuEx-1_0-st-v1	6.504	0.7796	1.651	0.85	5.977	0.2185	1.895	0.6745	4.907	0	10.05	0.9568	5.871	-0.7869	2.31	-0.5059	5.89	-1.9044	3.3063	-0.0542	2.127	1.2632	9.74	1.0117	0.169	-0.7871	0.285	-1.2431	0.63	-1.297	-2.11	-0.887	-0.79	-1.5144	-0.328	-1.5402	0.327	1.5959	0.763	1.904	1.97	1.8029
0	0.0001	0	0	0	GSE7761	GSM188704	HuEx-1_0-st-v1	6.372	-0.1483	1.611	0.5865	5.833	-0.4896	1.78	-0.1821	4.858	0	9.839	0.6745	5.852	-1.1804	2.384	0.819	5.9065	0.2023	3.479	1.1896	2.0004	-0.237	9.7803	2.4066	0.212	1.7199	0.356	1.3915	0.797	1.553	-1.86	0.8188	-0.653	1.1627	-0.265	1.5899	0.269	-1.4895	0.641	-0.9638	1.66	-0.8585
0.9702	0.0775	0	1	0	GSE7761	GSM188705	HuEx-1_0-st-v1	6.418	0.0225	1.476	-0.7077	6.022	0.0556	1.765	-0.0868	4.858	-0.6745	9.375	-0.7658	5.885	0.7358	2.31	-0.8584	5.923	0.1173	3.2665	-1.1481	2.0387	-0.1269	9.6677	-0.9904	0.166	-0.962	0.295	-0.872	0.673	-0.5632	-1.99	-0.0682	-0.734	-0.4201	-0.307	-0.4968	0.3	0.1596	0.674	-0.1881	1.72	-0.3434
0.0398	0.0019	0	0	0	GSE7761	GSM188706	HuEx-1_0-st-v1	6.339	-0.8058	1.558	-0.0635	5.833	-0.8168	1.745	-0.5022	4.858	-0.7032	9.644	-0.05	5.934	-0.4216	2.343	0.1775	5.975	-0.815	3.3563	0.6598	2.1073	0.5526	9.7937	1.2354	0.186	0.2041	0.326	0.2783	0.71	0.0683	-2.03	-0.3412	-0.722	-0.1856	-0.289	0.3975	0.29	-0.3724	0.688	0.141	1.78	0.1717
1	1	1	0	0	GSE7761	GSM188707	HuEx-1_0-st-v1	6.178	-2.4112	1.56	0.3288	5.615	-2.4586	1.543	-0.8438	4.807	-2.0785	9.572	-0.1819	5.831	-0.1557	2.329	0.1349	5.851	-1.0424	3.4745	1.6023	2.1654	2.3586	9.684	0.1614	0.178	-0.2624	0.299	-0.7236	0.64	-1.1263	-2.21	-1.5694	-0.793	-1.5731	-0.321	-1.1924	0.327	1.5959	0.768	2.0216	2.04	2.4038
0.0219	0.1172	0	0	0	GSE7761	GSM188708	HuEx-1_0-st-v1	6.6	1.2031	1.556	0.1523	6.17	0.9998	1.966	1.3567	4.954	0	9.776	0.5059	5.931	0.5059	2.308	-1.349	5.9765	0.2075	3.2433	-0.9836	2.091	-0.0355	9.6957	-1.952	0.177	-0.3207	0.316	-0.0928	0.706	0	-1.88	0.6823	-0.695	0.342	-0.296	0.0497	0.293	-0.2128	0.656	-0.6112	1.66	-0.8585
0.9944	0.9927	1	0	0	GSE7761	GSM188709	HuEx-1_0-st-v1	6.317	-0.3741	1.574	0	5.781	-0.935	1.674	-0.9511	4.907	0	9.7	-0.0771	5.993	-0.5059	2.361	1.5176	6.031	-0.7833	3.4455	1.782	2.17	1.4387	9.881	0.7291	0.177	-0.3207	0.295	-0.872	0.654	-0.8874	-2.14	-1.0918	-0.751	-0.7523	-0.308	-0.5465	0.313	0.8512	0.734	1.2223	1.9	1.2019
0.7788	0.5189	1	0	0	GSE7761	GSM188710	HuEx-1_0-st-v1	6.318	-0.3015	1.552	0.4497	5.833	-0.3293	1.796	0.1564	4.807	-1.3765	9.484	-0.0714	5.804	-0.0964	2.341	-0.3226	5.836	0	3.377	-0.6665	2.013	0.0935	9.6767	0.2392	0.184	0.0875	0.313	-0.2041	0.695	-0.1877	-2.07	-0.6141	-0.755	-0.8305	-0.312	-0.7452	0.306	0.4788	0.716	0.7992	1.85	0.7727
0.0001	0	0	0	0	GSE7761	GSM188711	HuEx-1_0-st-v1	6.357	-0.3027	1.512	-0.2286	5.883	-0.4988	1.729	-0.4193	4.907	0.6745	9.529	0	5.87	0	2.331	0	5.9175	0.6348	3.3633	0.499	2.062	0.1595	9.6926	-0.0302	0.196	0.7871	0.337	0.6865	0.74	0.5802	-1.93	0.3412	-0.68	0.6351	-0.279	0.8943	0.28	-0.9044	0.652	-0.7052	1.71	-0.4293
0	0	0	0	0	GSE7761	GSM188712	HuEx-1_0-st-v1	6.395	-0.1752	1.555	-0.037	5.907	-0.4465	1.785	-0.0826	4.907	0	9.667	0	5.874	-0.4497	2.343	1.349	5.8995	-1.1506	3.36	0.6745	2.0551	-0.4516	9.744	1.1155	0.22	2.1863	0.369	1.8739	0.822	1.9796	-1.83	1.0235	-0.66	1.0259	-0.269	1.3911	0.269	-1.4895	0.638	-1.0343	1.66	-0.8585
0	0	0	0	0	GSE7761	GSM188713	HuEx-1_0-st-v1	6.462	0.2822	1.59	0.2786	5.977	0.2298	1.912	0.7082	4.858	0	9.776	0.4138	5.857	-0.3372	2.375	0.3854	5.905	0	3.4583	0.8503	1.963	-0.9368	9.7457	0.2122	0.196	0.7871	0.359	1.5029	0.798	1.57	-1.8	1.2282	-0.651	1.2018	-0.268	1.4408	0.268	-1.5427	0.628	-1.2694	1.63	-1.1161
0	0	0	0	0	GSE7761	GSM188714	HuEx-1_0-st-v1	6.44	0.1324	1.574	0.3759	6.022	0.0556	1.912	0.7361	4.755	-3.5101	9.662	0.0408	5.879	0	2.328	0.2453	5.924	0.2346	3.2953	-0.598	2.0194	-0.5503	9.6957	0.1189	0.195	0.7288	0.345	0.9833	0.775	1.1775	-1.83	1.0235	-0.671	0.811	-0.269	1.3911	0.268	-1.5427	0.626	-1.3164	1.62	-1.2019
1	1	1	0	0	GSE7761	GSM188715	HuEx-1_0-st-v1	6.433	-0.1384	1.604	0.6666	5.931	-0.259	1.839	0.4234	4.858	-0.7032	9.804	0.5904	5.94	0.5902	2.346	0.3905	5.997	1.6581	3.369	0.9099	2.101	0.4302	9.8003	1.595	0.16	-1.3118	0.278	-1.5029	0.631	-1.2799	-2.16	-1.2282	-0.794	-1.5926	-0.322	-1.2421	0.318	1.1172	0.73	1.1283	1.85	0.7727
0	0	0	0	0	GSE7761	GSM188716	HuEx-1_0-st-v1	6.404	-0.0106	1.546	0.2108	5.954	0	1.818	0.6581	4.858	-0.6745	9.626	-0.0182	5.831	-0.1557	2.326	-0.027	5.8675	0.9811	3.36	0.0954	2.0854	0.0624	9.682	0.1115	0.218	2.0697	0.368	1.8368	0.806	1.7066	-1.78	1.3647	-0.664	0.9477	-0.277	0.9937	0.28	-0.9044	0.638	-1.0343	1.61	-1.2878
1	1	1	0	0	GSE7761	GSM188717	HuEx-1_0-st-v1	6.244	-1.7101	1.411	-0.9274	5.807	-1.0661	1.546	-0.8274	4.907	0.6745	9.127	-1.5309	5.843	1.0896	2.306	-1.1062	5.8565	-0.3679	3.352	-0.0099	2.1324	1.4114	9.65	-0.7084	0.158	-1.4284	0.288	-1.1318	0.623	-1.4164	-2.23	-1.7059	-0.818	-2.0616	-0.338	-2.037	0.332	1.8619	0.752	1.6455	1.95	1.6312
1	1	1	0	0	GSE7761	GSM188718	HuEx-1_0-st-v1	6.416	0.1168	1.418	-0.8684	6.044	0.6527	1.697	-0.0027	4.954	1.9684	9.202	-1.3035	5.842	0.9858	2.301	-1.376	5.865	0.6745	3.2873	-0.862	2.078	-0.1485	9.6127	-1.6654	0.154	-1.6616	0.27	-1.7997	0.61	-1.6383	-2.12	-0.9553	-0.808	-1.8662	-0.352	-2.7326	0.345	2.5535	0.751	1.622	1.81	0.4293
0	0.0002	0	0	0	GSE7761	GSM188719	HuEx-1_0-st-v1	6.386	-0.2018	1.61	0.7504	5.858	-0.6962	1.824	0.6909	4.858	-0.6745	9.799	0.5062	5.826	-0.6745	2.339	0.6745	5.85	-1.165	3.407	0.714	2.061	-0.6365	9.6997	0.5637	0.212	1.7199	0.366	1.7626	0.792	1.4676	-1.83	1.0235	-0.666	0.9087	-0.281	0.7949	0.281	-0.8512	0.656	-0.6112	1.69	-0.601
0	0.1607	0	0	0	GSE7761	GSM188720	HuEx-1_0-st-v1	6.468	0.6692	1.67	1.2562	5.977	0.1668	1.991	1.6029	4.807	-2.0785	9.919	0.87	5.829	-0.3632	2.336	0.5126	5.861	0.184	3.3993	0.612	2.059	-0.6939	9.669	-0.2216	0.207	1.4284	0.347	1.0576	0.752	0.785	-1.88	0.6823	-0.685	0.5374	-0.29	0.3478	0.29	-0.3724	0.669	-0.3056	1.71	-0.4293
1	0.5833	1	0	0	GSE7761	GSM188721	HuEx-1_0-st-v1	6.45	0.5015	1.607	0.8574	5.977	0.1616	1.971	3.9923	4.807	-0.702	9.786	0.9172	5.869	-0.1686	2.299	-1.6603	5.917	0.5951	3.2463	-1.3256	2.07	0.3263	9.643	-2.17	0.157	-1.4867	0.278	-1.5029	0.602	-1.7748	-2.09	-0.7506	-0.782	-1.3581	-0.328	-1.5402	0.327	1.5959	0.744	1.4574	1.92	1.3736
0.0018	0.0029	0	0	0	GSE7761	GSM188722	HuEx-1_0-st-v1	6.454	0.3416	1.574	0.1386	5.954	0	1.755	-0.2891	4.954	0.6745	9.79	0.3073	5.87	-0.8993	2.345	1.4614	5.908	-0.4761	3.42	1.4879	2.073	-0.0238	9.734	0.8561	0.188	0.3207	0.326	0.2783	0.718	0.2048	-1.98	0	-0.719	-0.127	-0.3	-0.149	0.303	0.3192	0.697	0.3526	1.81	0.4293
1	1	1	0	0	GSE7761	GSM188723	HuEx-1_0-st-v1	6.176	-1.0859	1.399	-2.522	5.728	-1.0142	1.558	-1.6795	4.858	0	9.036	-2.6483	5.872	2.1921	2.335	-1.5417	5.902	-0.4047	3.365	-0.6745	2.1084	1.7865	9.7277	-0.9278	0.139	-2.5361	0.266	-1.9481	0.603	-1.7578	-2.32	-2.32	-0.825	-2.1984	-0.333	-1.7886	0.325	1.4895	0.752	1.6455	2	2.0604
0	0.0008	0	0	0	GSE7761	GSM188724	HuEx-1_0-st-v1	6.567	0.7669	1.575	0.387	6.109	0.4951	1.846	0.3666	5	3.2348	9.855	0.5832	5.872	-0.8584	2.336	0.7358	5.917	-0.5865	3.3325	0.1148	2.0364	-0.1783	9.7117	0.7527	0.202	1.1369	0.347	1.0576	0.764	0.9898	-1.83	1.0235	-0.664	0.9477	-0.272	1.2421	0.272	-1.3299	0.641	-0.9638	1.65	-0.9444
0.0012	0.0028	0	0	0	GSE7761	GSM188725	HuEx-1_0-st-v1	6.729	1.9631	1.702	2.2219	6.248	1.5454	2.105	3.0426	4.954	0.6745	10.28	2.4958	5.929	-1.2647	2.331	-0.6745	5.982	-0.0281	3.285	-0.7383	2.0317	-0.9053	9.759	-0.638	0.183	0.0292	0.323	0.167	0.704	-0.0341	-1.84	0.9553	-0.696	0.3224	-0.294	0.149	0.293	-0.2128	0.674	-0.1881	1.78	0.1717
0.651	0.255	0	1	0	GSE7761	GSM188726	HuEx-1_0-st-v1	6.724	3.3884	1.456	-0.548	6.358	2.93	1.585	-0.6144	5.17	7.9149	9.699	0.2031	5.826	-0.6745	2.328	0.0809	5.851	-1.0424	3.3323	-0.2698	2.03	-1.5262	9.6907	0.3331	0.183	0.0292	0.306	-0.4638	0.676	-0.512	-2.05	-0.4776	-0.756	-0.85	-0.314	-0.8446	0.312	0.798	0.726	1.0343	2	2.0604
0.9949	0.987	1	0	0	GSE7761	GSM188727	HuEx-1_0-st-v1	6.492	0.2188	1.475	-0.7289	6.129	0.6745	1.822	0.2403	4.907	-0.6745	9.412	-0.8001	5.936	1.349	2.313	-1.0424	5.9895	1.5565	3.249	-0.9028	2.061	-1.1005	9.7366	-0.449	0.165	-1.0203	0.29	-1.0576	0.664	-0.7168	-2.03	-0.3412	-0.752	-0.7719	-0.308	-0.5465	0.303	0.3192	0.684	0.047	1.74	-0.1717
0.0004	0.0001	0	0	0	GSE7761	GSM188728	HuEx-1_0-st-v1	6.374	-0.0628	1.531	-0.6824	5.931	-0.0666	1.774	-0.3295	4.858	-0.6885	9.543	-0.6822	5.996	0	2.35	0.281	6.032	-0.6962	3.361	0.0079	2.1104	-0.0897	9.8633	0.1517	0.186	0.2041	0.327	0.3154	0.743	0.6314	-1.99	-0.0682	-0.693	0.3811	-0.277	0.9937	0.278	-1.0108	0.652	-0.7052	1.73	-0.2576
0.9977	0.6489	1	0	0	GSE7761	GSM188729	HuEx-1_0-st-v1	6.114	-1.3807	1.487	-0.3622	5.615	-1.4871	1.6	-1.1209	4.755	-2.0923	9.243	-0.7089	5.807	0.4818	2.341	-0.3226	5.841	0.5621	3.4093	0.0186	2.0781	1.0546	9.6713	-0.0247	0.173	-0.5539	0.307	-0.4267	0.68	-0.4437	-2.18	-1.3647	-0.774	-1.2018	-0.311	-0.6956	0.314	0.9044	0.736	1.2694	1.91	1.2878
0	0.0023	0	0	0	GSE7761	GSM188730	HuEx-1_0-st-v1	6.492	0.8647	1.451	-0.926	6.087	0.9345	1.758	0.1094	4.954	1.3215	9.455	-0.2641	5.871	0.1686	2.329	-0.1038	5.918	0.6745	3.283	-0.7525	1.9864	-1.4178	9.6673	-1.1206	0.181	-0.0875	0.335	0.6123	0.744	0.6485	-1.84	0.9553	-0.683	0.5765	-0.285	0.5962	0.278	-1.0108	0.631	-1.1988	1.64	-1.0302
0.3203	0.462	0	0	0	GSE7761	GSM188731	HuEx-1_0-st-v1	6.256	-1.3928	1.583	0.2218	5.728	-2.147	1.783	-0.0964	4.755	-2.1813	9.62	-0.1174	5.87	-0.8993	2.341	1.2366	5.9005	-1.0713	3.4093	1.3422	2.1124	0.914	9.727	0.6745	0.203	1.1952	0.324	0.2041	0.708	0.0341	-2.01	-0.2047	-0.738	-0.4983	-0.302	-0.2484	0.306	0.4788	0.714	0.7522	1.83	0.601
0.7	0.0011	0	1	0	GSE7761	GSM188732	HuEx-1_0-st-v1	6.262	-0.6745	1.495	-1.1144	5.807	-0.6195	1.713	-0.634	4.807	-0.702	9.364	-1.291	5.863	0.6745	2.353	-0.6745	5.911	0.8094	3.382	-0.3965	2.017	0.0749	9.7477	0.3388	0.164	-1.0786	0.305	-0.501	0.695	-0.1877	-2.05	-0.4776	-0.728	-0.3029	-0.293	0.1987	0.29	-0.3724	0.68	-0.047	1.81	0.4293
1	0.9996	1	0	0	GSE7761	GSM188733	HuEx-1_0-st-v1	6.254	-0.7969	1.442	-1.0836	5.807	-1.0307	1.611	-0.9488	4.858	-0.6745	9.246	-1.1284	5.885	0.7358	2.313	-0.6745	5.919	-0.3519	3.318	-0.1626	2.111	1.4551	9.6776	-0.5962	0.162	-1.1952	0.287	-1.1689	0.649	-0.9727	-2.16	-1.2282	-0.769	-1.1041	-0.312	-0.7452	0.309	0.6384	0.714	0.7522	1.93	1.4595
0.6256	0.0374	0	1	0	GSE7761	GSM188734	HuEx-1_0-st-v1	6.379	-0.5218	1.577	0.2381	5.858	-0.6745	1.752	-0.4332	4.907	0	9.725	0.2742	5.933	-0.5902	2.346	0.3905	5.9825	0.0281	3.389	1.3024	2.107	0.5459	9.7893	1.0002	0.175	-0.4373	0.307	-0.4267	0.683	-0.3925	-2.11	-0.887	-0.735	-0.4397	-0.302	-0.2484	0.303	0.3192	0.716	0.7992	1.86	0.8585
0.5593	0.4611	0	1	0	GSE7761	GSM188735	HuEx-1_0-st-v1	6.313	-0.9772	1.597	0.6408	5.755	-1.4433	1.661	-0.1993	4.858	-0.6745	9.747	0.3486	5.829	-0.3632	2.339	0.6745	5.8605	0.1226	3.4795	1.6681	2.138	1.5736	9.7097	0.8199	0.188	0.3207	0.316	-0.0928	0.693	-0.2219	-2.06	-0.5459	-0.744	-0.6155	-0.305	-0.3975	0.307	0.532	0.722	0.9403	1.93	1.4595
0.0005	0.0111	0	0	0	GSE7761	GSM188736	HuEx-1_0-st-v1	6.494	0.237	1.542	0	6.022	-0.1746	1.782	-0.0698	4.954	0	9.733	0.3516	5.921	-1.1804	2.347	1.0424	5.9745	0	3.3865	1.0293	2.077	-0.5325	9.765	0.5902	0.19	0.4373	0.324	0.2041	0.719	0.2219	-1.9	0.5459	-0.683	0.5765	-0.29	0.3478	0.292	-0.266	0.674	-0.1881	1.75	-0.0859
1	1	1	0	0	GSE7761	GSM188737	HuEx-1_0-st-v1	6.384	-0.0082	1.544	-0.4761	5.931	-0.0666	1.785	-0.2611	4.858	-0.6885	9.564	-0.6013	6.006	1.6862	2.343	-0.5059	6.041	0.087	3.369	0.1758	2.1404	0.679	9.8453	-0.4355	0.128	-3.1774	0.253	-2.4305	0.599	-1.826	-2.28	-2.047	-0.815	-2.003	-0.336	-1.9376	0.328	1.6491	0.745	1.4809	1.88	1.0302
1	1	1	0	0	GSE7761	GSM188738	HuEx-1_0-st-v1	6.206	-0.894	1.467	-0.612	5.7	-1.0356	1.449	-2.1049	4.907	0	9.366	-0.3835	5.806	0.2891	2.335	-0.6745	5.798	-4.2718	3.454	0.9692	2.1574	2.2263	9.6763	0.222	0.165	-1.0203	0.283	-1.3173	0.625	-1.3823	-2.37	-2.6611	-0.831	-2.3156	-0.33	-1.6395	0.328	1.6491	0.797	2.7033	2.12	3.0907
0.0146	0.0018	0	0	0	GSE7761	GSM188739	HuEx-1_0-st-v1	6.314	-0.6745	1.56	0.3201	5.807	-1.0328	1.749	-0.0547	4.858	0	9.637	0.3854	5.862	-1.349	2.344	0.6745	5.9025	-0.5555	3.4013	1.0917	2.083	0.5973	9.7297	1.5666	0.188	0.3207	0.324	0.2041	0.704	-0.0341	-1.98	0	-0.702	0.2052	-0.29	0.3478	0.291	-0.3192	0.687	0.1175	1.79	0.2576
0.9981	0.99	1	0	0	GSE7761	GSM188740	HuEx-1_0-st-v1	6.393	-0.1927	1.442	-1.081	5.977	0.2185	1.678	-0.819	4.954	0.6745	9.295	-0.9293	5.885	0.7869	2.307	-0.6745	5.916	0.1587	3.2773	-0.4474	2.1247	1.2084	9.6923	-0.2257	0.165	-1.0203	0.295	-0.872	0.678	-0.4778	-2.16	-1.2282	-0.775	-1.2213	-0.315	-0.8943	0.312	0.798	0.72	0.8933	1.85	0.7727
0.7643	0.8755	1	0	0	GSE7761	GSM188741	HuEx-1_0-st-v1	6.285	-0.5645	1.586	0.2199	5.755	-0.8793	1.741	-0.4452	4.858	0	9.676	0	5.855	-0.6745	2.37	0.1445	5.908	0.4047	3.4593	0.8666	2.0633	0.9434	9.762	1.2476	0.176	-0.379	0.309	-0.3525	0.676	-0.512	-2.08	-0.6823	-0.736	-0.4592	-0.3	-0.149	0.304	0.3724	0.718	0.8462	1.9	1.2019
0.0002	0.0002	0	0	0	GSE7761	GSM188742	HuEx-1_0-st-v1	6.381	-0.1624	1.573	0.3649	5.883	-0.6467	1.813	0.1819	4.858	-0.6745	9.69	0.1194	5.872	-0.8584	2.339	0.9198	5.9215	-0.0587	3.3943	1.2964	2.0707	0.5733	9.715	0.8835	0.183	0.0292	0.329	0.3896	0.742	0.6144	-1.97	0.0682	-0.689	0.4592	-0.278	0.944	0.279	-0.9576	0.67	-0.2821	1.79	0.2576
0	0	0	0	0	GSE7761	GSM188743	HuEx-1_0-st-v1	6.557	0.7419	1.621	0.9364	6.087	0.629	1.973	1.7428	4.907	0	9.881	0.8987	5.934	-0.4216	2.349	0.6035	5.977	-0.5902	3.3603	0.7383	2.043	-0.6875	9.778	0.3893	0.192	0.5539	0.349	1.1318	0.772	1.1263	-1.87	0.7506	-0.669	0.85	-0.27	1.3414	0.272	-1.3299	0.64	-0.9873	1.69	-0.601
0.9995	0.9537	1	0	0	GSE7761	GSM188744	HuEx-1_0-st-v1	6.391	-0.1487	1.386	-1.1382	5.954	0	1.527	-0.9312	5.087	5.6299	9.243	-1.1792	5.844	1.1933	2.308	-0.9982	5.8525	-0.8584	3.3535	0.0099	2.135	1.4875	9.6786	0.0256	0.169	-0.7871	0.305	-0.501	0.666	-0.6826	-2.13	-1.0235	-0.778	-1.2799	-0.314	-0.8446	0.309	0.6384	0.716	0.7992	1.87	0.9444
0	0.0004	0	0	0	GSE7761	GSM188745	HuEx-1_0-st-v1	6.825	3.254	1.668	1.3707	6.375	2.6265	2.074	2.194	5.044	1.2916	10.24	2.1706	5.924	-0.6745	2.32	-0.6132	5.981	0.6745	3.2653	-0.6745	2.038	-1.917	9.7057	-1.5854	0.188	0.3207	0.331	0.4638	0.737	0.529	-1.78	1.3647	-0.667	0.8891	-0.283	0.6956	0.283	-0.7448	0.643	-0.9168	1.64	-1.0302
0	0.0002	0	0	0	GSE7761	GSM188746	HuEx-1_0-st-v1	6.748	1.9798	1.679	1.6664	6.285	1.9829	2.103	1.7158	4.954	0.6604	10.2	1.85	5.992	-0.6745	2.338	-1.0679	6.045	0.4352	3.295	-1.3779	2.0847	-0.7469	9.81	-1.5871	0.191	0.4956	0.334	0.5752	0.769	1.0751	-1.78	1.3647	-0.66	1.0259	-0.273	1.1924	0.275	-1.1704	0.634	-1.1283	1.65	-0.9444
0	0	0	0	0	GSE7761	GSM188747	HuEx-1_0-st-v1	6.572	1.0422	1.728	2.648	6.109	1.1365	2.127	2.3135	4.755	-2.0923	10.13	1.6373	5.794	-2.0235	2.355	0.4985	5.8465	1.1804	3.4113	0.0611	1.9504	-0.8322	9.6677	-0.2047	0.196	0.7871	0.346	1.0205	0.768	1.0581	-1.78	1.3647	-0.678	0.6742	-0.291	0.2981	0.292	-0.266	0.675	-0.1645	1.67	-0.7727
0.0001	0.0004	0	0	0	GSE7761	GSM188748	HuEx-1_0-st-v1	6.737	2.9833	1.699	1.9092	6.248	2.0656	2.017	4.8308	5	1.9546	10.27	2.6444	5.859	-1.8548	2.341	0.5188	5.897	-0.9919	3.3533	0.3431	2.0473	-0.1459	9.725	1.3662	0.188	0.3207	0.316	-0.0928	0.706	0	-1.84	0.9553	-0.674	0.7523	-0.29	0.3478	0.293	-0.2128	0.684	0.047	1.77	0.0859
1	0.1651	0	1	0	GSE7761	GSM188749	HuEx-1_0-st-v1	6.22	-1.7081	1.486	-0.6745	5.728	-2.147	1.598	-1.3696	4.858	-0.7032	9.329	-0.8444	5.88	0.2248	2.308	-0.6183	5.923	0.7142	3.318	0.1051	2.165	2.1689	9.6977	-0.0869	0.174	-0.4956	0.3	-0.6865	0.661	-0.768	-2.19	-1.4329	-0.783	-1.3776	-0.316	-0.944	0.317	1.064	0.748	1.5514	1.96	1.717
0.0018	0.0002	0	0	0	GSE7761	GSM188750	HuEx-1_0-st-v1	6.378	-0.1196	1.545	-0.3812	5.907	-0.1199	1.774	-0.2226	4.858	0	9.596	-0.331	5.859	0	2.367	0	5.9015	-0.4721	3.4063	0	1.995	-0.3372	9.7607	1.1622	0.18	-0.1458	0.325	0.2412	0.735	0.4949	-1.95	0.2047	-0.707	0.1075	-0.284	0.6459	0.282	-0.798	0.663	-0.4466	1.76	0
0.0003	0	0	0	0	GSE7761	GSM188751	HuEx-1_0-st-v1	6.536	0.612	1.535	-0.0553	6.15	0.7023	1.899	0.6633	4.907	0.6745	9.64	-0.0211	5.874	-0.6132	2.318	-0.3679	5.914	-0.9384	3.27	-1.0811	1.993	-1.1269	9.6447	-1.9016	0.185	0.1458	0.327	0.3154	0.736	0.512	-1.81	1.16	-0.673	0.7719	-0.282	0.7452	0.283	-0.7448	0.64	-0.9873	1.63	-1.1161
0.0052	0.0014	0	0	0	GSE7761	GSM188752	HuEx-1_0-st-v1	6.387	-0.465	1.527	-0.5555	5.907	-0.3956	1.715	-0.7976	4.907	0	9.564	-0.3703	5.937	0.0843	2.342	0.1065	5.979	-0.3653	3.3413	0.3655	2.0784	-0.0063	9.797	1.4166	0.183	0.0292	0.325	0.2412	0.727	0.3584	-2.06	-0.5459	-0.715	-0.0489	-0.288	0.4471	0.287	-0.532	0.682	0	1.77	0.0859
0.9993	0.2201	0	1	0	GSE7761	GSM188753	HuEx-1_0-st-v1	6.399	-0.0637	1.591	0.5902	5.858	-0.6962	1.681	-0.0901	4.954	1.9684	9.864	0.7033	5.823	-0.9858	2.329	0.1349	5.854	-0.6745	3.4033	0.6646	2.1204	1.067	9.6823	0.1191	0.179	-0.2041	0.295	-0.872	0.646	-1.0239	-2.01	-0.2047	-0.761	-0.9477	-0.325	-1.3911	0.329	1.7023	0.758	1.7865	1.93	1.4595
1	1	1	0	0	GSE7761	GSM188754	HuEx-1_0-st-v1	6.43	-0.3464	1.415	-1.3816	6.044	0	1.652	-1.0776	5	0.6601	9.271	-1.3059	5.941	2.1921	2.308	-1.349	5.984	0.9858	3.2585	-0.7693	2.104	0.426	9.707	-1.5359	0.154	-1.6616	0.276	-1.5771	0.633	-1.2458	-2.13	-1.0235	-0.769	-1.1041	-0.318	-1.0433	0.31	0.6916	0.708	0.6112	1.79	0.2576
1	0.9914	1	0	0	GSE7761	GSM188755	HuEx-1_0-st-v1	6.214	-0.9366	1.388	-2.9519	5.781	-0.935	1.48	-2.1571	4.907	0	9.071	-2.5014	6.006	1.6862	2.324	-2.6418	6.0455	0.4787	3.326	-0.727	2.1927	2.0203	9.827	-1.0325	0.153	-1.7199	0.27	-1.7997	0.608	-1.6724	-2.31	-2.2517	-0.819	-2.0811	-0.328	-1.5402	0.322	1.3299	0.752	1.6455	1.98	1.8887
0.004	0.0055	0	0	0	GSE7761	GSM188756	HuEx-1_0-st-v1	6.377	0.0106	1.552	0.4497	5.883	-0.0637	1.729	-0.2802	4.907	0	9.642	0.3465	5.801	-0.6745	2.36	0.7918	5.8305	-0.6183	3.435	0.5656	2.0004	-0.0935	9.6843	0.6165	0.187	0.2624	0.323	0.167	0.721	0.256	-2	-0.1365	-0.719	-0.127	-0.297	0	0.299	0.1064	0.696	0.3291	1.83	0.601
1	1	1	0	0	GSE7761	GSM188757	HuEx-1_0-st-v1	6.358	-0.294	1.466	-0.7545	5.954	0	1.752	0	4.858	0	9.29	-0.8529	5.88	1.6862	2.3	-1.6084	5.924	1.1506	3.222	-1.7038	2.0544	0	9.6373	-2.4135	0.148	-2.0114	0.26	-2.1708	0.589	-1.9967	-2.16	-1.2282	-0.81	-1.9053	-0.338	-2.037	0.333	1.9151	0.75	1.5985	1.9	1.2019
0.1257	0.0821	0	0	0	GSE7761	GSM188758	HuEx-1_0-st-v1	6.415	0	1.593	0.3141	5.931	-0.2185	1.829	0.2202	4.858	-0.7032	9.728	0.1524	5.875	-0.3372	2.319	0	5.9155	0.119	3.3103	0	2.072	-0.0477	9.701	0	0.181	-0.0875	0.318	-0.0186	0.699	-0.1195	-2.03	-0.3412	-0.735	-0.4397	-0.306	-0.4471	0.309	0.6384	0.706	0.5642	1.82	0.5151
0.9995	0.0133	0	1	0	GSE7761	GSM188759	HuEx-1_0-st-v1	6.397	-0.0287	1.6	0.4252	5.931	0	1.868	0.4114	4.807	-0.702	9.716	0.1655	5.857	-0.3372	2.352	-0.7227	5.905	0	3.371	-0.5764	2.024	0.2061	9.738	-0.2723	0.17	-0.7288	0.29	-1.0576	0.646	-1.0239	-2.06	-0.5459	-0.757	-0.8696	-0.313	-0.7949	0.315	0.9576	0.732	1.1753	1.88	1.0302
0	0	0	0	0	GSE7761	GSM188760	HuEx-1_0-st-v1	6.522	0.5421	1.663	1.36	6	-0.0556	1.934	0.8592	4.907	0.6745	10.02	1.0469	5.87	-1.1037	2.343	1.165	5.926	0.4692	3.392	1.2533	2.033	-0.2516	9.7137	0.832	0.207	1.4284	0.343	0.9091	0.747	0.6997	-1.87	0.7506	-0.668	0.8696	-0.279	0.8943	0.278	-1.0108	0.657	-0.5877	1.72	-0.3434
0	0	0	0	0	GSE7761	GSM188761	HuEx-1_0-st-v1	6.65	1.4022	1.582	0.3174	6.248	1.5454	1.942	1.4376	4.954	0.6745	9.841	0.7385	5.938	0.2529	2.348	0.5325	5.989	0.7588	3.3043	-0.3605	1.9937	-1.6376	9.7617	-0.4947	0.203	1.1952	0.362	1.6142	0.816	1.8772	-1.8	1.2282	-0.651	1.2018	-0.266	1.5402	0.263	-1.8087	0.607	-1.763	1.55	-1.8029
0	0.1845	0	0	0	GSE7761	GSM188762	HuEx-1_0-st-v1	6.406	0.0106	1.611	0.7588	5.883	-0.5149	1.857	0.8711	4.858	-0.6745	9.79	0.479	5.827	-0.5707	2.335	0.4587	5.852	-0.9198	3.4273	0.9805	2.099	0.4542	9.6767	-0.0256	0.21	1.6033	0.349	1.1318	0.755	0.8362	-1.89	0.6141	-0.689	0.4592	-0.286	0.5465	0.287	-0.532	0.672	-0.2351	1.73	-0.2576
0.0367	0.0045	0	0	0	GSE7761	GSM188763	HuEx-1_0-st-v1	6.544	0.6927	1.705	1.7733	6	-0.3491	1.953	1.2559	4.907	-0.6745	10.14	1.8118	5.917	-1.8548	2.352	1.349	5.9635	-1.1414	3.429	1.6265	2.1264	1.2194	9.7677	0.6873	0.197	0.8454	0.317	-0.0557	0.681	-0.4266	-1.93	0.3412	-0.697	0.3029	-0.3	-0.149	0.304	0.3724	0.705	0.5407	1.82	0.5151
0	0.1225	0	0	0	GSE7761	GSM188764	HuEx-1_0-st-v1	6.573	1.024	1.716	2.2536	6.022	0.4603	2	1.0755	4.907	0	10.24	2.0042	5.987	-1.5176	2.377	3.3162	6.042	0.1741	3.4405	1.677	2.0944	-0.4996	9.9072	1.5855	0.208	1.4867	0.347	1.0576	0.771	1.1093	-1.81	1.16	-0.649	1.2409	-0.275	1.093	0.28	-0.9044	0.643	-0.9168	1.63	-1.1161
0	0.0001	0	0	0	GSE7761	GSM188765	HuEx-1_0-st-v1	6.575	1.058	1.648	1.6488	6.15	1.3543	2.027	1.6618	4.807	-1.3765	9.886	0.9919	5.805	0.0964	2.347	0.0293	5.852	1.7986	3.356	-1.1126	1.969	-0.5567	9.6867	0.7324	0.198	0.9037	0.35	1.1689	0.78	1.2629	-1.82	1.0918	-0.686	0.5178	-0.288	0.4471	0.287	-0.532	0.653	-0.6817	1.61	-1.2878
0	0	0	0	0	GSE7761	GSM188766	HuEx-1_0-st-v1	6.753	3.1217	1.612	0.9146	6.34	2.712	1.992	4.3751	5	1.9546	10.02	1.7522	5.869	-0.1686	2.34	0.467	5.9215	0.9522	3.326	-0.0819	1.995	-1.2374	9.7017	0.3599	0.226	2.5361	0.38	2.2821	0.847	2.4062	-1.71	1.8423	-0.621	1.788	-0.256	2.037	0.255	-2.2343	0.595	-2.0451	1.55	-1.8029
0.978	1	1	0	0	GSE7761	GSM188767	HuEx-1_0-st-v1	6.628	1.8658	1.453	-0.9794	6.322	3.496	1.834	0.2547	4.954	0.6745	9.418	-0.622	5.884	0.6745	2.307	-0.6745	5.9135	-0.0397	3.2373	-0.9897	2.034	-0.9533	9.6603	-1.0558	0.168	-0.8454	0.296	-0.8349	0.672	-0.5802	-1.96	0.1365	-0.747	-0.6742	-0.323	-1.2918	0.318	1.1172	0.694	0.2821	1.69	-0.601
1	0.9999	1	0	0	GSE7761	GSM188768	HuEx-1_0-st-v1	6.403	0	1.544	-0.3959	5.931	0	1.807	0	4.907	0.6745	9.646	-0.1241	5.865	1.0117	2.309	-2.7943	5.905	0	3.2845	-1.9908	2.0687	1.0436	9.708	-2.1723	0.136	-2.711	0.245	-2.7274	0.554	-2.594	-2.29	-2.1153	-0.847	-2.6283	-0.355	-2.8816	0.351	2.8727	0.791	2.5622	2.01	2.1463
0	0	0	0	0	GSE7761	GSM188769	HuEx-1_0-st-v1	6.625	1.0567	1.651	1.2274	6.19	0.9044	2.051	1.5141	4.858	-0.6745	10.01	1.0188	5.87	-1.1037	2.349	1.5329	5.93	0.9384	3.3543	0.531	1.9597	-1.8555	9.7197	1.0697	0.222	2.3029	0.377	2.1708	0.831	2.1332	-1.65	2.2517	-0.614	1.9248	-0.26	1.8383	0.263	-1.8087	0.595	-2.0451	1.52	-2.0604
0.0012	0.0001	0	0	0	GSE7761	GSM188770	HuEx-1_0-st-v1	6.482	0.2094	1.519	-0.6824	6.044	0.3842	1.782	-0.1379	4.954	0.6745	9.591	-0.2622	5.94	0.5902	2.329	-0.8165	5.9955	1.4895	3.3178	-0.0957	2.081	0.0448	9.765	-0.3163	0.19	0.4373	0.331	0.4638	0.733	0.4608	-1.93	0.3412	-0.709	0.0684	-0.289	0.3975	0.286	-0.5852	0.661	-0.4936	1.69	-0.601
0.0001	0.0027	0	0	0	GSE7761	GSM188771	HuEx-1_0-st-v1	6.702	3.1547	1.496	-0.2108	6.358	2.93	1.85	0.8329	5.044	4.4461	9.64	0.0243	5.841	0.882	2.299	-1.4839	5.876	2.0235	3.2575	-1.2536	2.049	-0.9809	9.6367	-1.0505	0.192	0.5539	0.335	0.6123	0.756	0.8533	-1.83	1.0235	-0.7	0.2443	-0.294	0.149	0.29	-0.3724	0.639	-1.0108	1.58	-1.5453
0	0	0	0	0	GSE7761	GSM188772	HuEx-1_0-st-v1	6.471	0.0273	1.541	-0.0109	6.044	0	1.828	0.2869	4.907	-0.6745	9.656	0.0753	5.928	0	2.33	0	5.9745	0	3.328	0.2073	2.092	0	9.7657	0.614	0.202	1.1369	0.351	1.206	0.785	1.3482	-1.84	0.9553	-0.662	0.9868	-0.269	1.3911	0.27	-1.4363	0.628	-1.2694	1.63	-1.1161
0	0.0002	0	0	0	GSE7761	GSM188773	HuEx-1_0-st-v1	6.593	1.1333	1.51	-1.0157	6.129	1.0798	1.737	-0.5595	5.087	2.5293	9.75	0.1156	5.995	-0.1686	2.361	1.5176	6.045	0.4352	3.3863	0.538	2.1054	-0.2178	9.8683	0.3148	0.193	0.6122	0.347	1.0576	0.777	1.2117	-1.92	0.4094	-0.658	1.065	-0.269	1.3911	0.271	-1.3831	0.64	-0.9873	1.64	-1.0302
0	0.0028	0	0	0	GSE7761	GSM188774	HuEx-1_0-st-v1	6.491	0.6137	1.576	0.7494	6	0.5576	1.818	0.2998	4.954	0.647	9.812	0.7962	5.801	-0.6745	2.358	0.6745	5.8495	1.5176	3.4125	0.0876	1.984	-0.335	9.7222	2.4883	0.2	1.0203	0.339	0.7607	0.745	0.6656	-1.93	0.3412	-0.707	0.1075	-0.291	0.2981	0.296	-0.0532	0.684	0.047	1.75	-0.0859
0.0226	0.0181	0	0	0	GSE7761	GSM188775	HuEx-1_0-st-v1	6.252	-1.2106	1.548	0.1829	5.755	-1.3982	1.741	-0.2005	4.807	-0.702	9.498	-0.1106	5.869	-0.1686	2.336	0.2594	5.902	-0.5951	3.384	0.8226	2.083	0.5973	9.711	0.7628	0.189	0.379	0.324	0.2041	0.717	0.1877	-2.01	-0.2047	-0.706	0.127	-0.285	0.5962	0.286	-0.5852	0.676	-0.141	1.8	0.3434
0.0001	0.0003	0	0	0	GSE7761	GSM188776	HuEx-1_0-st-v1	6.669	2.2249	1.559	0	6.322	3.496	1.943	1.0049	4.907	0	9.721	0.1349	5.881	0.3372	2.321	0.1124	5.9245	0.8332	3.263	-0.6406	2.012	-1.4777	9.7037	0.0687	0.19	0.4373	0.332	0.501	0.739	0.5632	-1.85	0.887	-0.702	0.2052	-0.299	-0.0994	0.297	0	0.652	-0.7052	1.62	-1.2019
0	0.0048	0	0	0	GSE7761	GSM188777	HuEx-1_0-st-v1	6.566	0.7797	1.617	0.6745	6.17	1.1941	2.018	1.4232	4.807	-0.702	9.793	0.4841	5.859	0	2.368	0.0482	5.9215	2.2258	3.401	-0.0858	1.952	-1.1429	9.7347	-0.4845	0.188	0.3207	0.336	0.6494	0.733	0.4608	-1.86	0.8188	-0.688	0.4788	-0.29	0.3478	0.286	-0.5852	0.649	-0.7757	1.63	-1.1161
0	0.0009	0	0	0	GSE7761	GSM188778	HuEx-1_0-st-v1	6.506	0.4622	1.554	0.1548	6.066	0.2779	1.842	0.3442	4.907	0.6745	9.655	0.0211	5.881	0.2453	2.326	0.1226	5.918	-0.4692	3.2995	-0.5166	2.0164	-0.616	9.687	-0.2238	0.191	0.4956	0.336	0.6494	0.75	0.7509	-1.88	0.6823	-0.683	0.5765	-0.276	1.0433	0.275	-1.1704	0.641	-0.9638	1.66	-0.8585
0.9861	0.0025	0	1	0	GSE7761	GSM188779	HuEx-1_0-st-v1	6.344	-0.7703	1.507	-0.8729	5.883	-0.5322	1.718	-0.768	4.858	-0.7032	9.445	-0.8466	5.941	0.7588	2.328	-0.8875	5.982	-0.0281	3.28	-0.8364	2.079	0.0063	9.7723	0.0811	0.177	-0.3207	0.308	-0.3896	0.679	-0.4608	-2.14	-1.0918	-0.756	-0.85	-0.299	-0.0994	0.3	0.1596	0.698	0.3761	1.85	0.7727
0	0.0001	0	0	0	GSE7761	GSM188780	HuEx-1_0-st-v1	6.451	0.4886	1.579	0.489	6.022	0.4932	1.922	1.2261	4.807	-2.0785	9.638	0.0182	5.832	-0.0519	2.327	0.027	5.859	-0.0613	3.3513	-0.0197	2.052	-0.8948	9.687	0.2396	0.21	1.6033	0.351	1.206	0.779	1.2458	-1.81	1.16	-0.68	0.6351	-0.283	0.6956	0.284	-0.6916	0.652	-0.7052	1.64	-1.0302
0.0271	0.1938	0	0	0	GSE7761	GSM188781	HuEx-1_0-st-v1	6.354	-1.0391	1.48	-0.6745	5.907	-1.0871	1.752	-0.3024	4.858	-1.3777	9.388	-0.8862	5.929	0.1686	2.331	0.0613	5.977	0.2594	3.3153	0.0281	2.073	-0.6745	9.7187	-1.1089	0.179	-0.2041	0.317	-0.0557	0.715	0.1536	-2	-0.1365	-0.704	0.1661	-0.29	0.3478	0.285	-0.6384	0.663	-0.4466	1.75	-0.0859
0.0001	0.0001	0	0	0	GSE7761	GSM188782	HuEx-1_0-st-v1	6.352	-0.183	1.574	0	5.883	-0.3445	1.863	0.2238	4.807	-1.4052	9.615	-0.4047	6	0.6745	2.347	-0.0562	6.051	0.9573	3.3603	-0.0079	2.127	0.3369	9.8593	0.0212	0.192	0.5539	0.336	0.6494	0.744	0.6485	-1.95	0.2047	-0.693	0.3811	-0.28	0.8446	0.279	-0.9576	0.65	-0.7522	1.68	-0.6868
0	0.0008	0	0	0	GSE7761	GSM188783	HuEx-1_0-st-v1	6.464	0.4708	1.517	0.0125	6.044	0.7913	1.838	0.4301	4.907	0	9.522	0.0291	5.805	0.0964	2.353	0.3812	5.8345	-0.1686	3.382	-0.5603	1.9484	-0.8618	9.6683	-0.1726	0.182	-0.0292	0.33	0.4267	0.743	0.6314	-1.86	0.8188	-0.696	0.3224	-0.3	-0.149	0.295	-0.1064	0.657	-0.5877	1.65	-0.9444
0.0013	0.9989	0	0	1	GSE7761	GSM188784	HuEx-1_0-st-v1	6.496	0.8993	1.477	-0.6288	6.087	0.9345	1.778	0.474	4.954	1.3215	9.464	-0.232	5.874	0.6745	2.328	-0.1557	5.924	1.1506	3.2993	-0.499	2.0117	-0.8892	9.6907	-0.1142	0.18	-0.1458	0.318	-0.0186	0.711	0.0853	-1.93	0.3412	-0.699	0.2638	-0.296	0.0497	0.289	-0.4256	0.653	-0.6817	1.68	-0.6868
1	1	1	0	0	GSE7761	GSM188785	HuEx-1_0-st-v1	6.296	-1.0424	1.402	-1.4506	5.883	-0.6745	1.598	-1.3696	4.907	0	9.127	-1.349	5.887	1.0117	2.306	-0.7307	5.914	0	3.265	-0.6135	2.097	0.5482	9.6817	-0.502	0.164	-1.0786	0.287	-1.1689	0.639	-1.1434	-2.21	-1.5694	-0.801	-1.7294	-0.331	-1.6892	0.326	1.5427	0.73	1.1283	1.85	0.7727
0	0.0001	0	0	0	GSE7761	GSM188786	HuEx-1_0-st-v1	6.598	0.9328	1.571	0	6.129	0.9893	1.859	0.3507	5	1.9546	9.825	0.6166	5.86	0.1686	2.368	0.0482	5.8925	-1.6862	3.4063	0	1.995	-0.3372	9.738	-0.2723	0.193	0.6122	0.339	0.7607	0.761	0.9386	-1.89	0.6141	-0.679	0.6546	-0.274	1.1427	0.274	-1.2235	0.65	-0.7522	1.68	-0.6868
0	0	0	0	0	GSE7761	GSM188787	HuEx-1_0-st-v1	6.571	0.7869	1.549	0.0995	6.15	0.7023	1.903	0.6857	4.954	1.9684	9.735	0.2459	5.877	-0.2453	2.335	0.6745	5.9225	0.0587	3.325	-0.0287	1.993	-1.1269	9.717	0.9627	0.22	2.1863	0.381	2.3192	0.841	2.3039	-1.71	1.8423	-0.633	1.5535	-0.255	2.0867	0.257	-2.1279	0.597	-1.9981	1.52	-2.0604
0.9999	1	1	0	0	GSE7761	GSM188788	HuEx-1_0-st-v1	6.417	-0.252	1.644	1.3014	5.858	-0.6745	1.785	-0.1083	4.907	0	9.953	1.1869	5.927	-1.6019	2.355	1.0295	5.9655	-1.883	3.4073	1.6605	2.113	0.6615	9.7763	0.2974	0.176	-0.379	0.291	-1.0205	0.63	-1.297	-2.08	-0.6823	-0.759	-0.9087	-0.319	-1.093	0.329	1.7023	0.756	1.7395	1.93	1.4595
0.9846	0.9982	1	0	0	GSE7761	GSM188789	HuEx-1_0-st-v1	6.295	-1.1684	1.472	-0.4131	5.858	-0.6962	1.698	0.0027	4.858	-0.6745	9.295	-1.0216	5.84	0.7783	2.306	-1.1062	5.854	-0.6745	3.3355	-0.227	2.1	0.4829	9.6493	-0.7264	0.185	0.1458	0.316	-0.0928	0.688	-0.3072	-2.05	-0.4776	-0.759	-0.9087	-0.31	-0.6459	0.309	0.6384	0.704	0.5171	1.83	0.601
0.9992	0.4843	0	1	0	GSE7761	GSM188790	HuEx-1_0-st-v1	6.29	-1.6224	1.533	-0.0979	5.781	-2.087	1.713	-0.6047	4.858	-1.3777	9.529	-0.3803	5.926	-0.3372	2.33	0	5.965	-0.9858	3.3855	1.0152	2.1511	2.0962	9.7489	0	0.182	-0.0292	0.302	-0.6123	0.653	-0.9045	-2.1	-0.8188	-0.749	-0.7132	-0.307	-0.4968	0.309	0.6384	0.726	1.0343	1.89	1.1161
1	1	1	0	0	GSE7761	GSM188791	HuEx-1_0-st-v1	6.169	-1.1824	1.395	-2.8408	5.7	-1.404	1.449	-2.3498	4.907	0	9.074	-2.4898	6.006	1.6862	2.326	-2.4169	6.0115	-2.4804	3.3903	0.622	2.241	3.2578	9.8527	-0.1957	0.142	-2.3612	0.254	-2.3934	0.57	-2.3209	-2.46	-3.2753	-0.873	-3.1363	-0.345	-2.3848	0.334	1.9683	0.798	2.7268	2.12	3.0907
0.0449	1	0	0	1	GSE7761	GSM188792	HuEx-1_0-st-v1	6.529	0.8147	1.496	-0.2498	6.109	1.1365	1.764	-0.0521	5	1.2802	9.572	0.1613	5.804	-0.0964	2.346	-0.0293	5.838	0.2248	3.3763	-0.6825	1.9641	-0.6298	9.6557	-0.7966	0.165	-1.0203	0.305	-0.501	0.705	-0.0171	-1.97	0.0682	-0.732	-0.3811	-0.306	-0.4471	0.304	0.3724	0.689	0.1645	1.77	0.0859
0	0.0001	0	0	0	GSE7761	GSM188793	HuEx-1_0-st-v1	6.451	0.5102	1.585	0.6059	6	0.3232	1.912	2.9167	4.858	0	9.718	0.6745	5.866	-0.6745	2.344	0.6745	5.9085	-0.0794	3.38	0.7603	2.002	-1.0915	9.6933	0	0.201	1.0786	0.354	1.3173	0.802	1.6383	-1.82	1.0918	-0.65	1.2213	-0.264	1.6395	0.263	-1.8087	0.62	-1.4574	1.64	-1.0302
0.9999	1	1	0	0	GSE7761	GSM188794	HuEx-1_0-st-v1	6.338	-0.6745	1.369	-1.7555	5.954	0	1.597	-1.3765	4.954	0.6745	9.087	-1.4489	5.885	0.7869	2.311	-0.4497	5.9225	0.6745	3.2873	-0.3118	2.086	0.286	9.6756	-0.6576	0.161	-1.2535	0.292	-0.9833	0.652	-0.9215	-2.14	-1.0918	-0.792	-1.5535	-0.333	-1.7886	0.326	1.5427	0.724	0.9873	1.85	0.7727
0.9732	1	1	0	0	GSE7761	GSM188795	HuEx-1_0-st-v1	6.445	0.2009	1.531	-0.5865	6.022	0.4547	1.855	0.3238	4.858	0	9.516	-0.6621	5.868	1.5176	2.351	-0.7708	5.9	-0.6745	3.3793	-0.4415	2.0134	0.0066	9.7257	-1.0545	0.162	-1.1952	0.297	-0.7978	0.673	-0.5632	-2.04	-0.4094	-0.743	-0.596	-0.309	-0.5962	0.306	0.4788	0.688	0.141	1.74	-0.1717
1	1	1	0	0	GSE7761	GSM188796	HuEx-1_0-st-v1	6.409	-0.0225	1.438	-1.1278	6.044	0.1667	1.776	-0.0252	4.858	-0.6745	9.222	-1.1958	5.886	0.8584	2.31	-0.8584	5.9385	1.9355	3.2713	-1.0572	2.0324	-0.2659	9.637	-2.2047	0.138	-2.5944	0.259	-2.2079	0.584	-2.082	-2.08	-0.6823	-0.793	-1.5731	-0.338	-2.037	0.332	1.8619	0.732	1.1753	1.78	0.1717
0	0.0005	0	0	0	GSE7761	GSM188797	HuEx-1_0-st-v1	6.538	0.607	1.61	0.7618	6.087	0.629	1.935	1.3687	4.858	-0.7032	9.807	0.6024	5.934	-0.4216	2.351	0.7455	5.992	1.096	3.3375	0.2919	2.03	-0.938	9.786	0.8218	0.195	0.7288	0.33	0.4267	0.735	0.4949	-1.89	0.6141	-0.686	0.5178	-0.286	0.5465	0.288	-0.4788	0.655	-0.6347	1.7	-0.5151
0	0.0017	0	0	0	GSE7761	GSM188798	HuEx-1_0-st-v1	6.371	-0.3611	1.592	0.5986	5.883	-0.5149	1.824	0.6909	4.858	-0.6745	9.676	0.1334	5.826	-0.6745	2.337	0.5666	5.8505	-1.1037	3.412	0.7798	2.067	-0.4643	9.681	0.0858	0.208	1.4867	0.353	1.2802	0.749	0.7338	-1.86	0.8188	-0.689	0.4592	-0.288	0.4471	0.289	-0.4256	0.671	-0.2586	1.74	-0.1717
0.0029	0.0171	0	0	0	GSE7761	GSM188799	HuEx-1_0-st-v1	6.454	-0.1276	1.437	-1.1423	6.066	0.1746	1.695	-0.7443	4.954	0	9.36	-0.9866	5.933	0.8431	2.322	-0.4905	5.988	1.4009	3.271	-0.5937	2.082	-0.355	9.7477	-0.0458	0.176	-0.379	0.323	0.167	0.724	0.3072	-1.95	0.2047	-0.706	0.127	-0.29	0.3478	0.285	-0.6384	0.65	-0.7522	1.7	-0.5151
0.0037	0.0001	0	0	0	GSE7761	GSM188800	HuEx-1_0-st-v1	6.533	0.8056	1.595	0.3333	6.109	0.964	1.954	0.7895	4.858	-0.6885	9.74	0.0771	5.996	0	2.348	0.0562	6.0485	0.7398	3.345	-0.3281	2.078	-0.9185	9.858	-0.0212	0.179	-0.2041	0.315	-0.1299	0.703	-0.0512	-1.96	0.1365	-0.71	0.0489	-0.295	0.0994	0.296	-0.0532	0.667	-0.3526	1.73	-0.2576
1	1	1	0	0	GSE7761	GSM188801	HuEx-1_0-st-v1	6.312	-0.3333	1.488	-0.3497	5.858	-0.1965	1.745	-0.176	4.858	-0.6745	9.364	-0.3888	5.81	1.0599	2.297	-2.9032	5.836	0	3.28	-2.7272	2.0633	0.8374	9.5989	-3.5956	0.15	-1.8948	0.258	-2.245	0.567	-2.3721	-2.31	-2.2517	-0.868	-3.0386	-0.362	-3.2294	0.353	2.9791	0.808	2.9618	2.07	2.6614
0	0.0005	0	0	0	GSE7761	GSM188802	HuEx-1_0-st-v1	6.522	1.1242	1.552	0.2286	6.087	0.9345	1.861	1.987	4.907	0.6745	9.687	0.5639	5.872	0.3372	2.336	0.2594	5.921	0.9125	3.3293	-0.0312	2.022	-0.6745	9.698	0.2026	0.18	-0.1458	0.324	0.2041	0.739	0.5632	-1.9	0.5459	-0.685	0.5374	-0.287	0.4968	0.282	-0.798	0.649	-0.7757	1.69	-0.601
0.0004	0.9936	0	0	1	GSE7761	GSM188803	HuEx-1_0-st-v1	6.488	0.6395	1.665	0.9794	5.954	0	1.922	0.8603	4.907	0	10	0.8319	5.865	-1.4614	2.357	2.1359	5.892	-1.7457	3.442	1.7862	2.074	0	9.738	0.9599	0.204	1.2535	0.336	0.6494	0.726	0.3413	-1.89	0.6141	-0.698	0.2833	-0.298	-0.0497	0.302	0.266	0.696	0.3291	1.79	0.2576
0	0	0	0	0	GSE7761	GSM188804	HuEx-1_0-st-v1	6.647	1.1672	1.654	1.217	6.19	1.294	2.017	1.4164	4.954	1.3215	10.07	1.6304	5.856	-0.5059	2.377	0.4818	5.92	2.0235	3.4195	0.2167	1.9504	-1.1738	9.7563	0.8867	0.225	2.4778	0.381	2.3192	0.865	2.7134	-1.7	1.9106	-0.622	1.7685	-0.252	2.2357	0.252	-2.3939	0.601	-1.904	1.55	-1.8029
1	1	1	0	0	GSE7761	GSM188805	HuEx-1_0-st-v1	6.206	-1.0367	1.313	-2.51	5.833	-0.8993	1.52	-1.4581	4.858	-0.6745	8.814	-2.3425	5.891	1.4716	2.292	-1.9622	5.9255	0.4106	3.241	-1.636	2.078	0.733	9.645	-1.8898	0.132	-2.9442	0.242	-2.8387	0.549	-2.6793	-2.31	-2.2517	-0.857	-2.8237	-0.354	-2.8319	0.345	2.5535	0.785	2.4212	1.96	1.717
0.9993	0.9993	1	0	0	GSE7761	GSM188806	HuEx-1_0-st-v1	6.294	-1.1253	1.528	-0.5396	5.807	-0.9648	1.737	-0.5809	4.807	-1.4351	9.474	-0.7305	5.94	0.5902	2.339	-0.1065	5.983	0.0843	3.3783	1.0914	2.1187	0.7713	9.7567	-0.7651	0.171	-0.6705	0.295	-0.872	0.66	-0.785	-2.21	-1.5694	-0.767	-1.065	-0.305	-0.3975	0.304	0.3724	0.707	0.5877	1.91	1.2878
0	0	0	0	0	GSE7761	GSM188807	HuEx-1_0-st-v1	6.624	2.3262	1.653	1.1129	6.17	1.5666	2.026	1.7941	4.907	0.6745	9.974	1.0367	5.833	0.0519	2.335	0.4587	5.86	0.0613	3.3718	0.2501	2.04	-1.2392	9.7027	0.6405	0.223	2.3612	0.39	2.6532	0.862	2.6622	-1.73	1.7059	-0.627	1.6708	-0.26	1.8383	0.264	-1.7555	0.605	-1.81	1.57	-1.6312
1	0.9998	1	0	0	GSE7761	GSM188808	HuEx-1_0-st-v1	6.43	-0.3464	1.596	0.5875	5.931	-0.8967	1.861	0.5427	4.858	-1.3777	9.807	0.6171	5.933	0.8431	2.292	-2.3301	5.9485	-2.698	3.25	-0.8888	2.1531	2.1672	9.7673	0.6745	0.153	-1.7199	0.27	-1.7997	0.598	-1.8431	-2.22	-1.6376	-0.804	-1.788	-0.331	-1.6892	0.327	1.5959	0.749	1.5749	1.95	1.6312
0.04	0.1969	0	0	0	GSE7761	GSM188809	HuEx-1_0-st-v1	6.379	-0.0355	1.642	1.0792	5.833	-0.634	1.852	0.1554	4.858	-0.6885	9.887	0.6437	5.987	-1.5176	2.372	2.7542	6.029	-0.9573	3.441	1.6875	2.14	0.67	9.881	0.7275	0.19	0.4373	0.318	-0.0186	0.691	-0.256	-2	-0.1365	-0.705	0.1466	-0.296	0.0497	0.3	0.1596	0.694	0.2821	1.82	0.5151
0	0.0002	0	0	0	GSE7761	GSM188810	HuEx-1_0-st-v1	6.514	0.7353	1.621	1.3115	6	0.5576	1.878	0.6908	4.907	0	9.911	1.058	5.796	-1.638	2.365	1.0851	5.8295	-0.7307	3.439	0.6506	1.9697	-0.5463	9.6697	-0.106	0.213	1.7782	0.361	1.5771	0.805	1.6895	-1.82	1.0918	-0.66	1.0259	-0.277	0.9937	0.275	-1.1704	0.644	-0.8933	1.68	-0.6868
0.9884	0.9726	1	0	0	GSE7761	GSM188811	HuEx-1_0-st-v1	6.341	-0.441	1.552	0.2286	5.858	-0.6745	1.734	-0.3281	4.858	0	9.577	0.1713	5.867	-0.5059	2.331	0	5.9095	0	3.391	0.9318	2.1073	1.105	9.6793	-0.6034	0.169	-0.7871	0.298	-0.7607	0.657	-0.8362	-2.12	-0.9553	-0.744	-0.6155	-0.302	-0.2484	0.301	0.2128	0.714	0.7522	1.95	1.6312
0	0	0	0	0	GSE7761	GSM188812	HuEx-1_0-st-v1	6.476	0.5343	1.662	0.9517	5.954	0	1.932	0.9291	4.858	-0.7032	9.986	0.7969	5.87	-0.8993	2.354	1.9673	5.913	-0.0794	3.408	1.3253	2.0473	-0.6352	9.7277	0.6914	0.219	2.128	0.365	1.7255	0.791	1.4506	-1.81	1.16	-0.663	0.9673	-0.281	0.7949	0.285	-0.6384	0.657	-0.5877	1.68	-0.6868
0	0.0001	0	0	0	GSE7761	GSM188813	HuEx-1_0-st-v1	6.571	0.8036	1.596	0.3666	6.087	0.7794	1.875	0.4587	5	1.9546	9.902	0.9352	5.855	-0.6745	2.381	0.6745	5.909	0.5396	3.454	0.7808	1.982	-0.5808	9.7423	0	0.193	0.6122	0.336	0.6494	0.743	0.6314	-1.87	0.7506	-0.68	0.6351	-0.283	0.6956	0.284	-0.6916	0.65	-0.7522	1.67	-0.7727
0.8573	0.0022	0	1	0	GSE7761	GSM188814	HuEx-1_0-st-v1	6.256	-0.7869	1.478	-0.6855	5.781	-1.162	1.663	-0.6577	4.858	-0.6745	9.355	-0.822	5.882	0.3679	2.32	-0.2453	5.914	-0.9384	3.343	0.3157	2.104	1.3019	9.7	0.2912	0.174	-0.4956	0.311	-0.2783	0.69	-0.273	-2.15	-1.16	-0.735	-0.4397	-0.291	0.2981	0.289	-0.4256	0.697	0.3526	1.87	0.9444
0.0001	0	0	0	0	GSE7761	GSM188815	HuEx-1_0-st-v1	6.495	0.3017	1.522	-0.6348	6.066	0.5094	1.832	0.3545	4.907	0	9.579	-0.3102	5.942	0.9274	2.337	-0.2485	5.995	1.4333	3.3023	-0.3998	2.05	-0.5526	9.761	-0.5299	0.191	0.4956	0.332	0.501	0.748	0.7168	-1.91	0.4776	-0.693	0.3811	-0.282	0.7452	0.281	-0.8512	0.641	-0.9638	1.66	-0.8585
1	1	1	0	0	GSE7761	GSM188816	HuEx-1_0-st-v1	6.462	0.6054	1.406	-0.9696	6.066	0.8123	1.64	-0.314	5.044	4.4461	9.25	-1.158	5.847	1.5046	2.293	-1.8076	5.8695	1.2263	3.2633	-1.1779	2.106	0.6551	9.631	-1.1953	0.164	-1.0786	0.297	-0.7978	0.65	-0.9557	-2.1	-0.8188	-0.794	-1.5926	-0.329	-1.5899	0.323	1.3831	0.721	0.9168	1.78	0.1717
0.9894	0.0054	0	1	0	GSE7761	GSM188817	HuEx-1_0-st-v1	6.261	-1.8868	1.544	0.0218	5.755	-2.2933	1.663	-0.9924	4.807	-2.1096	9.549	-0.3085	5.925	-0.5059	2.34	0.6132	5.957	-1.8159	3.4173	1.4614	2.142	1.775	9.7727	0.8706	0.181	-0.0875	0.311	-0.2783	0.672	-0.5802	-2.1	-0.8188	-0.742	-0.5765	-0.3	-0.149	0.299	0.1064	0.712	0.7052	1.88	1.0302
0.0005	0.0001	0	0	0	GSE7761	GSM188818	HuEx-1_0-st-v1	6.365	-0.112	1.541	-0.5237	5.907	-0.2055	1.802	-0.1554	4.858	-0.6885	9.547	-0.6668	5.997	0.1686	2.35	0.281	6.047	0.6092	3.339	-0.454	2.1234	0.2434	9.86	0.0424	0.19	0.4373	0.325	0.2412	0.739	0.5632	-2	-0.1365	-0.7	0.2443	-0.28	0.8446	0.279	-0.9576	0.659	-0.5407	1.73	-0.2576
0	0.0018	0	0	0	GSE7761	GSM188819	HuEx-1_0-st-v1	6.635	1.3754	1.641	1.5613	6.19	1.5667	2	1.4858	4.907	0	9.972	1.2194	5.799	-1.0599	2.364	1.0264	5.833	-0.3372	3.418	0.2045	1.958	-0.7192	9.697	1.2429	0.215	1.8948	0.362	1.6142	0.81	1.7748	-1.75	1.5694	-0.659	1.0454	-0.279	0.8943	0.277	-1.064	0.628	-1.2694	1.6	-1.3736
0.6202	0.0108	0	1	0	GSE7761	GSM188820	HuEx-1_0-st-v1	6.414	0.1902	1.484	-0.5487	6	0.3232	1.744	-0.1458	4.907	0.6745	9.401	-0.4568	5.875	0.8431	2.317	-0.7264	5.924	1.1506	3.288	-0.6745	2.0564	0.0417	9.6937	0.0151	0.174	-0.4956	0.304	-0.5381	0.686	-0.3413	-2.04	-0.4094	-0.733	-0.4006	-0.301	-0.1987	0.297	0	0.685	0.0705	1.77	0.0859
0	0.9991	0	0	1	GSE7761	GSM188821	HuEx-1_0-st-v1	6.495	0.7008	1.488	-0.656	6.109	1.4725	1.822	0.1721	4.907	0	9.466	-0.5021	5.88	0.2248	2.324	0.281	5.924	0.7935	3.2883	-0.2983	2.0457	-0.6745	9.6893	-0.3035	0.191	0.4956	0.334	0.5752	0.731	0.4266	-1.9	0.5459	-0.713	-0.0098	-0.304	-0.3478	0.302	0.266	0.667	-0.3526	1.66	-0.8585
0	0.9185	0	0	1	GSE7761	GSM188822	HuEx-1_0-st-v1	6.544	0.6745	1.668	1.4223	6.066	0.6745	2.065	1.7402	4.807	-0.702	10	1.3407	5.852	-1.1804	2.381	0.6745	5.9195	1.956	3.448	0.6827	1.9397	-1.3733	9.744	0.1077	0.201	1.0786	0.339	0.7607	0.744	0.6485	-1.74	1.6376	-0.656	1.1041	-0.285	0.5962	0.288	-0.4788	0.653	-0.6817	1.62	-1.2019
0	0	0	0	0	GSE7761	GSM188823	HuEx-1_0-st-v1	6.511	0.4871	1.603	0.6966	6.066	0.2779	1.934	0.8592	4.907	0.6745	9.776	0.3611	5.878	-0.1226	2.33	0.3679	5.9285	0.7625	3.328	0.0287	2.04	-0.0985	9.6713	-0.8458	0.19	0.4373	0.335	0.6123	0.769	1.0751	-1.9	0.5459	-0.675	0.7328	-0.271	1.2918	0.271	-1.3831	0.639	-1.0108	1.68	-0.6868
0	0	0	0	0	GSE7761	GSM188824	HuEx-1_0-st-v1	6.651	1.4093	1.648	1.3649	6.209	1.3234	2.051	2.5109	4.907	0	9.996	1.359	5.931	-0.9274	2.355	1.0295	5.987	0.534	3.322	-0.0123	1.973	-2.0365	9.7693	-0.0811	0.223	2.3612	0.39	2.6532	0.863	2.6793	-1.68	2.047	-0.619	1.8271	-0.253	2.186	0.255	-2.2343	0.596	-2.0216	1.53	-1.9746
0	0	0	0	0	GSE7761	GSM188825	HuEx-1_0-st-v1	6.469	0.6798	1.605	0.7082	5.977	0.1668	1.844	0.8001	4.907	0.6745	9.834	0.6123	5.829	-0.3632	2.331	0.2428	5.854	-0.6745	3.4	0.6218	2.066	-0.493	9.7099	0.8276	0.203	1.1952	0.365	1.7255	0.794	1.5018	-1.84	0.9553	-0.665	0.9282	-0.277	0.9937	0.278	-1.0108	0.653	-0.6817	1.7	-0.5151
0.9747	0.9999	1	0	0	GSE7761	GSM188826	HuEx-1_0-st-v1	6.468	0	1.472	-0.7615	6.044	0	1.706	-0.659	4.954	0	9.447	-0.6745	5.934	1.0117	2.319	-0.6745	5.9675	-0.7264	3.304	-0.13	2.0967	0.1668	9.7313	-0.6452	0.167	-0.9037	0.3	-0.6865	0.676	-0.512	-2.07	-0.6141	-0.744	-0.6155	-0.304	-0.3478	0.298	0.0532	0.685	0.0705	1.82	0.5151
0.0003	0.0004	0	0	0	GSE7761	GSM188827	HuEx-1_0-st-v1	6.485	0.5434	1.532	-0.6666	6.044	0.5876	1.802	-0.1554	4.954	0.6604	9.646	-0.2852	5.996	0	2.354	0.7307	6.039	-0.087	3.355	-0.1181	2.101	-0.3292	9.839	-0.6427	0.184	0.0875	0.32	0.0557	0.73	0.4096	-1.96	0.1365	-0.696	0.3224	-0.284	0.6459	0.28	-0.9044	0.652	-0.7052	1.73	-0.2576
0	0.0001	0	0	0	GSE7761	GSM188828	HuEx-1_0-st-v1	6.414	0.2063	1.597	1.0117	5.907	0.0637	1.807	0.2281	4.907	0	9.783	0.7195	5.797	-1.4453	2.364	1.0264	5.837	0.1124	3.442	0.7143	1.993	-0.2021	9.6983	1.3071	0.203	1.1952	0.367	1.7997	0.811	1.7919	-1.87	0.7506	-0.665	0.9282	-0.271	1.2918	0.275	-1.1704	0.654	-0.6582	1.69	-0.601
0	0	0	0	0	GSE7761	GSM188829	HuEx-1_0-st-v1	6.522	1.1242	1.532	0	6.044	0.6323	1.758	0.1094	5.044	2.5603	9.76	0.8244	5.862	-1.349	2.353	1.1414	5.914	0.3571	3.3703	0.6082	2.017	-0.7787	9.7203	1.1637	0.217	2.0114	0.367	1.7997	0.827	2.0649	-1.78	1.3647	-0.625	1.7098	-0.258	1.9376	0.259	-2.0215	0.616	-1.5514	1.64	-1.0302
0.0003	0.2974	0	0	0	GSE7761	GSM188830	HuEx-1_0-st-v1	6.346	-0.6044	1.627	0.6283	5.807	-1.3965	1.83	0.2271	4.807	-1.4351	9.783	0.2898	5.872	-0.6745	2.343	1.349	5.905	-0.7142	3.3913	1.0982	2.0637	-0.2455	9.7526	1.3399	0.204	1.2535	0.344	0.9462	0.738	0.5461	-1.91	0.4776	-0.699	0.2638	-0.299	-0.0994	0.302	0.266	0.69	0.1881	1.76	0
1	0.9992	1	0	0	GSE7761	GSM188831	HuEx-1_0-st-v1	6.146	-1.2294	1.397	-2.5513	5.7	-1.1541	1.502	-2.0572	4.858	0	9.047	-2.6028	5.867	1.349	2.348	-0.9154	5.89	-2.0235	3.4073	0.0164	2.056	0.8056	9.739	-0.209	0.153	-1.7199	0.28	-1.4286	0.633	-1.2458	-2.24	-1.7741	-0.792	-1.5535	-0.318	-1.0433	0.313	0.8512	0.735	1.2459	1.97	1.8029
0.9958	0.0137	0	1	0	GSE7761	GSM188832	HuEx-1_0-st-v1	6.236	-0.8868	1.479	-0.6745	5.728	-1.4298	1.559	-1.2398	4.907	0.6745	9.373	-0.7714	5.879	0	2.319	-0.3066	5.9305	0.9971	3.378	0.9854	2.143	2.1553	9.7027	0.3962	0.171	-0.6705	0.3	-0.6865	0.672	-0.5802	-2.16	-1.2282	-0.756	-0.85	-0.297	0	0.296	-0.0532	0.719	0.8697	1.92	1.3736
1	1	1	0	0	GSE7761	GSM188833	HuEx-1_0-st-v1	6.276	-1.2531	1.397	-2.6186	5.858	-0.6745	1.535	-2.57	4.954	0.6745	9.111	-2.1836	5.946	1.6019	2.318	-1.5975	5.985	0.3091	3.2875	-0.6892	2.1174	0.7453	9.7577	-0.711	0.161	-1.2535	0.276	-1.5771	0.618	-1.5018	-2.22	-1.6376	-0.805	-1.8075	-0.33	-1.6395	0.323	1.3831	0.742	1.4104	1.89	1.1161
0.98	1	1	0	0	GSE7761	GSM188834	HuEx-1_0-st-v1	6.322	-0.8816	1.418	-0.8684	5.907	-0.3409	1.634	-0.3468	4.907	0.6745	9.18	-1.3702	5.843	1.0896	2.309	-0.9443	5.8545	-0.6132	3.3008	-0.6844	2.081	-0.0624	9.647	-0.7853	0.169	-0.7871	0.31	-0.3154	0.677	-0.4949	-2.03	-0.3412	-0.751	-0.7523	-0.319	-1.093	0.313	0.8512	0.701	0.4466	1.74	-0.1717
0.0008	0	0	0	0	GSE7761	GSM188835	HuEx-1_0-st-v1	6.369	-0.9024	1.562	0.2176	5.883	-1.2776	1.791	0	4.858	-1.3777	9.635	0	5.927	-0.1686	2.337	0.4292	5.9735	-0.1038	3.3473	0.4778	2.0793	-0.4491	9.7895	1.4901	0.188	0.3207	0.33	0.4267	0.74	0.5802	-1.96	0.1365	-0.689	0.4592	-0.281	0.7949	0.279	-0.9576	0.658	-0.5642	1.74	-0.1717
1	0.9998	1	0	0	GSE7761	GSM188836	HuEx-1_0-st-v1	6.387	0.0082	1.579	0.0794	5.858	-0.4892	1.658	-1.0506	4.907	0	9.771	0.1966	5.992	-0.6745	2.342	-0.6183	6.019	-1.8277	3.3753	0.3071	2.1704	1.4476	9.8669	0.2691	0.156	-1.545	0.271	-1.7626	0.591	-1.9625	-2.29	-2.1153	-0.805	-1.8075	-0.322	-1.2421	0.324	1.4363	0.788	2.4917	2.11	3.0048
1	1	1	0	0	GSE7761	GSM188837	HuEx-1_0-st-v1	6.33	-0.2381	1.481	-0.4372	5.931	0.1912	1.78	0.0521	4.807	-1.3765	9.269	-0.6401	5.814	1.8308	2.319	-1.6129	5.8395	0.3935	3.2875	-2.5678	2.016	0.1378	9.6393	-1.6055	0.149	-1.9531	0.264	-2.0224	0.589	-1.9967	-2.22	-1.6376	-0.85	-2.6869	-0.357	-2.981	0.347	2.6599	0.779	2.2801	1.93	1.4595
1	1	1	0	0	GSE7761	GSM188838	HuEx-1_0-st-v1	6.318	-0.6399	1.456	-0.8688	5.907	-0.3302	1.706	-0.8386	4.858	0	9.212	-1.1313	5.882	2.0235	2.293	-1.9716	5.9005	-0.7142	3.1993	-2.0586	2.103	1.0143	9.6626	-1.321	0.149	-1.9531	0.264	-2.0224	0.602	-1.7748	-2.18	-1.3647	-0.808	-1.8662	-0.334	-1.8383	0.326	1.5427	0.747	1.5279	1.86	0.8585
1	0.9728	1	0	0	GSE7761	GSM188839	HuEx-1_0-st-v1	6.3	-1.0074	1.471	-0.8131	5.858	-0.912	1.635	-1.115	4.907	0	9.285	-0.9543	5.881	0.3372	2.308	-0.6183	5.922	0.6348	3.317	0.0915	2.1127	0.9224	9.6937	-0.1907	0.167	-0.9037	0.289	-1.0947	0.654	-0.8874	-2.15	-1.16	-0.781	-1.3386	-0.324	-1.3414	0.321	1.2767	0.739	1.3399	1.92	1.3736
1	1	1	0	0	GSE7761	GSM188840	HuEx-1_0-st-v1	6.213	-0.9089	1.512	-0.8651	5.672	-1.294	1.53	-1.8683	4.907	0.6745	9.464	-0.8773	5.861	0.3372	2.348	-0.9154	5.881	-3.2376	3.4613	0.8993	2.1237	2.0741	9.7526	0.6555	0.158	-1.4284	0.27	-1.7997	0.596	-1.8772	-2.34	-2.4564	-0.822	-2.1397	-0.325	-1.3911	0.328	1.6491	0.789	2.5152	2.09	2.8331
0.0001	0.0004	0	0	0	GSE7761	GSM188841	HuEx-1_0-st-v1	6.595	0.9068	1.544	0.0442	6.109	0.4951	1.75	-0.1707	5.087	5.6299	9.847	0.5607	5.876	-0.3679	2.334	0.6132	5.939	1.9941	3.354	0.5262	2.067	0.4923	9.699	0.2516	0.194	0.6705	0.331	0.4638	0.727	0.3584	-1.95	0.2047	-0.702	0.2052	-0.28	0.8446	0.282	-0.798	0.675	-0.1645	1.79	0.2576
0.9996	0.0064	0	1	0	GSE7761	GSM188842	HuEx-1_0-st-v1	6.347	-0.749	1.566	0.0635	5.858	-0.6745	1.757	-0.384	4.858	-0.7032	9.611	-0.1821	5.932	-0.7588	2.331	-0.6745	5.9675	-1.6581	3.2895	-0.65	2.088	0.1797	9.791	1.0922	0.178	-0.2624	0.294	-0.9091	0.655	-0.8703	-2.1	-0.8188	-0.748	-0.6937	-0.308	-0.5465	0.315	0.9576	0.733	1.1988	1.85	0.7727
0.0019	0.0027	0	0	0	GSE7761	GSM188843	HuEx-1_0-st-v1	6.629	2.3793	1.455	-0.5565	6.19	1.7116	1.674	-0.1283	5.17	7.9149	9.624	-0.0243	5.836	0.3632	2.307	-1.0522	5.863	0.4292	3.3045	-0.635	2.078	-0.1485	9.6567	-0.5381	0.191	0.4956	0.329	0.3896	0.715	0.1536	-1.95	0.2047	-0.723	-0.2052	-0.297	0	0.297	0	0.681	-0.0235	1.75	-0.0859
1	0.9951	1	0	0	GSE7761	GSM188844	HuEx-1_0-st-v1	6.295	-1.5769	1.426	-1.262	5.833	-1.6743	1.56	-1.7909	4.954	0	9.269	-1.3131	5.928	0	2.31	-1.2263	5.977	0.2594	3.2905	-0.3197	2.1324	1.4324	9.7206	-1.0356	0.166	-0.962	0.284	-1.2802	0.627	-1.3482	-2.16	-1.2282	-0.778	-1.2799	-0.314	-0.8446	0.314	0.9044	0.739	1.3399	1.94	1.5453
0	0.0076	0	0	0	GSE7761	GSM188845	HuEx-1_0-st-v1	6.752	2.0016	1.708	2.1266	6.285	1.9829	2.111	1.7655	4.954	0.6604	10.28	2.1584	5.986	-1.6862	2.347	-0.0562	6.032	-0.6962	3.304	-1.1889	2.0804	-0.8583	9.8337	-0.8156	0.193	0.6122	0.34	0.7978	0.752	0.785	-1.73	1.7059	-0.667	0.8891	-0.282	0.7452	0.281	-0.8512	0.652	-0.7052	1.67	-0.7727
0.0359	0.0041	0	0	0	GSE7761	GSM188846	HuEx-1_0-st-v1	6.337	-0.201	1.515	-0.0125	5.833	-0.3293	1.671	-0.6582	4.907	0	9.5	-0.0291	5.801	-0.6745	2.349	0.1466	5.818	-2.0235	3.448	0.8418	2.0374	0.4532	9.687	0.7497	0.188	0.3207	0.326	0.2783	0.728	0.3754	-2.07	-0.6141	-0.727	-0.2833	-0.295	0.0994	0.294	-0.1596	0.698	0.3761	1.84	0.6868
1	0.9997	1	0	0	GSE7761	GSM188847	HuEx-1_0-st-v1	6.217	-1.5133	1.473	-0.6745	5.728	-1.5879	1.611	-2.5704	4.858	0	9.248	-1.0028	5.876	1.0117	2.314	-0.882	5.906	-0.2777	3.3273	-0.0624	2.118	1.3271	9.6987	0.2306	0.161	-1.2535	0.278	-1.5029	0.62	-1.4676	-2.24	-1.7741	-0.784	-1.3972	-0.325	-1.3911	0.322	1.3299	0.751	1.622	1.95	1.6312
0	0.0002	0	0	0	GSE7761	GSM188848	HuEx-1_0-st-v1	6.483	0.5957	1.572	0.1201	5.977	0.2185	1.797	0	4.954	0.6745	9.791	0.3098	5.873	-0.5621	2.34	1.1804	5.925	0.8729	3.3785	0.9253	2.078	0.0953	9.731	0.777	0.196	0.7871	0.34	0.7978	0.747	0.6997	-1.94	0.2729	-0.702	0.2052	-0.29	0.3478	0.295	-0.1064	0.682	0	1.76	0
0	0.0047	0	0	0	GSE7761	GSM188849	HuEx-1_0-st-v1	6.553	0.7175	1.659	1.2903	6.022	0.4547	1.907	0.6745	4.954	1.3215	10.1	1.7545	5.849	-1.6862	2.39	1.1081	5.9015	-0.4721	3.506	1.631	1.982	-0.5808	9.7728	1.9348	0.211	1.6616	0.353	1.2802	0.774	1.1605	-1.81	1.16	-0.657	1.0845	-0.276	1.0433	0.276	-1.1172	0.652	-0.7052	1.69	-0.601
1	1	1	0	0	GSE7761	GSM188850	HuEx-1_0-st-v1	6.217	-0.9818	1.484	-0.6192	5.728	-1.4298	1.558	-1.2454	4.907	0.6745	9.32	-0.9204	5.88	0.1226	2.312	-0.7358	5.8995	-2.6393	3.337	0.2009	2.1484	2.2724	9.6993	0.2635	0.162	-1.1952	0.273	-1.6884	0.596	-1.8772	-2.27	-1.9788	-0.821	-2.1202	-0.331	-1.6892	0.329	1.7023	0.781	2.3272	2.03	2.318
0.0004	0.0001	0	0	0	GSE7761	GSM188851	HuEx-1_0-st-v1	6.472	0.1384	1.542	-0.3174	6.022	0.259	1.807	0.1083	4.954	0.6745	9.669	0.05	5.936	-0.0843	2.339	-0.1065	5.985	0.3091	3.3233	0.0123	2.0727	-0.1151	9.7873	0.8921	0.193	0.6122	0.335	0.6123	0.726	0.3413	-1.96	0.1365	-0.705	0.1466	-0.287	0.4968	0.287	-0.532	0.663	-0.4466	1.73	-0.2576
1	1	1	0	0	GSE7761	GSM188852	HuEx-1_0-st-v1	6.278	-1.349	1.477	-0.371	5.807	-1.0661	1.661	-0.1993	4.858	-0.6745	9.347	-0.864	5.842	0.9858	2.274	-2.8329	5.8645	0.6132	3.2735	-1.043	2.1564	2.1002	9.6203	-1.4694	0.153	-1.7199	0.263	-2.0595	0.594	-1.9113	-2.27	-1.9788	-0.843	-2.5501	-0.352	-2.7326	0.347	2.6599	0.787	2.4682	2.01	2.1463
0	0	0	0	0	GSE7761	GSM188853	HuEx-1_0-st-v1	6.542	0.6745	1.564	0.2393	6.066	0.1746	1.808	0.1318	5	0.6601	9.798	0.5848	5.925	-0.5059	2.334	0.2453	5.981	0.6745	3.3133	0	2.094	0.071	9.7567	0.2841	0.202	1.1369	0.345	0.9833	0.769	1.0751	-1.85	0.887	-0.665	0.9282	-0.272	1.2421	0.274	-1.2235	0.633	-1.1518	1.68	-0.6868
0.0425	0.0018	0	0	0	GSE7761	GSM188854	HuEx-1_0-st-v1	6.98	3.2468	1.592	0.2857	6.672	4.2235	2.124	1.8463	5.087	2.5293	10.07	1.349	5.998	0.3372	2.343	-0.5059	6.051	0.9573	3.268	-1.9447	2.045	-1.7641	9.8287	-0.9787	0.175	-0.4373	0.314	-0.167	0.702	-0.0683	-1.84	0.9553	-0.706	0.127	-0.299	-0.0994	0.293	-0.2128	0.653	-0.6817	1.64	-1.0302
1	1	1	0	0	GSE7761	GSM188855	HuEx-1_0-st-v1	6.373	-0.0106	1.457	-0.7369	5.883	-0.0637	1.597	-1.1404	5	1.2802	9.43	-0.2143	5.807	0.4818	2.309	-2.1994	5.843	0.7869	3.331	-1.6437	2.096	1.3198	9.614	-2.8509	0.145	-2.1863	0.261	-2.1337	0.586	-2.0479	-2.35	-2.5247	-0.848	-2.6478	-0.352	-2.7326	0.346	2.6067	0.805	2.8913	2.1	2.919
1	0.9998	1	0	0	GSE7761	GSM188856	HuEx-1_0-st-v1	6.154	-2.0581	1.458	-0.846	5.672	-1.9813	1.543	-3.81	4.807	-0.702	9.19	-1.2098	5.878	1.349	2.306	-1.2971	5.897	-0.9919	3.3473	0.2495	2.143	1.8483	9.6777	-0.6745	0.159	-1.3701	0.268	-1.8739	0.587	-2.0308	-2.33	-2.3882	-0.827	-2.2374	-0.331	-1.6892	0.331	1.8087	0.779	2.2801	2.06	2.5756
0.0006	0.0112	0	0	0	GSE7761	GSM188857	HuEx-1_0-st-v1	6.77	3.1097	1.602	0.3973	6.358	3.8379	2.046	1.7138	5.044	1.9661	10.03	0.9068	5.878	0	2.309	-0.5621	5.9115	-0.1984	3.2493	-0.827	2.042	-0.7627	9.6817	-0.502	0.185	0.1458	0.334	0.5752	0.744	0.6485	-1.84	0.9553	-0.7	0.2443	-0.297	0	0.299	0.1064	0.656	-0.6112	1.63	-1.1161
1	1	1	0	0	GSE7761	GSM188858	HuEx-1_0-st-v1	6.158	-1.172	1.34	-3.3871	5.755	-0.8793	1.544	-1.7739	4.858	0	8.855	-3.3973	5.873	2.3607	2.329	-1.8308	5.9205	2.0909	3.331	-1.2304	2.049	0.6745	9.7227	-1.2445	0.147	-2.0697	0.256	-2.3192	0.578	-2.1844	-2.26	-1.9106	-0.83	-2.2961	-0.35	-2.6332	0.339	2.2343	0.761	1.857	1.91	1.2878
1	1	1	0	0	GSE7761	GSM188859	HuEx-1_0-st-v1	6.266	-0.7369	1.474	-0.7298	5.807	-1.0307	1.611	-0.9488	4.858	-0.6745	9.329	-0.8951	5.885	0.7358	2.3	-1.4716	5.9145	-0.8798	3.278	-0.928	2.1564	2.4474	9.6827	-0.3962	0.145	-2.1863	0.26	-2.1708	0.585	-2.0649	-2.35	-2.5247	-0.832	-2.3352	-0.337	-1.9873	0.33	1.7555	0.779	2.2801	2.02	2.2321
1	1	1	0	0	GSE7761	GSM188860	HuEx-1_0-st-v1	6.091	-2.5666	1.342	-3.4915	5.672	-1.7332	1.456	-3.3478	4.858	-0.7032	8.83	-3.3084	5.952	2.6137	2.303	-2.6625	5.967	-1.7143	3.279	-0.856	2.197	2.2803	9.7507	-1.0895	0.134	-2.8276	0.243	-2.8016	0.542	-2.7988	-2.55	-3.8894	-0.915	-3.9571	-0.363	-3.2791	0.354	3.0323	0.823	3.3144	2.16	3.4341
1	1	1	0	0	GSE7761	GSM188861	HuEx-1_0-st-v1	6.273	-1.4021	1.424	-0.8178	5.883	-0.5149	1.661	-0.1993	4.858	-0.6745	9.127	-1.5309	5.847	1.5046	2.297	-1.5918	5.8615	0.2453	3.3095	-0.5692	2.1087	0.7326	9.6372	-1.0351	0.168	-0.8454	0.286	-1.206	0.63	-1.297	-2.15	-1.16	-0.815	-2.003	-0.337	-1.9873	0.328	1.6491	0.737	1.2929	1.84	0.6868
0.9896	0.299	0	1	0	GSE7761	GSM188862	HuEx-1_0-st-v1	6.409	-0.5378	1.463	-0.8594	5.977	-0.5317	1.7	-0.7055	4.954	0	9.397	-0.8539	5.937	1.5176	2.32	-0.6132	5.9705	-0.4151	3.283	-0.4251	2.0934	0.0479	9.7403	-0.3153	0.16	-1.3118	0.296	-0.8349	0.673	-0.5632	-2.09	-0.7506	-0.741	-0.5569	-0.305	-0.3975	0.301	0.2128	0.681	-0.0235	1.76	0
0	0.0001	0	0	0	GSE8945	GSM226363	HuEx-1_0-st-v2	6.505	0.7466	1.168	0.9515	6.066	1.0869	0.811	0.7363	5.644	1.9364	9.055	0.8746	4.527	-1.349	2.278	-0.2639	4.046	1.0472	3.5363	0.0718	1.862	-0.3227	8.728	-0.6711	0.189	0.3861	0.319	0.4176	0.738	0.7342	-1.6	0.732	-0.643	0.6071	-0.297	0.6606	0.297	-0.7671	0.672	-0.5199	1.65	-0.5247
1	0.479	0	1	0	GSE8945	GSM226364	HuEx-1_0-st-v2	6.262	-0.6543	1.056	-0.3975	5.883	-0.689	0.622	-1.3883	5.524	-0.6745	8.464	-0.7458	4.536	0.3854	2.271	-0.6745	4.029	-0.1597	3.4853	-0.9745	1.899	0.9788	8.7297	-0.6327	0.158	-1.6086	0.278	-1.2947	0.627	-1.2295	-1.94	-1.5305	-0.738	-1.3153	-0.329	-1.1009	0.328	0.9315	0.75	1.1697	1.89	1.4126
0.2425	0.9996	0	0	1	GSE8945	GSM226365	HuEx-1_0-st-v2	6.317	-0.3372	1.071	-0.2168	5.931	-0.2232	0.776	0.3429	5.524	-0.6745	8.543	-0.5292	4.533	-0.1927	2.287	0.2639	4.0335	0.1597	3.5293	-0.0718	1.8694	-0.0642	8.7856	0.6316	0.165	-1.1582	0.298	-0.4594	0.679	-0.3096	-1.74	-0.1996	-0.682	-0.1821	-0.316	-0.3853	0.315	0.2192	0.696	0	1.72	0.0404
0	0.0002	0	0	0	GSE8945	GSM226366	HuEx-1_0-st-v2	6.426	0.2911	1.173	1.0117	5.977	0.2232	0.8	0.6127	5.585	0.6527	8.969	0.6388	4.529	-0.9636	2.294	0.6745	4.0285	-0.1952	3.5553	0.4616	1.873	0.0642	8.7613	0.0825	0.193	0.6434	0.33	0.877	0.75	0.9464	-1.61	0.6654	-0.636	0.7487	-0.294	0.8257	0.293	-0.9863	0.655	-0.8881	1.61	-0.8475
0.1887	0.0004	0	0	0	GSE8945	GSM226367	HuEx-1_0-st-v2	6.329	-0.2681	1.109	0.2409	5.931	-0.2232	0.715	-0.3429	5.555	0	8.665	-0.1947	4.536	0.3854	2.273	-0.5572	4.044	0.9052	3.515	-0.3642	1.886	0.5215	8.7243	-0.7536	0.18	-0.193	0.302	-0.2923	0.697	0.0088	-1.77	-0.3993	-0.686	-0.2631	-0.31	-0.055	0.312	0.0548	0.696	0	1.75	0.2825
0.0001	0.2291	0	0	0	GSE8945	GSM226368	HuEx-1_0-st-v2	6.54	0.9483	1.07	-0.2288	6.15	1.9022	0.675	-0.7925	5.781	4.9173	8.807	0.1947	4.527	-1.349	2.299	0.9677	4.044	0.9052	3.556	0.477	1.859	-0.4283	8.754	-0.0825	0.189	0.3861	0.31	0.0418	0.692	-0.0796	-1.68	0.1996	-0.664	0.1821	-0.311	-0.1101	0.314	0.1644	0.698	0.0433	1.71	-0.0404
0	0	0	0	0	GSE8945	GSM226369	HuEx-1_0-st-v2	6.542	0.9599	1.097	0.0964	6.15	1.9022	0.793	0.534	5.728	3.7641	8.873	0.3756	4.532	-0.3854	2.316	1.9648	4.029	-0.1597	3.6115	1.6157	1.849	-0.78	8.824	1.4992	0.219	2.3164	0.371	2.5893	0.832	2.3971	-1.45	1.7301	-0.585	1.7808	-0.275	1.8716	0.275	-1.9726	0.599	-2.1011	1.47	-1.9776
0	0.0008	0	0	0	GSE8945	GSM226370	HuEx-1_0-st-v2	6.475	0.5736	1.208	1.4333	6.022	0.6599	0.986	2.7036	5.524	-0.6745	9.036	0.8225	4.535	0.1927	2.324	2.434	4.04	0.6212	3.632	2.0363	1.829	-1.4835	8.8597	2.3048	0.192	0.5791	0.328	0.7935	0.759	1.1057	-1.6	0.732	-0.624	0.9916	-0.29	1.0459	0.29	-1.1507	0.631	-1.4079	1.54	-1.4126
1	1	1	0	0	GSE8945	GSM226371	HuEx-1_0-st-v2	6.205	-0.9829	0.9561	-1.6007	5.883	-0.689	0.567	-2.0066	5.555	0	8.082	-1.7932	4.539	0.9636	2.241	-2.434	4.017	-1.0117	3.3983	-2.7595	1.917	1.6119	8.7143	-0.9795	0.14	-2.7668	0.233	-3.174	0.518	-3.1577	-2.23	-3.4603	-0.852	-3.6223	-0.38	-3.9083	0.386	4.1096	0.886	4.1155	2.16	3.5919
0.9999	0.9978	1	0	0	GSE8945	GSM226372	HuEx-1_0-st-v2	6.255	-0.6947	0.9863	-1.237	5.907	-0.4561	0.612	-1.5007	5.555	0	8.238	-1.3654	4.537	0.5781	2.277	-0.3226	4.021	-0.7277	3.4903	-0.872	1.894	0.8029	8.7876	0.6779	0.162	-1.3512	0.282	-1.1276	0.639	-1.0172	-1.88	-1.1312	-0.73	-1.1535	-0.329	-1.1009	0.326	0.8219	0.732	0.7798	1.83	0.9283
0.306	0.0023	0	0	0	GSE8945	GSM226373	HuEx-1_0-st-v2	6.253	-0.7062	1.081	-0.0964	5.858	-0.9317	0.703	-0.4778	5.492	-1.3707	8.5	-0.6471	4.538	0.7708	2.273	-0.5572	4.049	1.2602	3.522	-0.2206	1.896	0.8732	8.7307	-0.6101	0.178	-0.3217	0.308	-0.0418	0.696	-0.0088	-1.79	-0.5323	-0.692	-0.3845	-0.308	0.055	0.31	-0.0548	0.696	0	1.72	0.0404
0	0.0135	0	0	0	GSE8945	GSM226374	HuEx-1_0-st-v2	6.422	0.2681	1.186	1.1683	5.977	0.2232	0.8	0.6127	5.585	0.6527	8.992	0.7019	4.525	-1.7344	2.311	1.6716	4.023	-0.5857	3.613	1.6465	1.855	-0.569	8.808	1.1366	0.186	0.193	0.329	0.8353	0.751	0.9641	-1.61	0.6654	-0.635	0.769	-0.296	0.7156	0.297	-0.7671	0.656	-0.8664	1.61	-0.8475
0.0033	0.8622	0	0	1	GSE9342	GSM238500	HuEx-1_0-st-v1	7.023	-0.355	1.651	0.741	6.615	-0.5104	2.097	0.8081	5.17	-1.0206	10.39	0.3571	6.853	-0.1686	2.207	1.0492	6.896	-1.0117	3.131	1.0278	3.1614	-0.133	10.47	1.349	0.185	0.6749	0.324	0.2809	0.726	0.0525	-1.69	0	-0.583	0.3344	-0.239	0.2571	0.24	0	0.565	0	1.49	-0.0863
0.9885	0.8139	1	0	0	GSE9342	GSM238501	HuEx-1_0-st-v1	6.951	-0.6745	1.573	0	6.57	-0.6745	1.966	-0.0668	5.209	-0.6745	10.14	-0.6348	6.854	0	2.189	-0.2998	6.9045	-0.0562	3.0973	0.1606	3.1774	0.2927	10.4565	0.4384	0.174	0	0.301	-0.642	0.671	-0.9098	-1.77	-0.5634	-0.622	-0.5351	-0.253	-0.6428	0.252	0.8046	0.593	0.7252	1.57	0.6039
1	1	1	0	0	GSE9342	GSM238502	HuEx-1_0-st-v1	6.8	-1.3445	1.479	-0.893	6.443	-1.1375	1.8	-1.1754	5.129	-1.3845	9.735	-2.2417	6.865	1.8548	2.176	-1.274	6.9185	1.5176	3.0793	-0.3019	3.232	1.7468	10.4	-3.3725	0.148	-1.5953	0.27	-1.886	0.608	-2.012	-1.97	-1.9717	-0.697	-2.2073	-0.276	-2.1212	0.27	2.0116	0.638	1.8908	1.7	1.7254
0	0	0	0	0	GSE9342	GSM238503	HuEx-1_0-st-v1	7.337	1.0384	1.644	0.6745	6.989	0.8531	2.113	0.9149	5.358	0.6479	10.6	1.1903	6.852	-0.3372	2.2	0.5246	6.909	0.4497	3.0825	-0.2184	3.129	-0.9938	10.48	2.0235	0.194	1.2272	0.34	0.9229	0.763	0.6998	-1.57	0.845	-0.567	0.6912	-0.23	0.8356	0.235	-0.3353	0.542	-0.5957	1.41	-0.7764
0.0052	0.0017	0	0	0	GSE9342	GSM238504	HuEx-1_0-st-v1	7.264	0.7144	1.564	-0.0855	6.966	0.7693	2.037	0.4074	5.358	0.6479	10.3	0	6.858	0.6745	2.19	-0.2248	6.906	0.1124	3.0648	-0.6745	3.141	-0.6745	10.44	-0.6745	0.167	-0.4295	0.317	0	0.723	0	-1.63	0.4225	-0.595	0.0669	-0.244	-0.0643	0.24	0	0.549	-0.4144	1.43	-0.6039
1	1	1	0	0	GSE9342	GSM238505	HuEx-1_0-st-v1	6.838	-1.1759	1.447	-1.197	6.492	-0.9589	1.743	-1.556	5.209	-0.6745	9.693	-2.4083	6.863	1.5176	2.167	-1.9485	6.905	0	3.052	-1.0021	3.241	1.9862	10.4065	-2.934	0.131	-2.6384	0.241	-3.0497	0.559	-2.8694	-2.06	-2.6055	-0.733	-3.01	-0.29	-3.0211	0.288	3.2186	0.677	2.9009	1.81	2.6743
0	0.0004	0	0	0	GSE9342	GSM238506	HuEx-1_0-st-v1	7.478	1.664	1.657	0.798	7.16	1.4766	2.215	1.5961	5.426	1.2514	10.71	1.6267	6.851	-0.5059	2.202	0.6745	6.9075	0.281	3.078	-0.334	3.1364	-0.7982	10.4565	0.4384	0.2	1.5953	0.335	0.7223	0.753	0.5249	-1.49	1.4084	-0.557	0.9141	-0.234	0.5785	0.235	-0.3353	0.539	-0.6734	1.38	-1.0352
0.018	0.0011	0	0	0	GSE9342	GSM238507	HuEx-1_0-st-v1	7.252	0.6612	1.586	0.1235	6.931	0.6417	2.005	0.1937	5.358	0.6479	10.38	0.3174	6.859	0.8431	2.19	-0.2248	6.884	-2.3607	3.041	-1.2847	3.1107	-1.4807	10.45	0	0.18	0.3682	0.326	0.3611	0.727	0.07	-1.66	0.2113	-0.598	0	-0.243	0	0.241	0.0671	0.553	-0.3108	1.41	-0.7764
0.0001	0.0007	0	0	0	GSE9342	GSM238508	HuEx-1_0-st-v1	7.103	0	1.59	0.1615	6.7	-0.2005	1.97	-0.0401	5.322	0.3284	10.37	0.2777	6.848	-1.0117	2.213	1.4989	6.896	-1.0117	3.1743	2.1391	3.1644	-0.0532	10.46	0.6745	0.191	1.0431	0.337	0.8026	0.747	0.4199	-1.61	0.5634	-0.566	0.7135	-0.236	0.45	0.237	-0.2012	0.565	0	1.47	-0.2588
1	1	1	0	0	GSE9342	GSM238509	HuEx-1_0-st-v1	6.696	-1.806	1.549	-0.228	6.267	-1.7792	1.755	-1.4759	5.087	-1.7572	9.926	-1.4839	6.85	-0.6745	2.204	0.8244	6.8735	-3.5411	3.1985	2.7622	3.253	2.3055	10.44	-0.6745	0.153	-1.2885	0.265	-2.0866	0.578	-2.5369	-2.02	-2.3238	-0.697	-2.2073	-0.283	-2.5712	0.286	3.0845	0.687	3.1599	1.84	2.9331
0	0.0002	0	0	0	GSE9342	GSM238510	HuEx-1_0-st-v1	7.455	1.562	1.672	0.9405	7.109	1.2906	2.188	1.4158	5.426	1.2514	10.77	1.8648	6.849	-0.8431	2.209	1.1991	6.911	0.6745	3.115	0.6167	3.1437	-0.6027	10.46	0.6745	0.17	-0.2454	0.334	0.6822	0.769	0.8048	-1.52	1.1971	-0.548	1.1148	-0.231	0.7714	0.234	-0.4023	0.536	-0.7511	1.38	-1.0352
1	1	1	0	0	GSE9342	GSM238511	HuEx-1_0-st-v1	7.088	-0.0666	1.501	-0.684	6.768	0.0474	1.875	-0.6745	5.285	0	10.04	-1.0316	6.861	1.1804	2.181	-0.8993	6.89	-1.6862	3.0883	-0.0707	3.21	1.1614	10.42	-2.0235	0.149	-1.534	0.284	-1.3242	0.65	-1.2772	-1.83	-0.9859	-0.644	-1.0256	-0.26	-1.0927	0.257	1.1399	0.598	0.8547	1.57	0.6039
0.1138	0.0005	0	0	0	GSE9342	GSM238512	HuEx-1_0-st-v1	7.116	0.0577	1.585	0.114	6.755	0	1.976	0	5.285	0	10.28	-0.0794	6.854	0	2.195	0.1499	6.901	-0.4497	3.119	0.7195	3.1664	0	10.42	-2.0235	0.159	-0.9204	0.307	-0.4013	0.715	-0.14	-1.73	-0.2817	-0.602	-0.0892	-0.243	0	0.239	-0.0671	0.574	0.2331	1.58	0.6901
0.0008	0.0004	0	0	0	GSE9342	GSM238513	HuEx-1_0-st-v1	7.222	0.5281	1.55	-0.2185	6.883	0.4667	1.989	0.0868	5.392	0.9496	10.31	0.0397	6.857	0.5059	2.193	0	6.927	2.4731	3.091	0	3.171	0.1237	10.4665	1.1129	0.182	0.4909	0.325	0.321	0.732	0.1575	-1.64	0.3521	-0.589	0.2007	-0.238	0.3214	0.239	-0.0671	0.55	-0.3885	1.46	-0.3451
0	0.001	0	0	0	GSE9342	GSM238514	HuEx-1_0-st-v1	7.093	-0.0444	1.645	0.684	6.672	-0.3026	2.049	0.4875	5.248	-0.3284	10.47	0.6745	6.849	-0.8431	2.212	1.4239	6.911	0.6745	3.16	1.7729	3.151	-0.4084	10.44	-0.6745	0.194	1.2272	0.343	1.0433	0.766	0.7523	-1.6	0.6338	-0.561	0.8249	-0.23	0.8356	0.23	-0.6705	0.549	-0.4144	1.5	0
1	0.9987	1	0	0	GSE9342	GSM238515	HuEx-1_0-st-v1	6.821	-1.2514	1.487	-0.817	6.426	-1.1995	1.764	-1.4158	5.209	-0.6745	9.886	-1.6426	6.857	0.5059	2.19	-0.2248	6.888	-1.9111	3.1645	1.8886	3.2707	2.7765	10.45	0	0.152	-1.3499	0.277	-1.6051	0.621	-1.7846	-1.96	-1.9013	-0.674	-1.6945	-0.266	-1.4784	0.266	1.7434	0.636	1.8389	1.72	1.8979
0.1368	0.0027	0	0	0	GSE9342	GSM238516	HuEx-1_0-st-v1	7.105	0.0089	1.573	0	6.755	0	1.97	-0.0401	5.248	-0.3284	10.23	-0.2777	6.859	0.8431	2.19	-0.2248	6.905	0	3.0825	-0.2184	3.1904	0.6386	10.43	-1.349	0.177	0.1841	0.312	-0.2006	0.715	-0.14	-1.74	-0.3521	-0.61	-0.2676	-0.242	0.0643	0.239	-0.0671	0.568	0.0777	1.52	0.1725
0	0.0008	0	0	0	GSE9372	GSM238517	HuEx-1_0-st-v2	6.623	0.2208	1.651	1.2636	6.129	0.1763	1.948	0.607	5	0	10.02	0.6072	5.992	-1.1242	2.369	1.1037	6.024	0.426	3.409	3.0468	2.155	-0.4335	9.863	-0.9611	0.21	1.1562	0.36	1.3197	0.78	1.1978	-1.83	0.632	-0.68	0.3181	-0.289	0	0.294	0.2947	0.666	0.2358	1.68	-0.1671
1	1	1	0	0	GSE9372	GSM238518	HuEx-1_0-st-v2	6.296	-2.319	1.514	-0.8311	5.807	-2.3542	1.698	-1.2787	4.858	-2.0821	9.412	-1.4185	6.145	1.349	2.31	-0.7227	6.1665	-0.9636	3.2943	0.4901	2.367	3.5067	9.955	-0.2915	0.157	-1.7619	0.265	-2.0688	0.597	-1.8466	-2.25	-2.0225	-0.796	-1.8527	-0.323	-1.5685	0.319	1.5224	0.737	1.7579	1.91	1.7542
0	0.0002	0	0	0	GSE9372	GSM238519	HuEx-1_0-st-v2	6.749	0.8922	1.678	2.1359	6.304	0.8486	2.088	2.1229	4.954	-0.6745	10.17	1.824	6.053	-0.8094	2.329	0.3113	6.0755	-1.1081	3.299	0.2248	2.2154	-1.0949	9.8697	-0.3224	0.213	1.3214	0.354	1.1057	0.765	0.9483	-1.75	1.1376	-0.651	0.8609	-0.275	0.6458	0.278	-0.4911	0.629	-0.5574	1.57	-1.0859
0.1864	0.9936	0	0	1	GSE9372	GSM238520	HuEx-1_0-st-v2	6.643	0.1741	1.569	-0.6745	6.229	0.4554	1.907	0	5	0	9.801	-0.3089	6.139	0.4497	2.336	0	6.17	-1.1242	3.2743	-0.6745	2.267	-0.0552	9.9533	0.0132	0.178	-0.6057	0.314	-0.321	0.695	-0.2163	-1.9	0.1896	-0.711	-0.262	-0.302	-0.5997	0.298	0.4911	0.664	0.1929	1.7	0
1	0.0261	0	1	0	GSE9372	GSM238521	HuEx-1_0-st-v2	6.422	-1.7128	1.525	-0.7158	5.954	-1.72	1.711	-1.9288	4.954	-0.6745	9.551	-1.5755	6.173	0.2248	2.306	-0.9274	6.192	-2.8819	3.302	3.2547	2.391	1.9458	9.9757	0.3179	0.164	-1.3765	0.291	-1.1414	0.65	-0.9649	-2.09	-1.0112	-0.723	-0.4866	-0.287	0.0923	0.289	0.0491	0.686	0.6646	1.86	1.3365
0.7508	0.0368	0	1	0	GSE9372	GSM238522	HuEx-1_0-st-v2	6.486	-0.7142	1.55	-0.6408	6	-1.1311	1.74	-1.2338	5	0.6745	9.693	-0.397	6.075	0.2248	2.318	-0.1686	6.102	-0.6745	3.2695	0.7444	2.2621	1.8461	9.898	0.6185	0.195	0.3304	0.319	-0.1427	0.694	-0.2329	-2.04	-0.6952	-0.724	-0.5053	-0.297	-0.3691	0.298	0.4911	0.688	0.7075	1.79	0.7518
0.9999	1	1	0	0	GSE9372	GSM238523	HuEx-1_0-st-v2	6.473	-0.8005	1.528	-0.6745	6.022	-0.881	1.807	-0.1877	4.954	-0.6745	9.549	-0.9722	6.059	0.8431	2.31	-1.2263	6.092	0.4364	3.273	-0.7538	2.2794	0.7407	9.8383	-1.8037	0.174	-0.8259	0.298	-0.8917	0.655	-0.8817	-2.05	-0.7584	-0.757	-1.1229	-0.312	-1.061	0.311	1.1295	0.71	1.1791	1.82	1.0024
0.027	0.001	0	0	0	GSE9372	GSM238524	HuEx-1_0-st-v2	6.481	-0.5209	1.505	-0.603	6.044	-0.2491	1.771	-0.3029	5	0	9.522	-0.638	6.103	0	2.316	0	6.1515	1.9335	3.2693	0.3956	2.253	-0.1709	9.9077	-0.4876	0.182	-0.3854	0.316	-0.2497	0.712	0.0665	-1.97	-0.2528	-0.696	0.0187	-0.288	0.0461	0.282	-0.2947	0.652	-0.0643	1.72	0.1671
0	0.0001	0	0	0	GSE9372	GSM238525	HuEx-1_0-st-v2	6.572	0.0258	1.529	-0.4456	6.15	-0.0489	1.812	-0.1455	5	0.6745	9.66	-0.4914	6.06	0	2.305	0.1124	6.094	-0.1012	3.206	-0.0891	2.2194	-0.0314	9.8317	0.1468	0.202	0.7158	0.345	0.7847	0.767	0.9815	-1.86	0.4424	-0.667	0.5614	-0.272	0.7842	0.271	-0.8348	0.629	-0.5574	1.64	-0.5012
0.0007	0.9997	0	0	1	GSE9372	GSM238526	HuEx-1_0-st-v2	6.579	-0.0454	1.582	0.0854	6.066	-0.1763	1.793	-0.4934	5.044	0.6745	9.88	0.1586	6.001	0.2248	2.355	0.2453	6.022	0.284	3.3743	1.7537	2.201	0.6947	9.8963	0.3115	0.203	0.7708	0.335	0.428	0.757	0.8152	-2	-0.4424	-0.712	-0.2807	-0.291	-0.0923	0.29	0.0982	0.673	0.3859	1.76	0.5012
0	0	0	0	0	GSE9372	GSM238527	HuEx-1_0-st-v2	6.777	1.3262	1.604	0.2529	6.375	1.3295	1.992	0.7869	5.044	0.6452	10.01	0.3902	6.132	-0.4047	2.335	0.4818	6.169	-0.4818	3.2635	-0.1581	2.219	-1.1689	9.978	0.819	0.218	1.5967	0.367	1.5694	0.805	1.6137	-1.73	1.264	-0.624	1.3662	-0.257	1.4762	0.259	-1.4242	0.589	-1.4149	1.52	-1.5036
0	0.0001	0	0	0	GSE9372	GSM238528	HuEx-1_0-st-v2	6.652	0.3771	1.545	0	6.229	0.5222	1.83	0.2911	5.044	0.6452	9.811	0.2905	6.054	-0.6745	2.339	0.8301	6.0735	-1.3008	3.2995	0.2373	2.169	-2.0524	9.9023	0.6947	0.205	0.8809	0.359	1.2841	0.79	1.3642	-1.77	1.0112	-0.641	1.048	-0.271	0.8304	0.271	-0.8348	0.615	-0.8575	1.59	-0.9188
1	1	1	0	0	GSE9372	GSM238529	HuEx-1_0-st-v2	6.38	-1.7334	1.601	0.0964	5.858	-1.6833	1.813	-0.6817	4.858	0	9.7231	-0.71	6.131	-1.349	2.334	-0.1686	6.1625	-2.2483	3.3665	1.1691	2.339	1.2698	9.953	0	0.153	-1.9821	0.282	-1.4624	0.621	-1.4474	-2.17	-1.5168	-0.77	-1.3662	-0.315	-1.1994	0.319	1.5224	0.748	1.9938	2.08	3.1742
0.0208	0.0001	0	0	0	GSE9372	GSM238530	HuEx-1_0-st-v2	6.589	-0.4471	1.643	0.9085	6.087	-0.8229	1.918	0.5207	4.954	-0.6745	10.04	0.8859	6.169	-0.6745	2.321	0.3372	6.211	-0.5519	3.2983	3.0941	2.337	0.6745	9.9596	-0.6359	0.203	0.7708	0.323	0	0.696	-0.1996	-1.88	0.316	-0.663	0.6363	-0.272	0.7842	0.278	-0.4911	0.643	-0.2573	1.67	-0.2506
0.0624	0.0008	0	0	0	GSE9372	GSM238531	HuEx-1_0-st-v2	6.449	-1.0078	1.538	-0.8431	6	-1.1311	1.776	-0.9377	4.907	-0.6892	9.633	-0.6841	6.072	-0.4497	2.331	0.9274	6.1085	-0.1265	3.2643	0.658	2.2054	-0.0331	9.8913	0.3297	0.193	0.2202	0.322	-0.0357	0.709	0.0166	-1.94	-0.0632	-0.709	-0.2246	-0.292	-0.1384	0.293	0.2455	0.669	0.3001	1.72	0.1671
0	0	0	0	0	GSE9372	GSM238532	HuEx-1_0-st-v2	6.767	1.3786	1.599	0.6198	6.34	1.3077	1.937	0.7162	5.087	1.2757	10.01	0.7649	6.049	-0.8431	2.345	0.9198	6.0865	0	3.3263	0.1852	2.2024	-0.6745	9.878	0.2021	0.225	1.9821	0.372	1.7478	0.803	1.5805	-1.72	1.3272	-0.635	1.1603	-0.267	1.0149	0.27	-0.884	0.615	-0.8575	1.6	-0.8353
0.9998	0.9999	1	0	0	GSE9372	GSM238533	HuEx-1_0-st-v2	6.512	-0.3139	1.536	-0.2861	6	-0.4177	1.651	-0.9889	5.087	0.6745	9.767	0	6.103	0	2.328	0.6226	6.1315	0.1349	3.33	1.9716	2.3124	0.6745	9.9327	0.7755	0.174	-0.8259	0.292	-1.1057	0.632	-1.2644	-2.16	-1.4536	-0.757	-1.1229	-0.314	-1.1533	0.316	1.375	0.729	1.5864	1.88	1.5036
0.0003	0.0034	0	0	0	GSE9372	GSM238534	HuEx-1_0-st-v2	6.577	0.0687	1.537	-0.2529	6.17	0.0489	1.779	-0.5819	5	0.6745	9.671	-0.4242	6.06	0	2.305	0.1124	6.11	0.978	3.19	-0.4963	2.203	-0.3129	9.831	0.1108	0.191	0.1101	0.333	0.3567	0.736	0.4658	-1.87	0.3792	-0.679	0.3369	-0.285	0.1845	0.283	-0.2455	0.643	-0.2573	1.64	-0.5012
0.9999	1	1	0	0	GSE9372	GSM238535	HuEx-1_0-st-v2	6.241	-2.09	1.569	-0.1366	5.7	-2.225	1.665	-1.4022	4.858	-2.1768	9.557	-0.8764	6.044	6.67	2.314	-2.2687	6.0475	2.0945	3.3363	0.3396	2.366	4.7417	9.897	0.3382	0.0928	-5.2967	0.197	-4.4942	0.509	-3.3106	-2.95	-6.4466	-1.02	-6.0448	-0.398	-5.0283	0.381	4.5671	0.855	4.2877	2.12	3.5083
0	0.0016	0	0	0	GSE9372	GSM238536	HuEx-1_0-st-v2	6.703	0.7654	1.641	0.6986	6.304	0.8691	2.057	1.2436	4.907	-1.3636	9.99	0.3297	6.14	0.6745	2.325	0	6.178	1.2526	3.239	-0.6745	2.246	-0.3159	9.945	-0.7708	0.191	0.1101	0.336	0.4637	0.769	1.0148	-1.81	0.7584	-0.641	1.048	-0.265	1.1072	0.264	-1.1786	0.597	-1.2434	1.54	-1.3365
0	0.0001	0	0	0	GSE9372	GSM238537	HuEx-1_0-st-v2	6.79	1.11	1.587	0.6745	6.375	1.1575	1.954	1.1715	5.087	1.2757	9.989	1.0508	6.054	-0.6745	2.331	0.4151	6.0765	-1.0117	3.29	0	2.189	-1.6392	9.88	0	0.227	2.0922	0.371	1.7121	0.813	1.7468	-1.69	1.5168	-0.62	1.441	-0.265	1.1072	0.266	-1.0804	0.599	-1.2006	1.52	-1.5036
0.0004	0.9314	0	0	1	GSE9372	GSM238538	HuEx-1_0-st-v2	6.729	0.7978	1.581	-0.3854	6.34	1.0953	1.96	0.3844	5.044	0	9.861	0	6.138	0.2248	2.34	0.3372	6.1815	0.5995	3.308	0	2.2244	-0.8392	9.947	-0.2636	0.189	0	0.328	0.1783	0.717	0.1497	-1.85	0.5056	-0.694	0.0561	-0.295	-0.2768	0.29	0.0982	0.652	-0.0643	1.65	-0.4177
0.0775	0.0019	0	0	0	GSE9372	GSM238539	HuEx-1_0-st-v2	6.59	-0.4396	1.562	-0.2065	6.17	-0.2631	1.878	0.0473	4.954	-0.6745	9.73	-0.6745	6.174	0.4497	2.311	-0.5059	6.2145	-0.1226	3.2103	-0.6745	2.279	-0.691	9.9706	0.0208	0.186	-0.1652	0.318	-0.1783	0.694	-0.2329	-1.92	0.0632	-0.677	0.3743	-0.282	0.3229	0.28	-0.3929	0.634	-0.4502	1.64	-0.5012
0.9897	1	1	0	0	GSE9372	GSM238540	HuEx-1_0-st-v2	6.576	0	1.463	-2.1078	6.209	1.0377	1.746	-1.1845	5	0.6745	9.464	-1.4925	6.083	2.0235	2.304	-1.349	6.13	1.6862	3.14	-1.386	2.186	-0.6745	9.857	-1.1486	0.171	-0.9911	0.302	-0.749	0.67	-0.6322	-2.01	-0.5056	-0.745	-0.8983	-0.314	-1.1533	0.306	0.884	0.684	0.6217	1.7	0
0.9997	1	1	0	0	GSE9372	GSM238541	HuEx-1_0-st-v2	6.577	-0.0296	1.469	-1.75	6.15	0	1.698	-0.9457	5.087	1.2757	9.531	-1.04	6.06	1.0117	2.315	-0.9198	6.073	-1.0713	3.2833	-0.5731	2.259	0.3667	9.875	0.0505	0.172	-0.936	0.293	-1.0701	0.663	-0.7486	-2.11	-1.1376	-0.748	-0.9544	-0.308	-0.8765	0.303	0.7366	0.7	0.9647	1.87	1.42
0.794	0.0131	0	1	0	GSE9372	GSM238542	HuEx-1_0-st-v2	6.458	-0.6745	1.575	0.1124	5.977	-0.5059	1.824	0	4.907	-0.721	9.716	-0.1328	6.108	0.5621	2.304	-0.6226	6.1225	-0.6745	3.254	0	2.348	1.1823	9.9083	-0.4547	0.184	-0.2753	0.317	-0.214	0.691	-0.2828	-2.07	-0.8848	-0.723	-0.4866	-0.289	0	0.288	0	0.681	0.5574	1.76	0.5012
0	0	0	0	0	GSE9372	GSM238543	HuEx-1_0-st-v2	6.729	1.3748	1.544	-0.0843	6.322	0.7918	1.841	0.2381	5.087	1.9502	9.847	0.6501	6.056	-1.349	2.31	0.6745	6.099	0.2361	3.205	-0.1145	2.182	-0.6745	9.8356	0.3684	0.21	1.1562	0.364	1.4624	0.816	1.7967	-1.73	1.264	-0.634	1.179	-0.264	1.1533	0.264	-1.1786	0.608	-1.0076	1.54	-1.3365
1	1	1	0	0	GSE9372	GSM238544	HuEx-1_0-st-v2	6.307	-1.6908	1.434	-2.4418	5.858	-1.3406	1.585	-1.9702	4.954	-0.7051	9.185	-2.0683	6.005	0.8244	2.326	-1.5329	5.996	-1.562	3.306	-0.7861	2.25	1.8965	9.868	-0.77	0.146	-2.3675	0.258	-2.3184	0.568	-2.3291	-2.35	-2.6545	-0.886	-3.537	-0.375	-3.9673	0.369	3.9778	0.836	3.8804	2.07	3.0907
0.1004	0.9788	0	0	1	GSE9372	GSM238545	HuEx-1_0-st-v2	6.513	-0.6745	1.627	0.53	6.022	-0.9599	1.915	0.2459	4.907	-1.3636	9.899	0.0544	6.128	-0.9443	2.345	0.9636	6.168	-0.6745	3.347	1.6019	2.273	0.5371	9.975	0.6745	0.184	-0.2753	0.317	-0.214	0.695	-0.2163	-1.97	-0.2528	-0.693	0.0749	-0.287	0.0923	0.29	0.0982	0.674	0.4073	1.77	0.5847
0.5363	0.6343	1	0	0	GSE9372	GSM238546	HuEx-1_0-st-v2	6.503	-0.4143	1.451	-1.5096	6.109	0	1.703	-0.6106	5	0	9.407	-1.4353	6.063	0.5396	2.309	-0.7264	6.094	0.6745	3.2335	-1.4114	2.238	-0.627	9.877	-0.0935	0.168	-1.1562	0.309	-0.4994	0.694	-0.2329	-1.93	0	-0.712	-0.2807	-0.298	-0.4152	0.296	0.3929	0.669	0.3001	1.69	-0.0835
0.002	0.0009	0	0	0	GSE9372	GSM238547	HuEx-1_0-st-v2	6.752	0.9646	1.692	2.2885	6.285	0.7783	2.016	0.7905	5	0	10.22	1.8484	6.13	-1.5738	2.365	2.445	6.1755	-0.2998	3.4063	1.9635	2.2347	-0.6496	9.9976	1.9598	0.193	0.2202	0.325	0.0713	0.7	-0.1331	-1.91	0.1264	-0.698	-0.0187	-0.293	-0.1845	0.292	0.1964	0.678	0.4931	1.73	0.2506
1	1	1	0	0	GSE9372	GSM238548	HuEx-1_0-st-v2	6.359	-2.1902	1.478	-1.3627	5.931	-1.8751	1.681	-2.2838	4.907	-1.3636	9.338	-2.6476	6.183	2.4731	2.292	-2.1078	6.2155	0	3.1943	-1.3597	2.4014	2.1894	9.9703	0	0.144	-2.4777	0.262	-2.1758	0.596	-1.8633	-2.23	-1.896	-0.776	-1.4784	-0.31	-0.9688	0.308	0.9822	0.712	1.222	1.88	1.5036
1	0.9999	1	0	0	GSE9372	GSM238549	HuEx-1_0-st-v2	6.365	-1.6743	1.533	-0.9274	5.883	-2.3452	1.695	-1.604	4.907	-0.6892	9.527	-1.1911	6.081	1.5738	2.308	-1.0117	6.103	-0.5902	3.234	0.1604	2.299	3.0708	9.906	0.9633	0.161	-1.5417	0.291	-1.1414	0.644	-1.0647	-2.23	-1.896	-0.781	-1.572	-0.314	-1.1533	0.309	1.0313	0.729	1.5864	1.93	1.9212
0.0003	0.2253	0	0	0	GSE9372	GSM238550	HuEx-1_0-st-v2	6.684	0.7634	1.533	-0.5833	6.248	0.6745	1.794	-0.2781	5.129	1.8915	9.798	-0.0339	6.055	0.1686	2.329	-0.0613	6.0805	-0.4761	3.3158	0	2.2394	0.0055	9.874	0	0.195	0.3304	0.337	0.4994	0.735	0.4492	-1.88	0.316	-0.69	0.131	-0.287	0.0923	0.286	-0.0982	0.65	-0.1072	1.66	-0.3341
1	1	1	0	0	GSE9372	GSM238551	HuEx-1_0-st-v2	6.535	-0.1603	1.483	-0.8278	6.087	-0.0843	1.701	-0.7031	5.087	0.6745	9.545	-0.5781	6.106	0.3372	2.305	-0.5707	6.1155	-1.304	3.2433	-0.2789	2.325	0.8547	9.892	-1.2782	0.16	-1.5967	0.274	-1.7478	0.593	-1.9132	-2.17	-1.5168	-0.792	-1.7779	-0.335	-2.1221	0.329	2.0135	0.746	1.9509	1.88	1.5036
0.0001	0.0158	0	0	0	GSE9372	GSM238552	HuEx-1_0-st-v2	6.547	-0.189	1.513	-0.8311	6.15	-0.0489	1.793	-0.3968	4.954	0	9.604	-0.8332	6.062	0.6745	2.303	-0.1124	6.0905	-0.3372	3.1855	-0.6109	2.207	-0.2441	9.8359	0.3823	0.2	0.6057	0.344	0.749	0.748	0.6655	-1.86	0.4424	-0.677	0.3743	-0.278	0.5074	0.279	-0.442	0.63	-0.536	1.64	-0.5012
0	0.2272	0	0	0	GSE9372	GSM238553	HuEx-1_0-st-v2	6.601	0.0877	1.669	1.571	6.066	-0.1763	1.918	0.394	5	0	10.12	0.9276	5.992	-1.1242	2.37	1.165	6.016	-0.142	3.4045	2.8794	2.1674	-0.1306	9.91	0.8331	0.204	0.8259	0.347	0.856	0.771	1.0481	-1.91	0.1264	-0.695	0.0374	-0.288	0.0461	0.292	0.1964	0.672	0.3645	1.73	0.2506
0.9997	0.8755	1	0	0	GSE9372	GSM238554	HuEx-1_0-st-v2	6.518	-0.6366	1.537	-0.554	6.044	-0.8172	1.748	-0.9274	5	0	9.713	-0.5081	6.139	0.5396	2.314	-0.53	6.161	-2.0235	3.271	0	2.336	2.5274	9.9407	-0.9804	0.17	-1.0461	0.298	-0.8917	0.665	-0.7154	-2.07	-0.8848	-0.739	-0.786	-0.295	-0.2768	0.294	0.2947	0.688	0.7075	1.83	1.0859
0.221	0.0574	0	0	0	GSE9372	GSM238555	HuEx-1_0-st-v2	6.454	-0.6745	1.557	0.1927	5.954	-0.6745	1.722	-0.4757	5	0	9.74	-0.0128	6.052	-0.9443	2.333	0.5188	6.068	-1.8308	3.3623	1.8049	2.2927	0.503	9.903	0.715	0.195	0.3304	0.322	-0.0357	0.693	-0.2495	-1.95	-0.1264	-0.699	-0.0374	-0.293	-0.1845	0.294	0.2947	0.682	0.5788	1.78	0.6683
0	0	0	0	0	GSE9372	GSM238556	HuEx-1_0-st-v2	6.76	1.0226	1.651	1.3008	6.322	0.9916	2.032	0.9066	5	0	10.11	1.282	6.135	-0.4497	2.354	1.5176	6.1775	0	3.314	0.1199	2.204	-1.2146	9.99	1.6258	0.205	0.8809	0.359	1.2841	0.78	1.1978	-1.77	1.0112	-0.647	0.9357	-0.27	0.8765	0.27	-0.884	0.62	-0.7503	1.61	-0.7518
0.0009	0.1011	0	0	0	GSE9372	GSM238557	HuEx-1_0-st-v2	6.758	0.8336	1.68	1.4178	6.322	0.7622	2.103	2.7098	4.954	-0.6745	10.19	1.6409	6.168	-0.8993	2.34	1.9392	6.23	1.7782	3.3095	3.5759	2.2747	-0.7922	10.02	2.9535	0.183	-0.3304	0.314	-0.321	0.696	-0.1996	-1.8	0.8216	-0.655	0.786	-0.28	0.4152	0.279	-0.442	0.637	-0.3859	1.58	-1.0024
0	0	0	0	0	GSE9372	GSM238558	HuEx-1_0-st-v2	6.549	-0.2143	1.602	0.2361	6.109	0	1.89	0	4.907	-0.6892	9.804	0.1339	6.069	-1.1242	2.333	1.096	6.092	-1.5176	3.244	0.3249	2.199	-0.2436	9.907	1.0063	0.209	1.1012	0.353	1.0701	0.766	0.9649	-1.85	0.5056	-0.666	0.5801	-0.275	0.6458	0.279	-0.442	0.639	-0.343	1.67	-0.2506
0.9999	1	1	0	0	GSE9372	GSM238559	HuEx-1_0-st-v2	6.493	-0.6523	1.522	-0.7839	6.066	-0.5781	1.802	-0.2225	4.954	-0.6745	9.564	-0.9156	6.058	0.6745	2.319	-0.6745	6.082	-0.3571	3.2695	-0.8156	2.2391	0	9.8607	-0.6745	0.166	-1.2664	0.29	-1.1771	0.648	-0.9982	-2.1	-1.0744	-0.753	-1.048	-0.314	-1.1533	0.311	1.1295	0.703	1.029	1.79	0.7518
0	0	0	0	0	GSE9372	GSM238560	HuEx-1_0-st-v2	6.764	1.369	1.657	0.9504	6.34	0.8853	2.063	1.3661	5	0	10.12	0.9193	6.096	-0.7869	2.333	0.882	6.139	0.8094	3.291	0.9599	2.214	-0.7265	9.9057	-0.5886	0.238	2.6979	0.391	2.4254	0.873	2.745	-1.65	1.7696	-0.601	1.7966	-0.249	1.8453	0.246	-2.0626	0.574	-1.7365	1.5	-1.6706
1	1	1	0	0	GSE9372	GSM238561	HuEx-1_0-st-v2	6.416	-1.0314	1.572	-0.0854	5.977	-0.6745	1.77	-0.6567	4.807	-2.9586	9.629	-0.6457	6.001	0.2248	2.332	-1.165	6.039	1.491	3.288	-1.456	2.188	0.3759	9.889	0.0306	0.167	-1.2113	0.283	-1.4267	0.609	-1.647	-2.19	-1.6432	-0.836	-2.6013	-0.353	-2.9524	0.347	2.8974	0.788	2.8513	1.98	2.3389
1	1	1	0	0	GSE9372	GSM238562	HuEx-1_0-st-v2	6.454	-0.9881	1.528	-0.4697	6	-0.782	1.776	-0.6216	4.954	0	9.502	-1.4558	6.061	0.3372	2.299	-0.5621	6.081	-0.978	3.2443	0.8845	2.2861	1.117	9.816	-0.7202	0.177	-0.6607	0.291	-1.1414	0.635	-1.2145	-2.12	-1.2008	-0.757	-1.1229	-0.317	-1.2917	0.317	1.4242	0.723	1.4578	1.84	1.1694
0.0066	0.1515	0	0	0	GSE9372	GSM238563	HuEx-1_0-st-v2	6.61	0.0606	1.635	0.6263	6.109	-0.3956	1.912	0.2248	5	0	10.02	0.4204	6.127	-1.0792	2.345	0.9636	6.167	-0.8672	3.3673	2.0287	2.284	0.8846	9.9593	-0.0819	0.194	0.2753	0.327	0.1427	0.706	-0.0333	-1.88	0.316	-0.684	0.2433	-0.282	0.3229	0.283	-0.2455	0.667	0.2573	1.74	0.3341
0.9987	0.9518	1	0	0	GSE9372	GSM238564	HuEx-1_0-st-v2	6.401	-0.956	1.53	-0.2409	5.907	-0.879	1.715	-0.5254	4.954	-0.6745	9.581	-0.692	6.055	-0.5396	2.323	0	6.086	-0.0964	3.3233	0.8306	2.293	0.5092	9.883	0.0935	0.176	-0.7158	0.298	-0.8917	0.648	-0.9982	-2.08	-0.948	-0.74	-0.8047	-0.313	-1.1072	0.308	0.9822	0.708	1.1362	1.84	1.1694
0.0018	0.9189	0	0	1	GSE9372	GSM238565	HuEx-1_0-st-v2	6.693	0.5367	1.604	0.1686	6.267	0.6745	2	0.6745	5	0	9.89	0.1493	6.137	0	2.336	0	6.1725	-0.7494	3.2563	-1.0342	2.249	-0.3865	9.9437	-0.4108	0.182	-0.3854	0.322	-0.0357	0.723	0.2495	-1.89	0.2528	-0.678	0.3556	-0.283	0.2768	0.285	-0.1473	0.653	-0.0429	1.72	0.1671
0	0	0	0	0	GSE9372	GSM238566	HuEx-1_0-st-v2	6.884	1.7885	1.649	0.9911	6.492	1.9088	2.092	2.5796	5.044	0.6452	10.19	1.6409	6.171	-0.2248	2.311	-0.5059	6.234	2.2687	3.1753	-2.1734	2.2654	-1.0123	9.9537	-0.9895	0.197	0.4405	0.343	0.7134	0.748	0.6655	-1.7	1.4536	-0.629	1.2726	-0.266	1.061	0.27	-0.884	0.605	-1.0719	1.51	-1.5871
0	0	0	0	0	GSE9372	GSM238567	HuEx-1_0-st-v2	6.815	1.8965	1.609	0.3541	6.443	3.4658	2.037	1.2091	5	0.6745	9.989	1.0189	6.07	-0.8993	2.334	1.1804	6.1165	0.548	3.1973	-0.4442	2.108	-3.2598	9.895	0.4892	0.221	1.7619	0.375	1.8548	0.827	1.9797	-1.62	1.9593	-0.622	1.4036	-0.264	1.1533	0.265	-1.1295	0.589	-1.4149	1.48	-1.8377
0.9999	0.3135	0	1	0	GSE9372	GSM238568	HuEx-1_0-st-v2	6.569	-0.0889	1.676	2.0235	6.044	-0.7296	1.935	0.7023	4.954	-0.6745	10.08	1.0287	6.047	-1.1804	2.329	-0.0613	6.091	0.3571	3.359	0.7627	2.245	0.1094	9.836	-1.9224	0.18	-0.4955	0.292	-1.1057	0.629	-1.3143	-2.04	-0.6952	-0.755	-1.0854	-0.32	-1.4301	0.321	1.6206	0.736	1.7365	1.87	1.42
0.1219	0.1062	0	0	0	GSE9372	GSM238569	HuEx-1_0-st-v2	6.651	0.6144	1.519	-0.4599	6.285	0.6745	1.874	0.2858	5	0	9.671	-0.25	6.108	0.5621	2.302	-0.7264	6.156	2.3382	3.167	-2.2569	2.2274	-0.5363	9.882	-1.7835	0.178	-0.6057	0.311	-0.428	0.7	-0.1331	-1.96	-0.1896	-0.704	-0.131	-0.293	-0.1845	0.289	0.0491	0.649	-0.1286	1.65	-0.4177
0	0.0057	0	0	0	GSE9372	GSM238570	HuEx-1_0-st-v2	6.745	1.5122	1.569	0.5179	6.358	0.9677	1.937	1.5077	5.044	1.3197	9.861	0.7355	6.06	0	2.311	0.7869	6.1055	0.6745	3.1943	-0.3882	2.1651	-0.9663	9.816	-0.7202	0.195	0.3304	0.351	0.9987	0.773	1.0814	-1.77	1.0112	-0.651	0.8609	-0.275	0.6458	0.274	-0.6875	0.617	-0.8147	1.53	-1.42
0.7638	1	1	0	0	GSE9372	GSM238571	HuEx-1_0-st-v2	6.561	-0.1543	1.539	-0.6489	6.129	0.1763	1.875	0.0887	4.954	-0.7051	9.642	-0.604	6.003	0.5246	2.351	0	6.0225	0.3195	3.342	0.5535	2.1754	0.0656	9.9177	1.1273	0.18	-0.4955	0.318	-0.1783	0.701	-0.1165	-2.04	-0.6952	-0.759	-1.1603	-0.32	-1.4301	0.32	1.5715	0.706	1.0934	1.75	0.4177
0	0	0	0	0	GSE9372	GSM238572	HuEx-1_0-st-v2	6.895	2.2205	1.677	1.1322	6.426	1.6603	2.05	1.1944	5.129	1.8915	10.38	1.5093	6.13	-0.6745	2.348	1.1081	6.1795	1.5417	3.32	1.0328	2.213	-1.3585	9.997	1.7344	0.219	1.6518	0.36	1.3197	0.781	1.2145	-1.72	1.3272	-0.631	1.2352	-0.263	1.1994	0.267	-1.0313	0.598	-1.222	1.51	-1.5871
0.3177	0.0317	0	0	0	GSE9372	GSM238573	HuEx-1_0-st-v2	6.398	-0.9719	1.533	-0.1927	5.931	-0.7746	1.704	-0.6035	4.907	-1.3636	9.5851	-0.6745	6.057	-0.2698	2.324	0.0519	6.081	-0.5781	3.3113	0.5308	2.277	0.1787	9.9017	0.6745	0.19	0.0551	0.318	-0.1783	0.693	-0.2495	-2.01	-0.5056	-0.707	-0.1871	-0.294	-0.2307	0.295	0.3438	0.675	0.4288	1.78	0.6683
0.0197	1	0	0	1	GSE9372	GSM238574	HuEx-1_0-st-v2	6.598	-0.1523	1.608	0.265	6.15	0	1.939	0.2321	4.954	0	9.839	-0.1133	6.144	1.5738	2.329	-0.5902	6.1835	0.8993	3.3073	-0.015	2.309	0.7177	9.9457	-0.323	0.182	-0.3854	0.322	-0.0357	0.72	0.1996	-1.99	-0.3792	-0.699	-0.0374	-0.285	0.1845	0.285	-0.1473	0.655	0	1.73	0.2506
0.0111	0.0001	0	0	0	GSE9372	GSM238575	HuEx-1_0-st-v2	6.648	0	1.539	-0.5231	6.229	0.1349	1.857	-0.2012	5.044	0.6452	9.735	-0.6493	6.173	0.2248	2.309	-0.6745	6.2165	0.1226	3.224	-0.0856	2.314	0.133	9.9527	-1.0489	0.191	0.1101	0.325	0.0713	0.702	-0.0998	-1.86	0.4424	-0.667	0.5614	-0.274	0.692	0.274	-0.6875	0.634	-0.4502	1.68	-0.1671
0	0.0001	0	0	0	GSE9372	GSM238576	HuEx-1_0-st-v2	6.661	0.6745	1.598	0.1686	6.267	1.6395	1.959	0.5676	4.954	0	9.847	0.3396	6.074	0	2.319	-0.0843	6.109	-0.0843	3.1833	-0.6745	2.191	-0.5088	9.8663	-0.7478	0.205	0.8809	0.346	0.8204	0.792	1.3975	-1.83	0.632	-0.656	0.7673	-0.272	0.7842	0.269	-0.9331	0.614	-0.879	1.59	-0.9188
0	0.0036	0	0	0	GSE9372	GSM238577	HuEx-1_0-st-v2	6.754	1.2823	1.685	2.1875	6.248	0.6745	2.008	1.2099	5.044	0.6452	10.24	1.6316	6.044	-1.6862	2.358	1.7169	6.099	0.9919	3.4113	1.684	2.214	-0.4604	9.892	0.9094	0.201	0.6607	0.344	0.749	0.745	0.6155	-1.83	0.632	-0.662	0.655	-0.283	0.2768	0.285	-0.1473	0.646	-0.1929	1.68	-0.1671
0.986	1	1	0	0	GSE9372	GSM238578	HuEx-1_0-st-v2	6.128	-2.8783	1.472	-0.9402	5.644	-1.782	1.426	-2.275	4.858	-1.1009	9.231	-1.3959	6.11	0.7869	2.231	-4.4101	6.112	-1.6188	3.1083	-3.781	2.4951	3.277	9.817	-5.0675	0.119	-3.8541	0.196	-4.5299	0.426	-4.6915	-2.79	-5.4353	-1.05	-6.6062	-0.425	-6.2739	0.425	6.7279	1.01	7.6106	2.53	6.9331
0	0	0	0	0	GSE9372	GSM238579	HuEx-1_0-st-v2	6.6	0.2664	1.567	0.4697	6.17	0.0489	1.878	0.7274	5	0.6745	9.793	0.3205	6.057	-1.0117	2.31	0.6745	6.1075	0.8094	3.2275	0.4581	2.2274	0.1063	9.83	0.0554	0.21	1.1562	0.36	1.3197	0.803	1.5805	-1.8	0.8216	-0.639	1.0854	-0.262	1.2456	0.263	-1.2277	0.609	-0.9862	1.57	-1.0859
0.0001	0.9919	0	0	1	GSE9372	GSM238580	HuEx-1_0-st-v2	6.658	0.4325	1.681	1.7759	6.15	0.2939	1.983	0.8555	5	0	10.17	1.0878	5.987	-1.8736	2.386	2.1461	6.005	-0.923	3.4265	3.6981	2.134	-0.9486	9.942	2.0579	0.204	0.8259	0.344	0.749	0.738	0.4991	-1.87	0.3792	-0.7	-0.0561	-0.303	-0.6458	0.308	0.9822	0.692	0.7932	1.73	0.2506
0.9957	0.0029	0	1	0	GSE9372	GSM238581	HuEx-1_0-st-v2	6.726	0.9397	1.645	0.7468	6.229	0.3826	1.894	0.0984	5.087	1.2757	10.2	0.9649	6.13	-0.6745	2.317	-0.3854	6.164	-1.4453	3.268	-0.0632	2.3154	1.875	9.93	-1.4935	0.154	-1.9271	0.291	-1.1414	0.654	-0.8984	-2.01	-0.5056	-0.72	-0.4304	-0.298	-0.4152	0.301	0.6384	0.698	0.9219	1.87	1.42
0	0	0	0	0	GSE9372	GSM238582	HuEx-1_0-st-v2	6.794	1.1312	1.62	1.2044	6.358	1.0835	1.939	1.065	5.087	1.2757	10.12	1.6104	6.054	-0.6745	2.336	0.6745	6.09	0.2891	3.294	0.0999	2.1984	-1.4461	9.929	1.5266	0.221	1.7619	0.372	1.7478	0.818	1.83	-1.65	1.7696	-0.618	1.4784	-0.264	1.1533	0.267	-1.0313	0.6	-1.1791	1.5	-1.6706
0.0281	0.0063	0	0	0	GSE9372	GSM238583	HuEx-1_0-st-v2	6.553	-0.4787	1.57	-0.6504	6.087	-0.3632	1.846	-0.4424	5	0	9.738	-0.6333	6.142	1.1242	2.328	-0.6745	6.1795	0.2998	3.291	-0.3397	2.2964	0.4849	9.9587	0.2483	0.19	0.0551	0.327	0.1427	0.727	0.3161	-2.02	-0.5688	-0.706	-0.1684	-0.284	0.2307	0.282	-0.2947	0.663	0.1715	1.74	0.3341
0.2688	0.0003	0	0	0	GSE9372	GSM238584	HuEx-1_0-st-v2	6.68	0.2425	1.557	-0.2753	6.229	0.1349	1.825	-0.5798	5.129	1.8915	9.884	0.1007	6.177	1.1242	2.305	-1.0117	6.212	-0.4292	3.2133	-0.546	2.312	0.0859	9.9289	-2.4603	0.182	-0.3854	0.31	-0.4637	0.696	-0.1996	-1.96	-0.1896	-0.678	0.3556	-0.275	0.6458	0.277	-0.5402	0.64	-0.3216	1.67	-0.2506
0	0	0	0	0	GSE9372	GSM238585	HuEx-1_0-st-v2	6.586	0.0794	1.585	-0.0506	6.15	0.4254	1.903	0.1069	4.954	0	9.776	0	6.072	-0.4497	2.322	0.1686	6.121	0.9274	3.2243	0	2.1923	-0.464	9.8803	-0.1444	0.2	0.6057	0.349	0.9274	0.79	1.3642	-1.89	0.2528	-0.659	0.7111	-0.268	0.9688	0.268	-0.9822	0.622	-0.7075	1.63	-0.5847
0.9998	0.8602	1	0	0	GSE9372	GSM238586	HuEx-1_0-st-v2	6.524	-0.4225	1.594	0.5287	6	-1.0324	1.737	-0.6745	5	0	9.847	0.1507	6.052	-0.3372	2.334	0.2453	6.0875	0.0794	3.4065	1.6003	2.3074	1.2553	9.8916	0.8892	0.174	-0.8259	0.296	-0.963	0.647	-1.0148	-2.14	-1.3272	-0.757	-1.1229	-0.308	-0.8765	0.309	1.0313	0.736	1.7365	1.91	1.7542
0	0.0001	0	0	0	GSE9372	GSM238587	HuEx-1_0-st-v2	6.549	-0.0668	1.577	0.1329	6.109	0	1.89	0.3773	4.954	-0.3566	9.767	0	6.1	-0.3372	2.329	0.6745	6.134	0.3597	3.3073	1.3814	2.267	0.0285	9.9173	0	0.207	0.9911	0.358	1.2484	0.777	1.1479	-1.82	0.6952	-0.653	0.8234	-0.269	0.9226	0.269	-0.9331	0.623	-0.686	1.62	-0.6683
0	0.0003	0	0	0	GSE9372	GSM238588	HuEx-1_0-st-v2	6.583	0.1203	1.526	-0.5179	6.19	0.1466	1.869	0.6084	4.954	0	9.626	-0.6989	6.059	-0.3372	2.307	0.3372	6.111	1.0455	3.207	-0.0636	2.209	-0.2096	9.815	-0.7756	0.202	0.7158	0.349	0.9274	0.773	1.0814	-1.82	0.6952	-0.661	0.6737	-0.274	0.692	0.274	-0.6875	0.62	-0.7503	1.62	-0.6683
0	0.419	0	0	0	GSE9372	GSM238589	HuEx-1_0-st-v2	6.736	0.9044	1.588	0.1878	6.322	1.2566	1.952	0.6354	5.044	0.6745	9.928	0.3124	5.999	-0.0749	2.356	0.3066	6.014	-0.284	3.328	0.0326	2.1354	-0.9155	9.891	0.1089	0.208	1.0461	0.361	1.3554	0.818	1.83	-1.83	0.632	-0.676	0.393	-0.282	0.3229	0.281	-0.3438	0.634	-0.4502	1.63	-0.5847
0.2803	0.001	0	0	0	GSE9372	GSM238590	HuEx-1_0-st-v2	6.52	-0.6214	1.535	-0.5781	6.066	-0.6745	1.788	-0.6464	4.954	-0.6745	9.658	-0.6745	6.137	0.2698	2.318	-0.3372	6.172	0.0964	3.2523	-0.3952	2.266	0.3159	9.9077	-2.5703	0.183	-0.3304	0.317	-0.214	0.689	-0.3161	-1.94	-0.0632	-0.697	0	-0.286	0.1384	0.287	-0.0491	0.655	0	1.7	0
0.9165	0.2711	0	1	0	GSE9372	GSM238591	HuEx-1_0-st-v2	6.426	-0.8232	1.485	-0.9636	6	-0.4743	1.675	-0.8094	4.954	-0.6745	9.457	-1.2217	6.067	1.0792	2.307	-0.8301	6.092	0.4818	3.2613	-0.7182	2.275	0.1374	9.9023	0.6947	0.17	-1.0461	0.314	-0.321	0.685	-0.3826	-2.02	-0.5688	-0.731	-0.6363	-0.302	-0.5997	0.299	0.5402	0.676	0.4502	1.71	0.0835
0.5837	0.0031	0	1	0	GSE9372	GSM238592	HuEx-1_0-st-v2	6.467	-1.1024	1.581	-0.3854	5.977	-0.9973	1.824	-0.602	4.954	0	9.73	-0.6745	6.138	0.2248	2.339	0.2529	6.1605	-2.5481	3.349	0.8194	2.295	0.4601	9.97	0.7448	0.192	0.1652	0.322	-0.0357	0.707	-0.0166	-2.06	-0.8216	-0.711	-0.262	-0.289	0	0.286	-0.0982	0.677	0.4716	1.8	0.8353
0.0029	0.0908	0	0	0	GSE9372	GSM238593	HuEx-1_0-st-v2	6.683	0.2652	1.639	0.8534	6.209	0	1.959	1.0058	5	0	10.05	0.9362	6.165	-1.5738	2.328	0.9274	6.23	1.7782	3.303	3.2975	2.291	-0.4085	9.986	0.933	0.184	-0.2753	0.317	-0.214	0.696	-0.1996	-1.88	0.316	-0.655	0.786	-0.278	0.5074	0.281	-0.3438	0.645	-0.2144	1.72	0.1671
0.0002	0.0008	0	0	0	GSE9372	GSM238594	HuEx-1_0-st-v2	6.787	1.6743	1.561	-0.4553	6.443	3.4658	1.94	0.4113	5	0.6745	9.866	0.4305	6.077	0.6745	2.317	-0.2529	6.127	1.4333	3.133	-1.5012	2.1204	-2.8504	9.88	-0.1573	0.196	0.3854	0.338	0.535	0.743	0.5823	-1.78	0.948	-0.685	0.2246	-0.29	-0.0461	0.289	0.0491	0.635	-0.4288	1.56	-1.1694
0	0.0014	0	0	0	GSE9372	GSM238595	HuEx-1_0-st-v2	6.623	0.3113	1.595	0.5469	6.19	0.2753	1.94	0.7371	4.954	-0.6745	9.82	0.049	6.052	-0.3372	2.34	0.6132	6.076	-0.8332	3.329	0.2336	2.188	-0.9382	9.874	0	0.194	0.2753	0.35	0.963	0.768	0.9982	-1.8	0.8216	-0.665	0.5989	-0.278	0.5074	0.277	-0.5402	0.622	-0.7075	1.63	-0.5847
0.0145	0.0019	0	0	0	GSE9372	GSM238596	HuEx-1_0-st-v2	6.655	0.6411	1.551	-0.1329	6.19	0.3104	1.761	-0.3601	5.129	1.0001	9.886	0.3099	6.107	0.4497	2.306	-0.5188	6.136	0.5396	3.2135	-1.0506	2.296	0.4416	9.9067	-0.5381	0.183	-0.3304	0.324	0.0357	0.712	0.0665	-1.98	-0.316	-0.699	-0.0374	-0.289	0	0.29	0.0982	0.657	0.0429	1.7	0
0	0.0001	0	0	0	GSE9372	GSM238597	HuEx-1_0-st-v2	6.817	2.1309	1.667	2.8786	6.409	1.217	2.105	3.7295	5	0.6745	10.17	2.6217	6.051	-3.0352	2.323	2.1359	6.0855	-0.6745	3.248	0.9799	2.182	-0.6745	9.8527	1.3102	0.226	2.0372	0.376	1.8904	0.818	1.83	-1.65	1.7696	-0.612	1.5907	-0.263	1.1994	0.265	-1.1295	0.596	-1.2649	1.51	-1.5871
1	1	1	0	0	GSE9372	GSM238598	HuEx-1_0-st-v2	6.491	-0.5777	1.482	-1.6222	6.044	-0.2995	1.717	-1.033	5.044	0.6745	9.453	-1.2096	6.003	0.5246	2.343	-0.4905	6.0085	-0.6745	3.322	-0.1907	2.196	0.5721	9.8673	-0.7968	0.174	-0.8259	0.293	-1.0701	0.63	-1.2976	-2.19	-1.6432	-0.809	-2.096	-0.343	-2.4911	0.342	2.6519	0.76	2.251	1.92	1.8377
0	0.0106	0	0	0	GSE9372	GSM238599	HuEx-1_0-st-v2	6.743	1.0686	1.724	1.6983	6.229	0.3826	2.074	1.363	5	0	10.37	1.479	6.123	-1.6188	2.365	1.9271	6.155	-3.1797	3.3783	2.2606	2.2434	-0.3996	9.9917	1.4767	0.214	1.3765	0.352	1.0344	0.766	0.9649	-1.75	1.1376	-0.632	1.2164	-0.263	1.1994	0.266	-1.0804	0.627	-0.6003	1.6	-0.8353
0.002	0.0183	0	0	0	GSE9372	GSM238600	HuEx-1_0-st-v2	6.55	-0.1646	1.531	-0.2248	6.087	-0.0957	1.691	-0.6958	5.044	0.6452	9.743	0	6.059	0	2.319	-0.2075	6.089	0.1927	3.2815	-0.2123	2.2771	0.1797	9.918	1.1839	0.195	0.3304	0.327	0.1427	0.738	0.4991	-1.97	-0.2528	-0.689	0.1497	-0.281	0.3691	0.28	-0.3929	0.65	-0.1072	1.71	0.0835
1	0.5491	1	0	0	GSE9372	GSM238601	HuEx-1_0-st-v2	6.556	-0.4569	1.605	0.1927	6.066	-0.4842	1.788	-0.8631	5	0	9.922	0.3141	6.138	0.2248	2.337	0.0843	6.18	0.3747	3.3163	0.1649	2.301	0.5705	9.992	1.7137	0.158	-1.7068	0.27	-1.8904	0.598	-1.83	-2.2	-1.7064	-0.791	-1.7592	-0.328	-1.7991	0.327	1.9152	0.757	2.1867	1.97	2.2553
1	1	1	0	0	GSE9372	GSM238602	HuEx-1_0-st-v2	6.559	-0.6745	1.477	-1.3765	6.15	-0.3979	1.741	-1.5738	5.044	0.6452	9.529	-1.6862	6.185	2.9228	2.297	-1.6862	6.232	2.0235	3.1855	-1.7344	2.311	0.0624	9.9543	-0.9508	0.154	-1.9271	0.266	-2.0331	0.595	-1.8799	-2.15	-1.3904	-0.765	-1.2726	-0.317	-1.2917	0.308	0.9822	0.699	0.9433	1.78	0.6683
1	1	1	0	0	GSE9372	GSM238603	HuEx-1_0-st-v2	6.468	-0.857	1.507	-1.3658	6.044	-0.6745	1.729	-1.3243	4.954	0	9.518	-1.2342	6.085	2.4731	2.292	-2.3607	6.121	0.9274	3.1583	-1.0858	2.2624	1.8561	9.8407	-1.8532	0.156	-1.817	0.274	-1.7478	0.601	-1.7801	-2.26	-2.0857	-0.811	-2.1334	-0.331	-1.9375	0.328	1.9643	0.755	2.1438	1.92	1.8377
1	1	1	0	0	GSE9372	GSM238604	HuEx-1_0-st-v2	6.474	-0.7931	1.476	-1.6224	6.066	-0.5781	1.782	-0.3616	4.954	-0.6745	9.394	-1.5562	6.061	1.1804	2.313	-1.0424	6.077	-0.7538	3.2595	-0.9919	2.2574	0.3363	9.8597	-0.725	0.161	-1.5417	0.278	-1.6051	0.608	-1.6636	-2.16	-1.4536	-0.786	-1.6656	-0.332	-1.9837	0.325	1.817	0.733	1.6722	1.85	1.253
0	0.0004	0	0	0	GSE9372	GSM238605	HuEx-1_0-st-v2	6.822	1.7563	1.587	0.235	6.409	1.1497	1.887	0.3601	5.129	1.0001	10.05	0.737	6.095	-0.8993	2.341	1.2971	6.124	-0.5396	3.2903	0.9404	2.211	-0.7692	9.929	0.5911	0.211	1.2113	0.35	0.963	0.753	0.7486	-1.72	1.3272	-0.653	0.8234	-0.28	0.4152	0.281	-0.3438	0.628	-0.5788	1.57	-1.0859
1	1	1	0	0	GSE9372	GSM238606	HuEx-1_0-st-v2	6.566	-0.0258	1.435	-2.71	6.229	0.3372	1.756	-0.8861	4.954	0	9.344	-2.4202	6.067	2.3607	2.285	-2.1359	6.114	1.2478	3.121	-2.2525	2.1977	-0.4042	9.8035	-1.4099	0.159	-1.6518	0.286	-1.3197	0.635	-1.2145	-2	-0.4424	-0.754	-1.0667	-0.32	-1.4301	0.316	1.375	0.692	0.7932	1.7	0
0	0.0004	0	0	0	GSE9372	GSM238607	HuEx-1_0-st-v2	6.907	1.9388	1.702	2.1345	6.476	2.1186	2.113	1.7785	5.044	0.6745	10.33	1.6005	5.993	-0.9743	2.375	1.4716	6.028	0.71	3.38	1.9677	2.0944	-1.9211	9.8887	0.0191	0.233	2.4226	0.383	2.1401	0.826	1.9631	-1.67	1.6432	-0.641	1.048	-0.283	0.2768	0.284	-0.1964	0.626	-0.6217	1.55	-1.253
0.0803	0.0013	0	0	0	GSE9372	GSM238608	HuEx-1_0-st-v2	6.532	-0.5305	1.527	-0.6745	6.129	-0.2659	1.88	0	4.907	-1.3636	9.572	-0.9346	6.139	0.5396	2.318	-0.3372	6.1735	0.3854	3.2443	-0.5638	2.273	0.5371	9.947	-0.6745	0.187	-0.1101	0.318	-0.1783	0.7	-0.1331	-1.91	0.1264	-0.696	0.0187	-0.287	0.0923	0.287	-0.0491	0.651	-0.0858	1.68	-0.1671
0.0001	0.007	0	0	0	GSE9372	GSM238609	HuEx-1_0-st-v2	6.779	1.0516	1.54	-0.0803	6.426	1.3794	1.901	0.7952	5.087	1.2757	9.815	0.3076	6.062	0.4047	2.309	-0.7264	6.106	1.8308	3.1723	-2.9415	2.202	-1.3707	9.8757	-0.1355	0.201	0.6607	0.335	0.428	0.745	0.6155	-1.77	1.0112	-0.677	0.3743	-0.287	0.0923	0.284	-0.1964	0.631	-0.5145	1.53	-1.42
0.0502	0.4005	0	0	0	GSE9372	GSM238610	HuEx-1_0-st-v2	6.595	-0.1741	1.597	0	6.129	-0.1211	1.893	-0.1015	5	0	9.863	0.0103	6.136	-0.2248	2.333	-0.2529	6.178	0.0749	3.2883	-0.3947	2.2821	0.2218	9.9116	-1.8191	0.191	0.1101	0.319	-0.1427	0.704	-0.0665	-1.96	-0.1896	-0.697	0	-0.292	-0.1384	0.292	0.1964	0.677	0.4716	1.75	0.4177
0.0003	0	0	0	0	GSE9372	GSM238611	HuEx-1_0-st-v2	6.745	0.7351	1.577	0	6.34	0.8836	1.937	0.7455	5.044	0.6452	9.922	0.2919	6.174	0.4497	2.304	-1.096	6.221	0.6745	3.22	-0.2569	2.3157	0.173	9.9457	-1.4649	0.195	0.3304	0.335	0.428	0.735	0.4492	-1.79	0.8848	-0.655	0.786	-0.271	0.8304	0.268	-0.9822	0.617	-0.8147	1.59	-0.9188
0.1202	0.0517	0	0	0	GSE9372	GSM238612	HuEx-1_0-st-v2	6.483	-0.738	1.483	-1.7705	6.066	-0.4462	1.717	-1.423	5	0.6745	9.486	-1.3873	6.08	1.349	2.312	-0.6745	6.1015	-0.7166	3.208	-0.2673	2.202	-0.1442	9.8817	-0.0862	0.189	0	0.326	0.107	0.719	0.183	-1.96	-0.1896	-0.711	-0.262	-0.288	0.0461	0.288	0	0.653	-0.0429	1.7	0
0	0.0012	0	0	0	GSE9372	GSM238613	HuEx-1_0-st-v2	6.71	0.9561	1.617	0.9479	6.267	0.8053	1.967	0.9248	5	0	9.986	0.6745	6.054	0	2.341	0.6745	6.095	0.6745	3.335	0.3394	2.188	-0.9382	9.881	0.3537	0.204	0.8259	0.347	0.856	0.761	0.8817	-1.8	0.8216	-0.667	0.5614	-0.281	0.3691	0.278	-0.4911	0.628	-0.5788	1.58	-1.0024
1	1	1	0	0	GSE9372	GSM238614	HuEx-1_0-st-v2	6.187	-2.4843	1.435	-1.3183	5.728	-1.4601	1.558	-1.5205	4.858	-1.1009	9.101	-1.7344	6.115	1.349	2.29	-1.349	6.118	-1.0792	3.249	-0.1297	2.3977	1.8903	9.904	-0.6745	0.148	-2.2574	0.255	-2.4254	0.571	-2.2792	-2.4	-2.9705	-0.846	-2.7885	-0.341	-2.3988	0.339	2.5045	0.788	2.8513	2.01	2.5895
0	0.0001	0	0	0	GSE9372	GSM238615	HuEx-1_0-st-v2	6.784	1.8473	1.591	1.0479	6.358	0.9677	1.923	1.3225	5.087	1.9502	10.01	1.645	6.051	-3.0352	2.323	2.1359	6.094	-0.1012	3.2663	1.4444	2.18	-0.7089	9.8577	1.5872	0.213	1.3214	0.363	1.4267	0.794	1.4307	-1.71	1.3904	-0.63	1.2539	-0.266	1.061	0.267	-1.0313	0.617	-0.8147	1.59	-0.9188
0	0.0155	0	0	0	GSE9372	GSM238616	HuEx-1_0-st-v2	6.664	0.4688	1.549	-0.4781	6.248	0.8424	1.866	0.0248	5.044	0.6745	9.781	-0.1586	6	0.0749	2.351	0	6.008	-0.71	3.317	-0.3768	2.1677	-0.122	9.8859	-0.086	0.199	0.5506	0.35	0.963	0.782	1.2311	-1.92	0.0632	-0.699	-0.0374	-0.288	0.0461	0.286	-0.0982	0.649	-0.1286	1.68	-0.1671
0	0.0001	0	0	0	GSE9372	GSM238617	HuEx-1_0-st-v2	6.743	1.0686	1.653	0.8431	6.285	0.7458	2.016	0.9555	5	0	10.12	0.7229	6.129	-0.8094	2.339	0.6745	6.173	0.2891	3.328	1.2014	2.251	-0.158	9.963	0.0964	0.216	1.4866	0.359	1.2841	0.776	1.1313	-1.73	1.264	-0.627	1.31	-0.264	1.1533	0.266	-1.0804	0.61	-0.9647	1.58	-1.0024
0.8654	1	1	0	0	GSE9372	GSM238618	HuEx-1_0-st-v2	6.624	0.2284	1.47	-1.2044	6.248	0.6049	1.789	0	5.044	0.6452	9.51	-0.9953	6.064	0.6745	2.305	-0.9339	6.087	0	3.207	-2.0734	2.185	-1.7219	9.853	-0.8412	0.174	-0.8259	0.304	-0.6777	0.675	-0.549	-1.94	-0.0632	-0.716	-0.3556	-0.307	-0.8304	0.303	0.7366	0.67	0.3216	1.62	-0.6683
0.9983	0.9998	1	0	0	GSE9372	GSM238619	HuEx-1_0-st-v2	6.526	-0.6745	1.535	-1.4935	6.087	-0.3632	1.817	-0.6527	4.954	0	9.611	-1.2872	6.147	2.2483	2.321	-1.2647	6.173	-0.6745	3.2645	-0.8693	2.3173	0.8714	9.9416	-0.4987	0.162	-1.4866	0.301	-0.7847	0.675	-0.549	-2.1	-1.0744	-0.736	-0.7299	-0.3	-0.5074	0.296	0.3929	0.682	0.5788	1.79	0.7518
0	0	0	0	0	GSE9372	GSM238620	HuEx-1_0-st-v2	6.665	0.4749	1.612	0.5977	6.229	0.7361	1.942	0.5644	5	0	9.963	0.4246	5.994	-0.8244	2.365	0.8584	6.021	0.213	3.313	-0.5256	2.1094	-1.5532	9.8966	0.3248	0.217	1.5417	0.383	2.1401	0.851	2.379	-1.77	1.0112	-0.651	0.8609	-0.273	0.7381	0.276	-0.5893	0.624	-0.6646	1.58	-1.0024
0.002	0.0786	0	0	0	GSE9372	GSM238621	HuEx-1_0-st-v2	6.579	-0.1743	1.601	0.2168	6.109	-0.3956	1.865	-0.1054	4.954	-0.6745	9.896	0.0454	6.126	-1.2141	2.347	1.0599	6.173	0.2891	3.321	1.0539	2.2434	-0.3996	9.98	0.9154	0.168	-1.1562	0.325	0.0713	0.711	0.0499	-1.88	0.316	-0.675	0.4117	-0.28	0.4152	0.282	-0.2947	0.652	-0.0643	1.73	0.2506
0.9814	0.0274	0	1	0	GSE9372	GSM238622	HuEx-1_0-st-v2	6.407	-0.9241	1.578	0.53	5.907	-0.879	1.785	-0.0284	4.907	-1.3636	9.692	-0.2179	6.06	0.1349	2.308	-0.7783	6.0715	-1.4935	3.275	-0.3747	2.301	0.6745	9.865	-0.4673	0.177	-0.6607	0.31	-0.4637	0.688	-0.3327	-2.05	-0.7584	-0.724	-0.5053	-0.291	-0.0923	0.294	0.2947	0.686	0.6646	1.8	0.8353
1	1	1	0	0	GSE9372	GSM238623	HuEx-1_0-st-v2	6.6	-0.1378	1.488	-2.6257	6.15	0	1.685	-1.6101	5.129	0	9.679	-0.9371	6.142	1.1242	2.323	-1.096	6.1845	1.0492	3.254	-1.0792	2.27	0	9.9096	-1.9048	0.169	-1.1012	0.287	-1.2841	0.631	-1.281	-2.1	-1.0744	-0.761	-1.1977	-0.321	-1.4762	0.317	1.4242	0.72	1.3935	1.85	1.253
0.0001	0.0013	0	0	0	GSE9372	GSM238624	HuEx-1_0-st-v2	6.674	0.197	1.584	0.0964	6.267	0.3912	1.926	0.6153	4.954	-0.6745	9.863	-0.005	6.169	-0.6745	2.32	0.2529	6.206	-1.165	3.224	-0.0856	2.279	-0.691	9.978	0.4576	0.188	-0.0551	0.336	0.4637	0.744	0.5989	-1.76	1.0744	-0.639	1.0854	-0.266	1.061	0.263	-1.2277	0.606	-1.0505	1.59	-0.9188
0.9996	0.7206	1	0	0	GSE9372	GSM238625	HuEx-1_0-st-v2	6.529	-0.373	1.597	0.1518	6.109	0	1.926	0.2961	4.858	-1.4076	9.733	-0.2057	6.073	-0.2248	2.312	-0.6745	6.107	-0.2529	3.209	-0.2509	2.2064	0	9.8523	-1.3511	0.176	-0.7158	0.295	-0.9987	0.643	-1.0814	-2.03	-0.632	-0.745	-0.8983	-0.316	-1.2456	0.32	1.5715	0.717	1.3292	1.74	0.3341
0.0008	0.0002	0	0	0	GSE9372	GSM238626	HuEx-1_0-st-v2	6.442	-1.0303	1.555	-0.1823	6	-1.0324	1.834	0	4.907	-1.3636	9.604	-0.7649	6.055	0.1686	2.33	0	6.091	0.3571	3.3103	-0.097	2.223	-0.295	9.8763	0.1162	0.193	0.2202	0.336	0.4637	0.748	0.6655	-1.92	0.0632	-0.68	0.3181	-0.278	0.5074	0.281	-0.3438	0.647	-0.1715	1.65	-0.4177
0.0001	0.0001	0	0	0	GSE9372	GSM238627	HuEx-1_0-st-v2	6.758	1.3289	1.651	0.8891	6.304	0.7473	1.984	0.9146	5.044	0.3411	10.12	0.9193	6.099	-0.4497	2.316	0	6.12	-0.8993	3.2645	0.2724	2.3007	0.5085	9.9427	1.2808	0.193	0.2202	0.333	0.3567	0.758	0.8318	-1.83	0.632	-0.663	0.6363	-0.273	0.7381	0.276	-0.5893	0.629	-0.5574	1.64	-0.5012
1	0.9985	1	0	0	GSE9372	GSM238628	HuEx-1_0-st-v2	6.421	-1.2717	1.551	0.0843	5.931	-1.1193	1.77	-0.7009	4.954	0	9.6	-0.8576	6.06	0	2.295	-1.0117	6.089	-0.4384	3.264	1.3872	2.3227	1.748	9.826	-0.1662	0.175	-0.7708	0.295	-0.9987	0.649	-0.9815	-2.13	-1.264	-0.748	-0.9544	-0.306	-0.7842	0.306	0.884	0.703	1.029	1.86	1.3365
0.5542	0.9736	1	0	0	GSE9372	GSM238629	HuEx-1_0-st-v2	6.714	0.7713	1.65	1.2465	6.209	0.6241	1.9	0.2662	5.087	1.3337	10.19	1.1519	5.991	-1.274	2.346	-0.3066	6.02	0.142	3.3423	0.5629	2.17	-0.0656	9.868	-0.77	0.189	0	0.319	-0.1427	0.685	-0.3826	-2	-0.4424	-0.742	-0.8422	-0.322	-1.5223	0.329	2.0135	0.741	1.8437	1.83	1.0859
0	0	0	0	0	GSE9372	GSM238630	HuEx-1_0-st-v2	6.803	1.1747	1.577	0	6.392	1.2343	1.909	0.4142	5.129	1.8915	9.993	0.6493	6.171	-0.2248	2.326	0.7588	6.2175	0.2453	3.2373	0.4818	2.2684	-0.9417	9.959	-0.6715	0.204	0.8259	0.355	1.1414	0.784	1.2644	-1.73	1.264	-0.619	1.4597	-0.25	1.7991	0.252	-1.7679	0.587	-1.4578	1.55	-1.253
0.8743	0.117	0	1	0	GSE9372	GSM238631	HuEx-1_0-st-v2	6.594	0.1428	1.658	1.1804	6.087	-0.2283	1.918	0.2303	5	0.6745	10.06	1.3585	6.067	-1.5738	2.334	1.1804	6.11	0	3.3165	1.5176	2.2544	1.5909	9.907	1.0042	0.185	-0.2202	0.312	-0.3924	0.662	-0.7653	-2.05	-0.7584	-0.74	-0.8047	-0.307	-0.8304	0.308	0.9822	0.718	1.3506	1.87	1.42
1	1	1	0	0	GSE9372	GSM238632	HuEx-1_0-st-v2	6.364	-1.6084	1.423	-2.5886	5.954	-1.349	1.632	-1.4046	4.954	-0.6745	9.224	-2.1968	6.064	1.6862	2.299	-1.9008	6.066	-1.6267	3.233	-1.4592	2.2764	0.6855	9.866	-0.4042	0.161	-1.5417	0.272	-1.8191	0.614	-1.5638	-2.17	-1.5168	-0.796	-1.8527	-0.323	-1.5685	0.322	1.6697	0.743	1.8866	1.86	1.3365
0.5731	0.2053	0	1	0	GSE9372	GSM238633	HuEx-1_0-st-v2	6.471	-0.5877	1.498	-0.6745	6.044	-0.2491	1.771	-0.3029	4.954	-0.3566	9.508	-0.6745	6.111	0.8993	2.307	-0.467	6.13	0	3.228	-0.6745	2.265	0	9.9063	-0.5558	0.176	-0.7158	0.312	-0.3924	0.696	-0.1996	-1.98	-0.316	-0.719	-0.4117	-0.295	-0.2768	0.29	0.0982	0.655	0	1.68	-0.1671
0.0014	0.0004	0	0	0	GSE9372	GSM238634	HuEx-1_0-st-v2	6.565	-0.0344	1.608	1.4574	6.109	-0.2493	1.918	1.2564	4.954	0	9.836	0.5829	6.058	-0.6745	2.301	-0.3372	6.108	0.8431	3.24	0.7763	2.2574	0.6228	9.8107	-1.0166	0.194	0.2753	0.333	0.3567	0.732	0.3993	-1.93	0	-0.684	0.2433	-0.28	0.4152	0.281	-0.3438	0.655	0	1.74	0.3341
0.9998	1	1	0	0	GSE9372	GSM238635	HuEx-1_0-st-v2	6.49	-0.5838	1.586	0.1537	5.954	-0.8032	1.708	-1.0969	5.044	0.6745	9.88	0.1586	5.993	-0.9743	2.359	0.4905	5.9985	-1.3845	3.4183	3.3911	2.2587	2.1099	9.8877	-0.0191	0.186	-0.1652	0.305	-0.642	0.661	-0.7819	-2.11	-1.1376	-0.776	-1.4784	-0.329	-1.8453	0.331	2.1117	0.762	2.2939	1.98	2.3389
0.0002	0.0003	0	0	0	GSE9372	GSM238636	HuEx-1_0-st-v2	6.646	0.3335	1.56	-0.277	6.229	0.3826	1.839	-0.2881	5.044	0.6452	9.794	-0.2631	6.131	-0.5396	2.341	0.7708	6.1835	2.3125	3.2973	0.5533	2.2224	-1.0631	9.965	0.1927	0.195	0.3304	0.328	0.1783	0.725	0.2828	-1.83	0.632	-0.663	0.6363	-0.278	0.5074	0.278	-0.4911	0.64	-0.3216	1.65	-0.4177
0	0.0005	0	0	0	GSE9372	GSM238637	HuEx-1_0-st-v2	6.691	0.5842	1.689	2.3125	6.229	0.5222	2.076	2.0377	4.954	-0.6745	10.14	1.6958	6.051	-1.0792	2.336	0.6745	6.094	0.6745	3.358	1.6987	2.217	-1.0608	9.8897	0.3006	0.214	1.3765	0.339	0.5707	0.74	0.5324	-1.83	0.632	-0.661	0.6737	-0.282	0.3229	0.283	-0.2455	0.643	-0.2573	1.69	-0.0835
0	0.0001	0	0	0	GSE9372	GSM238638	HuEx-1_0-st-v2	6.689	0.5077	1.636	0.9395	6.229	0.4554	1.959	0.3771	5	0	10.09	1.1791	6.134	-0.6745	2.351	1.2647	6.179	0.2248	3.3445	0.7294	2.2334	-0.6745	9.9807	1.215	0.214	1.3765	0.37	1.6764	0.811	1.7135	-1.74	1.2008	-0.63	1.2539	-0.263	1.1994	0.263	-1.2277	0.602	-1.1362	1.57	-1.0859
0.003	0.0015	0	0	0	GSE9372	GSM238639	HuEx-1_0-st-v2	6.543	-0.7957	1.626	0.6745	6.044	-1.1129	1.842	-0.3787	4.954	-0.6745	9.986	0.6141	6.167	-1.1242	2.329	1.0117	6.215	-0.0613	3.3233	4.1647	2.3218	0.3155	9.972	0.101	0.191	0.1101	0.328	0.1783	0.711	0.0499	-1.89	0.2528	-0.662	0.655	-0.271	0.8304	0.275	-0.6384	0.637	-0.3859	1.7	0
0.3279	0.0206	0	0	0	GSE9372	GSM238640	HuEx-1_0-st-v2	6.635	0.4682	1.628	0.6745	6.17	0.633	1.932	0.3455	4.954	0	9.953	0.8467	6.078	0.8993	2.324	0.3372	6.121	0.9274	3.2515	0.4483	2.2377	1.0391	9.903	0.834	0.175	-0.7708	0.305	-0.642	0.682	-0.4325	-2.01	-0.5056	-0.722	-0.4679	-0.299	-0.4613	0.296	0.3929	0.671	0.343	1.73	0.2506
0.0001	0.0002	0	0	0	GSE9372	GSM238642	HuEx-1_0-st-v2	6.672	0.6745	1.601	0.6563	6.209	0.4061	1.916	0.5702	5.044	0.6452	9.979	0.6481	6.053	-0.1686	2.335	0.3066	6.076	-0.8332	3.3183	0.0441	2.211	-0.5155	9.893	0.9574	0.211	1.2113	0.342	0.6777	0.747	0.6488	-1.85	0.5056	-0.674	0.4304	-0.28	0.4152	0.283	-0.2455	0.648	-0.1501	1.66	-0.3341
0	0.0001	0	0	0	GSE9372	GSM238642	HuEx-1_0-st-v2	6.559	0	1.591	0.2759	6.109	0	1.846	0.1258	4.954	-0.3566	9.838	0.1849	6.097	-0.6745	2.33	0.7264	6.1275	-0.2248	3.28	0.6745	2.2394	-0.3654	9.972	2.7636	0.208	1.0461	0.367	1.5694	0.778	1.1645	-1.75	1.1376	-0.648	0.917	-0.267	1.0149	0.27	-0.884	0.62	-0.7503	1.63	-0.5847
0.999	1	1	0	0	GSE9372	GSM238643	HuEx-1_0-st-v2	6.487	-0.7046	1.619	1.7224	5.954	-1.0068	1.818	-0.0661	4.954	0	9.845	0.6379	6.058	-0.6745	2.319	1.6862	6.0825	-0.8768	3.3295	3.0543	2.275	0.9267	9.8455	0.9169	0.172	-0.936	0.291	-1.1414	0.645	-1.0481	-2.07	-0.8848	-0.737	-0.7486	-0.31	-0.9688	0.313	1.2277	0.717	1.3292	1.88	1.5036
0	0	0	0	0	GSE9372	GSM238644	HuEx-1_0-st-v2	6.594	0.0454	1.536	-0.7001	6.17	0.4058	1.859	-0.0248	5	0	9.707	-0.3957	5.999	-0.0749	2.354	0.184	6.0275	0.6745	3.315	-0.4512	2.146	-0.6543	9.8772	-0.4165	0.199	0.5506	0.359	1.2841	0.795	1.4474	-1.88	0.316	-0.693	0.0749	-0.286	0.1384	0.285	-0.1473	0.647	-0.1715	1.66	-0.3341
0.0012	0.0026	0	0	0	GSE9372	GSM238645	HuEx-1_0-st-v2	6.583	-0.144	1.525	-0.6986	6.17	0	1.85	-0.2108	4.954	-0.6745	9.66	-0.6684	6.135	0	2.338	0.6263	6.173	0.2891	3.2763	0.1107	2.2287	-0.8625	9.9746	0.6552	0.183	-0.3304	0.328	0.1783	0.712	0.0665	-1.83	0.632	-0.678	0.3556	-0.29	-0.0461	0.287	-0.0491	0.637	-0.3859	1.62	-0.6683
0.0004	0.0023	0	0	0	GSE9372	GSM238646	HuEx-1_0-st-v2	6.707	0.6692	1.591	0.7387	6.285	0.7659	1.959	1.207	5.044	0.6452	9.896	0.6536	6.059	0	2.325	0.1038	6.088	0.0964	3.2973	0.1811	2.2174	-1.0536	9.89	0.3115	0.193	0.2202	0.333	0.3567	0.723	0.2495	-1.84	0.5688	-0.687	0.1871	-0.291	-0.0923	0.289	0.0491	0.646	-0.1929	1.62	-0.6683
0.117	0.0001	0	0	0	GSE9372	GSM238647	HuEx-1_0-st-v2	6.619	0	1.569	-0.6745	6.129	-0.1211	1.798	-0.7905	5.087	0	9.896	0.1802	6.137	0	2.335	-0.0843	6.169	-1.274	3.309	0.02	2.3017	0.5834	9.9406	-0.5449	0.187	-0.1101	0.32	-0.107	0.704	-0.0665	-1.99	-0.3792	-0.703	-0.1123	-0.29	-0.0461	0.29	0.0982	0.675	0.4288	1.77	0.5847
0.9984	0.9999	1	0	0	GSE9372	GSM238648	HuEx-1_0-st-v2	6.519	-0.9776	1.511	-0.9085	6.109	-0.6745	1.817	-0.6745	4.954	-0.6745	9.564	-1.5101	6.177	1.1242	2.314	-0.2529	6.219	0.4292	3.221	-0.2141	2.2757	-0.7687	9.9683	-0.1189	0.166	-1.2664	0.287	-1.2841	0.641	-1.1146	-1.93	0	-0.714	-0.3181	-0.3	-0.5074	0.292	0.1964	0.665	0.2144	1.67	-0.2506
0.0001	0.0008	0	0	0	GSE9372	GSM238649	HuEx-1_0-st-v2	6.589	0.1032	1.63	0.7082	6.129	0.2075	1.964	0.6087	4.907	-0.6892	9.917	0.6745	6.074	0	2.32	0	6.118	0.6745	3.222	-0.037	2.211	0.1541	9.8723	-0.4892	0.198	0.4955	0.338	0.535	0.752	0.732	-1.92	0.0632	-0.68	0.3181	-0.28	0.4152	0.281	-0.3438	0.646	-0.1929	1.67	-0.2506
0.9831	0.2363	0	1	0	GSE9372	GSM238650	HuEx-1_0-st-v2	6.498	-0.6152	1.566	0.0182	5.977	-1.1907	1.729	-0.7301	5.044	0.6452	9.825	0.0678	6.048	-1.0117	2.332	0.1226	6.083	-0.2777	3.3518	0.6348	2.2784	0.7223	9.8717	-0.1187	0.188	-0.0551	0.308	-0.535	0.664	-0.732	-2.06	-0.8216	-0.731	-0.6363	-0.306	-0.7842	0.307	0.9331	0.719	1.3721	1.84	1.1694
0	0	0	0	0	GSE9372	GSM238651	HuEx-1_0-st-v2	6.942	2.5577	1.632	0.6949	6.524	1.5904	1.972	0.846	5.17	1.318	10.27	1.3099	6.096	-0.7869	2.34	1.2452	6.1205	-0.8544	3.273	0.4929	2.1854	-1.1346	9.9526	1.7835	0.226	2.0372	0.38	2.0331	0.824	1.9298	-1.61	2.0225	-0.601	1.7966	-0.259	1.3839	0.261	-1.3259	0.587	-1.4578	1.47	-1.9212
0.9267	0.9903	1	0	0	GSE9372	GSM238652	HuEx-1_0-st-v2	6.628	0.5069	1.541	-0.1566	6.209	0.2395	1.872	0.648	5	0.6745	9.713	-0.1679	6.058	-0.6745	2.299	-0.5621	6.093	-0.1686	3.182	-0.6999	2.223	0.0314	9.8177	-0.6288	0.179	-0.5506	0.305	-0.642	0.671	-0.6155	-1.91	0.1264	-0.725	-0.524	-0.303	-0.6458	0.304	0.7857	0.685	0.6432	1.72	0.1671
1	0.9242	1	0	0	GSE9372	GSM238653	HuEx-1_0-st-v2	6.141	-2.6949	1.359	-3.7225	5.728	-2.0683	1.488	-2.6589	4.858	-2.1768	8.811	-3.2667	6.017	2.623	2.31	-2.514	6.005	-0.923	3.2685	-2.1816	2.283	2.7059	9.8437	-1.7006	0.133	-3.0833	0.233	-3.2102	0.521	-3.111	-2.56	-3.9817	-0.954	-4.8096	-0.403	-5.259	0.395	5.2546	0.879	4.8022	2.15	3.7589
0.0006	0	0	0	0	GSE9372	GSM238654	HuEx-1_0-st-v2	6.671	0.5229	1.583	0	6.248	0.5059	1.892	0.0843	5	0	9.881	0	6.139	0.5396	2.32	-0.2409	6.166	-1.0599	3.1973	-1.5545	2.2554	-0.0205	9.961	0	0.192	0.1652	0.332	0.321	0.738	0.4991	-1.88	0.316	-0.676	0.393	-0.274	0.692	0.271	-0.8348	0.627	-0.6003	1.62	-0.6683
0.9999	1	1	0	0	GSE9372	GSM238655	HuEx-1_0-st-v2	6.677	0.5099	1.547	0.0321	6.248	0.6049	1.842	0.3763	5.087	1.2757	9.793	0.2136	6.062	0.4047	2.309	-0.7264	6.072	-1.4453	3.258	-0.7994	2.2904	0.4545	9.8737	-0.1978	0.164	-1.3765	0.288	-1.2484	0.633	-1.2477	-2.03	-0.632	-0.748	-0.9544	-0.32	-1.4301	0.315	1.3259	0.699	0.9433	1.78	0.6683
0	0.0002	0	0	0	GSE9372	GSM238656	HuEx-1_0-st-v2	6.724	0.7615	1.574	-0.554	6.34	1.0953	1.944	0.2683	5	0	9.861	0	6.137	0	2.349	1.096	6.1895	1.7986	3.2853	-0.4547	2.2083	-1.1346	9.9717	0.8195	0.204	0.8259	0.341	0.642	0.735	0.4492	-1.78	0.948	-0.673	0.4491	-0.288	0.0461	0.286	-0.0982	0.637	-0.3859	1.61	-0.7518
0	0	0	0	0	GSE9372	GSM238657	HuEx-1_0-st-v2	6.662	0.1061	1.578	0.0138	6.229	0.1349	1.883	0.1065	5	0	9.864	0	6.169	-0.6745	2.325	0.6745	6.2115	-0.4905	3.2383	0.5246	2.2681	-0.9488	9.9676	-0.1605	0.208	1.0461	0.351	0.9987	0.79	1.3642	-1.72	1.3272	-0.623	1.3849	-0.256	1.5223	0.254	-1.6697	0.593	-1.3292	1.54	-1.3365
0.9937	1	1	0	0	GSE9372	GSM238658	HuEx-1_0-st-v2	6.582	0.0476	1.523	-1.096	6.17	0.633	1.808	-0.6745	5	0.6745	9.644	-0.6314	6.08	1.349	2.313	-0.5902	6.11	0	3.183	-0.6786	2.2123	0.1989	9.88	-0.1573	0.171	-0.9911	0.295	-0.9987	0.662	-0.7653	-2.07	-0.8848	-0.742	-0.8422	-0.309	-0.9226	0.305	0.8348	0.696	0.879	1.76	0.5012
0.987	1	1	0	0	GSE9372	GSM238659	HuEx-1_0-st-v2	6.581	0	1.505	-1.0938	6.15	0	1.77	-0.445	5.044	0.6452	9.635	-0.6481	6.054	0	2.315	-0.9198	6.076	-0.8332	3.2733	-0.7494	2.2407	0.0303	9.858	-0.8109	0.183	-0.3304	0.306	-0.6064	0.675	-0.549	-2.03	-0.632	-0.733	-0.6737	-0.303	-0.6458	0.302	0.6875	0.699	0.9433	1.78	0.6683
0.0027	0.0001	0	0	0	GSE9372	GSM238660	HuEx-1_0-st-v2	6.579	0.1336	1.564	0	6.129	0.0766	1.803	-0.12	5	0	9.778	0.0286	6.102	-0.1124	2.311	-0.2594	6.1345	0.4047	3.2393	-0.3826	2.249	-0.2279	9.9337	0.8261	0.199	0.5506	0.327	0.1427	0.726	0.2995	-1.91	0.1264	-0.688	0.1684	-0.282	0.3229	0.284	-0.1964	0.657	0.0429	1.69	-0.0835
1	0.9824	1	0	0	GSE9372	GSM238661	HuEx-1_0-st-v2	6.471	-0.842	1.594	1.1201	5.954	-1.0068	1.765	-0.7671	4.954	0	9.807	0.4059	6.062	0.6745	2.302	-0.2248	6.088	-0.5059	3.293	2.1253	2.31	1.5293	9.8557	1.4764	0.176	-0.7158	0.285	-1.3554	0.623	-1.4141	-2.22	-1.8328	-0.778	-1.5159	-0.316	-1.2456	0.319	1.5224	0.741	1.8437	1.94	2.0048
0.0114	0.0686	0	0	0	GSE9372	GSM238662	HuEx-1_0-st-v2	6.44	-0.8862	1.515	-1.0587	5.977	-0.6745	1.755	-0.7632	4.954	-0.7051	9.557	-0.8764	6.002	0.3747	2.343	-0.4905	6.015	-0.213	3.3263	-0.0326	2.1817	0.2214	9.862	-0.9993	0.193	0.2202	0.338	0.535	0.75	0.6987	-2	-0.4424	-0.722	-0.4679	-0.303	-0.6458	0.3	0.5893	0.682	0.5788	1.74	0.3341
1	1	1	0	0	GSE9372	GSM238663	HuEx-1_0-st-v2	6.435	-1.2656	1.394	-2.2764	6.066	-0.6745	1.663	-1.5246	4.954	-0.6745	9.192	-2.084	6.148	1.7537	2.304	-1.0117	6.1715	0	3.194	-1.623	2.2774	0.6745	9.9507	-0.4986	0.138	-2.808	0.25	-2.6038	0.564	-2.3956	-2.21	-1.7696	-0.812	-2.1522	-0.34	-2.3527	0.333	2.2099	0.742	1.8651	1.87	1.42
0.0052	0.0049	0	0	0	GSE9372	GSM238664	HuEx-1_0-st-v2	6.581	0	1.61	1.0439	6.109	0	1.884	0.6745	5	0	9.875	0.5639	6.056	-0.4047	2.324	0.0519	6.094	0.6745	3.317	0.6745	2.2684	0	9.854	-0.81	0.192	0.1652	0.329	0.214	0.708	0	-1.94	-0.0632	-0.695	0.0374	-0.293	-0.1845	0.293	0.2455	0.667	0.2573	1.72	0.1671
1	1	1	0	0	GSE9372	GSM238665	HuEx-1_0-st-v2	6.271	-2.5239	1.384	-5.1309	5.883	-1.5392	1.622	-2.067	4.858	0	8.974	-4.567	6.154	3.8221	2.307	-2.445	6.1745	-0.4497	3.1943	-2.2733	2.321	0.9386	9.9377	-0.6745	0.13	-3.2485	0.232	-3.2458	0.517	-3.1775	-2.41	-3.0337	-0.897	-3.7429	-0.375	-3.9673	0.367	3.8796	0.825	3.6445	2.02	2.673
0.0003	0	0	0	0	GSE9372	GSM238666	HuEx-1_0-st-v2	6.6	-0.3638	1.561	-0.2202	6.17	-0.2631	1.817	-0.6745	5	0	9.776	-0.4429	6.172	0	2.318	0.0843	6.221	0.6745	3.226	0	2.3084	0	10	1.765	0.199	0.5506	0.331	0.2853	0.735	0.4492	-1.84	0.5688	-0.653	0.8234	-0.267	1.0149	0.266	-1.0804	0.621	-0.7289	1.63	-0.5847
0.998	1	1	0	0	GSE9372	GSM238667	HuEx-1_0-st-v2	6.541	-0.2777	1.588	0	6.044	-0.6745	1.798	-0.7567	5	0.6745	9.799	0.11	6.072	-0.4497	2.33	0.8431	6.097	-1.096	3.314	1.4765	2.249	1.4136	9.8993	0.6745	0.171	-0.9911	0.296	-0.963	0.654	-0.8984	-2.09	-1.0112	-0.742	-0.8422	-0.314	-1.1533	0.313	1.2277	0.715	1.2863	1.87	1.42
0	0.0001	0	0	0	GSE9372	GSM238668	HuEx-1_0-st-v2	6.597	0.1186	1.565	0	6.15	0	1.859	0.1738	5	0	9.807	0	6.049	-0.8431	2.348	1.1037	6.097	0.8332	3.354	0.6745	2.187	-0.9566	9.9079	1.7128	0.197	0.4405	0.345	0.7847	0.755	0.7819	-1.8	0.8216	-0.665	0.5989	-0.282	0.3229	0.28	-0.3929	0.637	-0.3859	1.63	-0.5847
1	1	1	0	0	GSE9372	GSM238669	HuEx-1_0-st-v2	6.333	-1.5093	1.453	-1.1344	5.931	-0.6822	1.706	-0.6745	4.858	-1.1009	9.202	-1.4714	6.114	1.2366	2.296	-1.0377	6.133	0.2698	3.2113	-1.109	2.337	1.0256	9.9176	0.0152	0.136	-2.9181	0.253	-2.4968	0.572	-2.2625	-2.26	-2.0857	-0.818	-2.2644	-0.338	-2.2605	0.333	2.2099	0.752	2.0795	1.92	1.8377
0.9778	1	1	0	0	GSE9372	GSM238670	HuEx-1_0-st-v2	6.336	-2.002	1.451	-2.3246	5.883	-1.3539	1.646	-2.3409	4.907	-0.6892	9.281	-2.8048	6.096	12.1408	2.27	-3.8221	6.115	1.3153	3.212	0.0636	2.3884	2.8783	9.828	-0.0554	0.103	-4.7351	0.187	-4.8509	0.462	-4.0925	-2.76	-5.2457	-1.01	-5.8576	-0.407	-5.4435	0.385	4.7635	0.854	4.2662	2.08	3.1742
0.0007	0.157	0	0	0	GSE9372	GSM238671	HuEx-1_0-st-v2	6.715	0.7773	1.598	0.3586	6.285	1.0495	1.967	0.7419	5	0	9.95	0.3829	5.997	-0.3747	2.336	-0.9198	6.0275	0.6745	3.2395	-3.2608	2.139	-0.8259	9.833	-2.1075	0.194	0.2753	0.333	0.3567	0.741	0.549	-1.9	0.1896	-0.698	-0.0187	-0.304	-0.692	0.305	0.8348	0.683	0.6003	1.66	-0.3341
0.4756	0.9504	0	0	1	GSE9372	GSM238672	HuEx-1_0-st-v2	6.602	0	1.49	-1.1201	6.209	0.2529	1.784	-0.6745	5	0	9.551	-0.9981	6.143	1.0792	2.318	-0.3372	6.175	0.6745	3.201	-1.4754	2.256	0	9.9547	-0.3059	0.165	-1.3214	0.305	-0.642	0.683	-0.4159	-1.97	-0.2528	-0.708	-0.2059	-0.294	-0.2307	0.289	0.0491	0.655	0	1.7	0
1	1	1	0	0	GSE9372	GSM238673	HuEx-1_0-st-v2	6.545	-0.1912	1.524	-0.3372	6.109	0	1.774	-0.1065	5	0	9.626	-0.4998	6.064	0.6745	2.306	-0.882	6.087	0	3.2505	-0.9868	2.2787	0.2138	9.8567	-0.7275	0.159	-1.6518	0.279	-1.5694	0.612	-1.5971	-2.13	-1.264	-0.776	-1.4784	-0.328	-1.7991	0.326	1.8661	0.725	1.5007	1.84	1.1694
0	0.0011	0	0	0	GSE9372	GSM238674	HuEx-1_0-st-v2	6.723	0.7543	1.646	1.1804	6.267	0.6745	2.017	0.7978	5	0	10.07	1.0761	6.129	-1.7986	2.356	1.6862	6.1755	-0.2998	3.342	0.6795	2.227	-0.7914	9.978	1.0985	0.206	0.936	0.357	1.2127	0.792	1.3975	-1.76	1.0744	-0.629	1.2726	-0.268	0.9688	0.269	-0.9331	0.618	-0.7932	1.59	-0.9188
0	0	0	0	0	GSE9372	GSM238675	HuEx-1_0-st-v2	6.763	0.8715	1.595	0.2478	6.322	0.7622	1.874	0	5.129	1.8915	10.03	0.8356	6.166	-1.349	2.325	0.6745	6.21	-0.6745	3.237	0.4711	2.289	-0.4555	9.9817	0.6745	0.208	1.0461	0.342	0.6777	0.739	0.5157	-1.73	1.264	-0.634	1.179	-0.267	1.0149	0.271	-0.8348	0.622	-0.7075	1.59	-0.9188
1	0.9999	1	0	0	GSE9372	GSM238676	HuEx-1_0-st-v2	6.366	-1.6664	1.59	0.0337	5.833	-2.864	1.757	-1.094	4.907	-0.6892	9.672	-0.4975	6.072	-0.4497	2.322	0.1686	6.091	-1.6019	3.3053	1.3325	2.3024	3.1819	9.8837	0	0.165	-1.3214	0.278	-1.6051	0.609	-1.647	-2.25	-2.0225	-0.788	-1.703	-0.33	-1.8914	0.33	2.0626	0.773	2.5297	2	2.5059
0.0053	0.0007	0	0	0	GSE9372	GSM238677	HuEx-1_0-st-v2	6.648	0.4966	1.516	-0.8932	6.248	0.6745	1.866	0.2225	5.044	0.6452	9.669	-0.52	6.058	0.6745	2.319	-0.6745	6.098	0.9125	3.256	-1.0536	2.2001	-0.7168	9.841	-1.6673	0.189	0	0.327	0.1427	0.721	0.2163	-1.89	0.2528	-0.702	-0.0936	-0.293	-0.1845	0.288	0	0.65	-0.1072	1.65	-0.4177
0	0.0002	0	0	0	GSE9372	GSM238678	HuEx-1_0-st-v2	6.937	2.5243	1.695	1.3388	6.508	1.5291	2.118	1.6805	5.087	0.6745	10.37	1.5703	6.097	-0.6745	2.324	0.4151	6.141	0.9893	3.2533	-0.0195	2.2407	-0.3461	9.9237	0.3208	0.211	1.2113	0.37	1.6764	0.808	1.6636	-1.67	1.6432	-0.62	1.441	-0.265	1.1072	0.27	-0.884	0.604	-1.0934	1.52	-1.5036
1	0.9161	1	0	0	GSE9372	GSM238679	HuEx-1_0-st-v2	6.494	-0.6444	1.594	1.1201	6.044	-0.567	1.828	0.0661	4.907	-0.6892	9.768	0.1679	6.06	0	2.287	-1.9111	6.097	0.1012	3.184	-0.649	2.2811	1.0309	9.8177	-0.6288	0.165	-1.3214	0.281	-1.4981	0.614	-1.5638	-2.14	-1.3272	-0.771	-1.3849	-0.324	-1.6146	0.323	1.7188	0.741	1.8437	1.89	1.5871
0.9986	0.8611	1	0	0	GSE9372	GSM238680	HuEx-1_0-st-v2	6.46	-0.7652	1.541	-0.6147	6	-0.5457	1.765	-0.6922	4.954	-0.7051	9.611	-0.7033	6.003	0.5246	2.346	-0.3066	6.015	-0.213	3.319	-0.3024	2.198	0.6211	9.9033	0.579	0.183	-0.3304	0.312	-0.3924	0.679	-0.4825	-2.09	-1.0112	-0.775	-1.4597	-0.326	-1.7069	0.321	1.6206	0.722	1.4364	1.83	1.0859
0.9999	0.6669	1	0	0	GSE9372	GSM238681	HuEx-1_0-st-v2	6.513	-0.6745	1.532	-0.6143	6.044	-0.8172	1.727	-1.075	5.044	0.6452	9.647	-0.7078	6.143	1.0792	2.31	-0.7227	6.1705	-0.1927	3.2525	-0.3899	2.332	2.401	9.965	0.1903	0.165	-1.3214	0.289	-1.2127	0.641	-1.1146	-2.12	-1.2008	-0.741	-0.8234	-0.302	-0.5997	0.302	0.6875	0.692	0.7932	1.79	0.7518
1	1	1	0	0	GSE9372	GSM238682	HuEx-1_0-st-v2	6.249	-1.7632	1.494	-0.819	5.728	-1.6579	1.546	-1.7253	4.907	-1.3636	9.369	-1.5976	6.068	1.2141	2.29	-1.7122	6.085	-0.1927	3.279	-0.2748	2.383	2.3685	9.8496	-0.9471	0.152	-2.0372	0.263	-2.1401	0.568	-2.3291	-2.41	-3.0337	-0.844	-2.751	-0.342	-2.445	0.341	2.6028	0.788	2.8513	2.07	3.0907
0	0.0006	0	0	0	GSE9372	GSM238683	HuEx-1_0-st-v2	6.954	2.4296	1.664	1.614	6.524	2.1561	2.09	1.3272	5.129	0	10.33	2.4148	6.13	-1.5738	2.347	0.9274	6.182	0.6745	3.3153	0.1449	2.1854	-1.5579	9.946	-0.3076	0.202	0.7158	0.35	0.963	0.758	0.8318	-1.69	1.5168	-0.641	1.048	-0.279	0.4613	0.283	-0.2455	0.631	-0.5145	1.55	-1.253
0.0217	0.0002	0	0	0	GSE9372	GSM238684	HuEx-1_0-st-v2	6.604	-0.3335	1.523	-0.7433	6.129	-0.5396	1.708	-1.9643	5.129	1.8915	9.781	-0.4178	6.172	0	2.317	0	6.207	-1.0424	3.2683	1.8093	2.331	0.5332	9.999	1.7055	0.187	-0.1101	0.323	0	0.707	-0.0166	-1.93	0	-0.67	0.5053	-0.27	0.8765	0.271	-0.8348	0.633	-0.4716	1.7	0
0	0	0	0	0	GSE9372	GSM238685	HuEx-1_0-st-v2	6.683	0.8491	1.641	0.8937	6.209	1.0377	1.959	0.5676	5	0.6745	10.04	1.2629	6.072	-0.4497	2.337	1.4333	6.1155	0.4637	3.297	1.1968	2.1883	-0.5966	9.901	0.7478	0.198	0.4955	0.356	1.1771	0.779	1.1812	-1.83	0.632	-0.658	0.7299	-0.272	0.7842	0.274	-0.6875	0.631	-0.5145	1.6	-0.8353
0	0	0	0	0	GSE9372	GSM238686	HuEx-1_0-st-v2	6.725	1.0673	1.593	0.5104	6.304	1.0599	1.952	0.8205	5.044	0.6452	9.926	0.4484	6.05	-0.6745	2.344	0.8584	6.09	0.2777	3.304	-0.2072	2.175	-1.1771	9.884	0.5052	0.218	1.5967	0.367	1.5694	0.814	1.7635	-1.7	1.4536	-0.63	1.2539	-0.266	1.061	0.268	-0.9822	0.603	-1.1148	1.52	-1.5036
0	0.0002	0	0	0	GSE9372	GSM238687	HuEx-1_0-st-v2	6.828	1.7964	1.693	1.3183	6.426	1.2148	2.089	1.5147	4.954	-0.3566	10.25	1.2578	6.095	-0.8993	2.344	1.4527	6.1265	-0.3148	3.3013	1.2258	2.216	-0.698	9.95	1.6496	0.243	2.9732	0.392	2.4611	0.845	2.2792	-1.57	2.2753	-0.596	1.8902	-0.255	1.5685	0.258	-1.4733	0.583	-1.5436	1.47	-1.9212
0.9993	0.8385	1	0	0	GSE9385	GSM238881	HuEx-1_0-st-v1	6.28	-1.376	1.422	0	5.883	-0.9954	1.647	0.0514	4.858	-1.3777	9.101	-0.685	5.822	0	2.16	-0.5059	5.875	0.4761	3.0943	-0.7382	2.35	0.5864	9.318	-2.2091	0.156	-1.6679	0.29	-1.3377	0.67	-0.8095	-2.23	-0.6494	-0.839	-0.5456	-0.351	-0.084	0.348	0.0447	0.779	0.1943	1.99	0.8571
0.0008	0.7318	0	0	1	GSE9385	GSM238882	HuEx-1_0-st-v1	6.38	0.2741	1.442	0.5212	6	0.2725	1.689	0.7844	4.907	-0.2232	9.219	0.2351	5.537	-0.4497	2.142	0.0562	5.543	0	3.1373	0.2075	2.176	-0.6242	9.074	-0.1842	0.196	0.803	0.331	0.2293	0.749	0.5511	-2.08	0.2362	-0.806	0	-0.352	-0.126	0.351	0.1787	0.77	0.0194	1.91	0.2857
0	0	0	0	0	GSE9385	GSM238883	HuEx-1_0-st-v1	6.536	0.6019	1.403	0.0116	6.17	0.5437	1.658	0.1387	5.087	0.6745	9.317	0.2857	5.725	-0.2023	2.152	0.7387	5.762	0.1984	3.0853	0.1447	2.2507	-0.6799	9.254	0.6177	0.222	2.4091	0.374	1.8727	0.849	2.2734	-1.83	1.7121	-0.716	1.4881	-0.311	1.5961	0.31	-1.6526	0.678	-1.7686	1.63	-1.7143
0.0003	0	0	0	0	GSE9385	GSM238884	HuEx-1_0-st-v1	6.434	-0.3372	1.502	1.2847	6	-0.359	1.744	0.6745	4.907	-0.6745	9.49	0.6745	5.808	-3.1476	2.192	2.1921	5.852	-1.349	3.182	1.1259	2.284	-0.7345	9.3843	0.9072	0.195	0.7413	0.338	0.4968	0.738	0.3617	-2	0.7085	-0.764	0.6944	-0.33	0.7981	0.331	-0.7146	0.737	-0.6219	1.87	0
0.0634	0.9084	0	0	1	GSE9385	GSM238885	HuEx-1_0-st-v1	6.325	0.0603	1.383	-0.2023	5.931	0.0404	1.5	-0.0148	4.954	0.2232	9.09	-0.164	5.538	0	2.147	0.6183	5.524	-1.7087	3.1425	0.3437	2.201	-0.1208	9.0797	-0.0183	0.183	0	0.325	0	0.728	0.1895	-2.15	-0.1771	-0.833	-0.4464	-0.358	-0.378	0.357	0.4466	0.793	0.4664	1.98	0.7857
0	0.0006	0	0	0	GSE9385	GSM238886	HuEx-1_0-st-v1	6.588	0.9165	1.49	0.6861	6.209	0.7704	1.756	0.5505	5	0	9.555	0.9152	5.718	-1.1466	2.162	1.3811	5.757	-0.0661	3.128	1.0786	2.2424	-0.8178	9.2387	-0.0284	0.21	1.6679	0.373	1.8345	0.821	1.7912	-1.85	1.594	-0.727	1.3062	-0.312	1.5541	0.317	-1.3399	0.697	-1.3993	1.71	-1.1429
0.0033	0.0007	0	0	0	GSE9385	GSM238887	HuEx-1_0-st-v1	6.515	0.2091	1.476	0.8672	6.066	0	1.639	0	5.044	1.2916	9.533	0.8248	5.816	-1.349	2.179	1.096	5.873	0.3174	3.1513	0.4727	2.324	0.066	9.3643	-0.0329	0.192	0.556	0.325	0	0.708	-0.155	-2.11	0.059	-0.787	0.3142	-0.334	0.6301	0.339	-0.3573	0.758	-0.2138	1.87	0
0.9999	0.9999	1	0	0	GSE9385	GSM238888	HuEx-1_0-st-v1	6.121	-0.7328	1.352	-0.5825	5.7	-0.7367	1.376	-0.5392	4.907	-0.2232	8.781	-1.12	5.537	-0.4497	2.141	-0.0562	5.539	-0.3597	3.169	1.0312	2.261	1.0872	9.0917	0.3339	0.186	0.1853	0.307	-0.6879	0.662	-0.9473	-2.3	-1.0627	-0.892	-1.422	-0.385	-1.5121	0.386	1.7419	0.855	1.6714	2.09	1.5714
1	1	1	0	0	GSE9385	GSM238889	HuEx-1_0-st-v1	5.888	-3.318	1.163	-1.849	5.492	-3.3986	1.02	-2.5425	4.907	-0.721	8.145	-2.8143	5.74	1.8211	2.095	-2.9228	5.732	-1.3887	3.0493	-0.6417	2.492	3.3068	9.233	-0.2662	0.133	-3.0886	0.224	-3.8601	0.505	-3.6513	-2.93	-4.7821	-1.1	-4.8611	-0.456	-4.4944	0.451	4.6451	1.02	4.8782	2.5	4.5
1	1	1	0	0	GSE9385	GSM238890	HuEx-1_0-st-v1	6.194	-1.956	1.42	-0.0321	5.755	-1.6917	1.571	-0.4368	4.858	-1.3777	9.039	-0.9017	5.823	0.2248	2.162	-0.3372	5.8655	-0.2777	3.149	0.4249	2.393	1.4471	9.365	0	0.162	-1.2972	0.284	-1.567	0.633	-1.4467	-2.39	-1.594	-0.873	-1.1078	-0.367	-0.7561	0.364	0.7593	0.823	1.0495	2.09	1.5714
0.0026	0.0155	0	0	0	GSE9385	GSM238891	HuEx-1_0-st-v1	6.166	-0.5579	1.333	-0.8155	5.728	-0.6425	1.381	-0.518	4.954	0.2232	8.861	-0.8725	5.537	-0.4497	2.145	0.3935	5.551	0.7195	3.1523	0.5967	2.237	0.604	9.1173	1.087	0.189	0.3706	0.335	0.3822	0.739	0.3789	-2.14	-0.1181	-0.814	-0.1323	-0.355	-0.252	0.352	0.2233	0.778	0.1749	1.93	0.4286
0.0224	0.0001	0	0	0	GSE9385	GSM238892	HuEx-1_0-st-v1	6.435	-0.0091	1.342	-0.4613	6.044	-0.189	1.451	-0.7312	5.129	1.0001	9.119	-0.2381	5.724	-0.3372	2.144	0.2248	5.753	-0.2777	3.08	0.03	2.305	0.2173	9.258	0.786	0.196	0.803	0.324	-0.0382	0.71	-0.1206	-2.08	0.2362	-0.8	0.0992	-0.35	-0.042	0.351	0.1787	0.769	0	1.91	0.2857
0	0	0	0	0	GSE9385	GSM238893	HuEx-1_0-st-v1	6.521	0.2496	1.432	0.1606	6.109	0.2339	1.606	-0.212	5.087	1.9087	9.414	0.4089	5.811	-2.4731	2.197	2.6137	5.873	0.3174	3.1843	1.1737	2.279	-0.8346	9.413	2.2561	0.203	1.2355	0.347	0.8408	0.761	0.7578	-1.95	1.0036	-0.741	1.0747	-0.322	1.1341	0.325	-0.9826	0.723	-0.894	1.79	-0.5714
1	1	1	0	0	GSE9385	GSM238894	HuEx-1_0-st-v1	6.126	-0.7134	1.246	-1.8824	5.7	-0.7367	1.202	-1.275	5.044	1.0782	8.589	-1.7141	5.55	5.3959	2.125	-1.8548	5.536	-0.6295	3.1223	-0.1816	2.2644	1.1547	9.058	-0.6554	0.17	-0.803	0.293	-1.223	0.648	-1.1884	-2.42	-1.7711	-0.913	-1.7692	-0.391	-1.7641	0.386	1.7419	0.86	1.7686	2.1	1.6429
1	1	1	0	0	GSE9385	GSM238895	HuEx-1_0-st-v1	6.166	-1.6363	1.269	-1.0272	5.781	-1.7182	1.359	-1.1178	4.954	-0.3566	8.633	-1.5236	5.735	1.1466	2.111	-1.895	5.7455	-0.6745	3.0453	-0.7291	2.376	1.3903	9.1983	-1.7267	0.152	-1.9149	0.268	-2.1785	0.597	-2.0668	-2.49	-2.1844	-0.945	-2.2983	-0.4	-2.1422	0.398	2.2779	0.88	2.1573	2.16	2.0714
0	0	0	0	0	GSE9385	GSM238896	HuEx-1_0-st-v1	6.617	0.8971	1.521	1.5899	6.19	0.6745	1.775	0.8736	5.044	1.2916	9.667	1.2931	5.815	-1.5738	2.19	2.0235	5.861	-0.6348	3.1573	0.6001	2.29	-0.6144	9.4147	2.3337	0.218	2.162	0.369	1.6816	0.816	1.7051	-1.85	1.594	-0.713	1.5377	-0.305	1.8481	0.312	-1.5632	0.693	-1.4771	1.68	-1.3571
0.731	0.0004	0	1	0	GSE9385	GSM238897	HuEx-1_0-st-v1	6.367	0.2235	1.437	0.4599	5.977	0.1951	1.726	0.9409	4.858	-0.6887	9.18	0.1145	5.544	2.698	2.125	-1.8548	5.563	1.7986	3.0803	-1.2712	2.204	-0.0604	9.0487	-0.9284	0.183	0	0.326	0.0382	0.717	0	-2.12	0	-0.84	-0.5622	-0.367	-0.7561	0.368	0.9379	0.79	0.4081	1.88	0.0714
0	0.0013	0	0	0	GSE9385	GSM238898	HuEx-1_0-st-v1	6.67	1.4125	1.493	0.7094	6.322	1.4275	1.885	1.0926	5	0	9.553	0.9099	5.724	-0.3372	2.147	0.4175	5.7775	1.0183	3.0555	-0.5052	2.229	-1.0384	9.2027	-1.5436	0.199	0.9884	0.347	0.8408	0.784	1.1539	-1.9	1.2988	-0.747	0.9755	-0.33	0.7981	0.329	-0.804	0.708	-1.1855	1.67	-1.4286
0.0093	0.0001	0	0	0	GSE9385	GSM238899	HuEx-1_0-st-v1	6.52	0.2428	1.481	0.9475	6.17	0.5657	1.817	1.1434	4.907	-0.6745	9.384	0.304	5.824	0.4497	2.162	-0.3372	5.889	1.587	3.0795	-1.0516	2.287	-0.6745	9.3537	-0.5335	0.186	0.1853	0.32	-0.1911	0.717	0	-2.07	0.2952	-0.797	0.1488	-0.34	0.378	0.336	-0.4913	0.742	-0.5247	1.78	-0.6429
0.0145	0.0026	0	0	0	GSE9385	GSM238900	HuEx-1_0-st-v1	6.294	-0.0603	1.418	0.2269	5.907	-0.0404	1.671	0.7083	4.858	-0.6887	9.106	-0.1145	5.54	0.8993	2.135	-0.7307	5.5675	2.2033	3.1213	-0.2075	2.2	-0.1409	9.04	-1.1824	0.199	0.9884	0.332	0.2675	0.733	0.2756	-2.08	0.2362	-0.818	-0.1984	-0.358	-0.378	0.36	0.5806	0.783	0.2721	1.84	-0.2143
0.0057	0.0161	0	0	0	GSE9385	GSM238901	HuEx-1_0-st-v1	6.429	-0.0454	1.29	-0.8644	6.066	-0.0611	1.462	-0.685	5.129	1.0001	8.96	-0.6586	5.731	0.607	2.14	-0.0321	5.766	0.41	3.0773	-0.03	2.285	-0.1132	9.2246	-0.6198	0.193	0.6177	0.327	0.0764	0.725	0.1378	-2.12	0	-0.8	0.0992	-0.345	0.168	0.343	-0.1787	0.753	-0.311	1.85	-0.1429
0.0012	0.0008	0	0	0	GSE9385	GSM238902	HuEx-1_0-st-v1	6.508	0.1619	1.505	1.3329	6.066	0	1.683	0.2826	5.044	1.2916	9.577	0.9785	5.812	-2.2483	2.189	1.9392	5.863	-0.4761	3.1803	1.0887	2.3093	-0.2272	9.3993	1.6122	0.19	0.4324	0.329	0.1529	0.715	-0.0344	-2.1	0.1181	-0.778	0.463	-0.336	0.546	0.337	-0.4466	0.759	-0.1943	1.87	0
0	0.0026	0	0	0	GSE9385	GSM238903	HuEx-1_0-st-v1	6.36	0.1963	1.453	0.6561	5.977	0.1951	1.655	0.6407	4.858	-0.6887	9.209	0.2042	5.537	-0.4497	2.144	0.281	5.5555	1.1242	3.1503	0.5448	2.21	0.0604	9.0809	0.0183	0.204	1.2972	0.357	1.223	0.776	1.0162	-2.03	0.5313	-0.791	0.248	-0.345	0.168	0.348	0.0447	0.761	-0.1555	1.84	-0.2143
0.9998	0.9884	1	0	0	GSE9385	GSM238904	HuEx-1_0-st-v1	6.344	-0.5596	1.488	0.6706	5.883	-1.1251	1.634	0.0378	4.907	-0.721	9.333	0.328	5.721	-0.7419	2.147	0.4175	5.7385	-1.0448	3.151	1.5811	2.35	0.9607	9.2597	0.8555	0.167	-0.9884	0.295	-1.1466	0.651	-1.1367	-2.21	-0.5313	-0.851	-0.744	-0.367	-0.7561	0.374	1.2059	0.841	1.3993	2.08	1.5
1	0.9901	1	0	0	GSE9385	GSM238905	HuEx-1_0-st-v1	6.159	-2.1921	1.312	-1.7665	5.755	-1.6917	1.396	-1.561	4.954	0	8.788	-1.7788	5.825	0.6745	2.155	-0.9274	5.879	0.7935	3.0973	-0.6745	2.3817	1.2209	9.3507	-0.6745	0.158	-1.5443	0.282	-1.6434	0.628	-1.5328	-2.35	-1.3579	-0.881	-1.2401	-0.374	-1.0501	0.37	1.0273	0.818	0.9523	2.03	1.1429
0	0.001	0	0	0	GSE9385	GSM238906	HuEx-1_0-st-v1	6.425	0.449	1.463	0.7787	6	0.2725	1.619	0.4884	4.954	0.2232	9.371	0.7054	5.535	-1.349	2.148	0.7307	5.5255	-1.5738	3.1363	0.1816	2.1794	-0.5567	9.1146	1.0092	0.206	1.4208	0.35	0.9555	0.764	0.8095	-2.04	0.4723	-0.786	0.3307	-0.34	0.378	0.344	-0.134	0.769	0	1.85	-0.1429
0.0102	0.9988	0	0	1	GSE9385	GSM238907	HuEx-1_0-st-v1	6.441	0.0272	1.442	0.314	6.087	0.0611	1.761	0.5715	4.858	-1.1009	9.271	0.164	5.73	0.4721	2.135	-0.3533	5.773	0.7803	3.0625	-0.3523	2.276	-0.2619	9.2743	1.4721	0.182	-0.0618	0.327	0.0764	0.72	0.0517	-2.04	0.4723	-0.802	0.0661	-0.349	0	0.347	0	0.75	-0.3693	1.8	-0.5
1	0.0058	0	1	0	GSE9385	GSM238908	HuEx-1_0-st-v1	6.298	-1.2546	1.401	-0.3372	5.883	-0.9954	1.485	-0.9893	4.954	0	9.132	-0.5766	5.822	0	2.163	-0.2529	5.8445	-1.9441	3.1053	-0.5045	2.387	1.327	9.4173	2.4582	0.171	-0.7413	0.292	-1.2612	0.65	-1.1539	-2.32	-1.1808	-0.86	-0.8929	-0.354	-0.21	0.354	0.3126	0.805	0.6997	2.07	1.4286
1	1	1	0	0	GSE9385	GSM238909	HuEx-1_0-st-v1	6.133	-0.6862	1.3	-1.2202	5.7	-0.7367	1.239	-1.1185	5	0.6602	8.814	-1.0179	5.535	-1.349	2.139	-0.281	5.542	-0.0899	3.1615	0.8366	2.2724	1.3158	9.1357	1.6257	0.174	-0.556	0.298	-1.0319	0.649	-1.1712	-2.39	-1.594	-0.899	-1.5377	-0.387	-1.5961	0.386	1.7419	0.856	1.6908	2.14	1.9286
0.9999	0.7781	1	0	0	GSE9385	GSM238910	HuEx-1_0-st-v1	6.388	-0.2934	1.303	-0.7636	6	-0.4448	1.436	-0.7943	5.087	0.6745	8.977	-0.6137	5.736	1.2815	2.115	-1.638	5.771	0.6745	3.033	-0.9967	2.348	0.9277	9.226	-0.5608	0.176	-0.4324	0.304	-0.8026	0.665	-0.8956	-2.24	-0.7085	-0.86	-0.8929	-0.366	-0.7141	0.364	0.7593	0.793	0.4664	1.93	0.4286
0.9997	0.3055	0	1	0	GSE9385	GSM238911	HuEx-1_0-st-v1	6.224	-1.7537	1.374	-0.7708	5.807	-1.4088	1.493	-0.9379	4.907	-0.6745	8.983	-1.0974	5.822	0	2.16	-0.5059	5.8435	-2.0235	3.129	0	2.3674	0.9337	9.3577	-0.3455	0.166	-1.0501	0.3	-0.9555	0.676	-0.7061	-2.29	-1.0036	-0.84	-0.5622	-0.345	0.168	0.345	-0.0893	0.785	0.311	2	0.9286
0.4126	0.63	0	0	1	GSE9385	GSM238912	HuEx-1_0-st-v1	6.24	-0.2702	1.442	0.5212	5.807	-0.3768	1.507	0.0148	4.858	-0.6887	9.207	0.198	5.537	-0.4497	2.146	0.5059	5.543	0	3.1733	1.1414	2.232	0.5034	9.1137	0.9798	0.181	-0.1235	0.327	0.0764	0.696	-0.3617	-2.17	-0.2952	-0.853	-0.7771	-0.37	-0.8821	0.371	1.0719	0.82	0.9912	2	0.9286
1	1	1	0	0	GSE9385	GSM238913	HuEx-1_0-st-v1	6.056	-2.3017	1.33	-0.5543	5.644	-2.5148	1.338	-1.2061	4.858	-1.1009	8.697	-1.3543	5.739	1.6862	2.094	-2.987	5.744	-0.7538	2.9923	-1.8869	2.4514	2.6352	9.2193	-0.8429	0.144	-2.4091	0.251	-2.8282	0.554	-2.8073	-2.6	-2.8338	-1.01	-3.373	-0.43	-3.4023	0.417	3.1265	0.939	3.3039	2.27	2.8571
0.417	0.0362	0	0	0	GSE9385	GSM238914	HuEx-1_0-st-v1	6.619	0.9106	1.366	-0.8993	6.248	0.99	1.546	-0.5974	5.209	3.6595	9.331	0.1188	5.823	0.2248	2.162	-0.3372	5.8605	-0.6745	3.1213	-0.1646	2.3544	0.6735	9.346	-0.8931	0.17	-0.803	0.304	-0.8026	0.693	-0.4134	-2.22	-0.5904	-0.813	-0.1157	-0.345	0.168	0.341	-0.268	0.767	-0.0389	1.92	0.3571
0	0.0003	0	0	0	GSE9385	GSM238915	HuEx-1_0-st-v1	6.807	1.9341	1.284	-1.4164	6.459	1.8166	1.415	-0.3742	5.492	5.3342	9.351	0.6436	5.539	0.4497	2.14	-0.1686	5.549	0.5396	3.109	-0.5253	2.1834	-0.4762	9.0947	0.422	0.199	0.9884	0.344	0.7262	0.772	0.9473	-2.06	0.3542	-0.798	0.1323	-0.347	0.084	0.345	-0.0893	0.752	-0.3304	1.84	-0.2143
1	1	1	0	0	GSE9385	GSM238916	HuEx-1_0-st-v1	6.289	-0.8923	1.314	-0.6784	5.858	-1.2705	1.336	-1.2145	5.087	0.6745	8.948	-0.6904	5.726	-0.0674	2.131	-0.6103	5.7435	-0.7803	3.1155	0.8056	2.3754	1.3795	9.24	0.0284	0.167	-0.9884	0.296	-1.1083	0.636	-1.3951	-2.31	-1.1217	-0.902	-1.5873	-0.385	-1.5121	0.378	1.3846	0.852	1.6131	2.11	1.7143
0.0858	0.0215	0	0	0	GSE9385	GSM238917	HuEx-1_0-st-v1	6.416	-0.4587	1.411	-0.1767	6.044	-0.1197	1.63	-0.0578	4.954	0	9.15	-0.5137	5.823	0.2248	2.169	0.2529	5.88	0.8729	3.107	-0.4674	2.321	0.006	9.3743	0.4371	0.177	-0.3706	0.314	-0.4204	0.7	-0.2928	-2.15	-0.1771	-0.804	0.0331	-0.341	0.336	0.34	-0.3126	0.757	-0.2332	1.85	-0.1429
1	1	1	0	0	GSE9385	GSM238918	HuEx-1_0-st-v1	6.021	-1.1216	1.289	-1.3551	5.644	-0.9251	1.363	-0.5941	4.807	-1.1732	8.535	-1.8811	5.548	4.4966	2.101	-4.5528	5.543	0	3.0913	-0.9858	2.3211	2.2963	9.052	-0.8301	0.15	-2.0385	0.259	-2.5224	0.572	-2.4973	-2.55	-2.5386	-1.01	-3.373	-0.439	-3.7803	0.428	3.6178	0.928	3.0901	2.31	3.1429
0	0.0003	0	0	0	GSE9385	GSM238919	HuEx-1_0-st-v1	6.56	0.7471	1.447	0.3528	6.15	0.4274	1.616	-0.0378	5.087	0.6745	9.484	0.7274	5.718	-1.1466	2.153	0.803	5.7555	-0.1455	3.131	1.1442	2.2934	0.0248	9.2583	0.7987	0.198	0.9266	0.356	1.1848	0.799	1.4123	-1.96	0.9446	-0.746	0.9921	-0.323	1.0921	0.322	-1.1166	0.72	-0.9523	1.82	-0.3571
1	0.9792	1	0	0	GSE9385	GSM238920	HuEx-1_0-st-v1	6.211	-1.8414	1.428	0.0964	5.728	-1.8385	1.505	-0.8608	4.907	-0.6745	9.137	-0.5592	5.822	0	2.166	0	5.857	-0.9522	3.185	1.1897	2.4104	1.7943	9.385	0.9401	0.164	-1.1737	0.283	-1.6052	0.62	-1.6706	-2.4	-1.6531	-0.886	-1.3228	-0.378	-1.2181	0.372	1.1166	0.839	1.3604	2.09	1.5714
0	0.2941	0	0	0	GSE9385	GSM238921	HuEx-1_0-st-v1	6.489	0.6978	1.436	0.4476	6.044	0.4205	1.563	0.2516	5.087	1.4867	9.451	0.953	5.526	-5.3959	2.168	2.979	5.548	0.4497	3.2043	1.9456	2.171	-0.7248	9.1113	0.9108	0.208	1.5443	0.364	1.4905	0.804	1.4984	-1.93	1.1217	-0.751	0.9094	-0.332	0.7141	0.336	-0.4913	0.747	-0.4276	1.84	-0.2143
0.0413	0.3997	0	0	0	GSE9385	GSM238922	HuEx-1_0-st-v1	6.438	0.0091	1.396	-0.0426	6.087	0.0611	1.663	0.1597	5	0	9.147	-0.164	5.73	0.4721	2.133	-0.4818	5.7595	0.0661	3.0463	-0.7073	2.2904	-0.0248	9.222	-0.7292	0.181	-0.1235	0.32	-0.1911	0.72	0.0517	-2.14	-0.1181	-0.804	0.0331	-0.348	0.042	0.344	-0.134	0.759	-0.1943	1.87	0
0	0.9526	0	0	1	GSE9385	GSM238923	HuEx-1_0-st-v1	6.737	1.7065	1.464	0.6745	6.375	1.6808	1.757	0.758	5.17	3.0998	9.637	1.1882	5.812	-2.2483	2.192	2.1921	5.8805	0.9125	3.143	0.2974	2.258	-1.2549	9.3607	-0.2045	0.208	1.5443	0.358	1.2612	0.787	1.2056	-1.86	1.535	-0.725	1.3393	-0.312	1.5541	0.318	-1.2953	0.702	-1.3021	1.71	-1.1429
0	0.0004	0	0	0	GSE9385	GSM238924	HuEx-1_0-st-v1	6.48	0.6628	1.456	0.6929	6.129	0.7064	1.758	1.0762	4.907	-0.2232	9.335	0.594	5.538	0	2.148	0.7307	5.5655	2.0235	3.122	-0.1881	2.1534	-1.0802	9.077	-0.0961	0.207	1.4825	0.356	1.1848	0.792	1.2917	-1.94	1.0627	-0.772	0.5622	-0.342	0.294	0.339	-0.3573	0.739	-0.583	1.76	-0.7857
0	0.0001	0	0	0	GSE9385	GSM238925	HuEx-1_0-st-v1	6.583	0.8862	1.506	0.8102	6.229	0.8867	1.817	0.8069	4.954	-0.3566	9.545	0.8887	5.721	-0.7419	2.154	0.8672	5.748	-0.5422	3.0958	0.3741	2.2514	-0.6691	9.249	0.4072	0.215	1.9767	0.377	1.9874	0.822	1.8084	-1.89	1.3579	-0.726	1.3228	-0.313	1.5121	0.316	-1.3846	0.695	-1.4382	1.68	-1.3571
0.7585	0.053	0	1	0	GSE9385	GSM238926	HuEx-1_0-st-v1	6.584	0.6745	1.42	-0.0321	6.304	1.2946	1.771	0.8479	4.907	-0.6745	9.283	-0.0489	5.828	1.349	2.148	-1.5176	5.886	1.349	3.042	-1.8482	2.2957	-0.5004	9.3207	-2.0846	0.168	-0.9266	0.311	-0.5351	0.686	-0.5339	-2.12	0	-0.827	-0.3472	-0.354	-0.21	0.346	-0.0447	0.754	-0.2915	1.79	-0.5714
0.0001	0.3252	0	0	0	GSE9385	GSM238927	HuEx-1_0-st-v1	6.606	1.1527	1.416	0.2023	6.285	1.2312	1.721	0.9198	5.044	1.0782	9.338	0.6033	5.539	0.4497	2.144	0.281	5.542	-0.0899	3.1003	-0.7523	2.1374	-1.4023	9.075	-0.1549	0.189	0.3706	0.332	0.2675	0.756	0.6717	-2.03	0.5313	-0.796	0.1653	-0.354	-0.21	0.351	0.1787	0.758	-0.2138	1.81	-0.4286
0	0	0	0	0	GSE9385	GSM238928	HuEx-1_0-st-v1	6.533	0.5838	1.459	0.4458	6.17	0.5437	1.783	0.664	5	0	9.412	0.5369	5.727	0.0674	2.141	0.0321	5.778	1.0448	3.0643	-0.314	2.253	-0.6419	9.2417	0.0979	0.201	1.1119	0.347	0.8408	0.767	0.8611	-2	0.7085	-0.766	0.6614	-0.331	0.7561	0.333	-0.6253	0.721	-0.9329	1.74	-0.9286
0	0	0	0	0	GSE9385	GSM238929	HuEx-1_0-st-v1	6.543	0.3979	1.489	1.076	6.129	0.3427	1.774	0.8672	5	0.6601	9.543	0.8597	5.814	-1.7986	2.184	1.5176	5.869	0	3.166	0.786	2.2834	-0.7475	9.3792	0.6698	0.186	0.1853	0.342	0.6497	0.769	0.8956	-1.98	0.8265	-0.742	1.0582	-0.317	1.3441	0.319	-1.2506	0.714	-1.0689	1.75	-0.8571
1	1	1	0	0	GSE9385	GSM238930	HuEx-1_0-st-v1	6.092	-0.8455	1.261	-1.6985	5.7	-0.7367	1.244	-1.0974	4.954	0.2232	8.596	-1.6924	5.545	3.1476	2.118	-2.6418	5.526	-1.5288	3.072	-1.4852	2.295	1.7718	9.091	0.3149	0.169	-0.8648	0.291	-1.2994	0.619	-1.6878	-2.44	-1.8892	-0.949	-2.3644	-0.408	-2.4782	0.4	2.3672	0.888	2.3128	2.16	2.0714
0.3271	0.0203	0	0	0	GSE9385	GSM238931	HuEx-1_0-st-v1	6.367	-0.4204	1.4	-0.0116	5.977	-0.5786	1.585	-0.1681	4.954	-0.3566	9.127	-0.2169	5.73	0.4721	2.136	-0.2891	5.7625	0.2248	3.085	0.1393	2.326	0.5642	9.235	-0.182	0.182	-0.0618	0.317	-0.3057	0.713	-0.0689	-2.18	-0.3542	-0.825	-0.3142	-0.347	0.084	0.347	0	0.775	0.1166	1.91	0.2857
0.9947	0.9761	1	0	0	GSE9385	GSM238932	HuEx-1_0-st-v1	6.433	-0.344	1.407	-0.2409	6.087	0.1142	1.652	0.0835	4.954	0	9.157	-0.4893	5.821	-0.2248	2.162	-0.3372	5.8615	-0.5951	3.0623	-1.418	2.304	-0.3342	9.359	-0.2844	0.161	-1.359	0.297	-1.0701	0.668	-0.8439	-2.25	-0.7675	-0.842	-0.5952	-0.354	-0.21	0.354	0.3126	0.787	0.3498	1.95	0.5714
1	1	1	0	0	GSE9385	GSM238933	HuEx-1_0-st-v1	6.066	-0.9466	1.233	-2.0419	5.7	-0.7367	1.315	-0.7971	4.907	-0.2232	8.401	-2.2957	5.548	4.4966	2.1	-4.6652	5.517	-2.3382	3.0383	-2.3607	2.3	1.8725	9.0567	-0.6936	0.16	-1.4208	0.27	-2.102	0.598	-2.0495	-2.55	-2.5386	-0.992	-3.0754	-0.422	-3.0662	0.42	3.2605	0.915	2.8375	2.23	2.5714
0	0.0023	0	0	0	GSE9385	GSM238934	HuEx-1_0-st-v1	6.645	1.2613	1.493	0.7094	6.248	0.9972	1.78	0.6514	5.087	0.6745	9.676	1.2352	5.717	-1.2815	2.16	1.2526	5.772	0.7274	3.1353	1.237	2.2734	-0.3056	9.288	2.0487	0.201	1.1119	0.34	0.5733	0.742	0.4306	-2	0.7085	-0.774	0.5291	-0.342	0.294	0.343	-0.1787	0.75	-0.3693	1.78	-0.6429
0.0014	0.0019	0	0	0	GSE9385	GSM238935	HuEx-1_0-st-v1	6.484	0	1.422	0	6.109	0.2339	1.618	-0.1349	5.044	1.2916	9.297	0	5.818	-0.8993	2.174	0.6745	5.871	0.1587	3.1253	-0.0797	2.3207	0	9.367	0.094	0.182	-0.0618	0.326	0.0382	0.724	0.1206	-2.1	0.1181	-0.791	0.248	-0.333	0.6721	0.331	-0.7146	0.737	-0.6219	1.87	0
0.9113	0.2495	0	1	0	GSE9566	GSM241928	MoEx-1_0-st-v1	6.585	1.1472	1.183	-0.6044	6.17	1.5508	1.05	-0.5574	5.585	4.573	9.053	0.2964	5.706	0	2.48	-0.8018	5.651	-0.575	4.0075	-1.3768	2.05	0.421	9.8305	-0.9986	0.138	-0.2893	0.251	-0.4773	0.591	-0.8846	-1.91	-0.413	-0.697	-0.7233	-0.287	-1.1318	0.285	1.1653	0.683	0.8566	1.81	0.6512
1	1	1	0	0	GSE9566	GSM241929	MoEx-1_0-st-v1	6.445	0.7349	1.159	-0.7446	6.044	1.1471	1.041	-0.5932	5.492	3.9458	8.867	-0.3639	5.706	0	2.48	-0.8018	5.642	-0.774	4.064	-0.6776	2.072	0.7991	9.8395	-0.6833	0.111	-1.405	0.216	-1.3126	0.542	-1.3482	-2.11	-1.2826	-0.751	-1.4025	-0.302	-1.6385	0.298	1.6243	0.728	1.4542	1.95	1.3023
1	1	1	0	0	GSE9566	GSM241930	MoEx-1_0-st-v1	6.221	0.0751	1.057	-1.3402	5.858	0.5511	0.777	-1.6406	5.426	3.5006	8.418	-1.9578	5.72	9.4429	2.475	-0.929	5.673	-0.0885	4.0645	-0.6714	2.125	1.7099	9.878	0.6657	0.114	-1.281	0.216	-1.3126	0.523	-1.5279	-2.31	-2.1522	-0.81	-2.1447	-0.308	-1.8412	0.302	1.7655	0.757	1.8393	2	1.5349
0.9999	0.9555	1	0	0	GSE9566	GSM241931	MoEx-1_0-st-v1	6.504	0.9086	1.142	-0.8438	6.109	1.3554	1	-0.7558	5.555	4.3707	8.886	-0.2964	5.705	-0.6745	2.474	-0.9545	5.628	-1.0836	4.0005	-1.4635	2.075	0.8506	9.841	-0.6307	0.116	-1.1983	0.224	-1.1217	0.552	-1.2535	-2.03	-0.9348	-0.735	-1.2013	-0.297	-1.4696	0.293	1.4477	0.712	1.2417	1.97	1.3953
0	0.0001	0	0	0	GSE9566	GSM241932	MoEx-1_0-st-v1	6.17	-0.0751	1.423	0.7971	5.672	-0.0449	1.445	1.0098	4.858	-0.3305	9.29	1.1378	5.705	-0.6745	2.529	0.4454	5.718	0.9067	4.1615	0.5291	1.967	-1.0053	9.8745	0.5431	0.182	1.5289	0.341	1.6706	0.858	1.6414	-1.49	1.413	-0.542	1.2264	-0.218	1.1993	0.217	-1.2359	0.526	-1.2284	1.39	-1.3023
0	0.0002	0	0	0	GSE9566	GSM241933	MoEx-1_0-st-v1	6.239	0.1281	1.459	1.0074	5.7	0.0449	1.505	1.2478	4.907	0	9.529	1.9862	5.704	-1.349	2.545	0.8527	5.747	1.548	4.263	1.7852	1.9615	-1.0998	9.8245	-1.2088	0.171	1.0744	0.317	1.0979	0.794	1.036	-1.47	1.5	-0.546	1.1761	-0.234	0.6588	0.23	-0.7768	0.526	-1.2284	1.37	-1.3953
0.0028	0.0087	0	0	0	GSE9566	GSM241934	MoEx-1_0-st-v1	5.967	-0.673	1.377	0.5285	5.459	-0.7274	1.235	0.1766	4.807	-0.6745	9.053	0.2964	5.708	1.349	2.533	0.5472	5.681	0.0885	4.231	1.3892	2.019	-0.1117	9.8745	0.5431	0.152	0.2893	0.282	0.2625	0.704	0.1845	-1.75	0.2826	-0.62	0.2453	-0.253	0.0169	0.247	-0.1766	0.595	-0.3121	1.59	-0.3721
0.7087	0.3751	0	1	0	GSE9566	GSM241935	MoEx-1_0-st-v1	5.866	-0.9705	1.27	-0.0964	5.392	-0.942	1.146	-0.1766	4.807	-0.6745	8.672	-1.0561	5.706	0	2.502	-0.2418	5.612	-1.4374	4.089	-0.3682	2.032	0.1117	9.9045	1.5943	0.138	-0.2893	0.26	-0.2625	0.665	-0.1845	-1.88	-0.2826	-0.659	-0.2453	-0.254	-0.0169	0.257	0.1766	0.642	0.3121	1.75	0.3721
0	0.0001	0	0	0	GSE9566	GSM241936	MoEx-1_0-st-v1	6.143	-0.1546	1.388	0.5927	5.644	-0.1346	1.415	0.8907	4.907	0	9.2	0.8183	5.699	-4.7214	2.529	0.4454	5.683	0.1327	4.1485	0.3682	1.9935	-0.5499	9.887	0.9811	0.199	2.2314	0.356	2.0286	0.856	1.6225	-1.49	1.413	-0.536	1.3019	-0.218	1.1993	0.219	-1.1653	0.536	-1.0956	1.42	-1.1628
0.0009	0.0002	0	0	0	GSE9566	GSM241937	MoEx-1_0-st-v1	5.966	-0.676	1.303	0.0964	5.492	-0.6216	1.235	0.1766	4.858	-0.3305	8.82	-0.5307	5.707	0.6745	2.521	0.2418	5.697	0.4423	4.163	0.5476	1.9995	-0.4468	9.8435	-0.5431	0.155	0.4132	0.29	0.4535	0.718	0.3169	-1.74	0.3261	-0.613	0.3333	-0.244	0.3209	0.243	-0.3178	0.586	-0.4316	1.56	-0.5116
		162	43	27
[truncated: 50 more columns]
