# Supplementary material for: Unsupervised assessment of microarray data quality using a Gaussian mixture model
Source: BMC Bioinformatics. 2009 Jun 22;10:191. doi: 10.1186/1471-2105-10-191 (PMC2717951; doi:10.1186/1471-2105-10-191)
Supplement: Additional file 4 — – Parameter Estimates. Excel workbook containing parameter estimates obtained using the Gaussian Mixture Model (both datasets.). [file 1471-2105-10-191-S4.xls]

## Sheet: 3' Expression Arrays
EM: probability bad chip	0.225
MLE: probability bad chip	0.1393
	Bad Chips				Good Chips
Feature	mean		variance		mean		variance
	EM	MLE	EM	MLE	EM	MLE	EM	MLE
SCORE_mean_raw_int	-0.122896	-0.203659	3.74362	4.61467	0.0841148	0.0766811	0.921839	1.06904
SCORE_sd_raw_int	-1.03875	-1.30637	2.99427	3.87648	0.172183	0.0955501	0.875234	0.974575
SCORE_median_raw_int	-0.0463584	-0.0787606	3.31894	3.92997	0.0835139	0.0758939	0.895833	1.04663
SCORE_interQuartile_raw_int	-1.03439	-1.30108	2.78952	3.71676	0.191793	0.113501	0.827135	0.905781
SCORE_q_5_raw_int	0.454107	0.544219	5.17313	6.8728	0.128542	0.146205	1.19002	1.32464
SCORE_q_95_raw_int	-0.57986	-0.70958	3.25844	4.09098	0.0788938	0.0346374	1.11296	1.21159
SCORE_mean_norm_int	-0.158412	-0.592497	7.59346	6.60292	0.0321629	0.0835424	1.11946	1.88108
SCORE_slope_bias	0.0298904	0.289751	3.12434	4.64429	0.189247	0.131404	1.11275	1.07868
SCORE_p_bias	553.258	829.626	2.78776e+07	4.52424e+07	3.22528	12.9777	115.544	6470.65
SCORE_sd_norm_int	-0.864482	-0.973347	2.0378	2.62815	0.201527	0.113555	0.689462	0.799414
SCORE_median_norm_int	-0.215114	-0.380671	3.45534	3.07889	0.0359199	0.0378497	0.883297	1.19558
SCORE_interQuartile_norm_int	-0.928737	-1.09205	3.11134	4.25716	0.198931	0.113665	0.734486	0.849066
SCORE_q_5_norm_int	0.760443	0.907661	2.72278	3.47892	-0.177814	-0.108704	0.744424	0.86057
SCORE_q_95_norm_int	-0.64739	-0.7205	2.12012	2.77091	0.137946	0.071989	0.848765	0.913756
SCORE_PLM_w_q_0_001	-1.23983	-1.38704	1.22556	1.07162	0.253749	0.129631	1.19111	1.35499
SCORE_PLM_w_q_0_01	-1.54546	-1.73775	1.25329	0.874722	0.316162	0.162886	0.883667	1.18344
SCORE_PLM_w_q_0_1	-1.61013	-1.85567	1.1611	0.820664	0.398502	0.239281	0.793088	1.09321
SCORE_PLM_w_q_0_2	-2.60048	-2.88216	2.08284	2.03557	-0.181736	-0.375729	0.245055	0.748578
SCORE_PLM_w_q_0_3	-2.13908	-3.07812	11.0485	14.2051	-1.2286e-15	-0.0598983	0.001	0.268086
SCORE_PLM_res_q_0_01	-1.76863	-1.98992	2.11788	1.89384	0.151887	-0.00253013	0.791774	1.16128
SCORE_PLM_res_q_0_1	-1.96399	-2.26523	2.29487	2.26878	0.268353	0.0959883	0.555632	0.969911
SCORE_PLM_res_q_0_25	-1.93623	-2.25251	2.00733	1.90648	0.288348	0.119186	0.598395	0.977468
SCORE_PLM_res_q_0_75	1.93844	2.28146	1.91404	1.77709	-0.28534	-0.120587	0.595984	0.950687
SCORE_PLM_res_q_0_9	2.07757	2.48315	2.44504	2.55069	-0.216224	-0.0546608	0.50586	0.854697
SCORE_PLM_res_q_0_99	1.93207	2.29576	2.34152	2.4241	-0.148202	-0.00100758	0.67272	0.971878
SCORE_RLE_interQuartile	1.89045	2.5318	5.55263	7.1642	-0.127402	-0.0313302	0.919391	1.0419
SCORE_RLE_median	0.240028	0.661865	83.3491	14.7691	-0.125114	-0.15722	0.984643	20.2437
SCORE_RLE_lower_whisker	-0.189794	-0.249145	0.71929	0.801775	0.00549	-0.00424752	1.43937	1.35822
SCORE_RLE_upper_whisker	0.0150848	0.31524	1.3735	1.31809	0.0320564	-0.0182047	1.37852	1.37675

## Sheet: Exon Arrays
	EM Fit, BioC: probability bad chip	0.3971
	EM Fit, EC: probability bad chip	0.3942
		Bad Chips		Good Chips
	Feature	mean	variance	mean	variance
		EM	EM	EM	EM
BioConductor QC Features	SCORE_mean_raw_int	-0.762007	0.738716	0.533533	0.764096
	SCORE_sd_raw_int	-0.738868	1.19497	0.442384	0.758061
	SCORE_median_raw_int	-0.695779	0.736942	0.469423	0.830854
	SCORE_interQuartile_raw_int	-0.859256	2.12798	0.552549	0.825715
	SCORE_q_5_raw_int	-0.18322	1.34097	0.317122	1.68892
	SCORE_q_95_raw_int	-0.872875	0.992007	0.461075	0.595166
	SCORE_mean_norm_int	0.820092	2.7218	-0.452303	1.35721
	SCORE_sd_norm_int	-0.939895	1.33535	0.48644	0.666499
	SCORE_median_norm_int	-0.413146	1.23937	0.149696	0.872399
	SCORE_interQuartile_norm_int	-0.259655	1.47027	0.270509	0.976944
	SCORE_q_5_norm_int	1.06564	1.0236	-0.490187	0.539123
	SCORE_q_95_norm_int	-0.407031	1.246	0.219595	0.851418
	SCORE_PLM_w_q_0_001	-1.24051	0.770905	0.684514	0.616297
	SCORE_PLM_w_q_0_01	-1.3129	0.718417	0.694584	0.52383
	SCORE_PLM_w_q_0_1	-1.28254	0.671014	0.727817	0.53438
	SCORE_PLM_res_q_0_01	-1.38832	1.00927	0.617065	0.422678
	SCORE_PLM_res_q_0_1	-1.48977	1.14555	0.557337	0.342292
	SCORE_PLM_res_q_0_25	-1.42724	1.21668	0.570632	0.39382
	SCORE_PLM_res_q_0_75	1.40918	1.20662	-0.569646	0.415994
	SCORE_PLM_res_q_0_9	1.47577	1.12855	-0.533904	0.377958
	SCORE_PLM_res_q_0_99	1.38045	1.01079	-0.562919	0.466853
	SCORE_RLE_interQuartile	1.01142	2.001	-0.332327	0.619392
	SCORE_RLE_median	0.414811	1.72783	-0.189804	1.01374
	SCORE_RLE_lower_whisker	-0.307596	1.8008	-0.0203301	1.36406
	SCORE_RLE_upper_whisker	0.203797	1.80483	0.0293201	1.33207
Expression Console QC Features	SCORE_pm_mean	-0.67359	1.38455	0.558255	1.15225
	SCORE_bgrd_mean	-0.47736	1.48189	0.42446	1.47933
	SCORE_pos_vs_neg_auc	-0.172644	2.1316	0.112674	1.23781
	SCORE_all_probeset_mean	-0.492377	2.16383	0.273094	0.934762
	SCORE_all_probeset_stdev	-0.614047	2.17474	0.224509	0.932538
	SCORE_all_probeset_mad_residual_mean	1.42341	1.29093	-0.532149	0.402789
	SCORE_all_probeset_mad_residual_stdev	1.0631	1.54587	-0.428023	0.812428
	SCORE_all_probeset_rle_mean	1.02434	1.56497	-0.362346	0.823397
	SCORE_all_probeset_rle_stdev	0.957222	1.60068	-0.270148	1.05232
	SCORE_neg_control_mean	-0.338676	2.04981	0.290781	1.07048
	SCORE_neg_control_stdev	0.0460338	2.31564	-0.0460606	1.12242
	SCORE_neg_control_mad_residual_mean	1.2967	1.36627	-0.445897	0.549551
	SCORE_neg_control_mad_residual_stdev	1.10612	1.41548	-0.502139	0.720772
	SCORE_neg_control_rle_mean	1.1446	1.53285	-0.345773	0.803093
	SCORE_neg_control_rle_stdev	1.17782	1.50954	-0.432206	0.724541
	SCORE_pos_control_mean	-0.537987	2.25796	0.334829	0.823926
	SCORE_pos_control_stdev	0.449391	2.14459	-0.167931	0.9437
	SCORE_pos_control_mad_residual_mean	1.3356	1.84942	-0.414075	0.454941
	SCORE_pos_control_mad_residual_stdev	1.2961	1.70448	-0.47407	0.47708
	SCORE_pos_control_rle_mean	1.25817	2.20309	-0.345426	0.571632
	SCORE_pos_control_rle_stdev	1.3436	1.76301	-0.390379	0.484472
