# Supplementary material for: Unsupervised assessment of microarray data quality using a Gaussian mixture model
Source: BMC Bioinformatics. 2009 Jun 22;10:191. doi: 10.1186/1471-2105-10-191 (PMC2717951; doi:10.1186/1471-2105-10-191)
Supplement: Additional file 5 — – SourceCode. Zipped archive contains Matlab source code used for the analyses described in this paper. See the file "READ_ME.txt" for instructions explaining how to run the code. [file 1471-2105-10-191-S5.zip]

Archive with 139 entries (135 files):
- Output/Distributions - 3-prime scores/
- Output/Distributions - 3-prime scores/SCORE.interQuartile.norm.int_Fig1.tif
- Output/Distributions - 3-prime scores/SCORE.interQuartile.raw.int_Fig1.tif
- Output/Distributions - 3-prime scores/SCORE.mean.norm.int_Fig1.tif
- Output/Distributions - 3-prime scores/SCORE.mean.raw.int_Fig1.tif
- Output/Distributions - 3-prime scores/SCORE.median.norm.int_Fig1.tif
- Output/Distributions - 3-prime scores/SCORE.median.raw.int_Fig1.tif
- Output/Distributions - 3-prime scores/SCORE.p.bias_Fig1.tif
- Output/Distributions - 3-prime scores/SCORE.PLM.res.q.0.01_Fig1.tif
- Output/Distributions - 3-prime scores/SCORE.PLM.res.q.0.1_Fig1.tif
- Output/Distributions - 3-prime scores/SCORE.PLM.res.q.0.25_Fig1.tif
- Output/Distributions - 3-prime scores/SCORE.PLM.res.q.0.75_Fig1.tif
- Output/Distributions - 3-prime scores/SCORE.PLM.res.q.0.9_Fig1.tif
- Output/Distributions - 3-prime scores/SCORE.PLM.res.q.0.99_Fig1.tif
- Output/Distributions - 3-prime scores/SCORE.PLM.w.q.0.001_Fig1.tif
- Output/Distributions - 3-prime scores/SCORE.PLM.w.q.0.01_Fig1.tif
- Output/Distributions - 3-prime scores/SCORE.PLM.w.q.0.1_Fig1.tif
- Output/Distributions - 3-prime scores/SCORE.PLM.w.q.0.2_Fig1.tif
- Output/Distributions - 3-prime scores/SCORE.PLM.w.q.0.3_Fig1.tif
- Output/Distributions - 3-prime scores/SCORE.q.5.norm.int_Fig1.tif
- Output/Distributions - 3-prime scores/SCORE.q.5.raw.int_Fig1.tif
- Output/Distributions - 3-prime scores/SCORE.q.95.norm.int_Fig1.tif
- Output/Distributions - 3-prime scores/SCORE.q.95.raw.int_Fig1.tif
- Output/Distributions - 3-prime scores/SCORE.RLE.interQuartile_Fig1.tif
- Output/Distributions - 3-prime scores/SCORE.RLE.lower.whisker_Fig1.tif
- Output/Distributions - 3-prime scores/SCORE.RLE.median_Fig1.tif
- Output/Distributions - 3-prime scores/SCORE.RLE.upper.whisker_Fig1.tif
- Output/Distributions - 3-prime scores/SCORE.sd.norm.int_Fig1.tif
- Output/Distributions - 3-prime scores/SCORE.sd.raw.int_Fig1.tif
- Output/Distributions - 3-prime scores/SCORE.slope.bias_Fig1.tif
- Output/Distributions - 3-prime scores/Thumbs.db
- Output/Distributions - exon BioC/
- Output/Distributions - exon BioC/SCORE.interQuartile.norm.int_Fig1.tif
- Output/Distributions - exon BioC/SCORE.interQuartile.raw.int_Fig1.tif
- Output/Distributions - exon BioC/SCORE.mean.norm.int_Fig1.tif
- Output/Distributions - exon BioC/SCORE.mean.raw.int_Fig1.tif
- Output/Distributions - exon BioC/SCORE.median.norm.int_Fig1.tif
- Output/Distributions - exon BioC/SCORE.median.raw.int_Fig1.tif
- Output/Distributions - exon BioC/SCORE.PLM.res.q.0.01_Fig1.tif
- Output/Distributions - exon BioC/SCORE.PLM.res.q.0.1_Fig1.tif
- Output/Distributions - exon BioC/SCORE.PLM.res.q.0.25_Fig1.tif
- Output/Distributions - exon BioC/SCORE.PLM.res.q.0.75_Fig1.tif
- Output/Distributions - exon BioC/SCORE.PLM.res.q.0.9_Fig1.tif
- Output/Distributions - exon BioC/SCORE.PLM.res.q.0.99_Fig1.tif
- Output/Distributions - exon BioC/SCORE.PLM.w.q.0.001_Fig1.tif
- Output/Distributions - exon BioC/SCORE.PLM.w.q.0.01_Fig1.tif
- Output/Distributions - exon BioC/SCORE.PLM.w.q.0.1_Fig1.tif
- Output/Distributions - exon BioC/SCORE.q.5.norm.int_Fig1.tif
- Output/Distributions - exon BioC/SCORE.q.5.raw.int_Fig1.tif
- Output/Distributions - exon BioC/SCORE.q.95.norm.int_Fig1.tif
- Output/Distributions - exon BioC/SCORE.q.95.raw.int_Fig1.tif
- Output/Distributions - exon BioC/SCORE.RLE.interQuartile_Fig1.tif
- Output/Distributions - exon BioC/SCORE.RLE.lower.whisker_Fig1.tif
- Output/Distributions - exon BioC/SCORE.RLE.median_Fig1.tif
- Output/Distributions - exon BioC/SCORE.RLE.upper.whisker_Fig1.tif
- Output/Distributions - exon BioC/SCORE.sd.norm.int_Fig1.tif
- Output/Distributions - exon BioC/SCORE.sd.raw.int_Fig1.tif
- Output/Distributions - exon BioC/Thumbs.db
- Output/Distributions - exon EC/
- Output/Distributions - exon EC/SCORE.all.probeset.mad.residual.mean_Fig1.tif
- Output/Distributions - exon EC/SCORE.all.probeset.mad.residual.stdev_Fig1.tif
- Output/Distributions - exon EC/SCORE.all.probeset.mean_Fig1.tif
- Output/Distributions - exon EC/SCORE.all.probeset.rle.mean_Fig1.tif
- Output/Distributions - exon EC/SCORE.all.probeset.rle.stdev_Fig1.tif
- Output/Distributions - exon EC/SCORE.all.probeset.stdev_Fig1.tif
- Output/Distributions - exon EC/SCORE.bgrd.mean_Fig1.tif
- Output/Distributions - exon EC/SCORE.neg.control.mad.residual.mean_Fig1.tif
- Output/Distributions - exon EC/SCORE.neg.control.mad.residual.stdev_Fig1.tif
- Output/Distributions - exon EC/SCORE.neg.control.mean_Fig1.tif
- Output/Distributions - exon EC/SCORE.neg.control.rle.mean_Fig1.tif
- Output/Distributions - exon EC/SCORE.neg.control.rle.stdev_Fig1.tif
- Output/Distributions - exon EC/SCORE.neg.control.stdev_Fig1.tif
- Output/Distributions - exon EC/SCORE.pm.mean_Fig1.tif
- Output/Distributions - exon EC/SCORE.pos.control.mad.residual.mean_Fig1.tif
- Output/Distributions - exon EC/SCORE.pos.control.mad.residual.stdev_Fig1.tif
- Output/Distributions - exon EC/SCORE.pos.control.mean_Fig1.tif
- Output/Distributions - exon EC/SCORE.pos.control.rle.mean_Fig1.tif
- Output/Distributions - exon EC/SCORE.pos.control.rle.stdev_Fig1.tif
- Output/Distributions - exon EC/SCORE.pos.control.stdev_Fig1.tif
- Output/Distributions - exon EC/SCORE.pos.vs.neg.auc_Fig1.tif
- Output/Distributions - exon EC/Thumbs.db
- Output/Distributions - exon versus 3-prime/
- Output/Distributions - exon versus 3-prime/SCORE.interQuartile.norm.int_Fig1.tif
- Output/Distributions - exon versus 3-prime/SCORE.interQuartile.raw.int_Fig1.tif
- Output/Distributions - exon versus 3-prime/SCORE.mean.norm.int_Fig1.tif
- Output/Distributions - exon versus 3-prime/SCORE.mean.raw.int_Fig1.tif
- Output/Distributions - exon versus 3-prime/SCORE.median.norm.int_Fig1.tif
- Output/Distributions - exon versus 3-prime/SCORE.median.raw.int_Fig1.tif
- Output/Distributions - exon versus 3-prime/SCORE.PLM.res.q.0.01_Fig1.tif
- Output/Distributions - exon versus 3-prime/SCORE.PLM.res.q.0.1_Fig1.tif
- Output/Distributions - exon versus 3-prime/SCORE.PLM.res.q.0.25_Fig1.tif
- Output/Distributions - exon versus 3-prime/SCORE.PLM.res.q.0.75_Fig1.tif
- Output/Distributions - exon versus 3-prime/SCORE.PLM.res.q.0.9_Fig1.tif
- Output/Distributions - exon versus 3-prime/SCORE.PLM.res.q.0.99_Fig1.tif
- Output/Distributions - exon versus 3-prime/SCORE.PLM.w.q.0.001_Fig1.tif
- Output/Distributions - exon versus 3-prime/SCORE.PLM.w.q.0.01_Fig1.tif
- Output/Distributions - exon versus 3-prime/SCORE.PLM.w.q.0.1_Fig1.tif
- Output/Distributions - exon versus 3-prime/SCORE.q.5.norm.int_Fig1.tif
- Output/Distributions - exon versus 3-prime/SCORE.q.5.raw.int_Fig1.tif
- Output/Distributions - exon versus 3-prime/SCORE.q.95.norm.int_Fig1.tif
- Output/Distributions - exon versus 3-prime/SCORE.q.95.raw.int_Fig1.tif
- Output/Distributions - exon versus 3-prime/SCORE.RLE.interQuartile_Fig1.tif
- Output/Distributions - exon versus 3-prime/SCORE.RLE.lower.whisker_Fig1.tif
- Output/Distributions - exon versus 3-prime/SCORE.RLE.median_Fig1.tif
- Output/Distributions - exon versus 3-prime/SCORE.RLE.upper.whisker_Fig1.tif
- Output/Distributions - exon versus 3-prime/SCORE.sd.norm.int_Fig1.tif
- Output/Distributions - exon versus 3-prime/SCORE.sd.raw.int_Fig1.tif
- Output/Distributions - exon versus 3-prime/Thumbs.db
- Output/SmallDatasets.tif
- Output/Thumbs.db
- ccFrameSubset.m
- classifyDataPoints.m
- CodeForThePaper.m
- ComputePerformanceMetrics.m
- computeROC.m
- ComputeScores.m
- fitEMModel.m
- FitGaussianDistribution_AllAtOnce.m
- fitMLEModel.m
- Import3PrimeData.m
- ImportExonData.m
- ImportExpressionConsoleData.m
- MakeParamTable.m
- PlotDataField_1Panel.m
- PlotDataField_4Panel.m
- PlotDataField_ExonVersus3Prime.m
- PlotEMFitArrayTypeComparisons.m
- PlotEMFits.m
- PrepEMClassificationData.m
- READ_ME.txt
- SelectClassificationFeatures.m
- SelectQCColumns.m
- struct2Matrix.m
- TestEMNaiveBayes.m
- testModel.m
- UseSelectedFeatures.m
- Data/3 Prime Training Data.xls
- Data/Exon BioC_QCMetrics.xls
- Data/Exon ExpressionConsole_QCMetrics.xls
