# Supplementary material for: Unsupervised assessment of microarray data quality using a Gaussian mixture model
Source: BMC Bioinformatics. 2009 Jun 22;10:191. doi: 10.1186/1471-2105-10-191 (PMC2717951; doi:10.1186/1471-2105-10-191)
Supplement: Additional file 5 — – SourceCode. Zipped archive contains Matlab source code used for the analyses described in this paper. See the file "READ_ME.txt" for instructions explaining how to run the code. [file 1471-2105-10-191-S5.zip › ccFrameSubset.m]

% ---------------------------------------------------------------------
% @@ccFrameSubset() 
% ---------------------------------------------------------------------
% Summary:      Returns a frame consisting of elements from input frame at specified row indices.
% Category:     Miscellaneous
% Author:       Brian Howard
% Usage:                
%       frm = ccFrameSubset( frm_in, ixs ); 
% 
% Parameters:            
%       1) frm_in             - a frame structure.
%       2) ixs                - a set of row indices into frm_in.
%    
% Returns:             
%       1) frm                - a frame structure containing only the rows specified by ixs.
%
% Description:          
%       Returns a frame consisting of elements from input frame at specified indices. 

function frm = ccFrameSubset( frm_in, ixs )

if ( isempty( ixs ))
    frm = [];
    return;
end;

fields  = fieldnames( frm_in );
frm     = [];    
for ( i=1:length(fields))
    frm.(fields{i}) = frm_in.(fields{i})( ixs );        
end;
    
