# Supplementary material for: Unsupervised assessment of microarray data quality using a Gaussian mixture model
Source: BMC Bioinformatics. 2009 Jun 22;10:191. doi: 10.1186/1471-2105-10-191 (PMC2717951; doi:10.1186/1471-2105-10-191)
Supplement: Additional file 5 — – SourceCode. Zipped archive contains Matlab source code used for the analyses described in this paper. See the file "READ_ME.txt" for instructions explaining how to run the code. [file 1471-2105-10-191-S5.zip › classifyDataPoints.m]

% ---------------------------------------------------------------------
% classifyDataPoints
% ---------------------------------------------------------------------
function [ prScore ] = classifyDataPoints( frmDataSet, params )

    % for each data point,
    fldz        = fields( frmDataSet );
    N           = length( frmDataSet.( fldz{ 1 }));
    prScore     = repmat( nan, N, 1 );
    for i=1:N
        
        % compute probability of features given outlier and given normal
        % chip
        prFeaturesGivenOutlier = 1;
        prFeaturesGivenNormal  = 1;
        field_names = fields( frmDataSet );
        for j=1:length( field_names )
            strFieldName = field_names{j};
            if ( strcmp( strFieldName, 'expert_outlier' ) == 0 )
            
                % get distribution parameters for normal and outlier chips
                x               = frmDataSet.( strFieldName );
                ixs             = isnan( x );
                x( ixs )        = 0;
                mu_outlier      = params.( strFieldName ).mu_outlier;
                sigma_outlier   = params.( strFieldName ).sigma_outlier;
                mu_normal       = params.( strFieldName ).mu_normal;
                sigma_normal    = params.( strFieldName ).sigma_normal;
                
                % as long as params for both distributions look good,
                % factor in to the probability computation
                if ( sigma_outlier ~= 0 && sigma_normal ~= 0 )
                    
                    % outlier
                    pr                     = normpdf( x(i), mu_outlier, sigma_outlier );
                    prFeaturesGivenOutlier = prFeaturesGivenOutlier * pr;
                    
                    % normal
                    pr                     = normpdf( x(i), mu_normal, sigma_normal );
                    prFeaturesGivenNormal  = prFeaturesGivenNormal * pr;
                end;
            end;
        end;     
        
        % compute probability outlier given data
        prOutlierGivenData     = (  prFeaturesGivenOutlier * params.priorOutlier ) / ...
                                  (( prFeaturesGivenOutlier * params.priorOutlier ) + ( prFeaturesGivenNormal * params.priorNormal ));
        
        % return the score...
       prScore(i) = prOutlierGivenData;
    end;
