# Supplementary material for: Unsupervised assessment of microarray data quality using a Gaussian mixture model
Source: BMC Bioinformatics. 2009 Jun 22;10:191. doi: 10.1186/1471-2105-10-191 (PMC2717951; doi:10.1186/1471-2105-10-191)
Supplement: Additional file 5 — – SourceCode. Zipped archive contains Matlab source code used for the analyses described in this paper. See the file "READ_ME.txt" for instructions explaining how to run the code. [file 1471-2105-10-191-S5.zip › CodeForThePaper.m]

% =====================
% 1. Load the Data Sets
% =====================
% set random seed
state = 613;
rand(  'state', state);
randn( 'state', state);

% Set up input and output directories here:
strDataDir      = 'C:\Temp\Data\'; 
strOutputDir    = 'C:\Temp\Output\';

% Load 3' BioC QC data set
cd( strDataDir );
uiimport( '3 Prime Training Data.xls' );   % ** Need to set break point here, then use matlab GUI to import data. (Just click FINISH.)  
frmDataAll_BioC = Import3PrimeData( colheaders, data, textdata );

% Load the exon array BioC QC data set
uiimport( 'Exon BioC_QCMetrics.xls' );   % ** Need to set break point here, then use matlab GUI to import data.   
frmDataAll_Exon_BioC = ImportExonData( colheaders, data, textdata );

% Load the exon array Expression Console QC data set
uiimport( 'Exon ExpressionConsole_QCMetrics.xls' );   % ** Need to set break point here, then use matlab GUI to import data.   
frmDataAll_Exon_EC = ImportExpressionConsoleData( data, textdata );

% ========================================
% 2. Fit EM Models, and plot distributions
% ========================================
% These are the SCORE'd 3' expression array features (BioConductor).
% Resulting diagrams used in *Figure 1* in the paper.  frm3Prime_estimates
% is used in sheet 1 of additional file 4.
strSaveDir                          = [ strOutputDir 'Distributions - 3-prime scores\' ];
mkdir( strSaveDir );
frmSCORES_3Prime                    = SelectQCColumns( frmDataAll_BioC, 'BIOC_SCORES' );
EMFits_3PrimeScores                 = FitGaussianDistribution_AllAtOnce( frmSCORES_3Prime );
PlotEMFits( frmSCORES_3Prime, EMFits_3PrimeScores, strSaveDir, '1Panel' );
frm3Prime_estimates                 = MakeParamTable( frmSCORES_3Prime, EMFits_3PrimeScores );

% These are the SCORE'd exon array features (BioConductor).
% frmExonBioC_estimates is used in sheet 2 of additional file 4.
strSaveDir                          = [ strOutputDir 'Distributions - exon BioC\' ];
mkdir( strSaveDir );
frmSCORES_Exon                      = SelectQCColumns( frmDataAll_Exon_BioC, 'EXON_BIOC_SCORES' );
EMFits_ExonScores                   = FitGaussianDistribution_AllAtOnce( frmSCORES_Exon );
PlotEMFits( frmSCORES_Exon, EMFits_ExonScores, strSaveDir, '1Panel' );
frmExonBioC_estimates               = MakeParamTable( frmSCORES_Exon, EMFits_ExonScores );

% These are the SCORE'd exon array features (Expression Console).
% Resulting diagrams used in *Figure 3* in the paper. frmExonEC_estimates
% is used in sheet 2 of additional file 4.
strSaveDir                          = [ strOutputDir 'Distributions - exon EC\' ];
mkdir( strSaveDir );
frmSCORES_Exon_EC                   = SelectQCColumns( frmDataAll_Exon_EC, 'EXON_EC_SCORES' );
EMFits_ExonScores_EC                = FitGaussianDistribution_AllAtOnce( frmSCORES_Exon_EC );
PlotEMFits( frmSCORES_Exon_EC, EMFits_ExonScores_EC, strSaveDir, '1Panel' );
frmExonEC_estimates                 = MakeParamTable( frmSCORES_Exon_EC, EMFits_ExonScores_EC );

% Plot EM fits for exon array side-by-side with 3' array
% Resulting diagrams used in *Figure 2* in the paper.
strSaveDir                          = [ strOutputDir 'Distributions - exon versus 3-prime\' ];
mkdir( strSaveDir );
PlotEMFitArrayTypeComparisons( frmSCORES_3Prime, frmSCORES_Exon, EMFits_3PrimeScores, EMFits_ExonScores, strSaveDir );

% ===========================================================
% 3. Compute Quality Scores for 3' Array Dataset and compare
%    supervised/unsupervised classifiers
% ===========================================================
% all instances:
% compare classifiers
[ Metrics_MLE, Metrics_EM, prScores ] = TestEMNaiveBayes( frmSCORES_3Prime );
QCScores_EM = repmat( nan, 603, 1 );
QCScores_EM( prScores.ixs, 1 ) = prScores.EM;
frmDataAll_BioC.QCScore = QCScores_EM;

% also draw ROC curves (Figure 4):
% EM vs. MLE with only 10 instances labeled
[ Metrics_MLE_10, Metrics_EM_10, prScores_10 ] = TestEMNaiveBayes( frmSCORES_3Prime, 10 );

% EM vs. MLE with only 20 instances labeled
[ Metrics_MLE_20, Metrics_EM_20, prScores_20 ] = TestEMNaiveBayes( frmSCORES_3Prime, 20 );

% EM vs. MLE with only 30 instances labeled
[ Metrics_MLE_30, Metrics_EM_30, prScores_30 ] = TestEMNaiveBayes( frmSCORES_3Prime, 30 );

% EM vs. MLE with only 60 instances labeled
[ Metrics_MLE_60, Metrics_EM, prScores_60 ] = TestEMNaiveBayes( frmSCORES_3Prime, 60 );

% EM vs. MLE with only 100 instances labeled
[ Metrics_MLE_100, Metrics_EM, prScores_100 ] = TestEMNaiveBayes( frmSCORES_3Prime, 100 );

% EM vs. MLE with all instances labeled
[ Metrics_MLE_Full, Metrics_EM, prScores_Full ] = TestEMNaiveBayes( frmSCORES_3Prime );

% also draw ROC curves
% Resulting diagrams used in *Figure 4* in the paper.
ROCDataMLE_10   = computeROC( prScores_10.MLE,   prScores_10.expert );
ROCDataMLE_20   = computeROC( prScores_20.MLE,   prScores_20.expert );
ROCDataMLE_30   = computeROC( prScores_30.MLE,   prScores_30.expert );
ROCDataMLE_60   = computeROC( prScores_60.MLE,   prScores_60.expert );
ROCDataMLE_100  = computeROC( prScores_100.MLE,  prScores_100.expert );
ROCDataMLE_Full = computeROC( prScores_Full.MLE, prScores_Full.expert );
ROCDataEM       = computeROC( prScores_10.EM,    prScores_10.expert );
figure;
hold on;
plot( ROCDataMLE_10.FP_Rate,    ROCDataMLE_10.TP_Rate,   'm:' );
plot( ROCDataMLE_20.FP_Rate,    ROCDataMLE_20.TP_Rate,   'b:' );
plot( ROCDataMLE_30.FP_Rate,    ROCDataMLE_30.TP_Rate,   'c:' );
plot( ROCDataMLE_60.FP_Rate,    ROCDataMLE_60.TP_Rate,   'g:' );
plot( ROCDataMLE_100.FP_Rate,   ROCDataMLE_100.TP_Rate,  'y:' );
plot( ROCDataMLE_Full.FP_Rate,  ROCDataMLE_Full.TP_Rate, 'k:' );
plot( ROCDataEM.FP_Rate,  ROCDataEM.TP_Rate,  'r' );
legend( 'MLE + Naive Bayes (10)', ...
        'MLE + Naive Bayes (20)', ...
        'MLE + Naive Bayes (30)', ...
        'MLE + Naive Bayes (60)', ...
        'MLE + Naive Bayes (100)', ...
        'MLE + Naive Bayes (All)', ...
        'EM + Naive Bayes', ...
        'Location', 'SouthEast' );
ylabel( 'True Positive Rate' );
xlabel( 'False Postive Rate' );
hold off;
hFig = gcf();
set( hFig, 'color', 'white' );
f = getframe( hFig ); 
strSaveDir                          = strOutputDir;
imwrite( f.cdata, [strSaveDir 'SmallDatasets.tif'], 'Resolution', 600 );        
close( hFig );  

% compute AUC...
[ dummy, ixsEM ]  = sort( prScores_Full.EM, 'descend' );
[ dummy, ixsMLE ] = sort( prScores_Full.MLE, 'descend' );
prEM              = ccFrameSubset( prScores_Full, ixsEM );
prMLE             = ccFrameSubset( prScores_Full, ixsMLE );
truthEM           = prEM.expert;
truthMLE          = prMLE.expert;
sensEM            = cumsum(truthEM)  ./ sum(truthEM);
sensMLE           = cumsum(truthMLE) ./ sum(truthMLE);
ixsEM             = ( truthEM == 0 );
ixsMLE            = ( truthMLE == 0 );
aucEM             = mean( sensEM( ixsEM ));
aucMLE            = mean( sensMLE( ixsMLE ));

% ==========================================
% 4. Compute Quality Scores for Exon Dataset
% ==========================================
% 1. Using BioC metrics
[ em_params, frmClassificationData, SelFeatures ] = PrepEMClassificationData( frmSCORES_Exon, EMFits_ExonScores );
frmClassificationData = rmfield( frmClassificationData, 'expert_outlier' );
prScore = classifyDataPoints( frmClassificationData, em_params );
frmDataAll_Exon_BioC.QCScore = prScore;

% 2. Using Expression Console metrics
[ em_params_ec, frmClassificationData, SelFeatures_EC ] = PrepEMClassificationData( frmSCORES_Exon_EC, EMFits_ExonScores_EC );
frmClassificationData = rmfield( frmClassificationData, 'expert_outlier' );
prScore = classifyDataPoints( frmClassificationData, em_params_ec );
frmDataAll_Exon_EC.QCScore = prScore;
