# Supplementary material for: Unsupervised assessment of microarray data quality using a Gaussian mixture model
Source: BMC Bioinformatics. 2009 Jun 22;10:191. doi: 10.1186/1471-2105-10-191 (PMC2717951; doi:10.1186/1471-2105-10-191)
Supplement: Additional file 5 — – SourceCode. Zipped archive contains Matlab source code used for the analyses described in this paper. See the file "READ_ME.txt" for instructions explaining how to run the code. [file 1471-2105-10-191-S5.zip › ComputePerformanceMetrics.m]

% -----------------------------------------------------------------------------------
% ComputePerformanceMetrics
% -----------------------------------------------------------------------------------
function Metrics = ComputePerformanceMetrics( TP, FP, TN, FN )

    Metrics             = [];
    Metrics.TP          = TP;
    Metrics.FP          = FP;
    Metrics.TN          = TN;
    Metrics.FN          = FN;
    Metrics.Accuracy    = ( TP + TN ) / ( TP + FN + FP + TN );
    Metrics.TP_Rate     = TP / ( TP + FN );   % aka sensitivity or recall
    Metrics.FP_Rate     = FP / ( FP + TN );   % type I rate
    Metrics.Precision   = TP / ( TP + FP );   % positive predictive value
    Metrics.RecaLL      = TP / ( TP + FN );   % same as TP_Rate
    Metrics.Type_II     = 1 - Metrics.RecaLL;
    Metrics.F_Measure   = ( 2 * Metrics.Precision * Metrics.RecaLL ) / ...
                          ( Metrics.Precision + Metrics.RecaLL );
