# Supplementary material for: Unsupervised assessment of microarray data quality using a Gaussian mixture model
Source: BMC Bioinformatics. 2009 Jun 22;10:191. doi: 10.1186/1471-2105-10-191 (PMC2717951; doi:10.1186/1471-2105-10-191)
Supplement: Additional file 5 — – SourceCode. Zipped archive contains Matlab source code used for the analyses described in this paper. See the file "READ_ME.txt" for instructions explaining how to run the code. [file 1471-2105-10-191-S5.zip › computeROC.m]

% ---------------------------------------------------------------------
% computeROC
% ---------------------------------------------------------------------
function ROCData = computeROC( prScore, expert_labels )
 
    % compute FP rate and TP rate for various threshold levels...
    FP_Rate = [];
    TP_Rate = [];
    thresholds = unique( prScore );
    for i=1:length( thresholds )
            
        % intialize counts
        TP = 0;
        FP = 0;
        FN = 0;
        TN = 0;
        
        % for each data point,
        t = thresholds(i);
        N = length( prScore );
        for j=1:N
            
            % compare classification to true label, using next threshold
            if ( prScore(j) > t && expert_labels(j) == 1 )
                TP = TP + 1;
            elseif ( prScore(j) > t && expert_labels(j) == 0 )
                FP = FP + 1;
            elseif ( prScore(j) <= t && expert_labels(j) == 1 )
                FN = FN + 1;
            elseif ( prScore(j) <= t && expert_labels(j) == 0 )
                TN = TN + 1;
            else
                disp( 'warning: bad probability score...' );
            end;
        end;
        
        % compute FP and TP rates
        FP_Rate(i)  = FP / ( FP + TN ); 
        TP_Rate(i)  = TP / ( TP + FN );
    end;
    ROCData             = [];
    ROCData.FP_Rate     = FP_Rate';
    ROCData.TP_Rate     = TP_Rate';
    ROCData.Thresholds  = thresholds;
    
 
    
