# Supplementary material for: Unsupervised assessment of microarray data quality using a Gaussian mixture model
Source: BMC Bioinformatics. 2009 Jun 22;10:191. doi: 10.1186/1471-2105-10-191 (PMC2717951; doi:10.1186/1471-2105-10-191)
Supplement: Additional file 5 — – SourceCode. Zipped archive contains Matlab source code used for the analyses described in this paper. See the file "READ_ME.txt" for instructions explaining how to run the code. [file 1471-2105-10-191-S5.zip › ComputeScores.m]

% ---------------------------------------------------------------------
% ComputeScores
% ---------------------------------------------------------------------
function frmScores = ComputeScores( Series, frmDataQC )

    % initialize results structure
    field_names     = fields( frmDataQC );
    frmScores       = [];
    for i=1:length( field_names );
        fld                = field_names{i};
        frmScores.( fld )  = frmDataQC.( fld );
        frmScores.([ 'SCORE_' fld ]) = [];
    end;

    % compute list of the unique series, in order of occurrence within 
    % frmDataQC:
    [tmp,ixs]       = unique( Series );
    ixs             = sort( ixs );
    uniqueSeries    = Series( ixs );

    % for each of these series,
    for i=1:length( uniqueSeries )
        
        % get QC items pertaining to this series
        strCriteria = uniqueSeries(i);
        ixs         = find( strcmp( Series, strCriteria ) == 1 );
        frmItems    = ccFrameSubset( frmDataQC, ixs );
        
        % for each QC metric, compute, for each chip, SCORE for that chip
        % relative to other chips within same series.
        for j=1:length( field_names );
            fld     = field_names{j};
            avg     = median( frmItems.(fld));
            dev     = mad( frmItems.(fld));
            warning off;
            score   = ( frmItems.(fld) - avg ) ./ dev;
            warning on;
            frmScores.([ 'SCORE_' fld ]) = [ frmScores.([ 'SCORE_' fld ]); score ];
        end;
    end;
