# Supplementary material for: Unsupervised assessment of microarray data quality using a Gaussian mixture model
Source: BMC Bioinformatics. 2009 Jun 22;10:191. doi: 10.1186/1471-2105-10-191 (PMC2717951; doi:10.1186/1471-2105-10-191)
Supplement: Additional file 5 — – SourceCode. Zipped archive contains Matlab source code used for the analyses described in this paper. See the file "READ_ME.txt" for instructions explaining how to run the code. [file 1471-2105-10-191-S5.zip › fitEMModel.m]

% ---------------------------------------------------------------------
% fitEMModel
% ---------------------------------------------------------------------
function [ em_params, EMFits ] = fitEMModel( frmDataSet )    

    % fit the distributions
    EMFits      = FitGaussianDistribution_AllAtOnce( frmDataSet );

    % reformat results
    field_names = fields( EMFits );
    em_params   = [];
    em_params.priorOutlier = EMFits.( field_names{1} ).phi( end, 1 ); 
    em_params.priorNormal  = EMFits.( field_names{1} ).phi( end, 2 ); 

    % each field gets it's own section in params structure...
    for i=1:length( field_names )

        % outlier chips
        strFieldName = field_names{i};
        em_params.( strFieldName ).mu_outlier       = EMFits.( strFieldName ).mu( end, 1 );
        em_params.( strFieldName ).sigma_outlier    = sqrt( EMFits.( strFieldName ).sig_2( end, 1 ));
 
        % normal chips
        em_params.( strFieldName ).mu_normal        =  EMFits.( strFieldName ).mu( end, 2 );
        em_params.( strFieldName ).sigma_normal     = sqrt( EMFits.( strFieldName ).sig_2( end, 2 ));
    end;
