# Supplementary material for: Unsupervised assessment of microarray data quality using a Gaussian mixture model
Source: BMC Bioinformatics. 2009 Jun 22;10:191. doi: 10.1186/1471-2105-10-191 (PMC2717951; doi:10.1186/1471-2105-10-191)
Supplement: Additional file 5 — – SourceCode. Zipped archive contains Matlab source code used for the analyses described in this paper. See the file "READ_ME.txt" for instructions explaining how to run the code. [file 1471-2105-10-191-S5.zip › FitGaussianDistribution_AllAtOnce.m]

% ---------------------------------------------------------------------
% FitGaussianDistribution_AllAtOnce
% ---------------------------------------------------------------------
function EMFits = FitGaussianDistribution_AllAtOnce( frmDataSet )

% combine data together and prepare dataset
field_names     = fields( frmDataSet );
ixs             = find( strcmp( field_names, 'expert_outlier' ) == 1 );
field_names(ixs)= [];
for i=1:length( field_names )
    strFieldName    = field_names{i};
    x( :, i )       = frmDataSet.( strFieldName );
    ixs             = isnan( x( :, i ));
    x( ixs, i )     = 0;
end;
sz              = size(x);
N               = sz(1);
p               = sz(2);

% initialize params...
num_iterations  = 988;
w               = repmat( nan, N, 2 );
phi             = repmat( nan, num_iterations, 2 );
mu              = repmat( nan, [ num_iterations 2 p ]);
sig_2           = repmat( nan, [ num_iterations 2 p ]);

% based on prior knowledge pr( class = 2 ) is around 10-20%.  start with
% 10% as guess.
w( :, 1 )     = .9;
w( :, 2 )     = .1;

% now run the EM algorithm
for i=1:num_iterations
    [ w, phi, mu, sig_2 ] = M_Step( x, w, phi, mu, sig_2, field_names, i );
    [ w, phi, mu, sig_2 ] = E_Step( x, w, phi, mu, sig_2, field_names, i );
end;

% which one is the outlier?
outlier_freq     = min( phi( end, : ));
normal_freq      = max( phi( end, : ));
idxOutlier       = find( phi( end, : ) == outlier_freq );
idxNormal        = find( phi( end, : ) == normal_freq );

% make sure outlier is in first column, normal in second column
mu_new          = [ mu( :, idxOutlier, : ) mu( :, idxNormal, : ) ];
mu              = mu_new;
sig_2_new       = [ sig_2( :, idxOutlier, : ) sig_2( :, idxNormal, : ) ];
sig_2           = sig_2_new;
phi_new         = [ phi( :, idxOutlier ) phi( :, idxNormal ) ];
phi             = phi_new;
w_new           = [ w( :, idxOutlier ) w( :, idxNormal ) ];
w               = w_new;
idxOutlier      = 1;
idxNormal       = 2;

% Reformat data and return results
EMFits          = [];
Weights         = []; 
Phis            = [];
Mus             = [];
Variances       = [];
for i=1:length( field_names )
    
    % make EM estimate of parameters and weights and compute the likelihood of the data
    strFeature                      = field_names{i};
    EMFits.(strFeature).w           = w;
    EMFits.(strFeature).phi         = phi;
    EMFits.(strFeature).mu          = mu( :, :, i );
    EMFits.(strFeature).sig_2       = sig_2( :, :, i );  
end;

% ---------------------------------------------------------------------
% E_Step
% ---------------------------------------------------------------------
function [ w, phi, mu, sig_2 ] = E_Step( x, w, phi, mu, sig_2, field_names, step_num )

    % for each field
    ixsUpdate   = 1:length(w);
    sz              = size(x);
    N               = sz(1);
    p               = sz(2);    
    tmpweights      = repmat( nan, [ N 2 p ]);
    w(ixsUpdate,:)  = 1;
    phi_1           = phi( step_num, 1 );
    phi_2           = phi( step_num, 2 );
    for i=1:length( field_names )
        
        % class 1 params
        mu_1  = mu( step_num, 1, i );
        stddev_1 = sqrt( sig_2( step_num, 1, i ));
        tmpweights( ixsUpdate, 1, i ) = normpdf( x( ixsUpdate, i ), mu_1, stddev_1 );

        % class 2 params
        mu_2  = mu( step_num, 2, i );
        stddev_2 = sqrt( sig_2( step_num, 2, i ));
        tmpweights( ixsUpdate, 2, i ) = normpdf( x( ixsUpdate, i ), mu_2, stddev_2 );
    end;

    % combine
    for i=1:length( field_names )
        w( ixsUpdate, 1 ) = w( ixsUpdate, 1 ) .* tmpweights( ixsUpdate, 1, i );
        w( ixsUpdate, 2 ) = w( ixsUpdate, 2 ) .* tmpweights( ixsUpdate, 2, i );
    end;
    w( ixsUpdate, 1 ) = w( ixsUpdate, 1 ) .* phi_1;
    w( ixsUpdate, 2 ) = w( ixsUpdate, 2 ) .* phi_2;
    
    % normalize
    totals = repmat( sum( w, 2 ), 1, 2 );
    w = w ./ totals;

% ---------------------------------------------------------------------
% M_Step
% ---------------------------------------------------------------------
function [ w, phi, mu, sig_2 ] = M_Step( x, w, phi, mu, sig_2, field_names, step_num )

    % phi
    N                       = length( x );
    phi( step_num, 1 )      = mean( w( :, 1 ));
    phi( step_num, 2 )      = mean( w( :, 2 ));
    
    % for each field
    for i=1:length( field_names )

        % mu
        X                       = repmat( x(:,i), 1, 2 );
        tmp                     = w .* X;
        tmp                     = sum( tmp ) ./ sum( w );
        mu( step_num, :, i )    = tmp;

        % sig_2
        mu_j                    = repmat( mu( step_num, :, i ), N, 1 );
        tmp                     = ( X - mu_j ) .^2;
        tmp                     = tmp .* w;
        tmp                     = sum( tmp ) ./ sum( w );
        sig_2( step_num, :, i)  = tmp;
        ixs                     = find( tmp <= .001 );
        if ( ~isempty( ixs ))
            sig_2( step_num, ixs, i ) = .001;    
        end;
    end;
