# Supplementary material for: Unsupervised assessment of microarray data quality using a Gaussian mixture model
Source: BMC Bioinformatics. 2009 Jun 22;10:191. doi: 10.1186/1471-2105-10-191 (PMC2717951; doi:10.1186/1471-2105-10-191)
Supplement: Additional file 5 — – SourceCode. Zipped archive contains Matlab source code used for the analyses described in this paper. See the file "READ_ME.txt" for instructions explaining how to run the code. [file 1471-2105-10-191-S5.zip › fitMLEModel.m]

% ---------------------------------------------------------------------
% fitMLEModel
% ---------------------------------------------------------------------
function mle_params = fitMLEModel( frmTrainSet )    
    
    % separate into normal and outlier chips
    ixsOutlier  = find( frmTrainSet.expert_outlier == 1 );
    frmOutlier  = ccFrameSubset( frmTrainSet, ixsOutlier );
    ixsNormal   = find( frmTrainSet.expert_outlier == 0 );
    frmNormal   = ccFrameSubset( frmTrainSet, ixsNormal );
    mle_params  = [];
    mle_params.priorOutlier = length( ixsOutlier ) / length( frmTrainSet.expert_outlier );
    mle_params.priorNormal  = length( ixsNormal ) / length( frmTrainSet.expert_outlier );
    
    % fit models
    field_names = fields( frmTrainSet );
    for i=1:length( field_names )
        strFieldName = field_names{i};
        if ( strcmp( strFieldName, 'expert_outlier' ) == 0 )
            
            % outlier chips
            ixs                                  = isnan( frmOutlier.( strFieldName ));
            frmOutlier.( strFieldName )(ixs)     = 0;
            [ mu, sigma ] = normfit( frmOutlier.( strFieldName ));
            mle_params.( strFieldName ).mu_outlier    = mu;
            mle_params.( strFieldName ).sigma_outlier = sigma;
            
            % normal chips
            ixs                                 = isnan( frmNormal.( strFieldName ));
            frmNormal.( strFieldName )(ixs)     = 0;
            [ mu, sigma ] = normfit( frmNormal.( strFieldName ));
            mle_params.( strFieldName ).mu_normal    = mu;
            mle_params.( strFieldName ).sigma_normal = sigma;
        end;
    end;
    
