# Supplementary material for: Unsupervised assessment of microarray data quality using a Gaussian mixture model
Source: BMC Bioinformatics. 2009 Jun 22;10:191. doi: 10.1186/1471-2105-10-191 (PMC2717951; doi:10.1186/1471-2105-10-191)
Supplement: Additional file 5 — – SourceCode. Zipped archive contains Matlab source code used for the analyses described in this paper. See the file "READ_ME.txt" for instructions explaining how to run the code. [file 1471-2105-10-191-S5.zip › Import3PrimeData.m]

% -------------------------------------------------------
% Import3PrimeData
% -------------------------------------------------------
function frmQCFeatures = Import3PrimeData( colheaders, data, textdata )  

    frmData_All = [];
    frmData_All.Series = textdata( 2:end, 5 );
    frmData_All.SubSeries = textdata( 2:end, 6 );
    frmData_All.chipName  = textdata( 2:end, 4 );
    frmData_All.chipType  = textdata( 2:end, 7 );
    colheaders = strrep( textdata( 1, [1:3, 8:end] ), '.', '_' );
    data( :, 4:7 ) = [];
    for i=1:length( colheaders )
        strColName = colheaders{i};
        frmData_All.( strColName ) = data( :, i );    
    end;
    
    % expert_outlier 2's become 1's...
    ixs                              = find( frmData_All.expert_outlier == 2 );
    frmData_All.expert_outlier(ixs)  = 1;

    % select columns of interest
    columnList = { 'expert_outlier', 'mean_raw_int', 'SCORE_mean_raw_int', 'sd_raw_int', 'SCORE_sd_raw_int', ...
                   'median_raw_int', 'SCORE_median_raw_int', 'interQuartile_raw_int', 'SCORE_interQuartile_raw_int', ...
                   'q_5_raw_int', 'SCORE_q_5_raw_int', 'q_95_raw_int', 'SCORE_q_95_raw_int', ...
                   'slope_bias', 'SCORE_slope_bias', 'mean_norm_int', 'SCORE_mean_norm_int','p_bias', 'SCORE_p_bias', ...
                   'sd_norm_int', 'SCORE_sd_norm_int', 'median_norm_int', ... 
                   'SCORE_median_norm_int', 'interQuartile_norm_int', 'SCORE_interQuartile_norm_int', ...
                   'q_5_norm_int', 'SCORE_q_5_norm_int', 'q_95_norm_int', 'SCORE_q_95_norm_int', ...
                   'PLM_w_q_0_001', 'PLM_w_q_0_01', 'PLM_w_q_0_1', 'PLM_w_q_0_2', 'PLM_w_q_0_3', ...
                   'PLM_res_q_0_01', 'PLM_res_q_0_1', 'PLM_res_q_0_25', 'PLM_res_q_0_75', 'PLM_res_q_0_9', 'PLM_res_q_0_99', ...
                   'RLE_median', 'SCORE_RLE_median', 'RLE_interQuartile', 'SCORE_RLE_interQuartile', 'RLE_lower_whisker', ... 
                   'SCORE_RLE_lower_whisker', 'RLE_upper_whisker', 'SCORE_RLE_upper_whisker' };    
    frmQCFeatures   = [];
    for i=1:length( columnList )
        strField = columnList{i};
        data     = frmData_All.(strField); 
        frmQCFeatures.(strField) = data;
    end;
    
    % also, compute scores for PLM columns
    columnList = { 'PLM_w_q_0_001', 'PLM_w_q_0_01', 'PLM_w_q_0_1', 'PLM_w_q_0_2', 'PLM_w_q_0_3', ...
                   'PLM_res_q_0_01', 'PLM_res_q_0_1', 'PLM_res_q_0_25', 'PLM_res_q_0_75', 'PLM_res_q_0_9', 'PLM_res_q_0_99' };   
    frmPLM   = [];
    for i=1:length( columnList )
        strField = columnList{i};
        data     = frmData_All.(strField); 
        frmPLM.(strField) = data;
    end;               
    frmPLM_Scores       = ComputeScores( frmData_All.Series, frmPLM );
    fldz                = fields( frmPLM_Scores );
    ixs                 = strncmp( fldz, 'SCORE_', 6 );
    fldz                = fldz(ixs);
    for i=1:length( fldz )
        strField = fldz{i};
        data     = frmPLM_Scores.(strField); 
        frmQCFeatures.(strField) = data;
    end;

    % need the series, chipName, and expert label, too
    frmQCFeatures.Series            = frmData_All.Series; 
    frmQCFeatures.chipName          = frmData_All.chipName;
    frmQCFeatures.expert_outlier    = frmData_All.expert_outlier;
   
