# Supplementary material for: Unsupervised assessment of microarray data quality using a Gaussian mixture model
Source: BMC Bioinformatics. 2009 Jun 22;10:191. doi: 10.1186/1471-2105-10-191 (PMC2717951; doi:10.1186/1471-2105-10-191)
Supplement: Additional file 5 — – SourceCode. Zipped archive contains Matlab source code used for the analyses described in this paper. See the file "READ_ME.txt" for instructions explaining how to run the code. [file 1471-2105-10-191-S5.zip › ImportExonData.m]

% -------------------------------------------------------
% ImportExonData
% -------------------------------------------------------
function frmQCFeatures = ImportExonData( colheaders, data, textdata )  

    frmData_All = [];
    frmData_All.Series = textdata( 2:end, 1 );
    frmData_All.SubSeries = textdata( 2:end, 2 );
    frmData_All.chipName  = textdata( 2:end, 3 );
    frmData_All.chipType  = textdata( 2:end, 4 );
    colheaders = strrep( textdata( 1, 5:end ), '.', '_' );
    for i=1:length( colheaders )
        strColName = colheaders{i};
        frmData_All.( strColName ) = data( :, i );    
    end;
    
    % select columns of interest
    columnList = { 'mean_raw_int', 'SCORE_mean_raw_int', 'sd_raw_int', 'SCORE_sd_raw_int', ...
                   'median_raw_int', 'SCORE_median_raw_int', 'interQuartile_raw_int', 'SCORE_interQuartile_raw_int', ...
                   'q_5_raw_int', 'SCORE_q_5_raw_int', 'q_95_raw_int', 'SCORE_q_95_raw_int', ...
                   'mean_norm_int', 'SCORE_mean_norm_int', 'slope_bias', 'SCORE_slope_bias', 'p_bias', 'SCORE_p_bias', ...
                   'sd_norm_int', 'SCORE_sd_norm_int', 'median_norm_int', ... 
                   'SCORE_median_norm_int', 'interQuartile_norm_int', 'SCORE_interQuartile_norm_int', ...
                   'q_5_norm_int', 'SCORE_q_5_norm_int', 'q_95_norm_int', 'SCORE_q_95_norm_int', ...
                   'PLM_w_q_0_001', 'PLM_w_q_0_01', 'PLM_w_q_0_1', 'PLM_w_q_0_2', ... %'PLM_w_q_0_3'
                   'PLM_res_q_0_01', 'PLM_res_q_0_1', 'PLM_res_q_0_25', 'PLM_res_q_0_75', 'PLM_res_q_0_9', 'PLM_res_q_0_99', ...
                   'RLE_interQuartile', 'SCORE_RLE_interQuartile', 'RLE_lower_whisker', 'RLE_median', 'SCORE_RLE_median', ...
                   'SCORE_RLE_lower_whisker', 'RLE_upper_whisker', 'SCORE_RLE_upper_whisker' };    
    frmQCFeatures = [];
    for i=1:length( columnList )
        strField = columnList{i};
        data     = frmData_All.(strField); 
        frmQCFeatures.(strField) = data;
    end;
    
    % also, compute scores for PLM columns
    columnList = { 'PLM_w_q_0_001', 'PLM_w_q_0_01', 'PLM_w_q_0_1', 'PLM_w_q_0_2', ... %'PLM_w_q_0_3', 
                   'PLM_res_q_0_01', 'PLM_res_q_0_1', 'PLM_res_q_0_25', 'PLM_res_q_0_75', 'PLM_res_q_0_9', 'PLM_res_q_0_99' };   
    frmPLM   = [];
    for i=1:length( columnList )
        strField = columnList{i};
        data     = frmData_All.(strField); 
        frmPLM.(strField) = data;
    end;               
    frmPLM_Scores       = ComputeScores( frmData_All.Series, frmPLM );
    fldz                = fields( frmPLM_Scores );
    ixs                 = strncmp( fldz, 'SCORE_', 6 );
    fldz                = fldz(ixs);
    for i=1:length( fldz )
        strField = fldz{i};
        data     = frmPLM_Scores.(strField); 
        frmQCFeatures.(strField) = data;
    end;
    
    % need the series and chipName, too    
    frmQCFeatures.Series    = frmData_All.Series;
    frmQCFeatures.chipName  = frmData_All.chipName;
    
    % there are some NaNs; replace with zeros
    fieldnames              = fields( frmQCFeatures );
    for i=1:length( fieldnames )
        strField            = fieldnames{i};
        if ( isnumeric( frmQCFeatures.(strField)))
            ixs                 = isnan( frmQCFeatures.(strField));
            frmQCFeatures.(strField)(ixs) = 0;
        end;
    end;
