# Supplementary material for: Unsupervised assessment of microarray data quality using a Gaussian mixture model
Source: BMC Bioinformatics. 2009 Jun 22;10:191. doi: 10.1186/1471-2105-10-191 (PMC2717951; doi:10.1186/1471-2105-10-191)
Supplement: Additional file 5 — – SourceCode. Zipped archive contains Matlab source code used for the analyses described in this paper. See the file "READ_ME.txt" for instructions explaining how to run the code. [file 1471-2105-10-191-S5.zip › ImportExpressionConsoleData.m]

% -------------------------------------------------------
% ImportExpressionConsoleData
% -------------------------------------------------------
function frmDataQC = ImportExpressionConsoleData( data, textdata )  

    frmData = [];
    frmData.Series   = textdata( 2:end, 1 );
    frmData.Species  = textdata( 2:end, 2 );
    frmData.chipVer  = data( 2:end, 1 );
    frmData.File     = textdata( 2:end, 4 );
    colheaders = strrep( textdata( 1, 6:end ), '.', '_' );
    colheaders = strrep( textdata( 1, 6:end ), '-', '_' );
    colheaders(2) = [];
    data( :, [1:3,5] ) = [];
    for i=1:length( colheaders )
        strColName = colheaders{i};
        frmData.( strColName ) = data( :, i );    
    end;
    frmDataQC = rmfield( frmData,   'chipVer' );
    frmDataQC = rmfield( frmDataQC, 'apt_opt_probe_count' );
    frmDataQC = rmfield( frmDataQC, 'all_probeset_probesets' );
    frmDataQC = rmfield( frmDataQC, 'all_probeset_atoms' );
    frmDataQC = rmfield( frmDataQC, 'bac_spike_probesets' );
    frmDataQC = rmfield( frmDataQC, 'bac_spike_atoms' );
    frmDataQC = rmfield( frmDataQC, 'polya_spike_probesets' );
    frmDataQC = rmfield( frmDataQC, 'polya_spike_atoms' );
    frmDataQC = rmfield( frmDataQC, 'neg_control_probesets' );
    frmDataQC = rmfield( frmDataQC, 'neg_control_atoms' );
    frmDataQC = rmfield( frmDataQC, 'pos_control_probesets' );
    frmDataQC = rmfield( frmDataQC, 'pos_control_atoms' );
    frmDataQC = rmfield( frmDataQC, 'Series' );
    frmDataQC = rmfield( frmDataQC, 'Species' );
    frmDataQC = rmfield( frmDataQC, 'File' );
    fldz                = fields( frmDataQC );
    ixs1                = strncmp( fldz, 'polya_', 6 );
    ixs2                = strncmp( fldz, 'bac_', 4 );
    ixs                 = ixs1 | ixs2;
    fldz                = fldz(ixs);
    for i=1:length( fldz )
        strField    = fldz{i};
        frmDataQC  = rmfield( frmDataQC, strField );
    end;
    frmDataQC   = ComputeScores( frmData.Series, frmDataQC );
    frmDataQC.Series = frmData.Series;
    frmDataQC.chipName   = frmData.File;
    
    
