# Supplementary material for: Unsupervised assessment of microarray data quality using a Gaussian mixture model
Source: BMC Bioinformatics. 2009 Jun 22;10:191. doi: 10.1186/1471-2105-10-191 (PMC2717951; doi:10.1186/1471-2105-10-191)
Supplement: Additional file 5 — – SourceCode. Zipped archive contains Matlab source code used for the analyses described in this paper. See the file "READ_ME.txt" for instructions explaining how to run the code. [file 1471-2105-10-191-S5.zip › MakeParamTable.m]

 
% -------------------------------------------------------
% MakeParamTable
% -------------------------------------------------------
function frmParamTable = MakeParamTable( frmSCORES, EMFits )  

% MLE estimates:
bHasMLE = isfield( frmSCORES, 'expert_outlier' );
if ( bHasMLE )
    mle_params                           = fitMLEModel( frmSCORES );
end;

% put everything in single table
% MLE case:
if ( bHasMLE )
    FeatureList                              = fieldnames( EMFits );
    frmParamTable                            = [];
    frmParamTable.Feature                    = [];
    frmParamTable.Unacceptable_EM_mean       = [];
    frmParamTable.Unacceptable_MLE_mean      = [];
    frmParamTable.Unacceptable_EM_variance   = [];
    frmParamTable.Unacceptable_MLE_variance  = [];
    frmParamTable.Acceptable_EM_mean         = [];
    frmParamTable.Acceptable_MLE_mean        = [];
    frmParamTable.Acceptable_EM_variance     = [];
    frmParamTable.Acceptable_MLE_variance    = [];
    for i=1:length( FeatureList )
        strFeature                                       = FeatureList{i};
        frmParamTable.Feature{end+1,1}                    = strFeature;
        frmParamTable.Unacceptable_EM_mean{end+1,1}       = EMFits.(strFeature).mu( end, 1 );
        frmParamTable.Unacceptable_MLE_mean{end+1,1}      = mle_params.(strFeature).mu_outlier;
        frmParamTable.Unacceptable_EM_variance{end+1,1}   = EMFits.(strFeature).sig_2( end, 1 );
        frmParamTable.Unacceptable_MLE_variance{end+1,1}  = ( mle_params.(strFeature).sigma_outlier ) ^ 2;
        frmParamTable.Acceptable_EM_mean{end+1,1}         = EMFits.(strFeature).mu( end, 2 );
        frmParamTable.Acceptable_MLE_mean{end+1,1}        = mle_params.(strFeature).mu_normal;
        frmParamTable.Acceptable_EM_variance{end+1,1}     = EMFits.(strFeature).sig_2( end, 2 );
        frmParamTable.Acceptable_MLE_variance{end+1,1}    = ( mle_params.(strFeature).sigma_normal ) ^ 2;;
    end;
    
% no MLE case:
else
    FeatureList                              = fieldnames( EMFits );
    frmParamTable                            = [];
    frmParamTable.Feature                    = [];
    frmParamTable.Unacceptable_EM_mean       = [];
    frmParamTable.Unacceptable_EM_variance   = [];
    frmParamTable.Acceptable_EM_mean         = [];
    frmParamTable.Acceptable_EM_variance     = [];
    for i=1:length( FeatureList )
        strFeature                                       = FeatureList{i};
        frmParamTable.Feature{end+1,1}                    = strFeature;
        frmParamTable.Unacceptable_EM_mean{end+1,1}       = EMFits.(strFeature).mu( end, 1 );
        frmParamTable.Unacceptable_EM_variance{end+1,1}   = EMFits.(strFeature).sig_2( end, 1 );
        frmParamTable.Acceptable_EM_mean{end+1,1}         = EMFits.(strFeature).mu( end, 2 );
        frmParamTable.Acceptable_EM_variance{end+1,1}     = EMFits.(strFeature).sig_2( end, 2 );
    end;    
end;
