# Supplementary material for: Unsupervised assessment of microarray data quality using a Gaussian mixture model
Source: BMC Bioinformatics. 2009 Jun 22;10:191. doi: 10.1186/1471-2105-10-191 (PMC2717951; doi:10.1186/1471-2105-10-191)
Supplement: Additional file 5 — – SourceCode. Zipped archive contains Matlab source code used for the analyses described in this paper. See the file "READ_ME.txt" for instructions explaining how to run the code. [file 1471-2105-10-191-S5.zip › PlotDataField_1Panel.m]

% ---------------------------------------------------------------------
% PlotDataField_1Panel
% ---------------------------------------------------------------------
function PlotDataField_1Panel( frmDataSet, EMFits, strFieldName, bShowLegend, strSaveDir )

    % which one is the outlier?
    outlier_freq     = min( EMFits.(strFieldName).phi( end, : ));
    normal_freq      = max( EMFits.(strFieldName).phi( end, : ));
    idxOutlier       = find( EMFits.(strFieldName).phi( end, : ) == outlier_freq );
    idxNormal        = find( EMFits.(strFieldName).phi( end, : ) == normal_freq );
    
    % is the dataset annotated?
    bExpertAnnotated = isfield( frmDataSet, 'expert_outlier' );
    
    % show histogram of all data, plus all curves
    % -------------------------------------------
    % histogram of actual data
    x           = frmDataSet.( strFieldName );
    [ n, xout ] = hist( x,15 );
    n           = n ./ sum(n);
    dx          = diff( xout );
    dx( end+1 ) = dx( 1 );
    n           = n ./ sum( dx .* n );    
    screenSize  = get(0,'ScreenSize');
    hFig1       = figure( 'Position', [ 1, screenSize(4)-125, screenSize(3), screenSize(4)-125 ] );
    hold on;
    hb          = bar( xout, n );
    set( hb, 'FaceColor', [ .7 .7 .7 ] );

    % EM fit - normal chips
    range       = max(xout) - min(xout);
    xvals       = [ min(xout):(range/100):max(xout) ];
    mu_normal   = EMFits.(strFieldName).mu( end, idxNormal );
    sig2_normal = EMFits.(strFieldName).sig_2( end, idxNormal );
    yvals_em    = normal_freq * normpdf( xvals, mu_normal, sqrt( sig2_normal ));
    h1          = plot( xvals, yvals_em, 'g:', 'LineWidth', 3 );
    %disp( [ '   Normal Chips EM fit : mu =' num2str( mu_normal ) ', sd= ' num2str( sqrt( sig2_normal )) ] );
    
    % MLE fit - normal chips
    if ( bExpertAnnotated )
        ixs                                 = frmDataSet.expert_outlier == 0;
        [ mu_mle_normal, sig_mle_normal ]   = normfit( x(ixs) );
        normal_freq_mle                     = ( length(x) - sum( frmDataSet.expert_outlier )) / length(x);
        yvals_mle                           = normal_freq_mle * normpdf( xvals, mu_mle_normal, sig_mle_normal );
        h2                                  = plot( xvals, yvals_mle, 'g', 'LineWidth', 3 );
    end;
    %disp( [ '   Normal Chips MLE Fit: mu=' num2str( mu_mle ) ', sd= ' num2str( sig_mle ) ] );

    % em fit - outlier chips
    mu_outlier                          = EMFits.(strFieldName).mu( end, idxOutlier );
    sig2_outlier                        = EMFits.(strFieldName).sig_2( end, idxOutlier );
    yvals_em_outlier                    = outlier_freq * normpdf( xvals, mu_outlier, sqrt( sig2_outlier ));
    h3                                  = plot( xvals, yvals_em_outlier, 'r:', 'LineWidth', 3 );
    %disp( [ '  Outlier Chips EM Fit: mu=' num2str( mu_outlier ) ', sd= ' num2str( sqrt( sig2_outlier )) ] );

    % MLE fit - outlier chips
    if ( bExpertAnnotated )
        ixs                                 = frmDataSet.expert_outlier == 1;
        [ mu_mle_outlier, sig_mle_outlier ] = normfit( x(ixs) );
        outlier_freq_mle                    = sum( frmDataSet.expert_outlier ) / length(x);
        yvals_mle_outlier                   = outlier_freq_mle * normpdf( xvals, mu_mle_outlier, sig_mle_outlier );
        h4                                  = plot( xvals, yvals_mle_outlier, 'r', 'LineWidth', 3 );
    end;
    %disp( [ '  Outlier Chips MLE Fit: mu=' num2str( mu_mle ) ', sd= ' num2str( sig_mle ) ] );
    
    % EM - combined
    yvals_em_combined                   = yvals_em + yvals_em_outlier;
    h5                                  = plot( xvals, yvals_em_combined, 'k:', 'LineWidth', 3 );
    
    % MLE - combined
    if ( bExpertAnnotated )
        yvals_mle_combined                  = yvals_mle + yvals_mle_outlier;
        h6                                  = plot( xvals, yvals_mle_combined, 'k', 'LineWidth', 3 );
    end;
        
    % The legend:
    if ( bShowLegend )
        if ( bExpertAnnotated )
            legend( [ h1 h2 h3 h4 h5 h6 ], 'EM - good chips', 'MLE - good chips', 'EM - bad chips', 'MLE - bad chips', 'EM - all chips', 'MLE - all chips'  );
        else
            legend( [ h1 h3 h5 ], 'EM - good chips', 'EM - bad chips', 'EM - all chips' );
        end;
    end;
    
    % annotate and save graph
    strXLabel = strrep( strFieldName, '_', '.' );
    xlabel( strXLabel );
    ylabel( 'Density' );
    set( hFig1, 'color', 'white' );
    pause(1);
    f = getframe( hFig1 ); 
    imwrite( f.cdata, [ strSaveDir strXLabel '_Fig1.tif'], 'Resolution', 600 );
    close( hFig1 );
