# Supplementary material for: Unsupervised assessment of microarray data quality using a Gaussian mixture model
Source: BMC Bioinformatics. 2009 Jun 22;10:191. doi: 10.1186/1471-2105-10-191 (PMC2717951; doi:10.1186/1471-2105-10-191)
Supplement: Additional file 5 — – SourceCode. Zipped archive contains Matlab source code used for the analyses described in this paper. See the file "READ_ME.txt" for instructions explaining how to run the code. [file 1471-2105-10-191-S5.zip › PlotDataField_4Panel.m]

% ---------------------------------------------------------------------
% PlotDataField_4Panel
% ---------------------------------------------------------------------
function PlotDataField_4Panel( frmDataSet, EMFits, strFieldName, bShowLegend, strSaveDir )

    % which one is the outlier?
    outlier_freq     = min( EMFits.(strFieldName).phi( end, : ));
    normal_freq      = max( EMFits.(strFieldName).phi( end, : ));
    idxOutlier       = find( EMFits.(strFieldName).phi( end, : ) == outlier_freq );
    idxNormal        = find( EMFits.(strFieldName).phi( end, : ) == normal_freq );
    
    % SubPlot 1: show histogram of all data, plus all curves
    % ------------------------------------------------------
    % histogram of actual data
    x           = frmDataSet.( strFieldName );
    [ n, xout ] = hist( x,15 );
    n           = n ./ sum(n);
    dx          = diff( xout );
    dx( end+1 ) = dx( 1 );
    n           = n ./ sum( dx .* n );    
    screenSize  = get(0,'ScreenSize');
    hFig1       = figure( 'Position', [ 1, screenSize(4)-125, screenSize(3), screenSize(4)-125 ] );
    hSub1       = subplot(2,2,1);
    title( 'All Chips' );
    hold on;
    hb          = bar( xout, n );
    set( hb, 'FaceColor', [ .7 .7 .7 ] );

    % EM fit - normal chips
    range       = max(xout) - min(xout);
    xvals       = [ min(xout):(range/100):max(xout) ];
    mu_normal   = EMFits.(strFieldName).mu( end, idxNormal );
    sig2_normal = EMFits.(strFieldName).sig_2( end, idxNormal );
    yvals_em    = normal_freq * normpdf( xvals, mu_normal, sqrt( sig2_normal ));
    h1          = plot( xvals, yvals_em, 'g:', 'LineWidth', 3 );
    %disp( [ '   Normal Chips EM fit : mu =' num2str( mu_normal ) ', sd= ' num2str( sqrt( sig2_normal )) ] );
    
    % MLE fit - normal chips
    ixs                                 = frmDataSet.expert_outlier == 0;
    [ mu_mle_normal, sig_mle_normal ]   = normfit( x(ixs) );
    yvals_mle                           = normal_freq * normpdf( xvals, mu_mle_normal, sig_mle_normal );
    h2                                  = plot( xvals, yvals_mle, 'g', 'LineWidth', 3 );
    %disp( [ '   Normal Chips MLE Fit: mu=' num2str( mu_mle ) ', sd= ' num2str( sig_mle ) ] );

    % em fit - outlier chips
    mu_outlier                          = EMFits.(strFieldName).mu( end, idxOutlier );
    sig2_outlier                        = EMFits.(strFieldName).sig_2( end, idxOutlier );
    yvals_em_outlier                    = outlier_freq * normpdf( xvals, mu_outlier, sqrt( sig2_outlier ));
    h3                                  = plot( xvals, yvals_em_outlier, 'r:', 'LineWidth', 3 );
    %disp( [ '  Outlier Chips EM Fit: mu=' num2str( mu_outlier ) ', sd= ' num2str( sqrt( sig2_outlier )) ] );

    % MLE fit - outlier chips
    ixs                                 = frmDataSet.expert_outlier == 1;
    [ mu_mle_outlier, sig_mle_outlier ] = normfit( x(ixs) );
    yvals_mle_outlier                   = outlier_freq * normpdf( xvals, mu_mle_outlier, sig_mle_outlier );
    h4                                  = plot( xvals, yvals_mle_outlier, 'r', 'LineWidth', 3 );
    %disp( [ '  Outlier Chips MLE Fit: mu=' num2str( mu_mle ) ', sd= ' num2str( sig_mle ) ] );
    
    % EM - combined
    yvals_em_combined                   = yvals_em + yvals_em_outlier;
    h5                                  = plot( xvals, yvals_em_combined, 'k:', 'LineWidth', 3 );
    
    % MLE - combined
    yvals_mle_combined                  = yvals_mle + yvals_mle_outlier;
    h6                                  = plot( xvals, yvals_mle_combined, 'k', 'LineWidth', 3 );
    
    % SubPlot 2: Just the good chips
    % ------------------------------
    ixs_good                = find( frmDataSet.expert_outlier == 0 );
    x_good                  = frmDataSet.( strFieldName )(ixs_good);
    [ n_good, xout_good ]   = hist( x_good, 15 );
    n_good                  = n_good ./ sum( n_good );
    dx                      = diff( xout_good );
    dx( end+1 )             = dx( 1 );
    n_good                  = n_good ./ sum( dx .* n_good );   
    hSub2                   = subplot(2,2,2);
    title( 'Good Chips Only' );
    hold on;
    hb                      = bar( xout_good, n_good );
    set( hb, 'FaceColor', [ .7 .7 .7 ] );
    range                   = max(xout_good) - min(xout_good);
    xvals_good              = [ min( xout_good ):(range/100):max( xout_good )];
    yvals_good              = normpdf( xvals_good, mu_normal, sqrt( sig2_normal ));
    plot( xvals_good, yvals_good, 'g:', 'LineWidth', 3 );    
    yvals_mle_good          = normpdf( xvals_good, mu_mle_normal, sig_mle_normal );
    plot( xvals_good, yvals_mle_good, 'g', 'LineWidth', 3 );
    
    
    % SubPlot 3: Just the bad chips
    % -----------------------------
    ixs_bad                 = find( frmDataSet.expert_outlier == 1 );
    x_bad                   = frmDataSet.( strFieldName )(ixs_bad);
    [ n_bad, xout_bad ]     = hist( x_bad, 15 );
    n_bad                   = n_bad ./ sum( n_bad );
    dx                      = diff( xout_bad );
    dx( end+1 )             = dx( 1 );
    n_bad                   = n_bad ./ sum( dx .* n_bad );  
    hSub3                   = subplot(2,2,3);
    title( 'Bad Chips Only' );
    hold on;
    hb                      = bar( xout_bad, n_bad );
    set( hb, 'FaceColor', [ .7 .7 .7 ] );    
    range                   = max(xout_bad) - min(xout_bad);
    xvals_bad               = [ min( xout_bad ):(range/100):max( xout_bad )];
    yvals_bad               = normpdf( xvals_bad, mu_outlier, sqrt( sig2_outlier ));
    plot( xvals_bad, yvals_bad, 'r:', 'LineWidth', 3 );    
    yvals_mle_bad           = normpdf( xvals_bad, mu_mle_outlier, sig_mle_outlier );
    plot( xvals_bad, yvals_mle_bad, 'r', 'LineWidth', 3 );    
    
    % Subplot 4: The legend
    %----------------------
    if ( bShowLegend )
        hSub4 = subplot( 2,2, 4 );
        axis off;
        legend( hSub4, [ h1 h2 h3 h4 h5 h6 ], 'EM - good chips', 'MLE - good chips', 'EM - bad chips', 'MLE - bad chips', 'EM - all chips', 'MLE - all chips'  );
    end;
    
    % annotate and save graph
    strXLabel = strrep( strFieldName, '_', '.' );
    xlabel( hSub1, strXLabel );
    xlabel( hSub2, strXLabel );
    xlabel( hSub3, strXLabel );
    ylabel( hSub1, 'Density' );
    ylabel( hSub2, 'Density' );
    ylabel( hSub3, 'Density' );
    set( hFig1, 'color', 'white' );
    pause(1);
    f = getframe( hFig1 ); 
    imwrite( f.cdata, [ strSaveDir strXLabel '_Fig1.tif'], 'Resolution', 1000 );
    close( hFig1 );
