# Supplementary material for: Unsupervised assessment of microarray data quality using a Gaussian mixture model
Source: BMC Bioinformatics. 2009 Jun 22;10:191. doi: 10.1186/1471-2105-10-191 (PMC2717951; doi:10.1186/1471-2105-10-191)
Supplement: Additional file 5 — – SourceCode. Zipped archive contains Matlab source code used for the analyses described in this paper. See the file "READ_ME.txt" for instructions explaining how to run the code. [file 1471-2105-10-191-S5.zip › PlotDataField_ExonVersus3Prime.m]

% ---------------------------------------------------------------------
% PlotDataField_ExonVersus3Prime
% ---------------------------------------------------------------------
function PlotDataField_ExonVersus3Prime( frmDataSet_3Prime, frmDataSet_Exon, EMFits_3Prime, EMFits_Exon, strFieldName, strSaveDir )

    % which one is the outlier?
    % 3-prime:
    outlier_freq_3Prime     = min( EMFits_3Prime.(strFieldName).phi( end, : ));
    normal_freq_3Prime      = max( EMFits_3Prime.(strFieldName).phi( end, : ));
    idxOutlier_3Prime       = find( EMFits_3Prime.(strFieldName).phi( end, : ) == outlier_freq_3Prime );
    idxNormal_3Prime        = find( EMFits_3Prime.(strFieldName).phi( end, : ) == normal_freq_3Prime );
    
    % exon:
    outlier_freq_exon       = min( EMFits_Exon.(strFieldName).phi( end, : ));
    normal_freq_exon        = max( EMFits_Exon.(strFieldName).phi( end, : ));
    idxOutlier_exon         = find( EMFits_Exon.(strFieldName).phi( end, : ) == outlier_freq_exon );
    idxNormal_exon          = find( EMFits_Exon.(strFieldName).phi( end, : ) == normal_freq_exon );
    
    % determine range of x-values
    x_3Prime                = frmDataSet_3Prime.( strFieldName );
    x_exon                  = frmDataSet_Exon.( strFieldName );
    xMin                    = min( [x_3Prime; x_exon] );
    xMax                    = max( [x_3Prime; x_exon] );
    xRange                  = xMax - xMin;
    xInc                    = xRange / 100;
    xVals                   = [ (xMin-10*xInc):xInc:(xMax+10*xInc) ];
    
    % plot EM fit for 3' good chips
    screenSize              = get( 0, 'ScreenSize' );
    hFig1                   = figure( 'Position', [ 1, screenSize(4)-125, screenSize(3), screenSize(4)-125 ] );
    hold on;
    mu_normal               = EMFits_3Prime.(strFieldName).mu( end, idxNormal_3Prime );
    sig2_normal             = EMFits_3Prime.(strFieldName).sig_2( end, idxNormal_3Prime );
    yvals_em                = normal_freq_3Prime * normpdf( xVals, mu_normal, sqrt( sig2_normal ));
    h1                      = plot( xVals, yvals_em, ':gs', 'LineWidth', 1 );    
    
    % plot EM fit for exon good chips
    mu_normal               = EMFits_Exon.(strFieldName).mu( end, idxNormal_exon );
    sig2_normal             = EMFits_Exon.(strFieldName).sig_2( end, idxNormal_exon );
    yvals_em                = normal_freq_exon * normpdf( xVals, mu_normal, sqrt( sig2_normal ));
    h2                      = plot( xVals, yvals_em, '-go', 'LineWidth', 1, 'MarkerFaceColor', 'g' );    
    
    % plot EM fit for 3' bad chips
    mu_outlier              = EMFits_3Prime.(strFieldName).mu( end, idxOutlier_3Prime );
    sig2_outlier            = EMFits_3Prime.(strFieldName).sig_2( end, idxOutlier_3Prime );
    yvals_em                = outlier_freq_3Prime * normpdf( xVals, mu_outlier, sqrt( sig2_outlier ));
    h3                      = plot( xVals, yvals_em, ':rs', 'LineWidth', 1 );    
   
    % plot EM fit for exon bad chips
    mu_outlier              = EMFits_Exon.(strFieldName).mu( end, idxOutlier_exon );
    sig2_outlier            = EMFits_Exon.(strFieldName).sig_2( end, idxOutlier_exon );
    yvals_em                = outlier_freq_exon * normpdf( xVals, mu_outlier, sqrt( sig2_outlier ));
    h4                      = plot( xVals, yvals_em, '-ro', 'LineWidth', 1, 'MarkerFaceColor', 'r' );       
    
    % The legend:
    legend( [ h1 h2 h3 h4 ], '3-prime array - good chips', 'Exon array - good chips', '3-prime array - bad chips', 'Exon array - bad chips' );
    
    % annotate and save graph
    strXLabel = strrep( strFieldName, '_', '.' );
    xlabel( strXLabel );
    ylabel( 'Density' );
    set( hFig1, 'color', 'white' );
    pause(1);
    f = getframe( hFig1 ); 
    imwrite( f.cdata, [ strSaveDir strXLabel '_Fig1.tif'], 'Resolution', 600 );
    close( hFig1 );
    
