# Supplementary material for: Unsupervised assessment of microarray data quality using a Gaussian mixture model
Source: BMC Bioinformatics. 2009 Jun 22;10:191. doi: 10.1186/1471-2105-10-191 (PMC2717951; doi:10.1186/1471-2105-10-191)
Supplement: Additional file 5 — – SourceCode. Zipped archive contains Matlab source code used for the analyses described in this paper. See the file "READ_ME.txt" for instructions explaining how to run the code. [file 1471-2105-10-191-S5.zip › PlotEMFitArrayTypeComparisons.m]

% ---------------------------------------------------------------------
% PlotEMFitArrayTypeComparisons
% ---------------------------------------------------------------------
function PlotEMFitArrayTypeComparisons( frmSCORES_3Prime, frmSCORES_Exon, EMFits_3PrimeScores, EMFits_ExonScores, strSaveDir )

% get the names of the data fields (exon array data fields should be subset
% of 3' array fields )
field_names     = fields( frmSCORES_Exon );

% plot EM fit comparison for each field
for i=1:length( field_names )
    strFeature  = field_names{i};    
    PlotDataField_ExonVersus3Prime( frmSCORES_3Prime, frmSCORES_Exon, EMFits_3PrimeScores, EMFits_ExonScores, strFeature, strSaveDir );
end;
