# Supplementary material for: Unsupervised assessment of microarray data quality using a Gaussian mixture model
Source: BMC Bioinformatics. 2009 Jun 22;10:191. doi: 10.1186/1471-2105-10-191 (PMC2717951; doi:10.1186/1471-2105-10-191)
Supplement: Additional file 5 — – SourceCode. Zipped archive contains Matlab source code used for the analyses described in this paper. See the file "READ_ME.txt" for instructions explaining how to run the code. [file 1471-2105-10-191-S5.zip › PlotEMFits.m]

% ---------------------------------------------------------------------
% PlotEMFits
% ---------------------------------------------------------------------
function PlotEMFits( frmDataSet, EMFits, strSaveDir, strType )

% get the names of the data fields.
field_names     = fields( frmDataSet );
ixs             = find( strcmp( field_names, 'expert_outlier' ) == 1 );
field_names(ixs)= [];

% plot EM fits for each field
for i=1:length( field_names )
    bShowLegend = true;
    strFeature  = field_names{i};    
    if ( strcmp( strType, '4Panel' ) == 1 )
        PlotDataField_4Panel( frmDataSet, EMFits, strFeature, bShowLegend, strSaveDir );
    else
        PlotDataField_1Panel( frmDataSet, EMFits, strFeature, bShowLegend, strSaveDir );
    end;
end;
