# Supplementary material for: Unsupervised assessment of microarray data quality using a Gaussian mixture model
Source: BMC Bioinformatics. 2009 Jun 22;10:191. doi: 10.1186/1471-2105-10-191 (PMC2717951; doi:10.1186/1471-2105-10-191)
Supplement: Additional file 5 — – SourceCode. Zipped archive contains Matlab source code used for the analyses described in this paper. See the file "READ_ME.txt" for instructions explaining how to run the code. [file 1471-2105-10-191-S5.zip › READ_ME.txt]

The following code was implemented and tested using:
	
	Matlab version 7.0.1.15, service Pack 1
	Statistics toolbox version 6.1
	Windows XP

The main script used to generate data and figures for the paper can be found in the file "CodeForThePaper.m."  

To run the script, you will need to modify the input and output data directories to match directories found on your system (lines 11 and 12). The data input files are included with the code in a subdirectory called "Data."

Also, before running the script, you should set breakpoints at calls to the Matlab function "uiimport" (lines 16, 20, and 24).  This function will bring up a dialog box which allows you to modify data import parameters. When you see this dialog box, just click "Finish" and then allow the script to continue on to the next breakpoint.
