# Supplementary material for: Unsupervised assessment of microarray data quality using a Gaussian mixture model
Source: BMC Bioinformatics. 2009 Jun 22;10:191. doi: 10.1186/1471-2105-10-191 (PMC2717951; doi:10.1186/1471-2105-10-191)
Supplement: Additional file 5 — – SourceCode. Zipped archive contains Matlab source code used for the analyses described in this paper. See the file "READ_ME.txt" for instructions explaining how to run the code. [file 1471-2105-10-191-S5.zip › SelectClassificationFeatures.m]

% ---------------------------------------------------------------------
% SelectClassificationFeatures
% ---------------------------------------------------------------------
function SelFeatures = SelectClassificationFeatures( frmDataSet, modelParams, numSelFeatures )

    % identify which features are most best at separating data into correct
    % class labels
    fldz                = fields( frmDataSet );
    ixs                 = find( strcmp( fldz, 'expert_outlier' ) == 1 );
    fldz(ixs)           = [];
    numFeatures         = length( fldz );
    N                   = length( frmDataSet.( fldz{ 1 }));
    Scores              = repmat( nan, N, numFeatures );
    for i=1:numFeatures
        strFieldName    = fldz{i};
        x               = frmDataSet.( strFieldName );
        for j=1:N
                mu_outlier      = modelParams.( strFieldName ).mu_outlier;
                sigma_outlier   = modelParams.( strFieldName ).sigma_outlier;
                mu_normal       = modelParams.( strFieldName ).mu_normal;
                sigma_normal    = modelParams.( strFieldName ).sigma_normal; 

                prFeaturesGivenOutlier  = normpdf( x(j), mu_outlier, sigma_outlier );
                prFeaturesGivenNormal   = normpdf( x(j), mu_normal, sigma_normal );
                prOutlierGivenData      = ( prFeaturesGivenOutlier * modelParams.priorOutlier ) / ...
                                          (( prFeaturesGivenOutlier * modelParams.priorOutlier ) + ( prFeaturesGivenNormal * modelParams.priorNormal ));

                distance                = abs( prOutlierGivenData - frmDataSet.expert_outlier(j));
                Scores( j, i )          = distance;
        end;
    end;
    ScoreTots           = sum( Scores );
    [ dummy, ixsSeparationScores ] = sort( ScoreTots, 'ascend' );

    % also compute correlation of each feature's values with the other features
    DataVals                = rmfield( frmDataSet, 'expert_outlier' );
    [ cnames, data ]        = struct2matrix( DataVals );
    warning off;
    corrMatrix              = corr( data );
    warning on;
    corrMatrix              = abs( corrMatrix );

    % forward selection algorithm:
    % begin with feature most able to separate based on consensus weights
    numIxs                  = length( ixsSeparationScores );
    selIxs                  = ixsSeparationScores(1);
    remainIxs               = setdiff( 1:numIxs, selIxs );

    % each step find the remaining feature with the highest correlation with
    % class label and loweset correlation with other selected features
    for i=1:numSelFeatures-1
        scores = [];
        for j=1:length(remainIxs)
            ixs = remainIxs(j);
            separationScore = find( ixsSeparationScores == ixs );

            subsetScore = 0;
            for k=1:length( selIxs )
                [ dummy, ixsRankOrder ] = sort( corrMatrix( :, selIxs(k)));
                ixs2 = find( ixsRankOrder == ixs );
                subsetScore = subsetScore + ixs2;
            end;
            subsetScore = subsetScore / length(selIxs);

            scores(j) = .5*separationScore + .5*subsetScore;
        end;

        ixs = find( scores == min( scores ));
        nextSel = remainIxs(ixs(1));
        selIxs  = [ selIxs; nextSel ];
        remainIxs = setdiff( 1:numIxs, selIxs );
    end;
    SelFeatures = cnames(selIxs);
    
