# Supplementary material for: Unsupervised assessment of microarray data quality using a Gaussian mixture model
Source: BMC Bioinformatics. 2009 Jun 22;10:191. doi: 10.1186/1471-2105-10-191 (PMC2717951; doi:10.1186/1471-2105-10-191)
Supplement: Additional file 5 — – SourceCode. Zipped archive contains Matlab source code used for the analyses described in this paper. See the file "READ_ME.txt" for instructions explaining how to run the code. [file 1471-2105-10-191-S5.zip › SelectQCColumns.m]

% ---------------------------------------------------------------------
% SelectQCColumns
% ---------------------------------------------------------------------
function frmSelection = SelectQCColumns( frmDataSet, strCase )

%ALL (some features are not suitable for classifcation (MAD, MEDIAN, e.g.)
if ( strcmp( strCase, 'ORIG_3PRIME' ) == 1 )
    columnList = { 'expert_outlier', 'mean_raw_int', 'SCORE_mean_raw_int', 'sd_raw_int', 'SCORE_sd_raw_int', ...
                   'median_raw_int', 'SCORE_median_raw_int', 'interQuartile_raw_int', 'SCORE_interQuartile_raw_int', ...
                   'q_5_raw_int', 'SCORE_q_5_raw_int', 'q_95_raw_int', 'SCORE_q_95_raw_int', ...
                   'slope_bias', 'SCORE_slope_bias', 'mean_norm_int', 'SCORE_mean_norm_int','p_bias', 'SCORE_p_bias', ...
                   'sd_norm_int', 'SCORE_sd_norm_int', 'median_norm_int', ... 
                   'SCORE_median_norm_int', 'interQuartile_norm_int', 'SCORE_interQuartile_norm_int', ...
                   'q_5_norm_int', 'SCORE_q_5_norm_int', 'q_95_norm_int', 'SCORE_q_95_norm_int', ...
                   'PLM_w_q_0_001', 'PLM_w_q_0_01', ...
                   'PLM_w_q_0_1', 'PLM_w_q_0_2', 'PLM_w_q_0_3', ...
                   'PLM_res_q_0_01', 'PLM_res_q_0_1', ...
                   'PLM_res_q_0_25', 'PLM_res_q_0_75', ...
                   'PLM_res_q_0_9', 'PLM_res_q_0_99', ...
                   'RLE_median', 'SCORE_RLE_median', 'RLE_interQuartile', 'SCORE_RLE_interQuartile', 'RLE_lower_whisker', ... 
                   'SCORE_RLE_lower_whisker', 'RLE_upper_whisker', 'SCORE_RLE_upper_whisker' };
               

% BIOC_SCORES 
elseif ( strcmp( strCase, 'BIOC_SCORES' ) == 1 )
    columnList = { 'expert_outlier', 'SCORE_mean_raw_int', 'SCORE_sd_raw_int', ...
                   'SCORE_median_raw_int', 'SCORE_interQuartile_raw_int', ...
                   'SCORE_q_5_raw_int', 'SCORE_q_95_raw_int', ...
                   'SCORE_mean_norm_int', 'SCORE_slope_bias', 'SCORE_p_bias', ...
                   'SCORE_sd_norm_int', ... 
                   'SCORE_median_norm_int', 'SCORE_interQuartile_norm_int', ...
                   'SCORE_q_5_norm_int', 'SCORE_q_95_norm_int', ...
                   'SCORE_PLM_w_q_0_001', 'SCORE_PLM_w_q_0_01', ...
                   'SCORE_PLM_w_q_0_1',  'SCORE_PLM_w_q_0_2', 'SCORE_PLM_w_q_0_3', ...
                   'SCORE_PLM_res_q_0_01', 'SCORE_PLM_res_q_0_1', ...
                   'SCORE_PLM_res_q_0_25', 'SCORE_PLM_res_q_0_75', ...
                   'SCORE_PLM_res_q_0_9', 'SCORE_PLM_res_q_0_99',...                   
                   'SCORE_RLE_interQuartile', 'SCORE_RLE_median', ...
                   'SCORE_RLE_lower_whisker', 'SCORE_RLE_upper_whisker' };

% EXON_BIOC_SCORES  
elseif ( strcmp( strCase, 'EXON_BIOC_SCORES' ) == 1 )
    columnList = { 'expert_outlier', 'SCORE_mean_raw_int', 'SCORE_sd_raw_int', ...
                   'SCORE_median_raw_int', 'SCORE_interQuartile_raw_int', ...
                   'SCORE_q_5_raw_int', 'SCORE_q_95_raw_int', ...
                   'SCORE_mean_norm_int', 'SCORE_sd_norm_int', ... 
                   'SCORE_median_norm_int', 'SCORE_interQuartile_norm_int', ...
                   'SCORE_q_5_norm_int', 'SCORE_q_95_norm_int', ...
                   'SCORE_PLM_w_q_0_001', 'SCORE_PLM_w_q_0_01', ...
                   'SCORE_PLM_w_q_0_1',  ...
                   'SCORE_PLM_res_q_0_01', 'SCORE_PLM_res_q_0_1', ...
                   'SCORE_PLM_res_q_0_25', 'SCORE_PLM_res_q_0_75', ...
                   'SCORE_PLM_res_q_0_9', 'SCORE_PLM_res_q_0_99',...                   
                   'SCORE_RLE_interQuartile', 'SCORE_RLE_median', ...
                   'SCORE_RLE_lower_whisker', 'SCORE_RLE_upper_whisker' };

%PLM               
elseif ( strcmp( strCase, 'PLM' ) == 1 )
    columnList = { 'PLM_w_q_0_001', 'PLM_w_q_0_01', 'PLM_w_q_0_1', 'PLM_w_q_0_2', 'PLM_w_q_0_3', ...
                   'PLM_res_q_0_01', 'PLM_res_q_0_1', 'PLM_res_q_0_25', 'PLM_res_q_0_75', 'PLM_res_q_0_9', 'PLM_res_q_0_99' };
                   
% EXON_EC_SCORES 
elseif ( strcmp( strCase, 'EXON_EC_SCORES' ) == 1 )
    columnList = { 'SCORE_pm_mean', 'SCORE_bgrd_mean', ...
                   'SCORE_pos_vs_neg_auc', 'SCORE_all_probeset_mean', ...
                   'SCORE_all_probeset_stdev', 'SCORE_all_probeset_mad_residual_mean', ...
                   'SCORE_all_probeset_mad_residual_stdev', 'SCORE_all_probeset_rle_mean', ...
                   'SCORE_all_probeset_rle_stdev', 'SCORE_neg_control_mean', ... 
                   'SCORE_neg_control_stdev', 'SCORE_neg_control_mad_residual_mean', ...
                   'SCORE_neg_control_mad_residual_stdev', 'SCORE_neg_control_rle_mean', ...
                   'SCORE_neg_control_rle_stdev',  'SCORE_pos_control_mean', ... 
                   'SCORE_pos_control_stdev', 'SCORE_pos_control_mad_residual_mean', ...
                   'SCORE_pos_control_mad_residual_stdev', 'SCORE_pos_control_rle_mean', ...
                   'SCORE_pos_control_rle_stdev' };  
                   
end;

% select fields
frmSelection   = [];
for i=1:length( columnList )
    strField = columnList{i};
    if ( strcmp( strField, 'expert_outlier' ) == 1 )
        if ( isfield( frmDataSet, strField ))
            data     = frmDataSet.(strField); 
            frmSelection.(strField) = data;
        end;
    else
        data     = frmDataSet.(strField); 
        frmSelection.(strField) = data;
    end;
end;
