# Supplementary material for: Unsupervised assessment of microarray data quality using a Gaussian mixture model
Source: BMC Bioinformatics. 2009 Jun 22;10:191. doi: 10.1186/1471-2105-10-191 (PMC2717951; doi:10.1186/1471-2105-10-191)
Supplement: Additional file 5 — – SourceCode. Zipped archive contains Matlab source code used for the analyses described in this paper. See the file "READ_ME.txt" for instructions explaining how to run the code. [file 1471-2105-10-191-S5.zip › struct2Matrix.m]

% ---------------------------------------------------------------------
% @@struct2Matrix() 
% ---------------------------------------------------------------------
% Summary:      Converts a frame to a matrix.
% Category:     Miscellaneous
% Usage:                
%       [ colNames, dest ] = struct2Matrix( frm ); 
%
% Parameters:            
%       1) frm                  - The matlab frame or structure.
%
% Returns:             
%       1) colNames             - The frame or structure column names.
%       2) dest                 - The output matrix.
%
% Description:          
%       Converts a Matlab frame or structure to a normal matrix and a set of column names.
%
function [colNames,dest] = struct2Matrix( src )

colNames = fieldnames( src );

nf = size(colNames,1);
for i=1:nf
   dest(:,i, :) = getfield(src,colNames{i,1});
end
