# Supplementary material for: Unsupervised assessment of microarray data quality using a Gaussian mixture model
Source: BMC Bioinformatics. 2009 Jun 22;10:191. doi: 10.1186/1471-2105-10-191 (PMC2717951; doi:10.1186/1471-2105-10-191)
Supplement: Additional file 5 — – SourceCode. Zipped archive contains Matlab source code used for the analyses described in this paper. See the file "READ_ME.txt" for instructions explaining how to run the code. [file 1471-2105-10-191-S5.zip › TestEMNaiveBayes.m]

% ---------------------------------------------------------------------
% TestEMNaiveBayes
% ---------------------------------------------------------------------
function [ Metrics_MLE, Metrics_EM, prScores ] = TestEMNaiveBayes( frmDataSet, nNumExpertLabeled )

    % intialize 
    Metrics_MLE.TP      = 0;
    Metrics_MLE.FP      = 0;
    Metrics_MLE.TN      = 0;
    Metrics_MLE.FN      = 0;
    Metrics_EM.TP       = 0;
    Metrics_EM.FP       = 0;
    Metrics_EM.TN       = 0;
    Metrics_EM.FN       = 0;
    prScores            = [];
    prScores.expert     = [];
    prScores.ixs        = [];
    prScores.EM         = [];
    prScores.MLE        = [];
    N                   = length( frmDataSet.expert_outlier );
    
    % 10-fold cross validation
    for i=1:10
        
        % make test set and training sets
        disp( [ 'Run ' num2str(i) ] );
        disp( '----------------------' );
        ixsTest             = [ i:10:N ];
        ixsTrain            = setdiff( [1:N], ixsTest );
        frmTestSet          = ccFrameSubset( frmDataSet, ixsTest );
        frmFullTrainSet     = ccFrameSubset( frmDataSet, ixsTrain );
        nNumTrainInstances  = length( frmFullTrainSet.expert_outlier );   
        prScores.expert     = [ prScores.expert; frmTestSet.expert_outlier ];
        
        % take small labeled subset of full training set (make sure at least one outlier)...
        if ( nargin > 1 )
            numOutlier              = 0;
            while( numOutlier == 0 )
                ixs                     = randperm( nNumTrainInstances );
                frmLabeledTrainSet      = ccFrameSubset( frmFullTrainSet, ixs(1:nNumExpertLabeled));
                ixsOutlier              = ( frmLabeledTrainSet.expert_outlier == 1 );
                numOutlier              = sum( ixsOutlier );
            end;
        else
            frmLabeledTrainSet = frmFullTrainSet;
        end;
       
        % use small labeled training subset to fit and test Gaussian MLE model
        mle_params                      = fitMLEModel( frmLabeledTrainSet );
        SelFeatures                     = SelectClassificationFeatures( frmLabeledTrainSet, mle_params, 5 );
        %disp( 'Sel Features MLE: ' );
        %disp( SelFeatures );
        [ frmMLETestSet, mle_params ]   = UseSelectedFeatures( frmTestSet, mle_params, SelFeatures );
        [ Metrics1, prScore_MLE ]       = testModel( frmMLETestSet, mle_params ); 
        prScores.MLE                    = [ prScores.MLE; prScore_MLE ];
        Metrics_MLE.TP                  = Metrics_MLE.TP + Metrics1.TP;
        Metrics_MLE.FP                  = Metrics_MLE.FP + Metrics1.FP;
        Metrics_MLE.TN                  = Metrics_MLE.TN + Metrics1.TN;
        Metrics_MLE.FN                  = Metrics_MLE.FN + Metrics1.FN;
        disp( ['   MLE Pr(outlier): ', num2str( mle_params.priorOutlier ) ] );
        
        % Then use full unlabeled data in the Gaussian EM Model
        frmUnLabeledTrainSet            = frmFullTrainSet;
        [ em_params, EMFits ]           = fitEMModel( frmUnLabeledTrainSet );
        frmUnLabeledTrainSet.expert_outlier = EMFits.SCORE_mean_raw_int.w(:,1);
        SelFeatures                     = SelectClassificationFeatures( frmUnLabeledTrainSet, em_params, 5 );
        disp( 'Sel Features EM: ' );
        disp( SelFeatures );
        [ frmEMTestSet, em_params ]     = UseSelectedFeatures( frmTestSet, em_params, SelFeatures );
        [ Metrics2, prScore_EM ]        = testModel( frmEMTestSet, em_params );
        prScores.EM                     = [ prScores.EM; prScore_EM ];
        Metrics_EM.TP                   = Metrics_EM.TP + Metrics2.TP;
        Metrics_EM.FP                   = Metrics_EM.FP + Metrics2.FP;
        Metrics_EM.TN                   = Metrics_EM.TN + Metrics2.TN;
        Metrics_EM.FN                   = Metrics_EM.FN + Metrics2.FN;
        disp( ['    EM Pr(outlier): ', num2str( em_params.priorOutlier ) ] );
        prScores.ixs                    = [ prScores.ixs; ixsTest' ];
      
        % Accuracy results for this fold.        
        Accuracy_1  = ( Metrics1.TP + Metrics1.TN ) / ( Metrics1.TP + Metrics1.TN + Metrics1.FP + Metrics1.FN );
        Accuracy_2  = ( Metrics2.TP + Metrics2.TN ) / ( Metrics2.TP + Metrics2.TN + Metrics2.FP + Metrics2.FN );
        disp( [ 'Accuracy MLE       = ' num2str( Accuracy_1 ) ] );
        disp( [ 'Accuracy EM        = ' num2str( Accuracy_2 ) ] );
        disp( ' ' );
    end;
    
    % compute accuracy
    Accuracy_MLE    = ( Metrics_MLE.TP + Metrics_MLE.TN ) / ( Metrics_MLE.TP + Metrics_MLE.TN + Metrics_MLE.FP + Metrics_MLE.FN );
    Accuracy_EM     = ( Metrics_EM.TP + Metrics_EM.TN ) / ( Metrics_EM.TP + Metrics_EM.TN + Metrics_EM.FP + Metrics_EM.FN );
    
    % compute fp rate
    FPRate_MLE      = Metrics_MLE.FP    / ( Metrics_MLE.FP + Metrics_MLE.TN );
    FPRate_EM       = Metrics_EM.FP     / ( Metrics_EM.FP  + Metrics_EM.TN );
   
    % display results
    disp( 'MLE Model: ' );
    disp( [ '  TP = ' num2str( Metrics_MLE.TP ) ] );
    disp( [ '  FP = ' num2str( Metrics_MLE.FP ) ] );
    disp( [ '  TN = ' num2str( Metrics_MLE.TN ) ] );
    disp( [ '  FN = ' num2str( Metrics_MLE.FN ) ] );
    disp( [ '  Accuracy = ' num2str( Accuracy_MLE ) ]);
    disp( [ '  FP Rate  = ' num2str( FPRate_MLE ) ]);
    disp( ' ' );
    disp( 'EM Model: ' );
    disp( [ '  TP = ' num2str( Metrics_EM.TP ) ] );
    disp( [ '  FP = ' num2str( Metrics_EM.FP ) ] );
    disp( [ '  TN = ' num2str( Metrics_EM.TN ) ] );    
    disp( [ '  FN = ' num2str( Metrics_EM.FN ) ] );
    disp( [ '  Accuracy = ' num2str( Accuracy_EM ) ]);
    disp( [ '  FP Rate  = ' num2str( FPRate_EM ) ]); 
    disp( ' ' );
    
    % compute metrics
    Metrics_MLE = ComputePerformanceMetrics( Metrics_MLE.TP, Metrics_MLE.FP, Metrics_MLE.TN, Metrics_MLE.FN );
    Metrics_EM  = ComputePerformanceMetrics( Metrics_EM.TP,  Metrics_EM.FP,  Metrics_EM.TN,  Metrics_EM.FN );
 

    


    
