# Supplementary material for: Unsupervised assessment of microarray data quality using a Gaussian mixture model
Source: BMC Bioinformatics. 2009 Jun 22;10:191. doi: 10.1186/1471-2105-10-191 (PMC2717951; doi:10.1186/1471-2105-10-191)
Supplement: Additional file 5 — – SourceCode. Zipped archive contains Matlab source code used for the analyses described in this paper. See the file "READ_ME.txt" for instructions explaining how to run the code. [file 1471-2105-10-191-S5.zip › testModel.m]

% ---------------------------------------------------------------------
% testModel
% ---------------------------------------------------------------------
function [ Metrics, prScore ] = testModel( frmTestSet, params )
 
    % initialize
    Metrics.TP = 0;
    Metrics.FP = 0;
    Metrics.TN = 0;
    Metrics.FN = 0;
    
    % for each data point,
    fldz        = fields( frmTestSet );
    N           = length( frmTestSet.( fldz{ 1 }));
    prScore     = repmat( nan, N, 1 );
    for i=1:N
        
        % compute probability of features given outlier and given normal
        % chip
        prFeaturesGivenOutlier = 1;
        prFeaturesGivenNormal  = 1;
        field_names = fields( frmTestSet );
        for j=1:length( field_names )
            strFieldName = field_names{j};
            if ( strcmp( strFieldName, 'expert_outlier' ) == 0 )
            
                % get distribution parameters for normal and outlier chips
                x               = frmTestSet.( strFieldName );
                mu_outlier      = params.( strFieldName ).mu_outlier;
                sigma_outlier   = params.( strFieldName ).sigma_outlier;
                mu_normal       = params.( strFieldName ).mu_normal;
                sigma_normal    = params.( strFieldName ).sigma_normal;

                % as long as params for both distributions look good,
                % factor in to the probability computation
                if ( sigma_outlier ~= 0 && sigma_normal ~= 0 )
                    
                    % outlier
                    pr                     = normpdf( x(i), mu_outlier, sigma_outlier );
                    if ( pr < .001 )
                        pr = .001;
                    end;
                    prFeaturesGivenOutlier = prFeaturesGivenOutlier * pr;
                    
                    % normal
                    pr                     = normpdf( x(i), mu_normal, sigma_normal );
                    if ( pr < .001 )
                        pr = .001;
                    end;
                    prFeaturesGivenNormal  = prFeaturesGivenNormal * pr;
                end;
            end;
        end;     
        
        % compute probability outlier given data
         prOutlierGivenData     = (  prFeaturesGivenOutlier * params.priorOutlier ) / ...
                                  (( prFeaturesGivenOutlier * params.priorOutlier ) + ( prFeaturesGivenNormal * params.priorNormal ));
        
        % compare classification to true label
        if ( isfield( frmTestSet, 'expert_outlier' ))
            threshold = .5;
            if ( prOutlierGivenData > threshold && frmTestSet.expert_outlier(i) == 1 )
                Metrics.TP = Metrics.TP + 1;
            elseif ( prOutlierGivenData > threshold && frmTestSet.expert_outlier(i) == 0 )
                Metrics.FP = Metrics.FP + 1;
            elseif ( prOutlierGivenData <= threshold && frmTestSet.expert_outlier(i) == 1 )
                Metrics.FN = Metrics.FN + 1;
            elseif ( prOutlierGivenData <= threshold && frmTestSet.expert_outlier(i) == 0 )
                Metrics.TN = Metrics.TN + 1;
            else
                disp( 'warning: bad probability score...' );
            end;
        end;
        
        % return the score...
       prScore(i) = prOutlierGivenData;
    end;
