# Supplementary material for: Unsupervised assessment of microarray data quality using a Gaussian mixture model
Source: BMC Bioinformatics. 2009 Jun 22;10:191. doi: 10.1186/1471-2105-10-191 (PMC2717951; doi:10.1186/1471-2105-10-191)
Supplement: Additional file 5 — – SourceCode. Zipped archive contains Matlab source code used for the analyses described in this paper. See the file "READ_ME.txt" for instructions explaining how to run the code. [file 1471-2105-10-191-S5.zip › UseSelectedFeatures.m]

% ---------------------------------------------------------------------
% UseSelectedFeatures
% ---------------------------------------------------------------------
function [ frmDataSet, modelParams ] = UseSelectedFeatures( frmDataSet, modelParams, SelFeatures )

    frmDataSetNew.expert_outlier = frmDataSet.expert_outlier;
    modelParamsNew.priorOutlier  = modelParams.priorOutlier;
    modelParamsNew.priorNormal   = modelParams.priorNormal;
    for i=1:length( SelFeatures )
        strFeature                      = SelFeatures{i};
        frmDataSetNew.( strFeature )    = frmDataSet.( strFeature );
        modelParamsNew.( strFeature )   = modelParams.( strFeature );
    end;
    frmDataSet                  = frmDataSetNew;
    modelParams                 = modelParamsNew;
