# Supplementary material for: Unsupervised assessment of microarray data quality using a Gaussian mixture model
Source: BMC Bioinformatics. 2009 Jun 22;10:191. doi: 10.1186/1471-2105-10-191 (PMC2717951; doi:10.1186/1471-2105-10-191)
Supplement: Additional file 5 — – SourceCode. Zipped archive contains Matlab source code used for the analyses described in this paper. See the file "READ_ME.txt" for instructions explaining how to run the code. [file 1471-2105-10-191-S5.zip › Data/Exon BioC_QCMetrics.xls]

## Sheet: All
Series	SubSeries	chip.name	chip.type	mean.raw.int	MEDIAN.mean.raw.int	MAD.mean.raw.int	SCORE.mean.raw.int	sd.raw.int	MEDIAN.sd.raw.int	MAD.sd.raw.int	SCORE.sd.raw.int	median.raw.int	MEDIAN.median.raw.int	MAD.median.raw.int	SCORE.median.raw.int	interQuartile.raw.int	MEDIAN.interQuartile.raw.int	MAD.interQuartile.raw.int	SCORE.interQuartile.raw.int	q.5.raw.int	MEDIAN.q.5.raw.int	MAD.q.5.raw.int	SCORE.q.5.raw.int	q.95.raw.int	MEDIAN.q.95.raw.int	MAD.q.95.raw.int	SCORE.q.95.raw.int	slope.bias	MEDIAN.slope.bias	MAD.slope.bias	SCORE.slope.bias	p.bias	MEDIAN.p.bias	MAD.p.bias	SCORE.p.bias	mean.norm.int	MEDIAN.mean.norm.int	MAD.mean.norm.int	SCORE.mean.norm.int	sd.norm.int	MEDIAN.sd.norm.int	MAD.sd.norm.int	SCORE.sd.norm.int	median.norm.int	MEDIAN.median.norm.int	MAD.median.norm.int	SCORE.median.norm.int	interQuartile.norm.int	MEDIAN.interQuartile.norm.int
GSE11967	a	A11Exon.CEL	HuEx-1_0-st-v1	6.528	6.549	0.189773	-0.110659	1.08	1.192	0.112678	-0.993986	6.17	6.16	0.179395	0.055743	0.987	1.143	0.157156	-0.992647	5.615	5.5535	0.214236	0.287067	8.679	8.9995	0.221649	-1.44598	0.2675	0.052865	0.088615	2.42211	0.613	0.883	0.0770952	-3.50216	5.158	5.151	0.0051891	1.34898	2.112	2.1215	0.014826	-0.640766	5.0575	5.0405	0.0129728	1.31044	3.1285	3.14887
GSE11967	a	A12Exon.CEL	HuEx-1_0-st-v1	6.57	6.549	0.189773	0.110659	1.232	1.192	0.112678	0.354995	6.15	6.16	0.179395	-0.055743	1.199	1.143	0.157156	0.356335	5.492	5.5535	0.214236	-0.287067	9.101	8.9995	0.221649	0.457932	-0.03776	0.052865	0.088615	-1.02268	0.925	0.883	0.0770952	0.544781	5.151	5.151	0.0051891	0	2.131	2.1215	0.014826	0.640766	5.041	5.0405	0.0129728	0.0385423	3.196	3.14887
GSE11967	a	A13Exon.CEL	HuEx-1_0-st-v1	6.221	6.549	0.189773	-1.72838	1.326	1.192	0.112678	1.18923	5.807	6.16	0.179395	-1.96773	1.429	1.143	0.157156	1.81985	5	5.5535	0.214236	-2.5836	8.898	8.9995	0.221649	-0.457932	0.08178	0.052865	0.088615	0.326299	0.841	0.883	0.0770952	-0.544781	5.151	5.151	0.0051891	0	2.132	2.1215	0.014826	0.708215	5.04	5.0405	0.0129728	-0.0385423	3.16925	3.14887
GSE11967	a	A14Exon.CEL	HuEx-1_0-st-v1	6.784	6.549	0.189773	1.23832	1.152	1.192	0.112678	-0.354995	6.392	6.16	0.179395	1.29324	1.087	1.143	0.157156	-0.356335	5.781	5.5535	0.214236	1.06191	9.197	8.9995	0.221649	0.89105	0.02395	0.052865	0.088615	-0.326299	0.945	0.883	0.0770952	0.804201	5.133	5.151	0.0051891	-3.46881	2.108	2.1215	0.014826	-0.910563	4.998	5.0405	0.0129728	-3.2761	3.11	3.14887
GSE7761	a	GSM188687.CEL	HuEx-1_0-st-v1	6.351	6.4135	0.200151	-0.312264	1.601	1.54	0.0904386	0.674491	5.807	6.011	0.197927	-1.03068	1.722	1.7805	0.178653	-0.32745	4.907	4.8825	0.0363237	0.674491	9.773	9.6475	0.355824	0.352702	0.07097	0.0074045	0.0994973	0.638867	0.835	0.8305	0.19941	0.0225666	5.872	5.879	0.0081543	-0.858443	2.333	2.324	0.0163086	0.551856	5.913	5.922	0.00852495	-1.05572	3.43625	3.3265
GSE7761	a	GSM188696.CEL	HuEx-1_0-st-v1	6.386	6.4135	0.200151	-0.137396	1.536	1.54	0.0904386	-0.0442289	5.931	6.011	0.197927	-0.404189	1.785	1.7805	0.178653	0.0251885	4.858	4.8825	0.0363237	-0.674491	9.558	9.6475	0.355824	-0.251529	0.01057	0.0074045	0.0994973	0.0318149	0.971	0.8305	0.19941	0.70458	5.879	5.879	0.0081543	0	2.322	2.324	0.0163086	-0.122635	5.921	5.922	0.00852495	-0.117303	3.28725	3.3265
GSE7761	a	GSM188705.CEL	HuEx-1_0-st-v1	6.418	6.4135	0.200151	0.022483	1.476	1.54	0.0904386	-0.707662	6.022	6.011	0.197927	0.055576	1.765	1.7805	0.178653	-0.0867602	4.858	4.8825	0.0363237	-0.674491	9.375	9.6475	0.355824	-0.765828	0.1031	0.0074045	0.0994973	0.96179	0.587	0.8305	0.19941	-1.2211	5.885	5.879	0.0081543	0.735808	2.31	2.324	0.0163086	-0.858443	5.923	5.922	0.00852495	0.117303	3.2665	3.3265
GSE7761	a	GSM188714.CEL	HuEx-1_0-st-v1	6.44	6.4135	0.200151	0.1324	1.574	1.54	0.0904386	0.375946	6.022	6.011	0.197927	0.055576	1.912	1.7805	0.178653	0.736063	4.755	4.8825	0.0363237	-3.5101	9.662	9.6475	0.355824	0.0407505	0.1312	0.0074045	0.0994973	1.24421	0.579	0.8305	0.19941	-1.26122	5.879	5.879	0.0081543	0	2.328	2.324	0.0163086	0.245269	5.924	5.922	0.00852495	0.234605	3.29525	3.3265
GSE7761	a	GSM188724.CEL	HuEx-1_0-st-v1	6.567	6.4135	0.200151	0.766921	1.575	1.54	0.0904386	0.387003	6.109	6.011	0.197927	0.495132	1.846	1.7805	0.178653	0.366632	5	4.8825	0.0363237	3.2348	9.855	9.6475	0.355824	0.583153	-0.01841	0.0074045	0.0994973	-0.259449	0.945	0.8305	0.19941	0.574195	5.872	5.879	0.0081543	-0.858443	2.336	2.324	0.0163086	0.735808	5.917	5.922	0.00852495	-0.586514	3.3325	3.3265
GSE7761	a	GSM188733.CEL	HuEx-1_0-st-v1	6.254	6.4135	0.200151	-0.796898	1.442	1.54	0.0904386	-1.08361	5.807	6.011	0.197927	-1.03068	1.611	1.7805	0.178653	-0.948765	4.858	4.8825	0.0363237	-0.674491	9.246	9.6475	0.355824	-1.12837	-0.1418	0.0074045	0.0994973	-1.49958	0.67	0.8305	0.19941	-0.804876	5.885	5.879	0.0081543	0.735808	2.313	2.324	0.0163086	-0.674491	5.919	5.922	0.00852495	-0.351908	3.318	3.3265
GSE7761	a	GSM188742.CEL	HuEx-1_0-st-v1	6.381	6.4135	0.200151	-0.162377	1.573	1.54	0.0904386	0.364888	5.883	6.011	0.197927	-0.646703	1.813	1.7805	0.178653	0.181917	4.858	4.8825	0.0363237	-0.674491	9.69	9.6475	0.355824	0.119441	0.002505	0.0074045	0.0994973	-0.0492425	0.995	0.8305	0.19941	0.824935	5.872	5.879	0.0081543	-0.858443	2.339	2.324	0.0163086	0.91976	5.9215	5.922	0.00852495	-0.0586514	3.39425	3.3265
GSE7761	a	GSM188751.CEL	HuEx-1_0-st-v1	6.536	6.4135	0.200151	0.612038	1.535	1.54	0.0904386	-0.0552861	6.15	6.011	0.197927	0.702279	1.899	1.7805	0.178653	0.663296	4.907	4.8825	0.0363237	0.674491	9.64	9.6475	0.355824	-0.0210778	0.07266	0.0074045	0.0994973	0.655852	0.802	0.8305	0.19941	-0.142922	5.874	5.879	0.0081543	-0.613173	2.318	2.324	0.0163086	-0.367904	5.914	5.922	0.00852495	-0.938422	3.27	3.3265
GSE7761	a	GSM188760.CEL	HuEx-1_0-st-v1	6.522	6.4135	0.200151	0.542091	1.663	1.54	0.0904386	1.36004	6	6.011	0.197927	-0.055576	1.934	1.7805	0.178653	0.859206	4.907	4.8825	0.0363237	0.674491	10.02	9.6475	0.355824	1.04687	0.004239	0.0074045	0.0994973	-0.0318149	0.985	0.8305	0.19941	0.774787	5.87	5.879	0.0081543	-1.10371	2.343	2.324	0.0163086	1.16503	5.926	5.922	0.00852495	0.469211	3.392	3.3265
GSE7761	a	GSM188769.CEL	HuEx-1_0-st-v1	6.625	6.4135	0.200151	1.0567	1.651	1.54	0.0904386	1.22735	6.19	6.011	0.197927	0.904373	2.051	1.7805	0.178653	1.51411	4.858	4.8825	0.0363237	-0.674491	10.01	9.6475	0.355824	1.01876	-0.08096	0.0074045	0.0994973	-0.88811	0.702	0.8305	0.19941	-0.644402	5.87	5.879	0.0081543	-1.10371	2.349	2.324	0.0163086	1.53293	5.93	5.922	0.00852495	0.938422	3.35425	3.3265
GSE7761	a	GSM188778.CEL	HuEx-1_0-st-v1	6.506	6.4135	0.200151	0.462151	1.554	1.54	0.0904386	0.154801	6.066	6.011	0.197927	0.27788	1.842	1.7805	0.178653	0.344242	4.907	4.8825	0.0363237	0.674491	9.655	9.6475	0.355824	0.0210778	0.07854	0.0074045	0.0994973	0.714949	0.789	0.8305	0.19941	-0.208114	5.881	5.879	0.0081543	0.245269	2.326	2.324	0.0163086	0.122635	5.918	5.922	0.00852495	-0.469211	3.2995	3.3265
GSE7761	a	GSM188787.CEL	HuEx-1_0-st-v1	6.571	6.4135	0.200151	0.786906	1.549	1.54	0.0904386	0.099515	6.15	6.011	0.197927	0.702279	1.903	1.7805	0.178653	0.685686	4.954	4.8825	0.0363237	1.96841	9.735	9.6475	0.355824	0.245908	-0.007475	0.0074045	0.0994973	-0.149547	0.986	0.8305	0.19941	0.779802	5.877	5.879	0.0081543	-0.245269	2.335	2.324	0.0163086	0.674491	5.9225	5.922	0.00852495	0.0586514	3.325	3.3265
GSE7761	a	GSM188796.CEL	HuEx-1_0-st-v1	6.409	6.4135	0.200151	-0.022483	1.438	1.54	0.0904386	-1.12784	6.044	6.011	0.197927	0.166728	1.776	1.7805	0.178653	-0.0251885	4.858	4.8825	0.0363237	-0.674491	9.222	9.6475	0.355824	-1.19582	-0.06156	0.0074045	0.0994973	-0.693129	0.883	0.8305	0.19941	0.263277	5.886	5.879	0.0081543	0.858443	2.31	2.324	0.0163086	-0.858443	5.9385	5.922	0.00852495	1.9355	3.27125	3.3265
GSE7761	a	GSM188805.CEL	HuEx-1_0-st-v1	6.206	6.4135	0.200151	-1.03672	1.313	1.54	0.0904386	-2.50999	5.833	6.011	0.197927	-0.899321	1.52	1.7805	0.178653	-1.45813	4.858	4.8825	0.0363237	-0.674491	8.814	9.6475	0.355824	-2.34245	-0.2538	0.0074045	0.0994973	-2.62524	0.574	0.8305	0.19941	-1.2863	5.891	5.879	0.0081543	1.47162	2.292	2.324	0.0163086	-1.96215	5.9255	5.922	0.00852495	0.41056	3.241	3.3265
GSE7761	a	GSM188814.CEL	HuEx-1_0-st-v1	6.256	6.4135	0.200151	-0.786906	1.478	1.54	0.0904386	-0.685548	5.781	6.011	0.197927	-1.16204	1.663	1.7805	0.178653	-0.657698	4.858	4.8825	0.0363237	-0.674491	9.355	9.6475	0.355824	-0.822036	0.03687	0.0074045	0.0994973	0.296144	0.908	0.8305	0.19941	0.388647	5.882	5.879	0.0081543	0.367904	2.32	2.324	0.0163086	-0.245269	5.914	5.922	0.00852495	-0.938422	3.343	3.3265
GSE7761	a	GSM188823.CEL	HuEx-1_0-st-v1	6.511	6.4135	0.200151	0.487132	1.603	1.54	0.0904386	0.696605	6.066	6.011	0.197927	0.27788	1.934	1.7805	0.178653	0.859206	4.907	4.8825	0.0363237	0.674491	9.776	9.6475	0.355824	0.361134	-0.01809	0.0074045	0.0994973	-0.256233	0.95	0.8305	0.19941	0.599269	5.878	5.879	0.0081543	-0.122635	2.33	2.324	0.0163086	0.367904	5.9285	5.922	0.00852495	0.762468	3.328	3.3265
GSE7761	a	GSM188832.CEL	HuEx-1_0-st-v1	6.236	6.4135	0.200151	-0.88683	1.479	1.54	0.0904386	-0.674491	5.728	6.011	0.197927	-1.42982	1.559	1.7805	0.178653	-1.23983	4.907	4.8825	0.0363237	0.674491	9.373	9.6475	0.355824	-0.771449	0.1601	0.0074045	0.0994973	1.53467	0.629	0.8305	0.19941	-1.01048	5.879	5.879	0.0081543	0	2.319	2.324	0.0163086	-0.306587	5.9305	5.922	0.00852495	0.997073	3.378	3.3265
GSE7761	a	GSM188841.CEL	HuEx-1_0-st-v1	6.595	6.4135	0.200151	0.906815	1.544	1.54	0.0904386	0.0442289	6.109	6.011	0.197927	0.495132	1.75	1.7805	0.178653	-0.170722	5.087	4.8825	0.0363237	5.62993	9.847	9.6475	0.355824	0.56067	0.08478	0.0074045	0.0994973	0.777664	0.826	0.8305	0.19941	-0.0225666	5.876	5.879	0.0081543	-0.367904	2.334	2.324	0.0163086	0.613173	5.939	5.922	0.00852495	1.99415	3.354	3.3265
GSE7761	a	GSM188850.CEL	HuEx-1_0-st-v1	6.217	6.4135	0.200151	-0.981759	1.484	1.54	0.0904386	-0.619205	5.728	6.011	0.197927	-1.42982	1.558	1.7805	0.178653	-1.24543	4.907	4.8825	0.0363237	0.674491	9.32	9.6475	0.355824	-0.920399	-0.1135	0.0074045	0.0994973	-1.21515	0.396	0.8305	0.19941	-2.17893	5.88	5.879	0.0081543	0.122635	2.312	2.324	0.0163086	-0.735808	5.8995	5.922	0.00852495	-2.63931	3.337	3.3265
GSE7761	a	GSM188859.CEL	HuEx-1_0-st-v1	6.266	6.4135	0.200151	-0.736944	1.474	1.54	0.0904386	-0.729777	5.807	6.011	0.197927	-1.03068	1.611	1.7805	0.178653	-0.948765	4.858	4.8825	0.0363237	-0.674491	9.329	9.6475	0.355824	-0.895105	0.0537	0.0074045	0.0994973	0.465294	0.876	0.8305	0.19941	0.228173	5.885	5.879	0.0081543	0.735808	2.3	2.324	0.0163086	-1.47162	5.9145	5.922	0.00852495	-0.879771	3.278	3.3265
GSE7761	b	GSM188688.CEL	HuEx-1_0-st-v1	6.508	6.4525	0.140847	0.394045	1.48	1.562	0.0630105	-1.30137	6.129	5.9765	0.175688	0.868016	1.808	1.796	0.101558	0.118159	4.954	4.907	0.0696822	0.674491	9.455	9.6565	0.249818	-0.806587	-0.0277	0.06933	0.142033	-0.683151	0.945	0.7285	0.289848	0.746942	5.942	5.9365	0.0059304	0.927425	2.329	2.3405	0.0140847	-0.816489	5.9805	5.98225	0.0088956	-0.196726	3.273	3.32262
GSE7761	b	GSM188697.CEL	HuEx-1_0-st-v1	6.487	6.4525	0.140847	0.244947	1.595	1.562	0.0630105	0.523722	6.022	5.9765	0.175688	0.258982	1.895	1.796	0.101558	0.974811	4.858	4.907	0.0696822	-0.703192	9.811	9.6565	0.249818	0.61845	-0.1166	0.06933	0.142033	-1.30906	0.723	0.7285	0.289848	-0.0189754	5.932	5.9365	0.0059304	-0.758802	2.351	2.3405	0.0140847	0.74549	5.969	5.98225	0.0088956	-1.4895	3.327	3.32262
GSE7761	b	GSM188706.CEL	HuEx-1_0-st-v1	6.339	6.4525	0.140847	-0.805839	1.558	1.562	0.0630105	-0.0634815	5.833	5.9765	0.175688	-0.816788	1.745	1.796	0.101558	-0.502176	4.858	4.907	0.0696822	-0.703192	9.644	9.6565	0.249818	-0.0500364	-0.1586	0.06933	0.142033	-1.60477	0.519	0.7285	0.289848	-0.722792	5.934	5.9365	0.0059304	-0.421557	2.343	2.3405	0.0140847	0.177498	5.975	5.98225	0.0088956	-0.81501	3.35625	3.32262
GSE7761	b	GSM188715.CEL	HuEx-1_0-st-v1	6.433	6.4525	0.140847	-0.138448	1.604	1.562	0.0630105	0.666556	5.931	5.9765	0.175688	-0.258982	1.839	1.796	0.101558	0.423403	4.858	4.907	0.0696822	-0.703192	9.804	9.6565	0.249818	0.59043	0.1607	0.06933	0.142033	0.643301	0.583	0.7285	0.289848	-0.501987	5.94	5.9365	0.0059304	0.590179	2.346	2.3405	0.0140847	0.390495	5.997	5.98225	0.0088956	1.65812	3.369	3.32262
GSE7761	b	GSM188725.CEL	HuEx-1_0-st-v1	6.729	6.4525	0.140847	1.96312	1.702	1.562	0.0630105	2.22185	6.248	5.9765	0.175688	1.54535	2.105	1.796	0.101558	3.04259	4.954	4.907	0.0696822	0.674491	10.28	9.6565	0.249818	2.49582	0.1009	0.06933	0.142033	0.222272	0.797	0.7285	0.289848	0.236331	5.929	5.9365	0.0059304	-1.26467	2.331	2.3405	0.0140847	-0.674491	5.982	5.98225	0.0088956	-0.0281038	3.285	3.32262
GSE7761	b	GSM188734.CEL	HuEx-1_0-st-v1	6.379	6.4525	0.140847	-0.521843	1.577	1.562	0.0630105	0.238056	5.858	5.9765	0.175688	-0.674491	1.752	1.796	0.101558	-0.43325	4.907	4.907	0.0696822	0	9.725	9.6565	0.249818	0.2742	-0.1177	0.06933	0.142033	-1.31681	0.748	0.7285	0.289848	0.0672766	5.933	5.9365	0.0059304	-0.590179	2.346	2.3405	0.0140847	0.390495	5.9825	5.98225	0.0088956	0.0281038	3.389	3.32262
GSE7761	b	GSM188743.CEL	HuEx-1_0-st-v1	6.557	6.4525	0.140847	0.74194	1.621	1.562	0.0630105	0.936352	6.087	5.9765	0.175688	0.628956	1.973	1.796	0.101558	1.74284	4.907	4.907	0.0696822	0	9.881	9.6565	0.249818	0.898654	0.1939	0.06933	0.142033	0.877049	0.446	0.7285	0.289848	-0.974648	5.934	5.9365	0.0059304	-0.421557	2.349	2.3405	0.0140847	0.603492	5.977	5.98225	0.0088956	-0.590179	3.36025	3.32262
GSE7761	b	GSM188752.CEL	HuEx-1_0-st-v1	6.387	6.4525	0.140847	-0.465044	1.527	1.562	0.0630105	-0.555463	5.907	5.9765	0.175688	-0.395587	1.715	1.796	0.101558	-0.797573	4.907	4.907	0.0696822	0	9.564	9.6565	0.249818	-0.370269	0.009528	0.06933	0.142033	-0.421043	0.966	0.7285	0.289848	0.819394	5.937	5.9365	0.0059304	0.0843113	2.342	2.3405	0.0140847	0.106499	5.979	5.98225	0.0088956	-0.365349	3.34125	3.32262
GSE7761	b	GSM188761.CEL	HuEx-1_0-st-v1	6.65	6.4525	0.140847	1.40223	1.582	1.562	0.0630105	0.317407	6.248	5.9765	0.175688	1.54535	1.942	1.796	0.101558	1.4376	4.954	4.907	0.0696822	0.674491	9.841	9.6565	0.249818	0.738537	-0.03333	0.06933	0.142033	-0.722789	0.931	0.7285	0.289848	0.698641	5.938	5.9365	0.0059304	0.252934	2.348	2.3405	0.0140847	0.532493	5.989	5.98225	0.0088956	0.758802	3.30425	3.32262
GSE7761	b	GSM188770.CEL	HuEx-1_0-st-v1	6.482	6.4525	0.140847	0.209447	1.519	1.562	0.0630105	-0.682426	6.044	5.9765	0.175688	0.384204	1.782	1.796	0.101558	-0.137852	4.954	4.907	0.0696822	0.674491	9.591	9.6565	0.249818	-0.262191	0.1895	0.06933	0.142033	0.846071	0.481	0.7285	0.289848	-0.853895	5.94	5.9365	0.0059304	0.590179	2.329	2.3405	0.0140847	-0.816489	5.9955	5.98225	0.0088956	1.4895	3.31775	3.32262
GSE7761	b	GSM188779.CEL	HuEx-1_0-st-v1	6.344	6.4525	0.140847	-0.770339	1.507	1.562	0.0630105	-0.87287	5.883	5.9765	0.175688	-0.532193	1.718	1.796	0.101558	-0.768033	4.858	4.907	0.0696822	-0.703192	9.445	9.6565	0.249818	-0.846616	-0.04971	0.06933	0.142033	-0.838115	0.917	0.7285	0.289848	0.65034	5.941	5.9365	0.0059304	0.758802	2.328	2.3405	0.0140847	-0.887488	5.982	5.98225	0.0088956	-0.0281038	3.28	3.32262
GSE7761	b	GSM188788.CEL	HuEx-1_0-st-v1	6.417	6.4525	0.140847	-0.252047	1.644	1.562	0.0630105	1.30137	5.858	5.9765	0.175688	-0.674491	1.785	1.796	0.101558	-0.108312	4.907	4.907	0.0696822	0	9.953	9.6565	0.249818	1.18686	0.06208	0.06933	0.142033	-0.0510444	0.134	0.7285	0.289848	-2.05107	5.927	5.9365	0.0059304	-1.60192	2.355	2.3405	0.0140847	1.02949	5.9655	5.98225	0.0088956	-1.88295	3.40725	3.32262
GSE7761	b	GSM188797.CEL	HuEx-1_0-st-v1	6.538	6.4525	0.140847	0.607042	1.61	1.562	0.0630105	0.761778	6.087	5.9765	0.175688	0.628956	1.935	1.796	0.101558	1.36867	4.858	4.907	0.0696822	-0.703192	9.807	9.6565	0.249818	0.602438	0.2364	0.06933	0.142033	1.17628	0.405	0.7285	0.289848	-1.1161	5.934	5.9365	0.0059304	-0.421557	2.351	2.3405	0.0140847	0.74549	5.992	5.98225	0.0088956	1.09605	3.3375	3.32262
GSE7761	b	GSM188806.CEL	HuEx-1_0-st-v1	6.294	6.4525	0.140847	-1.12533	1.528	1.562	0.0630105	-0.539593	5.807	5.9765	0.175688	-0.964778	1.737	1.796	0.101558	-0.580948	4.807	4.907	0.0696822	-1.43509	9.474	9.6565	0.249818	-0.730532	0.1014	0.06933	0.142033	0.225792	0.78	0.7285	0.289848	0.177679	5.94	5.9365	0.0059304	0.590179	2.339	2.3405	0.0140847	-0.106499	5.983	5.98225	0.0088956	0.0843113	3.37825	3.32262
GSE7761	b	GSM188815.CEL	HuEx-1_0-st-v1	6.495	6.4525	0.140847	0.301746	1.522	1.562	0.0630105	-0.634815	6.066	5.9765	0.175688	0.509426	1.832	1.796	0.101558	0.354477	4.907	4.907	0.0696822	0	9.579	9.6565	0.249818	-0.310226	-0.0875	0.06933	0.142033	-1.10418	0.871	0.7285	0.289848	0.491636	5.942	5.9365	0.0059304	0.927425	2.337	2.3405	0.0140847	-0.248497	5.995	5.98225	0.0088956	1.43329	3.30225	3.32262
GSE7761	b	GSM188824.CEL	HuEx-1_0-st-v1	6.651	6.4525	0.140847	1.40933	1.648	1.562	0.0630105	1.36485	6.209	5.9765	0.175688	1.32337	2.051	1.796	0.101558	2.51088	4.907	4.907	0.0696822	0	9.996	9.6565	0.249818	1.35899	0.1639	0.06933	0.142033	0.665831	0.644	0.7285	0.289848	-0.291532	5.931	5.9365	0.0059304	-0.927425	2.355	2.3405	0.0140847	1.02949	5.987	5.98225	0.0088956	0.533972	3.322	3.32262
GSE7761	b	GSM188833.CEL	HuEx-1_0-st-v1	6.276	6.4525	0.140847	-1.25313	1.397	1.562	0.0630105	-2.61861	5.858	5.9765	0.175688	-0.674491	1.535	1.796	0.101558	-2.56996	4.954	4.907	0.0696822	0.674491	9.111	9.6565	0.249818	-2.18359	0.02545	0.06933	0.142033	-0.308942	0.948	0.7285	0.289848	0.757293	5.946	5.9365	0.0059304	1.60192	2.318	2.3405	0.0140847	-1.59748	5.985	5.98225	0.0088956	0.309142	3.2875	3.32262
GSE7761	b	GSM188842.CEL	HuEx-1_0-st-v1	6.347	6.4525	0.140847	-0.74904	1.566	1.562	0.0630105	0.0634815	5.858	5.9765	0.175688	-0.674491	1.757	1.796	0.101558	-0.384017	4.858	4.907	0.0696822	-0.703192	9.611	9.6565	0.249818	-0.182133	0.07658	0.06933	0.142033	0.0510444	0.681	0.7285	0.289848	-0.163879	5.932	5.9365	0.0059304	-0.758802	2.331	2.3405	0.0140847	-0.674491	5.9675	5.98225	0.0088956	-1.65812	3.2895	3.32262
GSE7761	b	GSM188851.CEL	HuEx-1_0-st-v1	6.472	6.4525	0.140847	0.138448	1.542	1.562	0.0630105	-0.317407	6.022	5.9765	0.175688	0.258982	1.807	1.796	0.101558	0.108312	4.954	4.907	0.0696822	0.674491	9.669	9.6565	0.249818	0.0500364	0.1414	0.06933	0.142033	0.507417	0.519	0.7285	0.289848	-0.722792	5.936	5.9365	0.0059304	-0.0843113	2.339	2.3405	0.0140847	-0.106499	5.985	5.98225	0.0088956	0.309142	3.32325	3.32262
GSE7761	b	GSM188860.CEL	HuEx-1_0-st-v1	6.091	6.4525	0.140847	-2.56661	1.342	1.562	0.0630105	-3.49148	5.672	5.9765	0.175688	-1.73319	1.456	1.796	0.101558	-3.34784	4.858	4.907	0.0696822	-0.703192	8.83	9.6565	0.249818	-3.30841	0.1247	0.06933	0.142033	0.389839	0.734	0.7285	0.289848	0.0189754	5.952	5.9365	0.0059304	2.61365	2.303	2.3405	0.0140847	-2.66246	5.967	5.98225	0.0088956	-1.71433	3.279	3.32262
GSE7761	c	GSM188689.CEL	HuEx-1_0-st-v1	6.43	6.405	0.0941451	0.265548	1.446	1.521	0.118608	-0.632335	6.044	5.954	0.137882	0.652733	1.74	1.6975	0.183101	0.232112	4.907	4.8825	0.0363237	0.674491	9.317	9.632	0.329879	-0.954897	0.1223	0.0023165	0.0880813	1.36219	0.777	0.8305	0.114902	-0.465616	5.843	5.8325	0.0096369	1.08956	2.302	2.3265	0.0185325	-1.322	5.872	5.8595	0.0081543	1.53293	3.2805	3.35275
GSE7761	c	GSM188698.CEL	HuEx-1_0-st-v1	6.459	6.405	0.0941451	0.573583	1.613	1.521	0.118608	0.775664	5.954	5.954	0.137882	0	1.892	1.6975	0.183101	1.06225	4.858	4.8825	0.0363237	-0.674491	9.845	9.632	0.329879	0.645692	0.02822	0.0023165	0.0880813	0.294086	0.851	0.8305	0.114902	0.178414	5.831	5.8325	0.0096369	-0.155652	2.334	2.3265	0.0185325	0.404694	5.868	5.8595	0.0081543	1.04239	3.41625	3.35275
GSE7761	c	GSM188707.CEL	HuEx-1_0-st-v1	6.178	6.405	0.0941451	-2.41117	1.56	1.521	0.118608	0.328814	5.615	5.954	0.137882	-2.45863	1.543	1.6975	0.183101	-0.843796	4.807	4.8825	0.0363237	-2.07853	9.572	9.632	0.329879	-0.181885	0.03469	0.0023165	0.0880813	0.367541	0.846	0.8305	0.114902	0.134898	5.831	5.8325	0.0096369	-0.155652	2.329	2.3265	0.0185325	0.134898	5.851	5.8595	0.0081543	-1.04239	3.4745	3.35275
GSE7761	c	GSM188716.CEL	HuEx-1_0-st-v1	6.404	6.405	0.0941451	-0.0106219	1.546	1.521	0.118608	0.210778	5.954	5.954	0.137882	0	1.818	1.6975	0.183101	0.658106	4.858	4.8825	0.0363237	-0.674491	9.626	9.632	0.329879	-0.0181885	-0.004809	0.0023165	0.0880813	-0.0808968	0.985	0.8305	0.114902	1.34463	5.831	5.8325	0.0096369	-0.155652	2.326	2.3265	0.0185325	-0.0269796	5.8675	5.8595	0.0081543	0.981077	3.36	3.35275
GSE7761	c	GSM188717.CEL	HuEx-1_0-st-v1	6.244	6.405	0.0941451	-1.71013	1.411	1.521	0.118608	-0.927425	5.807	5.954	0.137882	-1.06613	1.546	1.6975	0.183101	-0.827412	4.907	4.8825	0.0363237	0.674491	9.127	9.632	0.329879	-1.53087	-0.03504	0.0023165	0.0880813	-0.424114	0.926	0.8305	0.114902	0.831147	5.843	5.8325	0.0096369	1.08956	2.306	2.3265	0.0185325	-1.10616	5.8565	5.8595	0.0081543	-0.367904	3.352	3.35275
GSE7761	c	GSM188718.CEL	HuEx-1_0-st-v1	6.416	6.405	0.0941451	0.116841	1.418	1.521	0.118608	-0.868407	6.044	5.954	0.137882	0.652733	1.697	1.6975	0.183101	-0.00273073	4.954	4.8825	0.0363237	1.96841	9.202	9.632	0.329879	-1.30351	-0.1557	0.0023165	0.0880813	-1.79399	0.641	0.8305	0.114902	-1.64924	5.842	5.8325	0.0096369	0.985794	2.301	2.3265	0.0185325	-1.37596	5.865	5.8595	0.0081543	0.674491	3.28725	3.35275
GSE7761	c	GSM188719.CEL	HuEx-1_0-st-v1	6.386	6.405	0.0941451	-0.201816	1.61	1.521	0.118608	0.750371	5.858	5.954	0.137882	-0.696249	1.824	1.6975	0.183101	0.690875	4.858	4.8825	0.0363237	-0.674491	9.799	9.632	0.329879	0.506247	0.194	0.0023165	0.0880813	2.17621	0.324	0.8305	0.114902	-4.40812	5.826	5.8325	0.0096369	-0.674491	2.339	2.3265	0.0185325	0.674491	5.85	5.8595	0.0081543	-1.16503	3.407	3.35275
GSE7761	c	GSM188720.CEL	HuEx-1_0-st-v1	6.468	6.405	0.0941451	0.66918	1.67	1.521	0.118608	1.25624	5.977	5.954	0.137882	0.16681	1.991	1.6975	0.183101	1.60294	4.807	4.8825	0.0363237	-2.07853	9.919	9.632	0.329879	0.870017	0.03165	0.0023165	0.0880813	0.333028	0.891	0.8305	0.114902	0.526538	5.829	5.8325	0.0096369	-0.363187	2.336	2.3265	0.0185325	0.512613	5.861	5.8595	0.0081543	0.183952	3.39925	3.35275
GSE7761	c	GSM188726.CEL	HuEx-1_0-st-v1	6.724	6.405	0.0941451	3.38839	1.456	1.521	0.118608	-0.548024	6.358	5.954	0.137882	2.93005	1.585	1.6975	0.183101	-0.614415	5.17	4.8825	0.0363237	7.91494	9.699	9.632	0.329879	0.203105	-9.501e-05	0.0023165	0.0880813	-0.0273782	1	0.8305	0.114902	1.47518	5.826	5.8325	0.0096369	-0.674491	2.328	2.3265	0.0185325	0.0809389	5.851	5.8595	0.0081543	-1.04239	3.33225	3.35275
GSE7761	c	GSM188735.CEL	HuEx-1_0-st-v1	6.313	6.405	0.0941451	-0.977215	1.597	1.521	0.118608	0.640766	5.755	5.954	0.137882	-1.44327	1.661	1.6975	0.183101	-0.199343	4.858	4.8825	0.0363237	-0.674491	9.747	9.632	0.329879	0.348613	0.05062	0.0023165	0.0880813	0.548397	0.815	0.8305	0.114902	-0.134898	5.829	5.8325	0.0096369	-0.363187	2.339	2.3265	0.0185325	0.674491	5.8605	5.8595	0.0081543	0.122635	3.4795	3.35275
GSE7761	c	GSM188744.CEL	HuEx-1_0-st-v1	6.391	6.405	0.0941451	-0.148707	1.386	1.521	0.118608	-1.1382	5.954	5.954	0.137882	0	1.527	1.6975	0.183101	-0.93118	5.087	4.8825	0.0363237	5.62993	9.243	9.632	0.329879	-1.17922	-0.1679	0.0023165	0.0880813	-1.93249	0.587	0.8305	0.114902	-2.11921	5.844	5.8325	0.0096369	1.19333	2.308	2.3265	0.0185325	-0.998246	5.8525	5.8595	0.0081543	-0.858443	3.3535	3.35275
GSE7761	c	GSM188753.CEL	HuEx-1_0-st-v1	6.399	6.405	0.0941451	-0.0637314	1.591	1.521	0.118608	0.590179	5.858	5.954	0.137882	-0.696249	1.681	1.6975	0.183101	-0.0901142	4.954	4.8825	0.0363237	1.96841	9.864	9.632	0.329879	0.703289	-0.08277	0.0023165	0.0880813	-0.966	0.744	0.8305	0.114902	-0.752819	5.823	5.8325	0.0096369	-0.985794	2.329	2.3265	0.0185325	0.134898	5.854	5.8595	0.0081543	-0.674491	3.40325	3.35275
GSE7761	c	GSM188762.CEL	HuEx-1_0-st-v1	6.406	6.405	0.0941451	0.0106219	1.611	1.521	0.118608	0.758802	5.883	5.954	0.137882	-0.514934	1.857	1.6975	0.183101	0.871103	4.858	4.8825	0.0363237	-0.674491	9.79	9.632	0.329879	0.478964	0.004728	0.0023165	0.0880813	0.0273782	0.99	0.8305	0.114902	1.38815	5.827	5.8325	0.0096369	-0.570723	2.335	2.3265	0.0185325	0.458654	5.852	5.8595	0.0081543	-0.91976	3.42725	3.35275
GSE7761	c	GSM188771.CEL	HuEx-1_0-st-v1	6.702	6.405	0.0941451	3.1547	1.496	1.521	0.118608	-0.210778	6.358	5.954	0.137882	2.93005	1.85	1.6975	0.183101	0.832873	5.044	4.8825	0.0363237	4.44613	9.64	9.632	0.329879	0.0242514	0.04722	0.0023165	0.0880813	0.509796	0.89	0.8305	0.114902	0.517835	5.841	5.8325	0.0096369	0.882026	2.299	2.3265	0.0185325	-1.48388	5.876	5.8595	0.0081543	2.02347	3.2575	3.35275
GSE7761	c	GSM188780.CEL	HuEx-1_0-st-v1	6.451	6.405	0.0941451	0.488607	1.579	1.521	0.118608	0.489006	6.022	5.954	0.137882	0.493176	1.922	1.6975	0.183101	1.2261	4.807	4.8825	0.0363237	-2.07853	9.638	9.632	0.329879	0.0181885	-0.1598	0.0023165	0.0880813	-1.84053	0.559	0.8305	0.114902	-2.36289	5.832	5.8325	0.0096369	-0.0518839	2.327	2.3265	0.0185325	0.0269796	5.859	5.8595	0.0081543	-0.0613173	3.35125	3.35275
GSE7761	c	GSM188789.CEL	HuEx-1_0-st-v1	6.295	6.405	0.0941451	-1.16841	1.472	1.521	0.118608	-0.413126	5.858	5.954	0.137882	-0.696249	1.698	1.6975	0.183101	0.00273073	4.858	4.8825	0.0363237	-0.674491	9.295	9.632	0.329879	-1.02159	0.1337	0.0023165	0.0880813	1.49162	0.762	0.8305	0.114902	-0.596163	5.84	5.8325	0.0096369	0.778259	2.306	2.3265	0.0185325	-1.10616	5.854	5.8595	0.0081543	-0.674491	3.3355	3.35275
GSE7761	c	GSM188798.CEL	HuEx-1_0-st-v1	6.371	6.405	0.0941451	-0.361145	1.592	1.521	0.118608	0.598611	5.883	5.954	0.137882	-0.514934	1.824	1.6975	0.183101	0.690875	4.858	4.8825	0.0363237	-0.674491	9.676	9.632	0.329879	0.133382	-0.01364	0.0023165	0.0880813	-0.181157	0.964	0.8305	0.114902	1.16186	5.826	5.8325	0.0096369	-0.674491	2.337	2.3265	0.0185325	0.566572	5.8505	5.8595	0.0081543	-1.10371	3.412	3.35275
GSE7761	c	GSM188807.CEL	HuEx-1_0-st-v1	6.624	6.405	0.0941451	2.3262	1.653	1.521	0.118608	1.11291	6.17	5.954	0.137882	1.56656	2.026	1.6975	0.183101	1.79409	4.907	4.8825	0.0363237	0.674491	9.974	9.632	0.329879	1.03675	-0.04703	0.0023165	0.0880813	-0.560238	0.863	0.8305	0.114902	0.282851	5.833	5.8325	0.0096369	0.0518839	2.335	2.3265	0.0185325	0.458654	5.86	5.8595	0.0081543	0.0613173	3.37175	3.35275
GSE7761	c	GSM188816.CEL	HuEx-1_0-st-v1	6.462	6.405	0.0941451	0.605448	1.406	1.521	0.118608	-0.96958	6.066	5.954	0.137882	0.81229	1.64	1.6975	0.183101	-0.314034	5.044	4.8825	0.0363237	4.44613	9.25	9.632	0.329879	-1.158	-0.07699	0.0023165	0.0880813	-0.900379	0.801	0.8305	0.114902	-0.256742	5.847	5.8325	0.0096369	1.50463	2.293	2.3265	0.0185325	-1.80764	5.8695	5.8595	0.0081543	1.22635	3.26325	3.35275
GSE7761	c	GSM188825.CEL	HuEx-1_0-st-v1	6.469	6.405	0.0941451	0.679802	1.605	1.521	0.118608	0.708215	5.977	5.954	0.137882	0.16681	1.844	1.6975	0.183101	0.800104	4.907	4.8825	0.0363237	0.674491	9.834	9.632	0.329879	0.612347	0.152	0.0023165	0.0880813	1.69938	0.603	0.8305	0.114902	-1.97996	5.829	5.8325	0.0096369	-0.363187	2.331	2.3265	0.0185325	0.242817	5.854	5.8595	0.0081543	-0.674491	3.4	3.35275
GSE7761	c	GSM188834.CEL	HuEx-1_0-st-v1	6.322	6.405	0.0941451	-0.881618	1.418	1.521	0.118608	-0.868407	5.907	5.954	0.137882	-0.340872	1.634	1.6975	0.183101	-0.346803	4.907	4.8825	0.0363237	0.674491	9.18	9.632	0.329879	-1.3702	0.2921	0.0023165	0.0880813	3.28996	0.344	0.8305	0.114902	-4.23406	5.843	5.8325	0.0096369	1.08956	2.309	2.3265	0.0185325	-0.944287	5.8545	5.8595	0.0081543	-0.613173	3.30075	3.35275
GSE7761	c	GSM188843.CEL	HuEx-1_0-st-v1	6.629	6.405	0.0941451	2.37931	1.455	1.521	0.118608	-0.556455	6.19	5.954	0.137882	1.71161	1.674	1.6975	0.183101	-0.128344	5.17	4.8825	0.0363237	7.91494	9.624	9.632	0.329879	-0.0242514	-0.08227	0.0023165	0.0880813	-0.960323	0.779	0.8305	0.114902	-0.44821	5.836	5.8325	0.0096369	0.363187	2.307	2.3265	0.0185325	-1.05221	5.863	5.8595	0.0081543	0.429221	3.3045	3.35275
GSE7761	c	GSM188852.CEL	HuEx-1_0-st-v1	6.278	6.405	0.0941451	-1.34898	1.477	1.521	0.118608	-0.37097	5.807	5.954	0.137882	-1.06613	1.661	1.6975	0.183101	-0.199343	4.858	4.8825	0.0363237	-0.674491	9.347	9.632	0.329879	-0.863954	0.07179	0.0023165	0.0880813	0.788743	0.889	0.8305	0.114902	0.509132	5.842	5.8325	0.0096369	0.985794	2.274	2.3265	0.0185325	-2.83286	5.8645	5.8595	0.0081543	0.613173	3.2735	3.35275
GSE7761	c	GSM188861.CEL	HuEx-1_0-st-v1	6.273	6.405	0.0941451	-1.40209	1.424	1.521	0.118608	-0.81782	5.883	5.954	0.137882	-0.514934	1.661	1.6975	0.183101	-0.199343	4.858	4.8825	0.0363237	-0.674491	9.127	9.632	0.329879	-1.53087	-0.03353	0.0023165	0.0880813	-0.406971	0.848	0.8305	0.114902	0.152304	5.847	5.8325	0.0096369	1.50463	2.297	2.3265	0.0185325	-1.5918	5.8615	5.8595	0.0081543	0.245269	3.3095	3.35275
GSE7761	d	GSM188690.CEL	HuEx-1_0-st-v1	6.506	6.468	0.109712	0.34636	1.575	1.542	0.0919212	0.359003	6.066	6.044	0.126021	0.174574	1.878	1.791	0.128986	0.674491	4.907	4.954	0.0696822	-0.674491	9.745	9.635	0.278729	0.394649	-0.01535	0.01767	0.068763	-0.4802	0.95	0.868	0.121573	0.674491	5.926	5.928	0.0059304	-0.337245	2.341	2.33	0.0163086	0.674491	5.975	5.9745	0.0096369	0.0518839	3.34325	3.31325
GSE7761	d	GSM188699.CEL	HuEx-1_0-st-v1	6.619	6.468	0.109712	1.37633	1.659	1.542	0.0919212	1.27283	6.129	6.044	0.126021	0.674491	1.93	1.791	0.128986	1.07763	4.954	4.954	0.0696822	0	10.06	9.635	0.278729	1.52478	0.1996	0.01767	0.068763	2.64575	0.523	0.868	0.121573	-2.8378	5.919	5.928	0.0059304	-1.5176	2.348	2.33	0.0163086	1.10371	5.9515	5.9745	0.0096369	-2.38666	3.38825	3.31325
GSE7761	d	GSM188708.CEL	HuEx-1_0-st-v1	6.6	6.468	0.109712	1.20315	1.556	1.542	0.0919212	0.152304	6.17	6.044	0.126021	0.999833	1.966	1.791	0.128986	1.35673	4.954	4.954	0.0696822	0	9.776	9.635	0.278729	0.505868	0.05241	0.01767	0.068763	0.505214	0.868	0.868	0.121573	0	5.931	5.928	0.0059304	0.505868	2.308	2.33	0.0163086	-1.34898	5.9765	5.9745	0.0096369	0.207536	3.24325	3.31325
GSE7761	d	GSM188727.CEL	HuEx-1_0-st-v1	6.492	6.468	0.109712	0.218754	1.475	1.542	0.0919212	-0.728885	6.129	6.044	0.126021	0.674491	1.822	1.791	0.128986	0.240336	4.907	4.954	0.0696822	-0.674491	9.412	9.635	0.278729	-0.800061	-0.1175	0.01767	0.068763	-1.96574	0.774	0.868	0.121573	-0.773197	5.936	5.928	0.0059304	1.34898	2.313	2.33	0.0163086	-1.04239	5.9895	5.9745	0.0096369	1.55652	3.249	3.31325
GSE7761	d	GSM188736.CEL	HuEx-1_0-st-v1	6.494	6.468	0.109712	0.236983	1.542	1.542	0.0919212	0	6.022	6.044	0.126021	-0.174574	1.782	1.791	0.128986	-0.0697749	4.954	4.954	0.0696822	0	9.733	9.635	0.278729	0.351596	0.01149	0.01767	0.068763	-0.0898739	0.958	0.868	0.121573	0.740295	5.921	5.928	0.0059304	-1.18036	2.347	2.33	0.0163086	1.04239	5.9745	5.9745	0.0096369	0	3.3865	3.31325
GSE7761	d	GSM188745.CEL	HuEx-1_0-st-v1	6.825	6.468	0.109712	3.25396	1.668	1.542	0.0919212	1.37074	6.375	6.044	0.126021	2.62655	2.074	1.791	0.128986	2.19403	5.044	4.954	0.0696822	1.29158	10.24	9.635	0.278729	2.17057	0.049	0.01767	0.068763	0.455623	0.893	0.868	0.121573	0.205637	5.924	5.928	0.0059304	-0.674491	2.32	2.33	0.0163086	-0.613173	5.981	5.9745	0.0096369	0.674491	3.26525	3.31325
GSE7761	d	GSM188754.CEL	HuEx-1_0-st-v1	6.43	6.468	0.109712	-0.34636	1.415	1.542	0.0919212	-1.38162	6.044	6.044	0.126021	0	1.652	1.791	0.128986	-1.07763	5	4.954	0.0696822	0.66014	9.271	9.635	0.278729	-1.30593	0.06732	0.01767	0.068763	0.722045	0.841	0.868	0.121573	-0.222088	5.941	5.928	0.0059304	2.19209	2.308	2.33	0.0163086	-1.34898	5.984	5.9745	0.0096369	0.985794	3.2585	3.31325
GSE7761	d	GSM188763.CEL	HuEx-1_0-st-v1	6.544	6.468	0.109712	0.69272	1.705	1.542	0.0919212	1.77326	6	6.044	0.126021	-0.349148	1.953	1.791	0.128986	1.25595	4.907	4.954	0.0696822	-0.674491	10.14	9.635	0.278729	1.8118	0.1099	0.01767	0.068763	1.34127	0.691	0.868	0.121573	-1.45591	5.917	5.928	0.0059304	-1.85485	2.352	2.33	0.0163086	1.34898	5.9635	5.9745	0.0096369	-1.14145	3.429	3.31325
GSE7761	d	GSM188772.CEL	HuEx-1_0-st-v1	6.471	6.468	0.109712	0.0273442	1.541	1.542	0.0919212	-0.0108789	6.044	6.044	0.126021	0	1.828	1.791	0.128986	0.286852	4.907	4.954	0.0696822	-0.674491	9.656	9.635	0.278729	0.0753421	-0.1164	0.01767	0.068763	-1.94974	0.686	0.868	0.121573	-1.49704	5.928	5.928	0.0059304	0	2.33	2.33	0.0163086	0	5.9745	5.9745	0.0096369	0	3.328	3.31325
GSE7761	d	GSM188781.CEL	HuEx-1_0-st-v1	6.354	6.468	0.109712	-1.03908	1.48	1.542	0.0919212	-0.674491	5.907	6.044	0.126021	-1.08712	1.752	1.791	0.128986	-0.302358	4.858	4.954	0.0696822	-1.37768	9.388	9.635	0.278729	-0.886166	0.06405	0.01767	0.068763	0.674491	0.855	0.868	0.121573	-0.106931	5.929	5.928	0.0059304	0.168623	2.331	2.33	0.0163086	0.0613173	5.977	5.9745	0.0096369	0.25942	3.31525	3.31325
GSE7761	d	GSM188790.CEL	HuEx-1_0-st-v1	6.29	6.468	0.109712	-1.62242	1.533	1.542	0.0919212	-0.0979099	5.781	6.044	0.126021	-2.08695	1.713	1.791	0.128986	-0.604716	4.858	4.954	0.0696822	-1.37768	9.529	9.635	0.278729	-0.380298	-0.04106	0.01767	0.068763	-0.854093	0.915	0.868	0.121573	0.386598	5.926	5.928	0.0059304	-0.337245	2.33	2.33	0.0163086	0	5.965	5.9745	0.0096369	-0.985794	3.3855	3.31325
GSE7761	d	GSM188799.CEL	HuEx-1_0-st-v1	6.454	6.468	0.109712	-0.127606	1.437	1.542	0.0919212	-1.14228	6.066	6.044	0.126021	0.174574	1.695	1.791	0.128986	-0.744266	4.954	4.954	0.0696822	0	9.36	9.635	0.278729	-0.986622	0.01434	0.01767	0.068763	-0.0484272	0.965	0.868	0.121573	0.797873	5.933	5.928	0.0059304	0.843113	2.322	2.33	0.0163086	-0.490539	5.988	5.9745	0.0096369	1.40087	3.271	3.31325
GSE7761	d	GSM188808.CEL	HuEx-1_0-st-v1	6.43	6.468	0.109712	-0.34636	1.596	1.542	0.0919212	0.58746	5.931	6.044	0.126021	-0.896676	1.861	1.791	0.128986	0.542694	4.858	4.954	0.0696822	-1.37768	9.807	9.635	0.278729	0.617087	-0.1209	0.01767	0.068763	-2.01518	0.824	0.868	0.121573	-0.361922	5.933	5.928	0.0059304	0.843113	2.292	2.33	0.0163086	-2.33006	5.9485	5.9745	0.0096369	-2.69796	3.25	3.31325
GSE7761	d	GSM188817.CEL	HuEx-1_0-st-v1	6.261	6.468	0.109712	-1.88675	1.544	1.542	0.0919212	0.0217578	5.755	6.044	0.126021	-2.29327	1.663	1.791	0.128986	-0.992354	4.807	4.954	0.0696822	-2.10958	9.549	9.635	0.278729	-0.308544	0.07061	0.01767	0.068763	0.769891	0.846	0.868	0.121573	-0.180961	5.925	5.928	0.0059304	-0.505868	2.34	2.33	0.0163086	0.613173	5.957	5.9745	0.0096369	-1.81594	3.41725	3.31325
GSE7761	d	GSM188826.CEL	HuEx-1_0-st-v1	6.468	6.468	0.109712	0	1.472	1.542	0.0919212	-0.761522	6.044	6.044	0.126021	0	1.706	1.791	0.128986	-0.658985	4.954	4.954	0.0696822	0	9.447	9.635	0.278729	-0.674491	0.1758	0.01767	0.068763	2.29964	0.314	0.868	0.121573	-4.55693	5.934	5.928	0.0059304	1.01174	2.319	2.33	0.0163086	-0.674491	5.9675	5.9745	0.0096369	-0.726375	3.304	3.31325
GSE7761	d	GSM188835.CEL	HuEx-1_0-st-v1	6.369	6.468	0.109712	-0.902359	1.562	1.542	0.0919212	0.217578	5.883	6.044	0.126021	-1.27756	1.791	1.791	0.128986	0	4.858	4.954	0.0696822	-1.37768	9.635	9.635	0.278729	0	-0.008313	0.01767	0.068763	-0.377863	0.979	0.868	0.121573	0.91303	5.927	5.928	0.0059304	-0.168623	2.337	2.33	0.0163086	0.429221	5.9735	5.9745	0.0096369	-0.103768	3.34725	3.31325
GSE7761	d	GSM188844.CEL	HuEx-1_0-st-v1	6.295	6.468	0.109712	-1.57685	1.426	1.542	0.0919212	-1.26195	5.833	6.044	0.126021	-1.67432	1.56	1.791	0.128986	-1.79089	4.954	4.954	0.0696822	0	9.269	9.635	0.278729	-1.3131	0.01767	0.01767	0.068763	0	0.95	0.868	0.121573	0.674491	5.928	5.928	0.0059304	0	2.31	2.33	0.0163086	-1.22635	5.977	5.9745	0.0096369	0.25942	3.2905	3.31325
GSE7761	d	GSM188853.CEL	HuEx-1_0-st-v1	6.542	6.468	0.109712	0.674491	1.564	1.542	0.0919212	0.239335	6.066	6.044	0.126021	0.174574	1.808	1.791	0.128986	0.131797	5	4.954	0.0696822	0.66014	9.798	9.635	0.278729	0.584798	-0.001723	0.01767	0.068763	-0.282027	0.994	0.868	0.121573	1.03641	5.925	5.928	0.0059304	-0.505868	2.334	2.33	0.0163086	0.245269	5.981	5.9745	0.0096369	0.674491	3.31325	3.31325
GSE7761	d	GSM188862.CEL	HuEx-1_0-st-v1	6.409	6.468	0.109712	-0.53777	1.463	1.542	0.0919212	-0.859432	5.977	6.044	0.126021	-0.531657	1.7	1.791	0.128986	-0.705502	4.954	4.954	0.0696822	0	9.397	9.635	0.278729	-0.853877	0.03496	0.01767	0.068763	0.251443	0.871	0.868	0.121573	0.0246765	5.937	5.928	0.0059304	1.5176	2.32	2.33	0.0163086	-0.613173	5.9705	5.9745	0.0096369	-0.415071	3.283	3.31325
GSE7761	e	GSM188691.CEL	HuEx-1_0-st-v1	6.559	6.3855	0.183101	0.947564	1.639	1.574	0.0630105	1.03157	6.066	5.9425	0.172723	0.715018	1.89	1.827	0.160862	0.39164	4.954	4.907	0.0711648	0.660439	10.03	9.72	0.259455	1.19481	-0.02485	0.01983	0.0913726	-0.488987	0.876	0.7795	0.128245	0.752467	5.987	5.996	0.0059304	-1.5176	2.372	2.3475	0.0088956	2.75417	6.0325	6.04	0.0114901	-0.652733	3.439	3.36063
GSE7761	e	GSM188700.CEL	HuEx-1_0-st-v1	6.355	6.3855	0.183101	-0.166575	1.539	1.574	0.0630105	-0.555463	5.954	5.9425	0.172723	0.0665806	1.907	1.827	0.160862	0.49732	4.7	4.907	0.0711648	-2.90874	9.451	9.72	0.259455	-1.03679	0.003612	0.01983	0.0913726	-0.177493	0.991	0.7795	0.128245	1.64919	6.001	5.996	0.0059304	0.843113	2.342	2.3475	0.0088956	-0.618283	6.0385	6.04	0.0114901	-0.130547	3.3135	3.36063
GSE7761	e	GSM188709.CEL	HuEx-1_0-st-v1	6.317	6.3855	0.183101	-0.37411	1.574	1.574	0.0630105	0	5.781	5.9425	0.172723	-0.935024	1.674	1.827	0.160862	-0.951125	4.907	4.907	0.0711648	0	9.7	9.72	0.259455	-0.0770847	0.08364	0.01983	0.0913726	0.698349	0.583	0.7795	0.128245	-1.53222	5.993	5.996	0.0059304	-0.505868	2.361	2.3475	0.0088956	1.5176	6.031	6.04	0.0114901	-0.78328	3.4455	3.36063
GSE7761	e	GSM188728.CEL	HuEx-1_0-st-v1	6.374	6.3855	0.183101	-0.0628068	1.531	1.574	0.0630105	-0.682426	5.931	5.9425	0.172723	-0.0665806	1.774	1.827	0.160862	-0.329475	4.858	4.907	0.0711648	-0.688543	9.543	9.72	0.259455	-0.682199	0.07928	0.01983	0.0913726	0.650632	0.766	0.7795	0.128245	-0.105267	5.996	5.996	0.0059304	0	2.35	2.3475	0.0088956	0.281038	6.032	6.04	0.0114901	-0.696249	3.361	3.36063
GSE7761	e	GSM188737.CEL	HuEx-1_0-st-v1	6.384	6.3855	0.183101	-0.0081922	1.544	1.574	0.0630105	-0.476111	5.931	5.9425	0.172723	-0.0665806	1.785	1.827	0.160862	-0.261093	4.858	4.907	0.0711648	-0.688543	9.564	9.72	0.259455	-0.60126	0.05431	0.01983	0.0913726	0.377356	0.866	0.7795	0.128245	0.674491	6.006	5.996	0.0059304	1.68623	2.343	2.3475	0.0088956	-0.505868	6.041	6.04	0.0114901	0.0870311	3.369	3.36063
GSE7761	e	GSM188746.CEL	HuEx-1_0-st-v1	6.748	6.3855	0.183101	1.97978	1.679	1.574	0.0630105	1.66639	6.285	5.9425	0.172723	1.98294	2.103	1.827	0.160862	1.71576	4.954	4.907	0.0711648	0.660439	10.2	9.72	0.259455	1.85003	0.01472	0.01983	0.0913726	-0.0559248	0.967	0.7795	0.128245	1.46205	5.992	5.996	0.0059304	-0.674491	2.338	2.3475	0.0088956	-1.06794	6.045	6.04	0.0114901	0.435155	3.295	3.36063
GSE7761	e	GSM188755.CEL	HuEx-1_0-st-v1	6.214	6.3855	0.183101	-0.936641	1.388	1.574	0.0630105	-2.95189	5.781	5.9425	0.172723	-0.935024	1.48	1.827	0.160862	-2.15713	4.907	4.907	0.0711648	0	9.071	9.72	0.259455	-2.5014	-0.09775	0.01983	0.0913726	-1.28682	0.714	0.7795	0.128245	-0.510742	6.006	5.996	0.0059304	1.68623	2.324	2.3475	0.0088956	-2.64176	6.0455	6.04	0.0114901	0.478671	3.326	3.36063
GSE7761	e	GSM188764.CEL	HuEx-1_0-st-v1	6.573	6.3855	0.183101	1.02402	1.716	1.574	0.0630105	2.25359	6.022	5.9425	0.172723	0.460275	2	1.827	0.160862	1.07546	4.907	4.907	0.0711648	0	10.24	9.72	0.259455	2.0042	-0.002784	0.01983	0.0913726	-0.247492	0.991	0.7795	0.128245	1.64919	5.987	5.996	0.0059304	-1.5176	2.377	2.3475	0.0088956	3.31625	6.042	6.04	0.0114901	0.174062	3.4405	3.36063
GSE7761	e	GSM188773.CEL	HuEx-1_0-st-v1	6.593	6.3855	0.183101	1.13325	1.51	1.574	0.0630105	-1.0157	6.129	5.9425	0.172723	1.07976	1.737	1.827	0.160862	-0.559485	5.087	4.907	0.0711648	2.52934	9.75	9.72	0.259455	0.115627	0.02494	0.01983	0.0913726	0.0559248	0.941	0.7795	0.128245	1.25931	5.995	5.996	0.0059304	-0.168623	2.361	2.3475	0.0088956	1.5176	6.045	6.04	0.0114901	0.435155	3.38625	3.36063
GSE7761	e	GSM188782.CEL	HuEx-1_0-st-v1	6.352	6.3855	0.183101	-0.182959	1.574	1.574	0.0630105	0	5.883	5.9425	0.172723	-0.344482	1.863	1.827	0.160862	0.223794	4.807	4.907	0.0711648	-1.40519	9.615	9.72	0.259455	-0.404694	0.09402	0.01983	0.0913726	0.81195	0.713	0.7795	0.128245	-0.518539	6	5.996	0.0059304	0.674491	2.347	2.3475	0.0088956	-0.0562076	6.051	6.04	0.0114901	0.957342	3.36025	3.36063
GSE7761	e	GSM188791.CEL	HuEx-1_0-st-v1	6.169	6.3855	0.183101	-1.18241	1.395	1.574	0.0630105	-2.8408	5.7	5.9425	0.172723	-1.40398	1.449	1.827	0.160862	-2.34984	4.907	4.907	0.0711648	0	9.074	9.72	0.259455	-2.48983	-0.09787	0.01983	0.0913726	-1.28813	0.769	0.7795	0.128245	-0.0818746	6.006	5.996	0.0059304	1.68623	2.326	2.3475	0.0088956	-2.41693	6.0115	6.04	0.0114901	-2.48039	3.39025	3.36063
GSE7761	e	GSM188800.CEL	HuEx-1_0-st-v1	6.533	6.3855	0.183101	0.805566	1.595	1.574	0.0630105	0.333278	6.109	5.9425	0.172723	0.963972	1.954	1.827	0.160862	0.789496	4.858	4.907	0.0711648	-0.688543	9.74	9.72	0.259455	0.0770847	0.2261	0.01983	0.0913726	2.25746	0.398	0.7795	0.128245	-2.97478	5.996	5.996	0.0059304	0	2.348	2.3475	0.0088956	0.0562076	6.0485	6.04	0.0114901	0.739764	3.345	3.36063
GSE7761	e	GSM188809.CEL	HuEx-1_0-st-v1	6.379	6.3855	0.183101	-0.0354995	1.642	1.574	0.0630105	1.07919	5.833	5.9425	0.172723	-0.633963	1.852	1.827	0.160862	0.155413	4.858	4.907	0.0711648	-0.688543	9.887	9.72	0.259455	0.643657	-0.07183	0.01983	0.0913726	-1.00314	0.792	0.7795	0.128245	0.0974698	5.987	5.996	0.0059304	-1.5176	2.372	2.3475	0.0088956	2.75417	6.029	6.04	0.0114901	-0.957342	3.441	3.36063
GSE7761	e	GSM188818.CEL	HuEx-1_0-st-v1	6.365	6.3855	0.183101	-0.11196	1.541	1.574	0.0630105	-0.523722	5.907	5.9425	0.172723	-0.205532	1.802	1.827	0.160862	-0.155413	4.858	4.907	0.0711648	-0.688543	9.547	9.72	0.259455	-0.666782	0.2507	0.01983	0.0913726	2.52669	0.509	0.7795	0.128245	-2.10925	5.997	5.996	0.0059304	0.168623	2.35	2.3475	0.0088956	0.281038	6.047	6.04	0.0114901	0.609217	3.339	3.36063
GSE7761	e	GSM188827.CEL	HuEx-1_0-st-v1	6.485	6.3855	0.183101	0.543416	1.532	1.574	0.0630105	-0.666556	6.044	5.9425	0.172723	0.587646	1.802	1.827	0.160862	-0.155413	4.954	4.907	0.0711648	0.660439	9.646	9.72	0.259455	-0.285213	-0.08201	0.01983	0.0913726	-1.11456	0.702	0.7795	0.128245	-0.604313	5.996	5.996	0.0059304	0	2.354	2.3475	0.0088956	0.730698	6.039	6.04	0.0114901	-0.0870311	3.355	3.36063
GSE7761	e	GSM188836.CEL	HuEx-1_0-st-v1	6.387	6.3855	0.183101	0.0081922	1.579	1.574	0.0630105	0.0793519	5.858	5.9425	0.172723	-0.489223	1.658	1.827	0.160862	-1.05059	4.907	4.907	0.0711648	0	9.771	9.72	0.259455	0.196566	-0.0972	0.01983	0.0913726	-1.2808	0.79	0.7795	0.128245	0.0818746	5.992	5.996	0.0059304	-0.674491	2.342	2.3475	0.0088956	-0.618283	6.019	6.04	0.0114901	-1.82765	3.37525	3.36063
GSE7761	e	GSM188845.CEL	HuEx-1_0-st-v1	6.752	6.3855	0.183101	2.00163	1.708	1.574	0.0630105	2.12663	6.285	5.9425	0.172723	1.98294	2.111	1.827	0.160862	1.76549	4.954	4.907	0.0711648	0.660439	10.28	9.72	0.259455	2.15837	0.03728	0.01983	0.0913726	0.190976	0.866	0.7795	0.128245	0.674491	5.986	5.996	0.0059304	-1.68623	2.347	2.3475	0.0088956	-0.0562076	6.032	6.04	0.0114901	-0.696249	3.304	3.36063
GSE7761	e	GSM188854.CEL	HuEx-1_0-st-v1	6.98	6.3855	0.183101	3.24684	1.592	1.574	0.0630105	0.285667	6.672	5.9425	0.172723	4.22353	2.124	1.827	0.160862	1.8463	5.087	4.907	0.0711648	2.52934	10.07	9.72	0.259455	1.34898	0.06103	0.01983	0.0913726	0.450901	0.703	0.7795	0.128245	-0.596515	5.998	5.996	0.0059304	0.337245	2.343	2.3475	0.0088956	-0.505868	6.051	6.04	0.0114901	0.957342	3.268	3.36063
GSE7761	f	GSM188692.CEL	HuEx-1_0-st-v1	6.153	6.375	0.189031	-1.17441	1.433	1.516	0.0800604	-1.03672	5.644	5.895	0.18829	-1.33305	1.474	1.772	0.153449	-1.94201	4.858	4.907	0.0726474	-0.674491	9.19	9.511	0.378063	-0.849065	0.09517	0.05597	0.118652	0.330377	0.847	0.802	0.146777	0.306587	5.808	5.8045	0.0051891	0.674491	2.338	2.3465	0.0170499	-0.498537	5.818	5.836	0.0088956	-2.02347	3.4075	3.40837
GSE7761	f	GSM188701.CEL	HuEx-1_0-st-v1	6.108	6.375	0.189031	-1.41246	1.379	1.516	0.0800604	-1.71121	5.672	5.895	0.18829	-1.18434	1.471	1.772	0.153449	-1.96156	4.858	4.907	0.0726474	-0.674491	8.925	9.511	0.378063	-1.55001	-0.05349	0.05597	0.118652	-0.922526	0.786	0.802	0.146777	-0.109009	5.816	5.8045	0.0051891	2.21618	2.313	2.3465	0.0170499	-1.96482	5.829	5.836	0.0088956	-0.786906	3.30925	3.40837
GSE7761	f	GSM188710.CEL	HuEx-1_0-st-v1	6.318	6.375	0.189031	-0.301537	1.552	1.516	0.0800604	0.449661	5.833	5.895	0.18829	-0.329279	1.796	1.772	0.153449	0.156404	4.807	4.907	0.0726474	-1.37651	9.484	9.511	0.378063	-0.0714167	-0.04311	0.05597	0.118652	-0.835044	0.899	0.802	0.146777	0.660865	5.804	5.8045	0.0051891	-0.0963558	2.341	2.3465	0.0170499	-0.322583	5.836	5.836	0.0088956	0	3.377	3.40837
GSE7761	f	GSM188729.CEL	HuEx-1_0-st-v1	6.114	6.375	0.189031	-1.38072	1.487	1.516	0.0800604	-0.362227	5.615	5.895	0.18829	-1.48707	1.6	1.772	0.153449	-1.12089	4.755	4.907	0.0726474	-2.0923	9.243	9.511	0.378063	-0.708877	0.007959	0.05597	0.118652	-0.404635	0.977	0.802	0.146777	1.19228	5.807	5.8045	0.0051891	0.481779	2.341	2.3465	0.0170499	-0.322583	5.841	5.836	0.0088956	0.562076	3.40925	3.40837
GSE7761	f	GSM188738.CEL	HuEx-1_0-st-v1	6.206	6.375	0.189031	-0.894031	1.467	1.516	0.0800604	-0.612038	5.7	5.895	0.18829	-1.03564	1.449	1.772	0.153449	-2.10493	4.907	4.907	0.0726474	0	9.366	9.511	0.378063	-0.383534	0.07489	0.05597	0.118652	0.159457	0.818	0.802	0.146777	0.109009	5.806	5.8045	0.0051891	0.289067	2.335	2.3465	0.0170499	-0.674491	5.798	5.836	0.0088956	-4.27177	3.454	3.40837
GSE7761	f	GSM188747.CEL	HuEx-1_0-st-v1	6.572	6.375	0.189031	1.04215	1.728	1.516	0.0800604	2.648	6.109	5.895	0.18829	1.13654	2.127	1.772	0.153449	2.31347	4.755	4.907	0.0726474	-2.0923	10.13	9.511	0.378063	1.63729	-0.07646	0.05597	0.118652	-1.11612	0.634	0.802	0.146777	-1.14459	5.794	5.8045	0.0051891	-2.02347	2.355	2.3465	0.0170499	0.498537	5.8465	5.836	0.0088956	1.18036	3.41125	3.40837
GSE7761	f	GSM188756.CEL	HuEx-1_0-st-v1	6.377	6.375	0.189031	0.0105802	1.552	1.516	0.0800604	0.449661	5.883	5.895	0.18829	-0.0637314	1.729	1.772	0.153449	-0.280223	4.907	4.907	0.0726474	0	9.642	9.511	0.378063	0.346503	0.003538	0.05597	0.118652	-0.441896	0.989	0.802	0.146777	1.27404	5.801	5.8045	0.0051891	-0.674491	2.36	2.3465	0.0170499	0.791794	5.8305	5.836	0.0088956	-0.618283	3.435	3.40837
GSE7761	f	GSM188765.CEL	HuEx-1_0-st-v1	6.575	6.375	0.189031	1.05802	1.648	1.516	0.0800604	1.64876	6.15	5.895	0.18829	1.35429	2.027	1.772	0.153449	1.66179	4.807	4.907	0.0726474	-1.37651	9.886	9.511	0.378063	0.991898	-0.02993	0.05597	0.118652	-0.723963	0.92	0.802	0.146777	0.803938	5.805	5.8045	0.0051891	0.0963558	2.347	2.3465	0.0170499	0.0293257	5.852	5.836	0.0088956	1.79864	3.356	3.40837
GSE7761	f	GSM188774.CEL	HuEx-1_0-st-v1	6.491	6.375	0.189031	0.613654	1.576	1.516	0.0800604	0.749434	6	5.895	0.18829	0.55765	1.818	1.772	0.153449	0.299774	4.954	4.907	0.0726474	0.646961	9.812	9.511	0.378063	0.796164	0.1552	0.05597	0.118652	0.836308	0.659	0.802	0.146777	-0.974264	5.801	5.8045	0.0051891	-0.674491	2.358	2.3465	0.0170499	0.674491	5.8495	5.836	0.0088956	1.5176	3.4125	3.40837
GSE7761	f	GSM188783.CEL	HuEx-1_0-st-v1	6.464	6.375	0.189031	0.470821	1.517	1.516	0.0800604	0.0124906	6.044	5.895	0.18829	0.791332	1.838	1.772	0.153449	0.43011	4.907	4.907	0.0726474	0	9.522	9.511	0.378063	0.0290957	0.07255	0.05597	0.118652	0.139736	0.824	0.802	0.146777	0.149887	5.805	5.8045	0.0051891	0.0963558	2.353	2.3465	0.0170499	0.381234	5.8345	5.836	0.0088956	-0.168623	3.382	3.40837
GSE7761	f	GSM188792.CEL	HuEx-1_0-st-v1	6.529	6.375	0.189031	0.814679	1.496	1.516	0.0800604	-0.249811	6.109	5.895	0.18829	1.13654	1.764	1.772	0.153449	-0.0521346	5	4.907	0.0726474	1.28016	9.572	9.511	0.378063	0.161349	0.05754	0.05597	0.118652	0.0132319	0.865	0.802	0.146777	0.429221	5.804	5.8045	0.0051891	-0.0963558	2.346	2.3465	0.0170499	-0.0293257	5.838	5.836	0.0088956	0.22483	3.37625	3.40837
GSE7761	f	GSM188801.CEL	HuEx-1_0-st-v1	6.312	6.375	0.189031	-0.333278	1.488	1.516	0.0800604	-0.349736	5.858	5.895	0.18829	-0.196505	1.745	1.772	0.153449	-0.175954	4.858	4.907	0.0726474	-0.674491	9.364	9.511	0.378063	-0.388824	0.0544	0.05597	0.118652	-0.0132319	0.903	0.802	0.146777	0.688117	5.81	5.8045	0.0051891	1.05991	2.297	2.3465	0.0170499	-2.90324	5.836	5.836	0.0088956	0	3.28	3.40837
GSE7761	f	GSM188810.CEL	HuEx-1_0-st-v1	6.514	6.375	0.189031	0.735327	1.621	1.516	0.0800604	1.31151	6	5.895	0.18829	0.55765	1.878	1.772	0.153449	0.690783	4.907	4.907	0.0726474	0	9.911	9.511	0.378063	1.05802	0.1415	0.05597	0.118652	0.720845	0.557	0.802	0.146777	-1.66919	5.796	5.8045	0.0051891	-1.63805	2.365	2.3465	0.0170499	1.08505	5.8295	5.836	0.0088956	-0.730698	3.439	3.40837
GSE7761	f	GSM188819.CEL	HuEx-1_0-st-v1	6.635	6.375	0.189031	1.37543	1.641	1.516	0.0800604	1.56132	6.19	5.895	0.18829	1.56673	2	1.772	0.153449	1.48583	4.907	4.907	0.0726474	0	9.972	9.511	0.378063	1.21937	0.1072	0.05597	0.118652	0.431765	0.679	0.802	0.146777	-0.838004	5.799	5.8045	0.0051891	-1.05991	2.364	2.3465	0.0170499	1.0264	5.833	5.836	0.0088956	-0.337245	3.418	3.40837
GSE7761	f	GSM188828.CEL	HuEx-1_0-st-v1	6.414	6.375	0.189031	0.206315	1.597	1.516	0.0800604	1.01174	5.907	5.895	0.18829	0.0637314	1.807	1.772	0.153449	0.228089	4.907	4.907	0.0726474	0	9.783	9.511	0.378063	0.719457	0.1305	0.05597	0.118652	0.628137	0.64	0.802	0.146777	-1.10371	5.797	5.8045	0.0051891	-1.44534	2.364	2.3465	0.0170499	1.0264	5.837	5.836	0.0088956	0.112415	3.442	3.40837
GSE7761	f	GSM188837.CEL	HuEx-1_0-st-v1	6.33	6.375	0.189031	-0.238056	1.481	1.516	0.0800604	-0.43717	5.931	5.895	0.18829	0.191194	1.78	1.772	0.153449	0.0521346	4.807	4.907	0.0726474	-1.37651	9.269	9.511	0.378063	-0.640105	-0.1328	0.05597	0.118652	-1.59095	0.707	0.802	0.146777	-0.647239	5.814	5.8045	0.0051891	1.83076	2.319	2.3465	0.0170499	-1.61291	5.8395	5.836	0.0088956	0.393453	3.2875	3.40837
GSE7761	f	GSM188846.CEL	HuEx-1_0-st-v1	6.337	6.375	0.189031	-0.201025	1.515	1.516	0.0800604	-0.0124906	5.833	5.895	0.18829	-0.329279	1.671	1.772	0.153449	-0.658199	4.907	4.907	0.0726474	0	9.5	9.511	0.378063	-0.0290957	-0.07156	0.05597	0.118652	-1.07482	0.757	0.802	0.146777	-0.306587	5.801	5.8045	0.0051891	-0.674491	2.349	2.3465	0.0170499	0.146628	5.818	5.836	0.0088956	-2.02347	3.448	3.40837
GSE7761	f	GSM188855.CEL	HuEx-1_0-st-v1	6.373	6.375	0.189031	-0.0105802	1.457	1.516	0.0800604	-0.736944	5.883	5.895	0.18829	-0.0637314	1.597	1.772	0.153449	-1.14044	5	4.907	0.0726474	1.28016	9.43	9.511	0.378063	-0.21425	0.1696	0.05597	0.118652	0.957671	0.712	0.802	0.146777	-0.613173	5.807	5.8045	0.0051891	0.481779	2.309	2.3465	0.0170499	-2.19943	5.843	5.836	0.0088956	0.786906	3.331	3.40837
GSE7761	g	GSM188693.CEL	HuEx-1_0-st-v1	6.392	6.392	0.115643	0	1.596	1.532	0.0874734	0.731651	5.858	5.954	0.14233	-0.674491	1.813	1.752	0.0548562	1.112	4.858	4.858	0.0726474	0	9.82	9.529	0.280211	1.0385	-0.02003	0.004643	0.0678037	-0.363888	0.945	0.895	0.131951	0.378927	5.865	5.87	0.0059304	-0.843113	2.348	2.331	0.0192738	0.882026	5.9025	5.9095	0.0126021	-0.555463	3.3865	3.33125
GSE7761	g	GSM188702.CEL	HuEx-1_0-st-v1	6.36	6.392	0.115643	-0.276714	1.464	1.532	0.0874734	-0.777379	5.954	5.954	0.14233	0	1.715	1.752	0.0548562	-0.674491	4.858	4.858	0.0726474	0	9.349	9.529	0.280211	-0.642372	-0.1943	0.004643	0.0678037	-2.9341	0.522	0.895	0.131951	-2.8268	5.87	5.87	0.0059304	0	2.33	2.331	0.0192738	-0.0518839	5.8985	5.9095	0.0126021	-0.87287	3.33125	3.33125
GSE7761	g	GSM188711.CEL	HuEx-1_0-st-v1	6.357	6.392	0.115643	-0.302656	1.512	1.532	0.0874734	-0.228641	5.883	5.954	0.14233	-0.498842	1.729	1.752	0.0548562	-0.419278	4.907	4.858	0.0726474	0.674491	9.529	9.529	0.280211	0	-0.02271	0.004643	0.0678037	-0.403414	0.932	0.895	0.131951	0.280406	5.87	5.87	0.0059304	0	2.331	2.331	0.0192738	0	5.9175	5.9095	0.0126021	0.634815	3.36325	3.33125
GSE7761	g	GSM188721.CEL	HuEx-1_0-st-v1	6.45	6.392	0.115643	0.501544	1.607	1.532	0.0874734	0.857404	5.977	5.954	0.14233	0.161597	1.971	1.752	0.0548562	3.99226	4.807	4.858	0.0726474	-0.702021	9.786	9.529	0.280211	0.917165	0.1583	0.004643	0.0678037	2.2662	0.743	0.895	0.131951	-1.15194	5.869	5.87	0.0059304	-0.168623	2.299	2.331	0.0192738	-1.66028	5.917	5.9095	0.0126021	0.595139	3.24625	3.33125
GSE7761	g	GSM188730.CEL	HuEx-1_0-st-v1	6.492	6.392	0.115643	0.864732	1.451	1.532	0.0874734	-0.925996	6.087	5.954	0.14233	0.934451	1.758	1.752	0.0548562	0.109377	4.954	4.858	0.0726474	1.32145	9.455	9.529	0.280211	-0.264086	0.1829	0.004643	0.0678037	2.62901	0.612	0.895	0.131951	-2.14473	5.871	5.87	0.0059304	0.168623	2.329	2.331	0.0192738	-0.103768	5.918	5.9095	0.0126021	0.674491	3.283	3.33125
GSE7761	g	GSM188739.CEL	HuEx-1_0-st-v1	6.314	6.392	0.115643	-0.674491	1.56	1.532	0.0874734	0.320097	5.807	5.954	0.14233	-1.03281	1.749	1.752	0.0548562	-0.0546884	4.858	4.858	0.0726474	0	9.637	9.529	0.280211	0.385423	-0.01693	0.004643	0.0678037	-0.318168	0.932	0.895	0.131951	0.280406	5.862	5.87	0.0059304	-1.34898	2.344	2.331	0.0192738	0.674491	5.9025	5.9095	0.0126021	-0.555463	3.40125	3.33125
GSE7761	g	GSM188748.CEL	HuEx-1_0-st-v1	6.737	6.392	0.115643	2.98332	1.699	1.532	0.0874734	1.90915	6.248	5.954	0.14233	2.06563	2.017	1.752	0.0548562	4.83081	5	4.858	0.0726474	1.95465	10.27	9.529	0.280211	2.64443	-0.1297	0.004643	0.0678037	-1.98135	0.457	0.895	0.131951	-3.3194	5.859	5.87	0.0059304	-1.85485	2.341	2.331	0.0192738	0.518839	5.897	5.9095	0.0126021	-0.991898	3.35325	3.33125
GSE7761	g	GSM188757.CEL	HuEx-1_0-st-v1	6.358	6.392	0.115643	-0.294009	1.466	1.532	0.0874734	-0.754515	5.954	5.954	0.14233	0	1.752	1.752	0.0548562	0	4.858	4.858	0.0726474	0	9.29	9.529	0.280211	-0.852927	-0.007922	0.004643	0.0678037	-0.185314	0.979	0.895	0.131951	0.636598	5.88	5.87	0.0059304	1.68623	2.3	2.331	0.0192738	-1.6084	5.924	5.9095	0.0126021	1.1506	3.222	3.33125
GSE7761	g	GSM188766.CEL	HuEx-1_0-st-v1	6.753	6.392	0.115643	3.12168	1.612	1.532	0.0874734	0.914564	6.34	5.954	0.14233	2.71201	1.992	1.752	0.0548562	4.37508	5	4.858	0.0726474	1.95465	10.02	9.529	0.280211	1.75225	-0.04109	0.004643	0.0678037	-0.674491	0.895	0.895	0.131951	0	5.869	5.87	0.0059304	-0.168623	2.34	2.331	0.0192738	0.466955	5.9215	5.9095	0.0126021	0.952222	3.326	3.33125
GSE7761	g	GSM188775.CEL	HuEx-1_0-st-v1	6.252	6.392	0.115643	-1.21062	1.548	1.532	0.0874734	0.182913	5.755	5.954	0.14233	-1.39816	1.741	1.752	0.0548562	-0.200524	4.807	4.858	0.0726474	-0.702021	9.498	9.529	0.280211	-0.110631	0.08453	0.004643	0.0678037	1.17821	0.785	0.895	0.131951	-0.83364	5.869	5.87	0.0059304	-0.168623	2.336	2.331	0.0192738	0.25942	5.902	5.9095	0.0126021	-0.595139	3.384	3.33125
GSE7761	g	GSM188784.CEL	HuEx-1_0-st-v1	6.496	6.392	0.115643	0.899321	1.477	1.532	0.0874734	-0.628763	6.087	5.954	0.14233	0.934451	1.778	1.752	0.0548562	0.473966	4.954	4.858	0.0726474	1.32145	9.464	9.529	0.280211	-0.231968	0.02062	0.004643	0.0678037	0.235636	0.944	0.895	0.131951	0.371349	5.874	5.87	0.0059304	0.674491	2.328	2.331	0.0192738	-0.155652	5.924	5.9095	0.0126021	1.1506	3.29925	3.33125
GSE7761	g	GSM188793.CEL	HuEx-1_0-st-v1	6.451	6.392	0.115643	0.510192	1.585	1.532	0.0874734	0.605898	6	5.954	0.14233	0.323193	1.912	1.752	0.0548562	2.91672	4.858	4.858	0.0726474	0	9.718	9.529	0.280211	0.674491	0.04326	0.004643	0.0678037	0.569541	0.904	0.895	0.131951	0.0682069	5.866	5.87	0.0059304	-0.674491	2.344	2.331	0.0192738	0.674491	5.9085	5.9095	0.0126021	-0.0793519	3.38	3.33125
GSE7761	g	GSM188802.CEL	HuEx-1_0-st-v1	6.522	6.392	0.115643	1.12415	1.552	1.532	0.0874734	0.228641	6.087	5.954	0.14233	0.934451	1.861	1.752	0.0548562	1.98701	4.907	4.858	0.0726474	0.674491	9.687	9.529	0.280211	0.56386	0.1004	0.004643	0.0678037	1.41227	0.729	0.895	0.131951	-1.25804	5.872	5.87	0.0059304	0.337245	2.336	2.331	0.0192738	0.25942	5.921	5.9095	0.0126021	0.912546	3.32925	3.33125
GSE7761	g	GSM188811.CEL	HuEx-1_0-st-v1	6.341	6.392	0.115643	-0.441013	1.552	1.532	0.0874734	0.228641	5.858	5.954	0.14233	-0.674491	1.734	1.752	0.0548562	-0.328131	4.858	4.858	0.0726474	0	9.577	9.529	0.280211	0.171299	0.004643	0.004643	0.0678037	0	0.984	0.895	0.131951	0.674491	5.867	5.87	0.0059304	-0.505868	2.331	2.331	0.0192738	0	5.9095	5.9095	0.0126021	0	3.391	3.33125
GSE7761	g	GSM188820.CEL	HuEx-1_0-st-v1	6.414	6.392	0.115643	0.190241	1.484	1.532	0.0874734	-0.548738	6	5.954	0.14233	0.323193	1.744	1.752	0.0548562	-0.145836	4.907	4.858	0.0726474	0.674491	9.401	9.529	0.280211	-0.456798	0.1674	0.004643	0.0678037	2.40041	0.702	0.895	0.131951	-1.46266	5.875	5.87	0.0059304	0.843113	2.317	2.331	0.0192738	-0.726375	5.924	5.9095	0.0126021	1.1506	3.288	3.33125
GSE7761	g	GSM188829.CEL	HuEx-1_0-st-v1	6.522	6.392	0.115643	1.12415	1.532	1.532	0.0874734	0	6.044	5.954	0.14233	0.632335	1.758	1.752	0.0548562	0.109377	5.044	4.858	0.0726474	2.56031	9.76	9.529	0.280211	0.824378	0.09899	0.004643	0.0678037	1.39147	0.668	0.895	0.131951	-1.72033	5.862	5.87	0.0059304	-1.34898	2.353	2.331	0.0192738	1.14145	5.914	5.9095	0.0126021	0.357083	3.37025	3.33125
GSE7761	g	GSM188838.CEL	HuEx-1_0-st-v1	6.318	6.392	0.115643	-0.639901	1.456	1.532	0.0874734	-0.868836	5.907	5.954	0.14233	-0.330219	1.706	1.752	0.0548562	-0.838556	4.858	4.858	0.0726474	0	9.212	9.529	0.280211	-1.13129	-0.05058	0.004643	0.0678037	-0.814454	0.892	0.895	0.131951	-0.0227356	5.882	5.87	0.0059304	2.02347	2.293	2.331	0.0192738	-1.97159	5.9005	5.9095	0.0126021	-0.714167	3.19925	3.33125
GSE7761	g	GSM188847.CEL	HuEx-1_0-st-v1	6.217	6.392	0.115643	-1.51328	1.473	1.532	0.0874734	-0.674491	5.728	5.954	0.14233	-1.58786	1.611	1.752	0.0548562	-2.57036	4.858	4.858	0.0726474	0	9.248	9.529	0.280211	-1.00281	0.03296	0.004643	0.0678037	0.417632	0.9	0.895	0.131951	0.0378927	5.876	5.87	0.0059304	1.01174	2.314	2.331	0.0192738	-0.882026	5.906	5.9095	0.0126021	-0.277731	3.32725	3.33125
GSE7761	g	GSM188856.CEL	HuEx-1_0-st-v1	6.154	6.392	0.115643	-2.05806	1.458	1.532	0.0874734	-0.845971	5.672	5.954	0.14233	-1.98132	1.543	1.752	0.0548562	-3.80996	4.807	4.858	0.0726474	-0.702021	9.19	9.529	0.280211	-1.2098	-0.0002782	0.004643	0.0678037	-0.0725801	0.999	0.895	0.131951	0.788169	5.878	5.87	0.0059304	1.34898	2.306	2.331	0.0192738	-1.2971	5.897	5.9095	0.0126021	-0.991898	3.34725	3.33125
GSE7761	h	GSM188694.CEL	HuEx-1_0-st-v1	6.343	6.415	0.11416	-0.630693	1.475	1.559	0.10823	-0.776126	5.883	5.954	0.105265	-0.674491	1.718	1.797	0.145295	-0.543722	4.907	4.907	0.0696822	0	9.397	9.667	0.400302	-0.674491	-0.02241	0.02738	0.0738187	-0.674491	0.967	0.838	0.134917	0.956146	5.887	5.878	0.0088956	1.01174	2.279	2.319	0.0177912	-2.2483	5.918	5.914	0.0126021	0.317407	3.214	3.31025
GSE7761	h	GSM188703.CEL	HuEx-1_0-st-v1	6.504	6.415	0.11416	0.779606	1.651	1.559	0.10823	0.850043	5.977	5.954	0.105265	0.218497	1.895	1.797	0.145295	0.674491	4.907	4.907	0.0696822	0	10.05	9.667	0.400302	0.956778	-0.02623	0.02738	0.0738187	-0.726239	0.951	0.838	0.134917	0.837554	5.871	5.878	0.0088956	-0.786906	2.31	2.319	0.0177912	-0.505868	5.89	5.914	0.0126021	-1.90444	3.30625	3.31025
GSE7761	h	GSM188712.CEL	HuEx-1_0-st-v1	6.395	6.415	0.11416	-0.175192	1.555	1.559	0.10823	-0.0369584	5.907	5.954	0.105265	-0.446494	1.785	1.797	0.145295	-0.0825907	4.907	4.907	0.0696822	0	9.667	9.667	0.400302	0	0.0128	0.02738	0.0738187	-0.197511	0.955	0.838	0.134917	0.867202	5.874	5.878	0.0088956	-0.449661	2.343	2.319	0.0177912	1.34898	5.8995	5.914	0.0126021	-1.1506	3.36	3.31025
GSE7761	h	GSM188722.CEL	HuEx-1_0-st-v1	6.454	6.415	0.11416	0.341625	1.574	1.559	0.10823	0.138594	5.954	5.954	0.105265	0	1.755	1.797	0.145295	-0.289067	4.954	4.907	0.0696822	0.674491	9.79	9.667	0.400302	0.307268	0.04905	0.02738	0.0738187	0.293557	0.826	0.838	0.134917	-0.0889438	5.87	5.878	0.0088956	-0.899321	2.345	2.319	0.0177912	1.4614	5.908	5.914	0.0126021	-0.476111	3.42	3.31025
GSE7761	h	GSM188731.CEL	HuEx-1_0-st-v1	6.256	6.415	0.11416	-1.39278	1.583	1.559	0.10823	0.22175	5.728	5.954	0.105265	-2.14697	1.783	1.797	0.145295	-0.0963558	4.755	4.907	0.0696822	-2.18133	9.62	9.667	0.400302	-0.117411	0.0196	0.02738	0.0738187	-0.105393	0.911	0.838	0.134917	0.541075	5.87	5.878	0.0088956	-0.899321	2.341	2.319	0.0177912	1.23657	5.9005	5.914	0.0126021	-1.07125	3.40925	3.31025
GSE7761	h	GSM188740.CEL	HuEx-1_0-st-v1	6.393	6.415	0.11416	-0.192712	1.442	1.559	0.10823	-1.08103	5.977	5.954	0.105265	0.218497	1.678	1.797	0.145295	-0.819024	4.954	4.907	0.0696822	0.674491	9.295	9.667	0.400302	-0.929298	0.08721	0.02738	0.0738187	0.8105	0.741	0.838	0.134917	-0.718963	5.885	5.878	0.0088956	0.786906	2.307	2.319	0.0177912	-0.674491	5.916	5.914	0.0126021	0.158704	3.27725	3.31025
GSE7761	h	GSM188749.CEL	HuEx-1_0-st-v1	6.22	6.415	0.11416	-1.70813	1.486	1.559	0.10823	-0.674491	5.728	5.954	0.105265	-2.14697	1.598	1.797	0.145295	-1.36963	4.858	4.907	0.0696822	-0.703192	9.329	9.667	0.400302	-0.844363	-0.06963	0.02738	0.0738187	-1.31417	0.782	0.838	0.134917	-0.415071	5.88	5.878	0.0088956	0.22483	2.308	2.319	0.0177912	-0.618283	5.923	5.914	0.0126021	0.714167	3.318	3.31025
GSE7761	h	GSM188758.CEL	HuEx-1_0-st-v1	6.415	6.415	0.11416	0	1.593	1.559	0.10823	0.314146	5.931	5.954	0.105265	-0.218497	1.829	1.797	0.145295	0.220242	4.858	4.907	0.0696822	-0.703192	9.728	9.667	0.400302	0.152385	0.07023	0.02738	0.0738187	0.580477	0.807	0.838	0.134917	-0.229772	5.875	5.878	0.0088956	-0.337245	2.319	2.319	0.0177912	0	5.9155	5.914	0.0126021	0.119028	3.31025	3.31025
GSE7761	h	GSM188767.CEL	HuEx-1_0-st-v1	6.628	6.415	0.11416	1.8658	1.453	1.559	0.10823	-0.979398	6.322	5.954	0.105265	3.49595	1.834	1.797	0.145295	0.254655	4.954	4.907	0.0696822	0.674491	9.418	9.667	0.400302	-0.62203	-0.1046	0.02738	0.0738187	-1.78789	0.783	0.838	0.134917	-0.407659	5.884	5.878	0.0088956	0.674491	2.307	2.319	0.0177912	-0.674491	5.9135	5.914	0.0126021	-0.0396759	3.23725	3.31025
GSE7761	h	GSM188776.CEL	HuEx-1_0-st-v1	6.669	6.415	0.11416	2.22494	1.559	1.559	0.10823	0	6.322	5.954	0.105265	3.49595	1.943	1.797	0.145295	1.00485	4.907	4.907	0.0696822	0	9.721	9.667	0.400302	0.134898	-0.00551	0.02738	0.0738187	-0.445551	0.988	0.838	0.134917	1.1118	5.881	5.878	0.0088956	0.337245	2.321	2.319	0.0177912	0.112415	5.9245	5.914	0.0126021	0.833194	3.263	3.31025
GSE7761	h	GSM188785.CEL	HuEx-1_0-st-v1	6.296	6.415	0.11416	-1.04239	1.402	1.559	0.10823	-1.45062	5.883	5.954	0.105265	-0.674491	1.598	1.797	0.145295	-1.36963	4.907	4.907	0.0696822	0	9.127	9.667	0.400302	-1.34898	-0.02826	0.02738	0.0738187	-0.753739	0.919	0.838	0.134917	0.600371	5.887	5.878	0.0088956	1.01174	2.306	2.319	0.0177912	-0.730698	5.914	5.914	0.0126021	0	3.265	3.31025
GSE7761	h	GSM188794.CEL	HuEx-1_0-st-v1	6.338	6.415	0.11416	-0.674491	1.369	1.559	0.10823	-1.75552	5.954	5.954	0.105265	0	1.597	1.797	0.145295	-1.37651	4.954	4.907	0.0696822	0.674491	9.087	9.667	0.400302	-1.44891	0.02738	0.02738	0.0738187	0	0.944	0.838	0.134917	0.785671	5.885	5.878	0.0088956	0.786906	2.311	2.319	0.0177912	-0.449661	5.9225	5.914	0.0126021	0.674491	3.28725	3.31025
GSE7761	h	GSM188803.CEL	HuEx-1_0-st-v1	6.488	6.415	0.11416	0.639452	1.665	1.559	0.10823	0.979398	5.954	5.954	0.105265	0	1.922	1.797	0.145295	0.86032	4.907	4.907	0.0696822	0	10	9.667	0.400302	0.831872	0.05768	0.02738	0.0738187	0.410465	0.742	0.838	0.134917	-0.711551	5.865	5.878	0.0088956	-1.4614	2.357	2.319	0.0177912	2.13589	5.892	5.914	0.0126021	-1.74574	3.442	3.31025
GSE7761	h	GSM188812.CEL	HuEx-1_0-st-v1	6.476	6.415	0.11416	0.534337	1.662	1.559	0.10823	0.951679	5.954	5.954	0.105265	0	1.932	1.797	0.145295	0.929145	4.858	4.907	0.0696822	-0.703192	9.986	9.667	0.400302	0.796898	0.1496	0.02738	0.0738187	1.65568	0.632	0.838	0.134917	-1.52687	5.87	5.878	0.0088956	-0.899321	2.354	2.319	0.0177912	1.96726	5.913	5.914	0.0126021	-0.0793519	3.408	3.31025
GSE7761	h	GSM188821.CEL	HuEx-1_0-st-v1	6.495	6.415	0.11416	0.70077	1.488	1.559	0.10823	-0.656012	6.109	5.954	0.105265	1.47248	1.822	1.797	0.145295	0.172064	4.907	4.907	0.0696822	0	9.466	9.667	0.400302	-0.502121	0.04844	0.02738	0.0738187	0.285294	0.862	0.838	0.134917	0.177888	5.88	5.878	0.0088956	0.22483	2.324	2.319	0.0177912	0.281038	5.924	5.914	0.0126021	0.793519	3.28825	3.31025
GSE7761	h	GSM188830.CEL	HuEx-1_0-st-v1	6.346	6.415	0.11416	-0.604414	1.627	1.559	0.10823	0.628293	5.807	5.954	0.105265	-1.39648	1.83	1.797	0.145295	0.227124	4.807	4.907	0.0696822	-1.43509	9.783	9.667	0.400302	0.289781	0.0748	0.02738	0.0738187	0.642385	0.739	0.838	0.134917	-0.733787	5.872	5.878	0.0088956	-0.674491	2.343	2.319	0.0177912	1.34898	5.905	5.914	0.0126021	-0.714167	3.39125	3.31025
GSE7761	h	GSM188839.CEL	HuEx-1_0-st-v1	6.3	6.415	0.11416	-1.00736	1.471	1.559	0.10823	-0.813085	5.858	5.954	0.105265	-0.911988	1.635	1.797	0.145295	-1.11497	4.907	4.907	0.0696822	0	9.285	9.667	0.400302	-0.95428	0.08329	0.02738	0.0738187	0.757397	0.747	0.838	0.134917	-0.674491	5.881	5.878	0.0088956	0.337245	2.308	2.319	0.0177912	-0.618283	5.922	5.914	0.0126021	0.634815	3.317	3.31025
GSE7761	h	GSM188848.CEL	HuEx-1_0-st-v1	6.483	6.415	0.11416	0.595654	1.572	1.559	0.10823	0.120115	5.977	5.954	0.105265	0.218497	1.797	1.797	0.145295	0	4.954	4.907	0.0696822	0.674491	9.791	9.667	0.400302	0.309766	-0.04505	0.02738	0.0738187	-0.981188	0.874	0.838	0.134917	0.266832	5.873	5.878	0.0088956	-0.562076	2.34	2.319	0.0177912	1.18036	5.925	5.914	0.0126021	0.87287	3.3785	3.31025
GSE7761	h	GSM188857.CEL	HuEx-1_0-st-v1	6.77	6.415	0.11416	3.10967	1.602	1.559	0.10823	0.397303	6.358	5.954	0.105265	3.83795	2.046	1.797	0.145295	1.71376	5.044	4.907	0.0696822	1.96607	10.03	9.667	0.400302	0.906815	0.08533	0.02738	0.0738187	0.785032	0.838	0.838	0.134917	0	5.878	5.878	0.0088956	0	2.309	2.319	0.0177912	-0.562076	5.9115	5.914	0.0126021	-0.19838	3.24925	3.31025
GSE7761	i	GSM188695.CEL	HuEx-1_0-st-v1	6.483	6.403	0.209047	0.38269	1.488	1.571	0.0681996	-1.21702	6.044	5.931	0.200151	0.564574	1.706	1.807	0.14826	-0.681236	5	4.858	0.0726474	1.95465	9.568	9.676	0.241664	-0.446902	0.02654	0.05315	0.0943675	-0.281983	0.91	0.8	0.143812	0.764886	5.862	5.859	0.0059304	0.505868	2.359	2.367	0.0207564	-0.385423	5.891	5.905	0.007413	-1.88857	3.388	3.40625
GSE7761	i	GSM188704.CEL	HuEx-1_0-st-v1	6.372	6.403	0.209047	-0.148292	1.611	1.571	0.0681996	0.586514	5.833	5.931	0.200151	-0.48963	1.78	1.807	0.14826	-0.182113	4.858	4.858	0.0726474	0	9.839	9.676	0.241664	0.674491	0.08808	0.05315	0.0943675	0.370149	0.744	0.8	0.143812	-0.389397	5.852	5.859	0.0059304	-1.18036	2.384	2.367	0.0207564	0.819024	5.9065	5.905	0.007413	0.202347	3.479	3.40625
GSE7761	i	GSM188713.CEL	HuEx-1_0-st-v1	6.462	6.403	0.209047	0.282234	1.59	1.571	0.0681996	0.278594	5.977	5.931	0.200151	0.229826	1.912	1.807	0.14826	0.708215	4.858	4.858	0.0726474	0	9.776	9.676	0.241664	0.413798	0.01494	0.05315	0.0943675	-0.404906	0.967	0.8	0.143812	1.16124	5.857	5.859	0.0059304	-0.337245	2.375	2.367	0.0207564	0.385423	5.905	5.905	0.007413	0	3.45825	3.40625
GSE7761	i	GSM188723.CEL	HuEx-1_0-st-v1	6.176	6.403	0.209047	-1.08588	1.399	1.571	0.0681996	-2.52201	5.728	5.931	0.200151	-1.01423	1.558	1.807	0.14826	-1.67948	4.858	4.858	0.0726474	0	9.036	9.676	0.241664	-2.64831	-0.2096	0.05315	0.0943675	-2.78433	0.419	0.8	0.143812	-2.64929	5.872	5.859	0.0059304	2.19209	2.335	2.367	0.0207564	-1.54169	5.902	5.905	0.007413	-0.404694	3.365	3.40625
GSE7761	i	GSM188732.CEL	HuEx-1_0-st-v1	6.262	6.403	0.209047	-0.674491	1.495	1.571	0.0681996	-1.11438	5.807	5.931	0.200151	-0.619532	1.713	1.807	0.14826	-0.634021	4.807	4.858	0.0726474	-0.702021	9.364	9.676	0.241664	-1.29105	0.1216	0.05315	0.0943675	0.725356	0.695	0.8	0.143812	-0.730119	5.863	5.859	0.0059304	0.674491	2.353	2.367	0.0207564	-0.674491	5.911	5.905	0.007413	0.809389	3.382	3.40625
GSE7761	i	GSM188741.CEL	HuEx-1_0-st-v1	6.285	6.403	0.209047	-0.564467	1.586	1.571	0.0681996	0.219943	5.755	5.931	0.200151	-0.879336	1.741	1.807	0.14826	-0.445164	4.858	4.858	0.0726474	0	9.676	9.676	0.241664	0	-0.007906	0.05315	0.0943675	-0.647002	0.968	0.8	0.143812	1.16819	5.855	5.859	0.0059304	-0.674491	2.37	2.367	0.0207564	0.144534	5.908	5.905	0.007413	0.404694	3.45925	3.40625
GSE7761	i	GSM188750.CEL	HuEx-1_0-st-v1	6.378	6.403	0.209047	-0.119591	1.545	1.571	0.0681996	-0.381234	5.907	5.931	0.200151	-0.119909	1.774	1.807	0.14826	-0.222582	4.858	4.858	0.0726474	0	9.596	9.676	0.241664	-0.331038	0.09734	0.05315	0.0943675	0.468276	0.816	0.8	0.143812	0.111256	5.859	5.859	0.0059304	0	2.367	2.367	0.0207564	0	5.9015	5.905	0.007413	-0.472144	3.40625	3.40625
GSE7761	i	GSM188759.CEL	HuEx-1_0-st-v1	6.397	6.403	0.209047	-0.0287017	1.6	1.571	0.0681996	0.425222	5.931	5.931	0.200151	0	1.868	1.807	0.14826	0.411439	4.807	4.858	0.0726474	-0.702021	9.716	9.676	0.241664	0.165519	-0.08878	0.05315	0.0943675	-1.50401	0.729	0.8	0.143812	-0.493699	5.857	5.859	0.0059304	-0.337245	2.352	2.367	0.0207564	-0.722669	5.905	5.905	0.007413	0	3.371	3.40625
GSE7761	i	GSM188768.CEL	HuEx-1_0-st-v1	6.403	6.403	0.209047	0	1.544	1.571	0.0681996	-0.395897	5.931	5.931	0.200151	0	1.807	1.807	0.14826	0	4.907	4.858	0.0726474	0.674491	9.646	9.676	0.241664	-0.124139	0.1439	0.05315	0.0943675	0.961666	0.765	0.8	0.143812	-0.243373	5.865	5.859	0.0059304	1.01174	2.309	2.367	0.0207564	-2.79432	5.905	5.905	0.007413	0	3.2845	3.40625
GSE7761	i	GSM188777.CEL	HuEx-1_0-st-v1	6.566	6.403	0.209047	0.77973	1.617	1.571	0.0681996	0.674491	6.17	5.931	0.200151	1.1941	2.018	1.807	0.14826	1.42318	4.807	4.858	0.0726474	-0.702021	9.793	9.676	0.241664	0.484144	0.1631	0.05315	0.0943675	1.16513	0.584	0.8	0.143812	-1.50196	5.859	5.859	0.0059304	0	2.368	2.367	0.0207564	0.0481779	5.9215	5.905	0.007413	2.22582	3.401	3.40625
GSE7761	i	GSM188786.CEL	HuEx-1_0-st-v1	6.598	6.403	0.209047	0.932806	1.571	1.571	0.0681996	0	6.129	5.931	0.200151	0.989253	1.859	1.807	0.14826	0.350735	5	4.858	0.0726474	1.95465	9.825	9.676	0.241664	0.616559	0.09646	0.05315	0.0943675	0.45895	0.8	0.8	0.143812	0	5.86	5.859	0.0059304	0.168623	2.368	2.367	0.0207564	0.0481779	5.8925	5.905	0.007413	-1.68623	3.40625	3.40625
GSE7761	i	GSM188795.CEL	HuEx-1_0-st-v1	6.445	6.403	0.209047	0.200912	1.531	1.571	0.0681996	-0.586514	6.022	5.931	0.200151	0.454657	1.855	1.807	0.14826	0.323756	4.858	4.858	0.0726474	0	9.516	9.676	0.241664	-0.662077	-0.04127	0.05315	0.0943675	-1.00056	0.897	0.8	0.143812	0.674491	5.868	5.859	0.0059304	1.5176	2.351	2.367	0.0207564	-0.770847	5.9	5.905	0.007413	-0.674491	3.37925	3.40625
GSE7761	i	GSM188804.CEL	HuEx-1_0-st-v1	6.647	6.403	0.209047	1.1672	1.654	1.571	0.0681996	1.21702	6.19	5.931	0.200151	1.29402	2.017	1.807	0.14826	1.41643	4.954	4.858	0.0726474	1.32145	10.07	9.676	0.241664	1.63036	0.07245	0.05315	0.0943675	0.20452	0.831	0.8	0.143812	0.215559	5.856	5.859	0.0059304	-0.505868	2.377	2.367	0.0207564	0.481779	5.92	5.905	0.007413	2.02347	3.4195	3.40625
GSE7761	i	GSM188813.CEL	HuEx-1_0-st-v1	6.571	6.403	0.209047	0.803649	1.596	1.571	0.0681996	0.366571	6.087	5.931	0.200151	0.779412	1.875	1.807	0.14826	0.458654	5	4.858	0.0726474	1.95465	9.902	9.676	0.241664	0.935184	0.1168	0.05315	0.0943675	0.674491	0.743	0.8	0.143812	-0.39635	5.855	5.859	0.0059304	-0.674491	2.381	2.367	0.0207564	0.674491	5.909	5.905	0.007413	0.539593	3.454	3.40625
GSE7761	i	GSM188822.CEL	HuEx-1_0-st-v1	6.544	6.403	0.209047	0.674491	1.668	1.571	0.0681996	1.4223	6.066	5.931	0.200151	0.674491	2.065	1.807	0.14826	1.74019	4.807	4.858	0.0726474	-0.702021	10	9.676	0.241664	1.34071	0.2952	0.05315	0.0943675	2.56497	0.132	0.8	0.143812	-4.64495	5.852	5.859	0.0059304	-1.18036	2.381	2.367	0.0207564	0.674491	5.9195	5.905	0.007413	1.95602	3.448	3.40625
GSE7761	i	GSM188831.CEL	HuEx-1_0-st-v1	6.146	6.403	0.209047	-1.22939	1.397	1.571	0.0681996	-2.55133	5.7	5.931	0.200151	-1.15413	1.502	1.807	0.14826	-2.0572	4.858	4.858	0.0726474	0	9.047	9.676	0.241664	-2.60279	0.05315	0.05315	0.0943675	0	0.895	0.8	0.143812	0.660584	5.867	5.859	0.0059304	1.34898	2.348	2.367	0.0207564	-0.91538	5.89	5.905	0.007413	-2.02347	3.40725	3.40625
GSE7761	i	GSM188840.CEL	HuEx-1_0-st-v1	6.213	6.403	0.209047	-0.908888	1.512	1.571	0.0681996	-0.865108	5.672	5.931	0.200151	-1.29402	1.53	1.807	0.14826	-1.86834	4.907	4.858	0.0726474	0.674491	9.464	9.676	0.241664	-0.877252	-0.1736	0.05315	0.0943675	-2.40284	0.408	0.8	0.143812	-2.72578	5.861	5.859	0.0059304	0.337245	2.348	2.367	0.0207564	-0.91538	5.881	5.905	0.007413	-3.23756	3.46125	3.40625
GSE7761	i	GSM188849.CEL	HuEx-1_0-st-v1	6.553	6.403	0.209047	0.717543	1.659	1.571	0.0681996	1.29033	6.022	5.931	0.200151	0.454657	1.907	1.807	0.14826	0.674491	4.954	4.858	0.0726474	1.32145	10.1	9.676	0.241664	1.7545	0.03567	0.05315	0.0943675	-0.185233	0.891	0.8	0.143812	0.63277	5.849	5.859	0.0059304	-1.68623	2.39	2.367	0.0207564	1.10809	5.9015	5.905	0.007413	-0.472144	3.506	3.40625
GSE7761	i	GSM188858.CEL	HuEx-1_0-st-v1	6.158	6.403	0.209047	-1.17199	1.34	1.571	0.0681996	-3.38712	5.755	5.931	0.200151	-0.879336	1.544	1.807	0.14826	-1.77391	4.858	4.858	0.0726474	0	8.855	9.676	0.241664	-3.39728	-0.01381	0.05315	0.0943675	-0.709566	0.974	0.8	0.143812	1.20991	5.873	5.859	0.0059304	2.36072	2.329	2.367	0.0207564	-1.83076	5.9205	5.905	0.007413	2.09092	3.331	3.40625
GSE9342	a	GSM238500.CEL	HuEx-1_0-st-v1	7.023	7.103	0.225355	-0.354995	1.651	1.573	0.105265	0.74099	6.615	6.755	0.274281	-0.510425	2.097	1.976	0.149743	0.808053	5.17	5.285	0.112678	-1.02061	10.39	10.3	0.252042	0.357083	0.09638	0.04382	0.106125	0.495267	0.545	0.671	0.189773	-0.663952	6.853	6.854	0.0059304	-0.168623	2.207	2.193	0.0133434	1.04921	6.896	6.905	0.0088956	-1.01174	3.131	3.091
GSE9342	a	GSM238501.CEL	HuEx-1_0-st-v1	6.951	7.103	0.225355	-0.674491	1.573	1.573	0.105265	0	6.57	6.755	0.274281	-0.674491	1.966	1.976	0.149743	-0.0667813	5.209	5.285	0.112678	-0.674491	10.14	10.3	0.252042	-0.634815	0.1335	0.04382	0.106125	0.845045	0.635	0.671	0.189773	-0.189701	6.854	6.854	0.0059304	0	2.189	2.193	0.0133434	-0.299774	6.9045	6.905	0.0088956	-0.0562076	3.09725	3.091
GSE9342	a	GSM238502.CEL	HuEx-1_0-st-v1	6.8	7.103	0.225355	-1.34454	1.479	1.573	0.105265	-0.892988	6.443	6.755	0.274281	-1.13752	1.8	1.976	0.149743	-1.17535	5.129	5.285	0.112678	-1.38448	9.735	10.3	0.252042	-2.24169	0.06869	0.04382	0.106125	0.234347	0.848	0.671	0.189773	0.932694	6.865	6.854	0.0059304	1.85485	2.176	2.193	0.0133434	-1.27404	6.9185	6.905	0.0088956	1.5176	3.07925	3.091
GSE9342	a	GSM238503.CEL	HuEx-1_0-st-v1	7.337	7.103	0.225355	1.03836	1.644	1.573	0.105265	0.674491	6.989	6.755	0.274281	0.85314	2.113	1.976	0.149743	0.914903	5.358	5.285	0.112678	0.647866	10.6	10.3	0.252042	1.19028	0.05745	0.04382	0.106125	0.128434	0.711	0.671	0.189773	0.210778	6.852	6.854	0.0059304	-0.337245	2.2	2.193	0.0133434	0.524604	6.909	6.905	0.0088956	0.449661	3.0825	3.091
GSE9342	a	GSM238504.CEL	HuEx-1_0-st-v1	7.264	7.103	0.225355	0.714428	1.564	1.573	0.105265	-0.0854988	6.966	6.755	0.274281	0.769284	2.037	1.976	0.149743	0.407366	5.358	5.285	0.112678	0.647866	10.3	10.3	0.252042	0	-0.08077	0.04382	0.106125	-1.174	0.767	0.671	0.189773	0.505868	6.858	6.854	0.0059304	0.674491	2.19	2.193	0.0133434	-0.22483	6.906	6.905	0.0088956	0.112415	3.06475	3.091
GSE9342	a	GSM238505.CEL	HuEx-1_0-st-v1	6.838	7.103	0.225355	-1.17592	1.447	1.573	0.105265	-1.19698	6.492	6.755	0.274281	-0.958871	1.743	1.976	0.149743	-1.556	5.209	5.285	0.112678	-0.674491	9.693	10.3	0.252042	-2.40833	0.1154	0.04382	0.106125	0.674491	0.671	0.671	0.189773	0	6.863	6.854	0.0059304	1.5176	2.167	2.193	0.0133434	-1.94853	6.905	6.905	0.0088956	0	3.052	3.091
GSE9342	a	GSM238506.CEL	HuEx-1_0-st-v1	7.478	7.103	0.225355	1.66404	1.657	1.573	0.105265	0.797989	7.16	6.755	0.274281	1.47659	2.215	1.976	0.149743	1.59607	5.426	5.285	0.112678	1.25136	10.71	10.3	0.252042	1.62671	0.01578	0.04382	0.106125	-0.264218	0.962	0.671	0.189773	1.53341	6.851	6.854	0.0059304	-0.505868	2.202	2.193	0.0133434	0.674491	6.9075	6.905	0.0088956	0.281038	3.078	3.091
GSE9342	a	GSM238507.CEL	HuEx-1_0-st-v1	7.252	7.103	0.225355	0.661178	1.586	1.573	0.105265	0.123498	6.931	6.755	0.274281	0.641678	2.005	1.976	0.149743	0.193666	5.358	5.285	0.112678	0.647866	10.38	10.3	0.252042	0.317407	0.09802	0.04382	0.106125	0.510721	0.745	0.671	0.189773	0.38994	6.859	6.854	0.0059304	0.843113	2.19	2.193	0.0133434	-0.22483	6.884	6.905	0.0088956	-2.36072	3.041	3.091
GSE9342	a	GSM238508.CEL	HuEx-1_0-st-v1	7.103	7.103	0.225355	0	1.59	1.573	0.105265	0.161498	6.7	6.755	0.274281	-0.200524	1.97	1.976	0.149743	-0.0400688	5.322	5.285	0.112678	0.328371	10.37	10.3	0.252042	0.277731	-0.1312	0.04382	0.106125	-1.64919	0.543	0.671	0.189773	-0.674491	6.848	6.854	0.0059304	-1.01174	2.213	2.193	0.0133434	1.49887	6.896	6.905	0.0088956	-1.01174	3.17425	3.091
GSE9342	a	GSM238509.CEL	HuEx-1_0-st-v1	6.696	7.103	0.225355	-1.80604	1.549	1.573	0.105265	-0.227997	6.267	6.755	0.274281	-1.7792	1.755	1.976	0.149743	-1.47587	5.087	5.285	0.112678	-1.75723	9.926	10.3	0.252042	-1.48388	-0.07446	0.04382	0.106125	-1.11454	0.6	0.671	0.189773	-0.374132	6.85	6.854	0.0059304	-0.674491	2.204	2.193	0.0133434	0.824378	6.8735	6.905	0.0088956	-3.54108	3.1985	3.091
GSE9342	a	GSM238510.CEL	HuEx-1_0-st-v1	7.455	7.103	0.225355	1.56198	1.672	1.573	0.105265	0.940487	7.109	6.755	0.274281	1.29065	2.188	1.976	0.149743	1.41576	5.426	5.285	0.112678	1.25136	10.77	10.3	0.252042	1.86477	0.1605	0.04382	0.106125	1.09946	0.527	0.671	0.189773	-0.758802	6.849	6.854	0.0059304	-0.843113	2.209	2.193	0.0133434	1.19909	6.911	6.905	0.0088956	0.674491	3.115	3.091
GSE9342	a	GSM238511.CEL	HuEx-1_0-st-v1	7.088	7.103	0.225355	-0.0665616	1.501	1.573	0.105265	-0.683991	6.768	6.755	0.274281	0.0473966	1.875	1.976	0.149743	-0.674491	5.285	5.285	0.112678	0	10.04	10.3	0.252042	-1.03157	0.01277	0.04382	0.106125	-0.292581	0.943	0.671	0.189773	1.43329	6.861	6.854	0.0059304	1.18036	2.181	2.193	0.0133434	-0.899321	6.89	6.905	0.0088956	-1.68623	3.08825	3.091
GSE9342	a	GSM238512.CEL	HuEx-1_0-st-v1	7.116	7.103	0.225355	0.0576867	1.585	1.573	0.105265	0.113998	6.755	6.755	0.274281	0	1.976	1.976	0.149743	0	5.285	5.285	0.112678	0	10.28	10.3	0.252042	-0.0793519	-0.004802	0.04382	0.106125	-0.45816	0.984	0.671	0.189773	1.64934	6.854	6.854	0.0059304	0	2.195	2.193	0.0133434	0.149887	6.901	6.905	0.0088956	-0.449661	3.119	3.091
GSE9342	a	GSM238513.CEL	HuEx-1_0-st-v1	7.222	7.103	0.225355	0.528055	1.55	1.573	0.105265	-0.218497	6.883	6.755	0.274281	0.466675	1.989	1.976	0.149743	0.0868156	5.392	5.285	0.112678	0.949612	10.31	10.3	0.252042	0.0396759	-0.1138	0.04382	0.106125	-1.48524	0.589	0.671	0.189773	-0.432096	6.857	6.854	0.0059304	0.505868	2.193	2.193	0.0133434	0	6.927	6.905	0.0088956	2.47313	3.091	3.091
GSE9342	a	GSM238514.CEL	HuEx-1_0-st-v1	7.093	7.103	0.225355	-0.0443744	1.645	1.573	0.105265	0.683991	6.672	6.755	0.274281	-0.302609	2.049	1.976	0.149743	0.487503	5.248	5.285	0.112678	-0.328371	10.47	10.3	0.252042	0.674491	0.04382	0.04382	0.106125	0	0.852	0.671	0.189773	0.953772	6.849	6.854	0.0059304	-0.843113	2.212	2.193	0.0133434	1.42392	6.911	6.905	0.0088956	0.674491	3.16	3.091
GSE9342	a	GSM238515.CEL	HuEx-1_0-st-v1	6.821	7.103	0.225355	-1.25136	1.487	1.573	0.105265	-0.816989	6.426	6.755	0.274281	-1.1995	1.764	1.976	0.149743	-1.41576	5.209	5.285	0.112678	-0.674491	9.886	10.3	0.252042	-1.64258	-0.3274	0.04382	0.106125	-3.49797	0.34	0.671	0.189773	-1.74419	6.857	6.854	0.0059304	0.505868	2.19	2.193	0.0133434	-0.22483	6.888	6.905	0.0088956	-1.91106	3.1645	3.091
GSE9342	a	GSM238516.CEL	HuEx-1_0-st-v1	7.105	7.103	0.225355	0.00887488	1.573	1.573	0.105265	0	6.755	6.755	0.274281	0	1.97	1.976	0.149743	-0.0400688	5.248	5.285	0.112678	-0.328371	10.23	10.3	0.252042	-0.277731	0.1321	0.04382	0.106125	0.831853	0.445	0.671	0.189773	-1.1909	6.859	6.854	0.0059304	0.843113	2.19	2.193	0.0133434	-0.22483	6.905	6.905	0.0088956	0	3.0825	3.091
GSE9385	a	GSM238881.CEL	HuEx-1_0-st-v1	6.28	6.484	0.14826	-1.37596	1.422	1.422	0.0622692	0	5.883	6.066	0.183842	-0.995418	1.647	1.639	0.155673	0.0513898	4.858	4.954	0.0696822	-1.37768	9.101	9.297	0.286142	-0.684975	-0.05725	0.009058	0.103883	-0.638296	0.872	0.856	0.102299	0.156404	5.822	5.822	0.0044478	0	2.16	2.166	0.0118608	-0.505868	5.875	5.869	0.0126021	0.476111	3.09425	3.129
GSE9385	a	GSM238884.CEL	HuEx-1_0-st-v1	6.434	6.484	0.14826	-0.337245	1.502	1.422	0.0622692	1.28474	6	6.066	0.183842	-0.359003	1.744	1.639	0.155673	0.674491	4.907	4.954	0.0696822	-0.674491	9.49	9.297	0.286142	0.674491	0.06701	0.009058	0.103883	0.557859	0.85	0.856	0.102299	-0.0586514	5.808	5.822	0.0044478	-3.14762	2.192	2.166	0.0118608	2.19209	5.852	5.869	0.0126021	-1.34898	3.182	3.129
GSE9385	a	GSM238887.CEL	HuEx-1_0-st-v1	6.515	6.484	0.14826	0.209092	1.476	1.422	0.0622692	0.867202	6.066	6.066	0.183842	0	1.639	1.639	0.155673	0	5.044	4.954	0.0696822	1.29158	9.533	9.297	0.286142	0.824766	0.1691	0.009058	0.103883	1.5406	0.686	0.856	0.102299	-1.66179	5.816	5.822	0.0044478	-1.34898	2.179	2.166	0.0118608	1.09605	5.873	5.869	0.0126021	0.317407	3.15125	3.129
GSE9385	a	GSM238890.CEL	HuEx-1_0-st-v1	6.194	6.484	0.14826	-1.95602	1.42	1.422	0.0622692	-0.0321186	5.755	6.066	0.183842	-1.69167	1.571	1.639	0.155673	-0.436813	4.858	4.954	0.0696822	-1.37768	9.039	9.297	0.286142	-0.901651	0.009058	0.009058	0.103883	0	0.985	0.856	0.102299	1.261	5.823	5.822	0.0044478	0.22483	2.162	2.166	0.0118608	-0.337245	5.8655	5.869	0.0126021	-0.277731	3.149	3.129
GSE9385	a	GSM238893.CEL	HuEx-1_0-st-v1	6.521	6.484	0.14826	0.249562	1.432	1.422	0.0622692	0.160593	6.109	6.066	0.183842	0.233896	1.606	1.639	0.155673	-0.211983	5.087	4.954	0.0696822	1.90867	9.414	9.297	0.286142	0.408888	0.05575	0.009058	0.103883	0.449468	0.891	0.856	0.102299	0.342133	5.811	5.822	0.0044478	-2.47313	2.197	2.166	0.0118608	2.61365	5.873	5.869	0.0126021	0.317407	3.18425	3.129
GSE9385	a	GSM238896.CEL	HuEx-1_0-st-v1	6.617	6.484	0.14826	0.897073	1.521	1.422	0.0622692	1.58987	6.19	6.066	0.183842	0.674491	1.775	1.639	0.155673	0.873626	5.044	4.954	0.0696822	1.29158	9.667	9.297	0.286142	1.29307	0.2069	0.009058	0.103883	1.90447	0.553	0.856	0.102299	-2.96189	5.815	5.822	0.0044478	-1.57381	2.19	2.166	0.0118608	2.02347	5.861	5.869	0.0126021	-0.634815	3.15725	3.129
GSE9385	a	GSM238899.CEL	HuEx-1_0-st-v1	6.52	6.484	0.14826	0.242817	1.481	1.422	0.0622692	0.947499	6.17	6.066	0.183842	0.565702	1.817	1.639	0.155673	1.14342	4.907	4.954	0.0696822	-0.674491	9.384	9.297	0.286142	0.304045	-0.0643	0.009058	0.103883	-0.706161	0.899	0.856	0.102299	0.420335	5.824	5.822	0.0044478	0.449661	2.162	2.166	0.0118608	-0.337245	5.889	5.869	0.0126021	1.58704	3.0795	3.129
GSE9385	a	GSM238902.CEL	HuEx-1_0-st-v1	6.508	6.484	0.14826	0.161878	1.505	1.422	0.0622692	1.33292	6.066	6.066	0.183842	0	1.683	1.639	0.155673	0.282644	5.044	4.954	0.0696822	1.29158	9.577	9.297	0.286142	0.978536	0.1413	0.009058	0.103883	1.27299	0.4	0.856	0.102299	-4.4575	5.812	5.822	0.0044478	-2.2483	2.189	2.166	0.0118608	1.93916	5.863	5.869	0.0126021	-0.476111	3.18025	3.129
GSE9385	a	GSM238905.CEL	HuEx-1_0-st-v1	6.159	6.484	0.14826	-2.19209	1.312	1.422	0.0622692	-1.76652	5.755	6.066	0.183842	-1.69167	1.396	1.639	0.155673	-1.56096	4.954	4.954	0.0696822	0	8.788	9.297	0.286142	-1.77884	-0.0944	0.009058	0.103883	-0.995911	0.787	0.856	0.102299	-0.674491	5.825	5.822	0.0044478	0.674491	2.155	2.166	0.0118608	-0.927425	5.879	5.869	0.0126021	0.793519	3.09725	3.129
GSE9385	a	GSM238908.CEL	HuEx-1_0-st-v1	6.298	6.484	0.14826	-1.25455	1.401	1.422	0.0622692	-0.337245	5.883	6.066	0.183842	-0.995418	1.485	1.639	0.155673	-0.989253	4.954	4.954	0.0696822	0	9.132	9.297	0.286142	-0.576637	-0.1042	0.009058	0.103883	-1.09025	0.825	0.856	0.102299	-0.303032	5.822	5.822	0.0044478	0	2.163	2.166	0.0118608	-0.252934	5.8445	5.869	0.0126021	-1.94412	3.10525	3.129
GSE9385	a	GSM238911.CEL	HuEx-1_0-st-v1	6.224	6.484	0.14826	-1.75368	1.374	1.422	0.0622692	-0.770847	5.807	6.066	0.183842	-1.40882	1.493	1.639	0.155673	-0.937863	4.907	4.954	0.0696822	-0.674491	8.983	9.297	0.286142	-1.09736	-0.01422	0.009058	0.103883	-0.224079	0.964	0.856	0.102299	1.05572	5.822	5.822	0.0044478	0	2.16	2.166	0.0118608	-0.505868	5.8435	5.869	0.0126021	-2.02347	3.129	3.129
GSE9385	a	GSM238914.CEL	HuEx-1_0-st-v1	6.619	6.484	0.14826	0.910563	1.366	1.422	0.0622692	-0.899321	6.248	6.066	0.183842	0.989978	1.546	1.639	0.155673	-0.597406	5.209	4.954	0.0696822	3.65947	9.331	9.297	0.286142	0.118822	0.05735	0.009058	0.103883	0.46487	0.881	0.856	0.102299	0.244381	5.823	5.822	0.0044478	0.22483	2.162	2.166	0.0118608	-0.337245	5.8605	5.869	0.0126021	-0.674491	3.12125	3.129
GSE9385	a	GSM238917.CEL	HuEx-1_0-st-v1	6.416	6.484	0.14826	-0.458654	1.411	1.422	0.0622692	-0.176652	6.044	6.066	0.183842	-0.119668	1.63	1.639	0.155673	-0.0578135	4.954	4.954	0.0696822	0	9.15	9.297	0.286142	-0.513731	-0.06101	0.009058	0.103883	-0.674491	0.905	0.856	0.102299	0.478986	5.823	5.822	0.0044478	0.22483	2.169	2.166	0.0118608	0.252934	5.88	5.869	0.0126021	0.87287	3.107	3.129
GSE9385	a	GSM238920.CEL	HuEx-1_0-st-v1	6.211	6.484	0.14826	-1.84136	1.428	1.422	0.0622692	0.0963558	5.728	6.066	0.183842	-1.83853	1.505	1.639	0.155673	-0.860779	4.907	4.954	0.0696822	-0.674491	9.137	9.297	0.286142	-0.559163	-0.02068	0.009058	0.103883	-0.286265	0.961	0.856	0.102299	1.0264	5.822	5.822	0.0044478	0	2.166	2.166	0.0118608	0	5.857	5.869	0.0126021	-0.952222	3.185	3.129
GSE9385	a	GSM238923.CEL	HuEx-1_0-st-v1	6.737	6.484	0.14826	1.70646	1.464	1.422	0.0622692	0.674491	6.375	6.066	0.183842	1.68079	1.757	1.639	0.155673	0.757999	5.17	4.954	0.0696822	3.09979	9.637	9.297	0.286142	1.18822	-0.002474	0.009058	0.103883	-0.11101	0.995	0.856	0.102299	1.35876	5.812	5.822	0.0044478	-2.2483	2.192	2.166	0.0118608	2.19209	5.8805	5.869	0.0126021	0.912546	3.143	3.129
GSE9385	a	GSM238926.CEL	HuEx-1_0-st-v1	6.584	6.484	0.14826	0.674491	1.42	1.422	0.0622692	-0.0321186	6.304	6.066	0.183842	1.29459	1.771	1.639	0.155673	0.847931	4.907	4.954	0.0696822	-0.674491	9.283	9.297	0.286142	-0.0489268	0.08246	0.009058	0.103883	0.706585	0.816	0.856	0.102299	-0.391009	5.828	5.822	0.0044478	1.34898	2.148	2.166	0.0118608	-1.5176	5.886	5.869	0.0126021	1.34898	3.042	3.129
GSE9385	a	GSM238929.CEL	HuEx-1_0-st-v1	6.543	6.484	0.14826	0.39795	1.489	1.422	0.0622692	1.07597	6.129	6.066	0.183842	0.342685	1.774	1.639	0.155673	0.867202	5	4.954	0.0696822	0.66014	9.543	9.297	0.286142	0.859714	-0.09134	0.009058	0.103883	-0.966454	0.738	0.856	0.102299	-1.15348	5.814	5.822	0.0044478	-1.79864	2.184	2.166	0.0118608	1.5176	5.869	5.869	0.0126021	0	3.166	3.129
GSE9385	a	GSM238932.CEL	HuEx-1_0-st-v1	6.433	6.484	0.14826	-0.34399	1.407	1.422	0.0622692	-0.24089	6.087	6.066	0.183842	0.114228	1.652	1.639	0.155673	0.0835084	4.954	4.954	0.0696822	0	9.157	9.297	0.286142	-0.489268	0.02373	0.009058	0.103883	0.141236	0.856	0.856	0.102299	0	5.821	5.822	0.0044478	-0.22483	2.162	2.166	0.0118608	-0.337245	5.8615	5.869	0.0126021	-0.595139	3.06225	3.129
GSE9385	a	GSM238935.CEL	HuEx-1_0-st-v1	6.484	6.484	0.14826	0	1.422	1.422	0.0622692	0	6.109	6.066	0.183842	0.233896	1.618	1.639	0.155673	-0.134898	5.044	4.954	0.0696822	1.29158	9.297	9.297	0.286142	0	0.1339	0.009058	0.103883	1.20176	0.732	0.856	0.102299	-1.21213	5.818	5.822	0.0044478	-0.899321	2.174	2.166	0.0118608	0.674491	5.871	5.869	0.0126021	0.158704	3.12525	3.129
GSE9385	b	GSM238882.CEL	HuEx-1_0-st-v1	6.38	6.3095	0.257231	0.274073	1.442	1.3995	0.081543	0.521197	6	5.919	0.297261	0.272488	1.689	1.5035	0.236475	0.784439	4.907	4.9305	0.105265	-0.223247	9.219	9.143	0.323207	0.235144	-0.03791	-0.01905	0.0985781	-0.19132	0.91	0.8575	0.096369	0.544781	5.537	5.538	0.0022239	-0.449661	2.142	2.1415	0.0088956	0.0562076	5.543	5.543	0.0111195	0	3.13725	3.12925
GSE9385	b	GSM238885.CEL	HuEx-1_0-st-v1	6.325	6.3095	0.257231	0.0602571	1.383	1.3995	0.081543	-0.202347	5.931	5.919	0.297261	0.0403685	1.5	1.5035	0.236475	-0.0148007	4.954	4.9305	0.105265	0.223247	9.09	9.143	0.323207	-0.163982	-0.02505	-0.01905	0.0985781	-0.0608655	0.912	0.8575	0.096369	0.565535	5.538	5.538	0.0022239	0	2.147	2.1415	0.0088956	0.618283	5.524	5.543	0.0111195	-1.70871	3.1425	3.12925
GSE9385	b	GSM238888.CEL	HuEx-1_0-st-v1	6.121	6.3095	0.257231	-0.732804	1.352	1.3995	0.081543	-0.582515	5.7	5.919	0.297261	-0.736726	1.376	1.5035	0.236475	-0.53917	4.907	4.9305	0.105265	-0.223247	8.781	9.143	0.323207	-1.12003	0.05085	-0.01905	0.0985781	0.709083	0.859	0.8575	0.096369	0.0155652	5.537	5.538	0.0022239	-0.449661	2.141	2.1415	0.0088956	-0.0562076	5.539	5.543	0.0111195	-0.359728	3.169	3.12925
GSE9385	b	GSM238891.CEL	HuEx-1_0-st-v1	6.166	6.3095	0.257231	-0.557864	1.333	1.3995	0.081543	-0.815521	5.728	5.919	0.297261	-0.642532	1.381	1.5035	0.236475	-0.518026	4.954	4.9305	0.105265	0.223247	8.861	9.143	0.323207	-0.872506	-0.07511	-0.01905	0.0985781	-0.568686	0.86	0.8575	0.096369	0.025942	5.537	5.538	0.0022239	-0.449661	2.145	2.1415	0.0088956	0.393453	5.551	5.543	0.0111195	0.719457	3.15225	3.12925
GSE9385	b	GSM238894.CEL	HuEx-1_0-st-v1	6.126	6.3095	0.257231	-0.713366	1.246	1.3995	0.081543	-1.88244	5.7	5.919	0.297261	-0.736726	1.202	1.5035	0.236475	-1.27498	5.044	4.9305	0.105265	1.07824	8.589	9.143	0.323207	-1.71407	0.231	-0.01905	0.0985781	2.53657	0.422	0.8575	0.096369	-4.51909	5.55	5.538	0.0022239	5.39593	2.125	2.1415	0.0088956	-1.85485	5.536	5.543	0.0111195	-0.629525	3.12225	3.12925
GSE9385	b	GSM238897.CEL	HuEx-1_0-st-v1	6.367	6.3095	0.257231	0.223534	1.437	1.3995	0.081543	0.45988	5.977	5.919	0.297261	0.195115	1.726	1.5035	0.236475	0.940904	4.858	4.9305	0.105265	-0.688741	9.18	9.143	0.323207	0.114478	-0.01305	-0.01905	0.0985781	0.0608655	0.974	0.8575	0.096369	1.20889	5.544	5.538	0.0022239	2.69796	2.125	2.1415	0.0088956	-1.85485	5.563	5.543	0.0111195	1.79864	3.08025	3.12925
GSE9385	b	GSM238900.CEL	HuEx-1_0-st-v1	6.294	6.3095	0.257231	-0.0602571	1.418	1.3995	0.081543	0.226874	5.907	5.919	0.297261	-0.0403685	1.671	1.5035	0.236475	0.708321	4.858	4.9305	0.105265	-0.688741	9.106	9.143	0.323207	-0.114478	-0.06232	-0.01905	0.0985781	-0.438941	0.885	0.8575	0.096369	0.285361	5.54	5.538	0.0022239	0.899321	2.135	2.1415	0.0088956	-0.730698	5.5675	5.543	0.0111195	2.20334	3.12125	3.12925
GSE9385	b	GSM238903.CEL	HuEx-1_0-st-v1	6.36	6.3095	0.257231	0.196322	1.453	1.3995	0.081543	0.656096	5.977	5.919	0.297261	0.195115	1.655	1.5035	0.236475	0.640661	4.858	4.9305	0.105265	-0.688741	9.209	9.143	0.323207	0.204204	0.007747	-0.01905	0.0985781	0.271835	0.987	0.8575	0.096369	1.34379	5.537	5.538	0.0022239	-0.449661	2.144	2.1415	0.0088956	0.281038	5.5555	5.543	0.0111195	1.12415	3.15025	3.12925
GSE9385	b	GSM238906.CEL	HuEx-1_0-st-v1	6.425	6.3095	0.257231	0.449013	1.463	1.3995	0.081543	0.77873	6	5.919	0.297261	0.272488	1.619	1.5035	0.236475	0.488424	4.954	4.9305	0.105265	0.223247	9.371	9.143	0.323207	0.705431	-0.1419	-0.01905	0.0985781	-1.24622	0.747	0.8575	0.096369	-1.14663	5.535	5.538	0.0022239	-1.34898	2.148	2.1415	0.0088956	0.730698	5.5255	5.543	0.0111195	-1.57381	3.13625	3.12925
GSE9385	b	GSM238909.CEL	HuEx-1_0-st-v1	6.133	6.3095	0.257231	-0.686153	1.3	1.3995	0.081543	-1.22022	5.7	5.919	0.297261	-0.736726	1.239	1.5035	0.236475	-1.11851	5	4.9305	0.105265	0.660241	8.814	9.143	0.323207	-1.01792	0.05948	-0.01905	0.0985781	0.796627	0.82	0.8575	0.096369	-0.389129	5.535	5.538	0.0022239	-1.34898	2.139	2.1415	0.0088956	-0.281038	5.542	5.543	0.0111195	-0.0899321	3.1615	3.12925
GSE9385	b	GSM238912.CEL	HuEx-1_0-st-v1	6.24	6.3095	0.257231	-0.270185	1.442	1.3995	0.081543	0.521197	5.807	5.919	0.297261	-0.376773	1.507	1.5035	0.236475	0.0148007	4.858	4.9305	0.105265	-0.688741	9.207	9.143	0.323207	0.198016	-0.2262	-0.01905	0.0985781	-2.10138	0.507	0.8575	0.096369	-3.63706	5.537	5.538	0.0022239	-0.449661	2.146	2.1415	0.0088956	0.505868	5.543	5.543	0.0111195	0	3.17325	3.12925
GSE9385	b	GSM238915.CEL	HuEx-1_0-st-v1	6.807	6.3095	0.257231	1.93406	1.284	1.3995	0.081543	-1.41643	6.459	5.919	0.297261	1.81658	1.415	1.5035	0.236475	-0.374247	5.492	4.9305	0.105265	5.33418	9.351	9.143	0.323207	0.643551	-0.06399	-0.01905	0.0985781	-0.455882	0.848	0.8575	0.096369	-0.0985794	5.539	5.538	0.0022239	0.449661	2.14	2.1415	0.0088956	-0.168623	5.549	5.543	0.0111195	0.539593	3.109	3.12925
GSE9385	b	GSM238918.CEL	HuEx-1_0-st-v1	6.021	6.3095	0.257231	-1.12156	1.289	1.3995	0.081543	-1.35511	5.644	5.919	0.297261	-0.925112	1.363	1.5035	0.236475	-0.594144	4.807	4.9305	0.105265	-1.17323	8.535	9.143	0.323207	-1.88115	-0.1757	-0.01905	0.0985781	-1.5891	0.734	0.8575	0.096369	-1.28153	5.548	5.538	0.0022239	4.49661	2.101	2.1415	0.0088956	-4.55281	5.543	5.543	0.0111195	0	3.09125	3.12925
GSE9385	b	GSM238921.CEL	HuEx-1_0-st-v1	6.489	6.3095	0.257231	0.697816	1.436	1.3995	0.081543	0.447617	6.044	5.919	0.297261	0.420505	1.563	1.5035	0.236475	0.251613	5.087	4.9305	0.105265	1.48673	9.451	9.143	0.323207	0.95295	0.04519	-0.01905	0.0985781	0.651666	0.856	0.8575	0.096369	-0.0155652	5.526	5.538	0.0022239	-5.39593	2.168	2.1415	0.0088956	2.979	5.548	5.543	0.0111195	0.449661	3.20425	3.12925
GSE9385	b	GSM238924.CEL	HuEx-1_0-st-v1	6.48	6.3095	0.257231	0.662828	1.456	1.3995	0.081543	0.692886	6.129	5.919	0.297261	0.706449	1.758	1.5035	0.236475	1.07623	4.907	4.9305	0.105265	-0.223247	9.335	9.143	0.323207	0.594047	-0.03151	-0.01905	0.0985781	-0.126397	0.923	0.8575	0.096369	0.679679	5.538	5.538	0.0022239	0	2.148	2.1415	0.0088956	0.730698	5.5655	5.543	0.0111195	2.02347	3.122	3.12925
GSE9385	b	GSM238927.CEL	HuEx-1_0-st-v1	6.606	6.3095	0.257231	1.15266	1.416	1.3995	0.081543	0.202347	6.285	5.919	0.297261	1.23124	1.721	1.5035	0.236475	0.91976	5.044	4.9305	0.105265	1.07824	9.338	9.143	0.323207	0.603329	0.04969	-0.01905	0.0985781	0.697315	0.922	0.8575	0.096369	0.669302	5.539	5.538	0.0022239	0.449661	2.144	2.1415	0.0088956	0.281038	5.542	5.543	0.0111195	-0.0899321	3.10025	3.12925
GSE9385	b	GSM238930.CEL	HuEx-1_0-st-v1	6.092	6.3095	0.257231	-0.845543	1.261	1.3995	0.081543	-1.69849	5.7	5.919	0.297261	-0.736726	1.244	1.5035	0.236475	-1.09737	4.954	4.9305	0.105265	0.223247	8.596	9.143	0.323207	-1.69241	0.2846	-0.01905	0.0985781	3.0803	0.353	0.8575	0.096369	-5.23509	5.545	5.538	0.0022239	3.14762	2.118	2.1415	0.0088956	-2.64176	5.526	5.543	0.0111195	-1.52885	3.072	3.12925
GSE9385	b	GSM238933.CEL	HuEx-1_0-st-v1	6.066	6.3095	0.257231	-0.94662	1.233	1.3995	0.081543	-2.04187	5.7	5.919	0.297261	-0.736726	1.315	1.5035	0.236475	-0.797125	4.907	4.9305	0.105265	-0.223247	8.401	9.143	0.323207	-2.29574	0.1389	-0.01905	0.0985781	1.60228	0.751	0.8575	0.096369	-1.10513	5.548	5.538	0.0022239	4.49661	2.1	2.1415	0.0088956	-4.66523	5.517	5.543	0.0111195	-2.33823	3.03825	3.12925
GSE9385	c	GSM238883.CEL	HuEx-1_0-st-v1	6.536	6.4365	0.16531	0.6019	1.403	1.4015	0.128986	0.0116292	6.17	6.0765	0.171982	0.543663	1.658	1.625	0.237957	0.13868	5.087	5	0.128986	0.674491	9.317	9.209	0.378063	0.285667	-0.02981	0.0167605	0.102958	-0.452323	0.939	0.8025	0.253525	0.538409	5.725	5.7265	0.007413	-0.202347	2.152	2.1405	0.0155673	0.738728	5.762	5.75825	0.0189032	0.19838	3.08525	3.07863
GSE9385	c	GSM238886.CEL	HuEx-1_0-st-v1	6.588	6.4365	0.16531	0.916461	1.49	1.4015	0.128986	0.68612	6.209	6.0765	0.171982	0.770431	1.756	1.625	0.237957	0.550519	5	5	0.128986	0	9.555	9.209	0.378063	0.915191	0.06631	0.0167605	0.102958	0.481257	0.86	0.8025	0.253525	0.226802	5.718	5.7265	0.007413	-1.14663	2.162	2.1405	0.0155673	1.3811	5.757	5.75825	0.0189032	-0.0661265	3.128	3.07863
GSE9385	c	GSM238889.CEL	HuEx-1_0-st-v1	5.888	6.4365	0.16531	-3.31801	1.163	1.4015	0.128986	-1.84904	5.492	6.0765	0.171982	-3.39862	1.02	1.625	0.237957	-2.54247	4.907	5	0.128986	-0.721007	8.145	9.209	0.378063	-2.81435	0.07623	0.0167605	0.102958	0.577607	0.82	0.8025	0.253525	0.0690268	5.74	5.7265	0.007413	1.82113	2.095	2.1405	0.0155673	-2.92279	5.732	5.75825	0.0189032	-1.38866	3.04925	3.07863
GSE9385	c	GSM238892.CEL	HuEx-1_0-st-v1	6.435	6.4365	0.16531	-0.00907387	1.342	1.4015	0.128986	-0.46129	6.044	6.0765	0.171982	-0.188974	1.451	1.625	0.237957	-0.731224	5.129	5	0.128986	1.00011	9.119	9.209	0.378063	-0.238056	0.2546	0.0167605	0.102958	2.31005	0.582	0.8025	0.253525	-0.869738	5.724	5.7265	0.007413	-0.337245	2.144	2.1405	0.0155673	0.22483	5.753	5.75825	0.0189032	-0.277731	3.08	3.07863
GSE9385	c	GSM238895.CEL	HuEx-1_0-st-v1	6.166	6.4365	0.16531	-1.63632	1.269	1.4015	0.128986	-1.02724	5.781	6.0765	0.171982	-1.71821	1.359	1.625	0.237957	-1.11785	4.954	5	0.128986	-0.356627	8.633	9.209	0.378063	-1.52356	-0.1981	0.0167605	0.102958	-2.08687	0.606	0.8025	0.253525	-0.775073	5.735	5.7265	0.007413	1.14663	2.111	2.1405	0.0155673	-1.895	5.7455	5.75825	0.0189032	-0.674491	3.04525	3.07863
GSE9385	c	GSM238898.CEL	HuEx-1_0-st-v1	6.67	6.4365	0.16531	1.4125	1.493	1.4015	0.128986	0.709378	6.322	6.0765	0.171982	1.42748	1.885	1.625	0.237957	1.09263	5	5	0.128986	0	9.553	9.209	0.378063	0.909901	0.03161	0.0167605	0.102958	0.144228	0.921	0.8025	0.253525	0.46741	5.724	5.7265	0.007413	-0.337245	2.147	2.1405	0.0155673	0.417542	5.7775	5.75825	0.0189032	1.01835	3.0555	3.07863
GSE9385	c	GSM238901.CEL	HuEx-1_0-st-v1	6.429	6.4365	0.16531	-0.0453693	1.29	1.4015	0.128986	-0.864434	6.066	6.0765	0.171982	-0.061053	1.462	1.625	0.237957	-0.684997	5.129	5	0.128986	1.00011	8.96	9.209	0.378063	-0.65862	0.1559	0.0167605	0.102958	1.35141	0.715	0.8025	0.253525	-0.345134	5.731	5.7265	0.007413	0.607042	2.14	2.1405	0.0155673	-0.0321186	5.766	5.75825	0.0189032	0.409985	3.07725	3.07863
GSE9385	c	GSM238904.CEL	HuEx-1_0-st-v1	6.344	6.4365	0.16531	-0.559555	1.488	1.4015	0.128986	0.670614	5.883	6.0765	0.171982	-1.12512	1.634	1.625	0.237957	0.0378219	4.907	5	0.128986	-0.721007	9.333	9.209	0.378063	0.327988	-0.1652	0.0167605	0.102958	-1.76732	0.613	0.8025	0.253525	-0.747462	5.721	5.7265	0.007413	-0.74194	2.147	2.1405	0.0155673	0.417542	5.7385	5.75825	0.0189032	-1.0448	3.151	3.07863
GSE9385	c	GSM238907.CEL	HuEx-1_0-st-v1	6.441	6.4365	0.16531	0.0272216	1.442	1.4015	0.128986	0.313987	6.087	6.0765	0.171982	0.061053	1.761	1.625	0.237957	0.571531	4.858	5	0.128986	-1.10089	9.271	9.209	0.378063	0.163994	-0.009142	0.0167605	0.102958	-0.251582	0.984	0.8025	0.253525	0.715907	5.73	5.7265	0.007413	0.472144	2.135	2.1405	0.0155673	-0.353305	5.773	5.75825	0.0189032	0.780293	3.0625	3.07863
GSE9385	c	GSM238910.CEL	HuEx-1_0-st-v1	6.388	6.4365	0.16531	-0.293388	1.303	1.4015	0.128986	-0.763648	6	6.0765	0.171982	-0.444815	1.436	1.625	0.237957	-0.79426	5.087	5	0.128986	0.674491	8.977	9.209	0.378063	-0.613654	0.09618	0.0167605	0.102958	0.771375	0.76	0.8025	0.253525	-0.167637	5.736	5.7265	0.007413	1.28153	2.115	2.1405	0.0155673	-1.63805	5.771	5.75825	0.0189032	0.674491	3.033	3.07863
GSE9385	c	GSM238913.CEL	HuEx-1_0-st-v1	6.056	6.4365	0.16531	-2.30174	1.33	1.4015	0.128986	-0.554323	5.644	6.0765	0.171982	-2.5148	1.338	1.625	0.237957	-1.2061	4.858	5	0.128986	-1.10089	8.697	9.209	0.378063	-1.35427	0.03372	0.0167605	0.102958	0.164722	0.882	0.8025	0.253525	0.313579	5.739	5.7265	0.007413	1.68623	2.094	2.1405	0.0155673	-2.98703	5.744	5.75825	0.0189032	-0.753843	2.99225	3.07863
GSE9385	c	GSM238916.CEL	HuEx-1_0-st-v1	6.289	6.4365	0.16531	-0.892264	1.314	1.4015	0.128986	-0.678367	5.858	6.0765	0.171982	-1.27048	1.336	1.625	0.237957	-1.2145	5.087	5	0.128986	0.674491	8.948	9.209	0.378063	-0.690361	0.161	0.0167605	0.102958	1.40095	0.56	0.8025	0.253525	-0.956515	5.726	5.7265	0.007413	-0.0674491	2.131	2.1405	0.0155673	-0.610254	5.7435	5.75825	0.0189032	-0.780293	3.1155	3.07863
GSE9385	c	GSM238919.CEL	HuEx-1_0-st-v1	6.56	6.4365	0.16531	0.747082	1.447	1.4015	0.128986	0.352751	6.15	6.0765	0.171982	0.427371	1.616	1.625	0.237957	-0.0378219	5.087	5	0.128986	0.674491	9.484	9.209	0.378063	0.727392	0.2587	0.0167605	0.102958	2.34988	0.345	0.8025	0.253525	-1.80456	5.718	5.7265	0.007413	-1.14663	2.153	2.1405	0.0155673	0.802965	5.7555	5.75825	0.0189032	-0.145478	3.131	3.07863
GSE9385	c	GSM238922.CEL	HuEx-1_0-st-v1	6.438	6.4365	0.16531	0.00907387	1.396	1.4015	0.128986	-0.0426402	6.087	6.0765	0.171982	0.061053	1.663	1.625	0.237957	0.159693	5	5	0.128986	0	9.147	9.209	0.378063	-0.163994	-0.1357	0.0167605	0.102958	-1.4808	0.785	0.8025	0.253525	-0.0690268	5.73	5.7265	0.007413	0.472144	2.133	2.1405	0.0155673	-0.481779	5.7595	5.75825	0.0189032	0.0661265	3.04625	3.07863
GSE9385	c	GSM238925.CEL	HuEx-1_0-st-v1	6.583	6.4365	0.16531	0.886214	1.506	1.4015	0.128986	0.810164	6.229	6.0765	0.171982	0.886723	1.817	1.625	0.237957	0.806867	4.954	5	0.128986	-0.356627	9.545	9.209	0.378063	0.888741	-0.1673	0.0167605	0.102958	-1.78772	0.639	0.8025	0.253525	-0.644908	5.721	5.7265	0.007413	-0.74194	2.154	2.1405	0.0155673	0.867202	5.748	5.75825	0.0189032	-0.542238	3.09575	3.07863
GSE9385	c	GSM238928.CEL	HuEx-1_0-st-v1	6.533	6.4365	0.16531	0.583752	1.459	1.4015	0.128986	0.445784	6.17	6.0765	0.171982	0.543663	1.783	1.625	0.237957	0.663985	5	5	0.128986	0	9.412	9.209	0.378063	0.536948	-0.009941	0.0167605	0.102958	-0.259343	0.983	0.8025	0.253525	0.711962	5.727	5.7265	0.007413	0.0674491	2.141	2.1405	0.0155673	0.0321186	5.778	5.75825	0.0189032	1.0448	3.06425	3.07863
GSE9385	c	GSM238931.CEL	HuEx-1_0-st-v1	6.367	6.4365	0.16531	-0.420422	1.4	1.4015	0.128986	-0.0116292	5.977	6.0765	0.171982	-0.57855	1.585	1.625	0.237957	-0.168097	4.954	5	0.128986	-0.356627	9.127	9.209	0.378063	-0.216895	-0.00667	0.0167605	0.102958	-0.227572	0.981	0.8025	0.253525	0.704074	5.73	5.7265	0.007413	0.472144	2.136	2.1405	0.0155673	-0.289067	5.7625	5.75825	0.0189032	0.22483	3.085	3.07863
GSE9385	c	GSM238934.CEL	HuEx-1_0-st-v1	6.645	6.4365	0.16531	1.26127	1.493	1.4015	0.128986	0.709378	6.248	6.0765	0.171982	0.9972	1.78	1.625	0.237957	0.651377	5.087	5	0.128986	0.674491	9.676	9.209	0.378063	1.23524	0.001911	0.0167605	0.102958	-0.144228	0.997	0.8025	0.253525	0.767184	5.717	5.7265	0.007413	-1.28153	2.16	2.1405	0.0155673	1.25263	5.772	5.75825	0.0189032	0.727392	3.13525	3.07863
GSE12064	a	GSM304647.CEL	HuEx-1_0-st-v2	5.666	5.7245	0.0830256	-0.704602	1.308	1.2835	0.0555975	0.440667	5.209	5.285	0.0837669	-0.90728	1.073	1.0565	0.0214977	0.767524	4.644	4.7275	0.0822843	-1.01477	8.43	8.4365	0.207564	-0.0313156	-0.01963	-0.00277	0.0453527	-0.371753	0.911	0.8815	0.100817	0.29261	4.674	4.671	0.007413	0.404694	2.378	2.386	0.0259455	-0.308339	4.413	4.4225	0.0140847	-0.674491	3.662	3.67362
GSE12064	a	GSM304648.CEL	HuEx-1_0-st-v2	5.423	5.7245	0.0830256	-3.63141	1.121	1.2835	0.0555975	-2.92279	5.044	5.285	0.0837669	-2.87703	0.717	1.0565	0.0214977	-15.7924	4.644	4.7275	0.0822843	-1.01477	7.615	8.4365	0.207564	-3.95782	0.1364	-0.00277	0.0453527	3.06861	0.569	0.8815	0.100817	-3.09968	4.69	4.671	0.007413	2.56306	2.317	2.386	0.0259455	-2.65942	4.382	4.4225	0.0140847	-2.87546	3.4645	3.67362
GSE12064	a	GSM304649.CEL	HuEx-1_0-st-v2	5.778	5.7245	0.0830256	0.64438	1.282	1.2835	0.0555975	-0.0269796	5.322	5.285	0.0837669	0.441702	1.066	1.0565	0.0214977	0.441908	4.755	4.7275	0.0822843	0.334207	8.455	8.4365	0.207564	0.0891291	-0.04709	-0.00277	0.0453527	-0.977229	0.852	0.8815	0.100817	-0.29261	4.668	4.671	0.007413	-0.404694	2.4	2.386	0.0259455	0.539593	4.437	4.4225	0.0140847	1.02949	3.68525	3.67362
GSE12064	a	GSM304650.CEL	HuEx-1_0-st-v2	5.773	5.7245	0.0830256	0.584157	1.285	1.2835	0.0555975	0.0269796	5.322	5.285	0.0837669	0.441702	1.044	1.0565	0.0214977	-0.581458	4.755	4.7275	0.0822843	0.334207	8.443	8.4365	0.207564	0.0313156	-0.01819	-0.00277	0.0453527	-0.340002	0.951	0.8815	0.100817	0.689369	4.668	4.671	0.007413	-0.404694	2.394	2.386	0.0259455	0.308339	4.42	4.4225	0.0140847	-0.177498	3.698	3.67362
GSE12064	a	GSM304651.CEL	HuEx-1_0-st-v2	5.676	5.7245	0.0830256	-0.584157	1.233	1.2835	0.0555975	-0.908314	5.248	5.285	0.0837669	-0.441702	1.047	1.0565	0.0214977	-0.441908	4.7	4.7275	0.0822843	-0.334207	8.175	8.4365	0.207564	-1.25985	0.01265	-0.00277	0.0453527	0.340002	0.948	0.8815	0.100817	0.659612	4.678	4.671	0.007413	0.944287	2.365	2.386	0.0259455	-0.809389	4.432	4.4225	0.0140847	0.674491	3.604	3.67362
GSE12064	a	GSM304652.CEL	HuEx-1_0-st-v2	6.011	5.7245	0.0830256	3.45074	1.48	1.2835	0.0555975	3.53433	5.459	5.285	0.0837669	2.07719	1.217	1.0565	0.0214977	7.46591	4.858	4.7275	0.0822843	1.58596	9.274	8.4365	0.207564	4.0349	0.05097	-0.00277	0.0453527	1.18493	0.785	0.8815	0.100817	-0.957182	4.655	4.671	0.007413	-2.15837	2.45	2.386	0.0259455	2.46671	4.425	4.4225	0.0140847	0.177498	3.824	3.67362
GSE7760	a	GSM190733.cel	HuEx-1_0-st-v2	5.544	5.536	0.209788	0.0381338	0.8663	0.88955	0.0768728	-0.302448	5.285	5.2665	0.194962	0.0948903	0.585	0.648	0.191255	-0.329402	4.858	4.781	0.11416	0.674491	7.055	7.0275	0.449969	0.0611153	-0.1155	-0.2883	0.192516	0.89759	0.634	0.2255	0.118608	3.44412	3.553	3.5535	0.0029652	-0.168623	2.002	1.985	0.0303933	0.559334	3.0995	3.125	0.0381769	-0.667942	2.83125	2.75137
GSE7760	a	GSM190734.cel	HuEx-1_0-st-v2	5.515	5.536	0.209788	-0.100101	0.8505	0.88955	0.0768728	-0.507982	5.285	5.2665	0.194962	0.0948903	0.528	0.648	0.191255	-0.627433	4.907	4.781	0.11416	1.10371	6.919	7.0275	0.449969	-0.241128	-0.3287	-0.2883	0.192516	-0.209853	0.454	0.2255	0.118608	1.92651	3.548	3.5535	0.0029652	-1.85485	1.998	1.985	0.0303933	0.427726	3.0715	3.125	0.0381769	-1.40137	2.791	2.75137
GSE7760	a	GSM190735.cel	HuEx-1_0-st-v2	5.346	5.536	0.209788	-0.905677	0.8674	0.88955	0.0768728	-0.288138	5.087	5.2665	0.194962	-0.920693	0.519	0.648	0.191255	-0.674491	4.755	4.781	0.11416	-0.22775	6.755	7.0275	0.449969	-0.605597	-0.3961	-0.2883	0.192516	-0.559955	0.302	0.2255	0.118608	0.644982	3.556	3.5535	0.0029652	0.843113	1.968	1.985	0.0303933	-0.559334	3.098	3.125	0.0381769	-0.707233	2.69225	2.75137
GSE7760	a	GSM190736.cel	HuEx-1_0-st-v2	5.313	5.536	0.209788	-1.06298	0.8375	0.88955	0.0768728	-0.677092	5.087	5.2665	0.194962	-0.920693	0.485	0.648	0.191255	-0.852264	4.755	4.781	0.11416	-0.22775	6.6	7.0275	0.449969	-0.950065	-0.2718	-0.2883	0.192516	0.0857073	0.202	0.2255	0.118608	-0.198132	3.555	3.5535	0.0029652	0.505868	1.966	1.985	0.0303933	-0.625138	3.09	3.125	0.0381769	-0.916784	2.67625	2.75137
GSE7760	a	GSM190737.cel	HuEx-1_0-st-v2	5.528	5.536	0.209788	-0.0381338	0.8332	0.88955	0.0768728	-0.733029	5.285	5.2665	0.194962	0.0948903	0.557	0.648	0.191255	-0.475804	4.907	4.781	0.11416	1.10371	6.919	7.0275	0.449969	-0.241128	-0.2759	-0.2883	0.192516	0.0644104	0.0165	0.2255	0.118608	-1.76211	3.552	3.5535	0.0029652	-0.505868	1.984	1.985	0.0303933	-0.032902	3.095	3.125	0.0381769	-0.785814	2.734	2.75137
GSE7760	a	GSM190738.cel	HuEx-1_0-st-v2	5.648	5.536	0.209788	0.533873	1.016	0.88955	0.0768728	1.64492	5.358	5.2665	0.194962	0.469322	0.931	0.648	0.191255	1.4797	4.755	4.781	0.11416	-0.22775	7.426	7.0275	0.449969	0.885616	-0.1129	-0.2883	0.192516	0.911095	0.212	0.2255	0.118608	-0.11382	3.552	3.5535	0.0029652	-0.505868	1.989	1.985	0.0303933	0.131608	3.1625	3.125	0.0381769	0.982268	2.781	2.75137
GSE7760	a	GSM190739.cel	HuEx-1_0-st-v2	5.401	5.536	0.209788	-0.643507	0.8924	0.88955	0.0768728	0.0370742	5.129	5.2665	0.194962	-0.705266	0.648	0.648	0.191255	0	4.7	4.781	0.11416	-0.709529	6.845	7.0275	0.449969	-0.405583	-0.3007	-0.2883	0.192516	-0.0644104	0.227	0.2255	0.118608	0.0126467	3.55	3.5535	0.0029652	-1.18036	1.915	1.985	0.0303933	-2.30314	3.138	3.125	0.0381769	0.34052	2.591	2.75137
GSE7760	a	GSM190740.cel	HuEx-1_0-st-v2	5.748	5.536	0.209788	1.01054	1.071	0.88955	0.0768728	2.36039	5.426	5.2665	0.194962	0.818109	0.957	0.648	0.191255	1.61564	4.858	4.781	0.11416	0.674491	7.728	7.0275	0.449969	1.55677	-0.4348	-0.2883	0.192516	-0.760977	0.206	0.2255	0.118608	-0.164407	3.555	3.5535	0.0029652	0.505868	2.033	1.985	0.0303933	1.5793	3.11	3.125	0.0381769	-0.392907	2.88425	2.75137
GSE7760	a	GSM190741.cel	HuEx-1_0-st-v2	5.294	5.536	0.209788	-1.15355	0.8614	0.88955	0.0768728	-0.366189	5.044	5.2665	0.194962	-1.14125	0.568	0.648	0.191255	-0.418289	4.644	4.781	0.11416	-1.20007	6.658	7.0275	0.449969	-0.821167	-0.6997	-0.2883	0.192516	-2.13697	0.164	0.2255	0.118608	-0.518515	3.561	3.5535	0.0029652	2.52934	1.925	1.985	0.0303933	-1.97412	3.142	3.125	0.0381769	0.445295	2.603	2.75137
GSE7760	a	GSM190742.cel	HuEx-1_0-st-v2	5.574	5.536	0.209788	0.181135	1.008	0.88955	0.0768728	1.54086	5.248	5.2665	0.194962	-0.0948903	0.807	0.648	0.191255	0.831349	4.755	4.781	0.11416	-0.22775	7.34	7.0275	0.449969	0.694492	-0.4121	-0.2883	0.192516	-0.643065	0.0869	0.2255	0.118608	-1.16856	3.555	3.5535	0.0029652	0.505868	1.986	1.985	0.0303933	0.032902	3.128	3.125	0.0381769	0.0785814	2.7685	2.75137
GSE7760	a	GSM190743.cel	HuEx-1_0-st-v2	5.941	5.536	0.209788	1.93052	1.209	0.88955	0.0768728	4.15557	5.585	5.2665	0.194962	1.63365	1.134	0.648	0.191255	2.5411	4.907	4.781	0.11416	1.10371	8.17	7.0275	0.449969	2.53906	-0.2722	-0.2883	0.192516	0.0836296	0.259	0.2255	0.118608	0.282443	3.545	3.5535	0.0029652	-2.86659	2.025	1.985	0.0303933	1.31608	3.1435	3.125	0.0381769	0.484586	2.812	2.75137
GSE7760	a	GSM190744.cel	HuEx-1_0-st-v2	5.478	5.536	0.209788	-0.27647	0.8867	0.88955	0.0768728	-0.0370742	5.209	5.2665	0.194962	-0.294929	0.615	0.648	0.191255	-0.172544	4.807	4.781	0.11416	0.22775	7	7.0275	0.449969	-0.0611153	-0.4272	-0.2883	0.192516	-0.7215	0.158	0.2255	0.118608	-0.569102	3.559	3.5535	0.0029652	1.85485	2.007	1.985	0.0303933	0.723844	3.103	3.125	0.0381769	-0.576264	2.807	2.75137
GSE7760	a	GSM190745.cel	HuEx-1_0-st-v2	5.336	5.536	0.209788	-0.953344	0.8379	0.88955	0.0768728	-0.671889	5.087	5.2665	0.194962	-0.920693	0.519	0.648	0.191255	-0.674491	4.755	4.781	0.11416	-0.22775	6.687	7.0275	0.449969	-0.756719	-0.1367	-0.2883	0.192516	0.787469	0.641	0.2255	0.118608	3.50314	3.553	3.5535	0.0029652	-0.168623	1.975	1.985	0.0303933	-0.32902	3.098	3.125	0.0381769	-0.707233	2.69625	2.75137
GSE7760	a	GSM190746.cel	HuEx-1_0-st-v2	5.379	5.536	0.209788	-0.748375	0.8523	0.88955	0.0768728	-0.484567	5.129	5.2665	0.194962	-0.705266	0.648	0.648	0.191255	0	4.7	4.781	0.11416	-0.709529	6.741	7.0275	0.449969	-0.63671	-0.4242	-0.2883	0.192516	-0.705917	0.336	0.2255	0.118608	0.93164	3.549	3.5535	0.0029652	-1.5176	1.911	1.985	0.0303933	-2.43475	3.177	3.125	0.0381769	1.36208	2.643	2.75137
GSE7760	a	GSM190747.cel	HuEx-1_0-st-v2	5.652	5.536	0.209788	0.552939	0.9201	0.88955	0.0768728	0.39741	5.392	5.2665	0.194962	0.643716	0.729	0.648	0.191255	0.423517	4.907	4.781	0.11416	1.10371	7.18	7.0275	0.449969	0.338912	-0.2641	-0.2883	0.192516	0.125704	0.224	0.2255	0.118608	-0.0126467	3.556	3.5535	0.0029652	0.843113	1.963	1.985	0.0303933	-0.723844	3.167	3.125	0.0381769	1.10014	2.71225	2.75137
GSE7760	a	GSM190748.cel	HuEx-1_0-st-v2	5.684	5.536	0.209788	0.705474	1.047	0.88955	0.0768728	2.04819	5.358	5.2665	0.194962	0.469322	0.933	0.648	0.191255	1.49015	4.807	4.781	0.11416	0.22775	7.555	7.0275	0.449969	1.1723	-0.09771	-0.2883	0.192516	0.989998	0.309	0.2255	0.118608	0.704	3.553	3.5535	0.0029652	-0.168623	2.023	1.985	0.0303933	1.25028	3.149	3.125	0.0381769	0.628652	2.849	2.75137
GSE7760	a	GSM190749.cel	HuEx-1_0-st-v2	5.558	5.536	0.209788	0.104868	1.031	0.88955	0.0768728	1.84005	5.248	5.2665	0.194962	-0.0948903	0.951	0.648	0.191255	1.58427	4.644	4.781	0.11416	-1.20007	7.322	7.0275	0.449969	0.654489	-0.4535	-0.2883	0.192516	-0.858112	0.48	0.2255	0.118608	2.14572	3.554	3.5535	0.0029652	0.168623	1.966	1.985	0.0303933	-0.625138	3.151	3.125	0.0381769	0.681039	2.73425	2.75137
GSE7760	a	GSM190750.cel	HuEx-1_0-st-v2	5.858	5.536	0.209788	1.53488	1.155	0.88955	0.0768728	3.45311	5.492	5.2665	0.194962	1.15664	1.041	0.648	0.191255	2.05484	4.858	4.781	0.11416	0.674491	7.989	7.0275	0.449969	2.13681	-0.2533	-0.2883	0.192516	0.181803	0.128	0.2255	0.118608	-0.822036	3.559	3.5535	0.0029652	1.85485	2.052	1.985	0.0303933	2.20443	3.122	3.125	0.0381769	-0.0785814	2.87425	2.75137
GSE8945	a	GSM226363.CEL	HuEx-1_0-st-v2	6.505	6.3755	0.173464	0.746552	1.168	1.089	0.0830256	0.951514	6.066	5.954	0.103041	1.08695	0.811	0.7455	0.088956	0.736319	5.644	5.555	0.0459606	1.93644	9.055	8.736	0.36472	0.874645	-0.05247	-0.051515	0.0428768	-0.0222731	0.86	0.854	0.0600453	0.0999246	4.527	4.534	0.0051891	-1.34898	2.278	2.2825	0.0170499	-0.263931	4.046	4.03125	0.0140847	1.04724	3.53625	3.53275
GSE8945	a	GSM226364.CEL	HuEx-1_0-st-v2	6.262	6.3755	0.173464	-0.654314	1.056	1.089	0.0830256	-0.397468	5.883	5.954	0.103041	-0.689048	0.622	0.7455	0.088956	-1.38833	5.524	5.555	0.0459606	-0.674491	8.464	8.736	0.36472	-0.745778	-0.08652	-0.051515	0.0428768	-0.816409	0.806	0.854	0.0600453	-0.799396	4.536	4.534	0.0051891	0.385423	2.271	2.2825	0.0170499	-0.674491	4.029	4.03125	0.0140847	-0.159748	3.48525	3.53275
GSE8945	a	GSM226365.CEL	HuEx-1_0-st-v2	6.317	6.3755	0.173464	-0.337245	1.071	1.089	0.0830256	-0.216801	5.931	5.954	0.103041	-0.223213	0.776	0.7455	0.088956	0.342866	5.524	5.555	0.0459606	-0.674491	8.543	8.736	0.36472	-0.529174	-0.05939	-0.051515	0.0428768	-0.183666	0.883	0.854	0.0600453	0.482969	4.533	4.534	0.0051891	-0.192712	2.287	2.2825	0.0170499	0.263931	4.0335	4.03125	0.0140847	0.159748	3.52925	3.53275
GSE8945	a	GSM226366.CEL	HuEx-1_0-st-v2	6.426	6.3755	0.173464	0.291126	1.173	1.089	0.0830256	1.01174	5.977	5.954	0.103041	0.223213	0.8	0.7455	0.088956	0.612662	5.585	5.555	0.0459606	0.652733	8.969	8.736	0.36472	0.638847	-0.08732	-0.051515	0.0428768	-0.835067	0.755	0.854	0.0600453	-1.64876	4.529	4.534	0.0051891	-0.963558	2.294	2.2825	0.0170499	0.674491	4.0285	4.03125	0.0140847	-0.195247	3.55525	3.53275
GSE8945	a	GSM226367.CEL	HuEx-1_0-st-v2	6.329	6.3755	0.173464	-0.268067	1.109	1.089	0.0830256	0.24089	5.931	5.954	0.103041	-0.223213	0.715	0.7455	0.088956	-0.342866	5.555	5.555	0.0459606	0	8.665	8.736	0.36472	-0.19467	0.02642	-0.051515	0.0428768	1.81765	0.887	0.854	0.0600453	0.549585	4.536	4.534	0.0051891	0.385423	2.273	2.2825	0.0170499	-0.557188	4.044	4.03125	0.0140847	0.905238	3.515	3.53275
GSE8945	a	GSM226368.CEL	HuEx-1_0-st-v2	6.54	6.3755	0.173464	0.948322	1.07	1.089	0.0830256	-0.228845	6.15	5.954	0.103041	1.90216	0.675	0.7455	0.088956	-0.792527	5.781	5.555	0.0459606	4.91726	8.807	8.736	0.36472	0.19467	-0.001815	-0.051515	0.0428768	1.15914	0.994	0.854	0.0600453	2.33157	4.527	4.534	0.0051891	-1.34898	2.299	2.2825	0.0170499	0.967748	4.044	4.03125	0.0140847	0.905238	3.556	3.53275
GSE8945	a	GSM226369.CEL	HuEx-1_0-st-v2	6.542	6.3755	0.173464	0.959852	1.097	1.089	0.0830256	0.0963558	6.15	5.954	0.103041	1.90216	0.793	0.7455	0.088956	0.533972	5.728	5.555	0.0459606	3.76409	8.873	8.736	0.36472	0.375631	-0.07435	-0.051515	0.0428768	-0.532572	0.643	0.854	0.0600453	-3.51401	4.532	4.534	0.0051891	-0.385423	2.316	2.2825	0.0170499	1.96482	4.029	4.03125	0.0140847	-0.159748	3.6115	3.53275
GSE8945	a	GSM226370.CEL	HuEx-1_0-st-v2	6.475	6.3755	0.173464	0.573605	1.208	1.089	0.0830256	1.43329	6.022	5.954	0.103041	0.659933	0.986	0.7455	0.088956	2.70358	5.524	5.555	0.0459606	-0.674491	9.036	8.736	0.36472	0.82255	-0.05056	-0.051515	0.0428768	0.0222731	0.862	0.854	0.0600453	0.133233	4.535	4.534	0.0051891	0.192712	2.324	2.2825	0.0170499	2.43403	4.04	4.03125	0.0140847	0.621241	3.632	3.53275
GSE8945	a	GSM226371.CEL	HuEx-1_0-st-v2	6.205	6.3755	0.173464	-0.982912	0.9561	1.089	0.0830256	-1.60071	5.883	5.954	0.103041	-0.689048	0.567	0.7455	0.088956	-2.00661	5.555	5.555	0.0459606	0	8.082	8.736	0.36472	-1.79316	-0.05887	-0.051515	0.0428768	-0.171538	0.848	0.854	0.0600453	-0.0999246	4.539	4.534	0.0051891	0.963558	2.241	2.2825	0.0170499	-2.43403	4.017	4.03125	0.0140847	-1.01174	3.39825	3.53275
GSE8945	a	GSM226372.CEL	HuEx-1_0-st-v2	6.255	6.3755	0.173464	-0.694668	0.9863	1.089	0.0830256	-1.23697	5.907	5.954	0.103041	-0.45613	0.612	0.7455	0.088956	-1.50074	5.555	5.555	0.0459606	0	8.238	8.736	0.36472	-1.36543	0.08296	-0.051515	0.0428768	3.13631	0.798	0.854	0.0600453	-0.932629	4.537	4.534	0.0051891	0.578135	2.277	2.2825	0.0170499	-0.322583	4.021	4.03125	0.0140847	-0.72774	3.49025	3.53275
GSE8945	a	GSM226373.CEL	HuEx-1_0-st-v2	6.253	6.3755	0.173464	-0.706198	1.081	1.089	0.0830256	-0.0963558	5.858	5.954	0.103041	-0.931671	0.703	0.7455	0.088956	-0.477764	5.492	5.555	0.0459606	-1.37074	8.5	8.736	0.36472	-0.647072	-0.04421	-0.051515	0.0428768	0.170372	0.87	0.854	0.0600453	0.266465	4.538	4.534	0.0051891	0.770847	2.273	2.2825	0.0170499	-0.557188	4.049	4.03125	0.0140847	1.26023	3.522	3.53275
GSE8945	a	GSM226374.CEL	HuEx-1_0-st-v2	6.422	6.3755	0.173464	0.268067	1.186	1.089	0.0830256	1.16831	5.977	5.954	0.103041	0.223213	0.8	0.7455	0.088956	0.612662	5.585	5.555	0.0459606	0.652733	8.992	8.736	0.36472	0.701909	0.2211	-0.051515	0.0428768	6.3581	0.462	0.854	0.0600453	-6.5284	4.525	4.534	0.0051891	-1.7344	2.311	2.2825	0.0170499	1.67156	4.023	4.03125	0.0140847	-0.585742	3.613	3.53275
GSE9372	a	GSM238517.cel	HuEx-1_0-st-v2	6.623	6.5865	0.16531	0.220797	1.651	1.577	0.0585627	1.2636	6.129	6.0975	0.178653	0.176319	1.948	1.8625	0.140847	0.607042	5	5	0.0652344	0	10.02	9.8305	0.312087	0.607202	0.05975	0.0326	0.120016	0.226219	0.772	0.7895	0.163086	-0.107305	5.992	5.9995	0.0066717	-1.12415	2.369	2.351	0.0163086	1.10371	6.024	6.018	0.0140847	0.425994	3.409	3.32713
GSE9372	a	GSM238526.cel	HuEx-1_0-st-v2	6.579	6.5865	0.16531	-0.0453693	1.582	1.577	0.0585627	0.0853786	6.066	6.0975	0.178653	-0.176319	1.793	1.8625	0.140847	-0.493443	5.044	5	0.0652344	0.674491	9.88	9.8305	0.312087	0.158609	0.08987	0.0326	0.120016	0.477185	0.781	0.7895	0.163086	-0.0521197	6.001	5.9995	0.0066717	0.22483	2.355	2.351	0.0163086	0.245269	6.022	6.018	0.0140847	0.283996	3.37425	3.32713
GSE9372	a	GSM238535.cel	HuEx-1_0-st-v2	6.241	6.5865	0.16531	-2.09001	1.569	1.577	0.0585627	-0.136606	5.7	6.0975	0.178653	-2.22498	1.665	1.8625	0.140847	-1.40223	4.858	5	0.0652344	-2.17677	9.557	9.8305	0.312087	-0.876357	-0.01621	0.0326	0.120016	-0.406694	0.966	0.7895	0.163086	1.08225	6.044	5.9995	0.0066717	6.66996	2.314	2.351	0.0163086	-2.26874	6.0475	6.018	0.0140847	2.09447	3.33625	3.32713
GSE9372	a	GSM238544.cel	HuEx-1_0-st-v2	6.307	6.5865	0.16531	-1.69076	1.434	1.577	0.0585627	-2.44183	5.858	6.0975	0.178653	-1.34059	1.585	1.8625	0.140847	-1.97022	4.954	5	0.0652344	-0.705149	9.185	9.8305	0.312087	-2.06833	0.06001	0.0326	0.120016	0.228385	0.801	0.7895	0.163086	0.0705149	6.005	5.9995	0.0066717	0.824378	2.326	2.351	0.0163086	-1.53293	5.996	6.018	0.0140847	-1.56198	3.306	3.32713
GSE9372	a	GSM238553.cel	HuEx-1_0-st-v2	6.601	6.5865	0.16531	0.087714	1.669	1.577	0.0585627	1.57097	6.066	6.0975	0.178653	-0.176319	1.918	1.8625	0.140847	0.394045	5	5	0.0652344	0	10.12	9.8305	0.312087	0.927625	0.1286	0.0326	0.120016	0.79989	0.459	0.7895	0.163086	-2.02654	5.992	5.9995	0.0066717	-1.12415	2.37	2.351	0.0163086	1.16503	6.016	6.018	0.0140847	-0.141998	3.4045	3.32713
GSE9372	a	GSM238561.cel	HuEx-1_0-st-v2	6.416	6.5865	0.16531	-1.0314	1.572	1.577	0.0585627	-0.0853786	5.977	6.0975	0.178653	-0.674491	1.77	1.8625	0.140847	-0.656741	4.807	5	0.0652344	-2.95856	9.629	9.8305	0.312087	-0.645653	-0.0352	0.0326	0.120016	-0.564922	0.909	0.7895	0.163086	0.732742	6.001	5.9995	0.0066717	0.22483	2.332	2.351	0.0163086	-1.16503	6.039	6.018	0.0140847	1.49098	3.288	3.32713
GSE9372	a	GSM238571.cel	HuEx-1_0-st-v2	6.561	6.5865	0.16531	-0.154256	1.539	1.577	0.0585627	-0.648877	6.129	6.0975	0.178653	0.176319	1.875	1.8625	0.140847	0.0887488	4.954	5	0.0652344	-0.705149	9.642	9.8305	0.312087	-0.603998	-0.0399	0.0326	0.120016	-0.604084	0.877	0.7895	0.163086	0.536527	6.003	5.9995	0.0066717	0.524604	2.351	2.351	0.0163086	0	6.0225	6.018	0.0140847	0.319496	3.342	3.32713
GSE9372	a	GSM238580.cel	HuEx-1_0-st-v2	6.658	6.5865	0.16531	0.432521	1.681	1.577	0.0585627	1.77587	6.15	6.0975	0.178653	0.293865	1.983	1.8625	0.140847	0.855538	5	5	0.0652344	0	10.17	9.8305	0.312087	1.08784	0.03777	0.0326	0.120016	0.0430774	0.89	0.7895	0.163086	0.616239	5.987	5.9995	0.0066717	-1.87359	2.386	2.351	0.0163086	2.14611	6.005	6.018	0.0140847	-0.922987	3.4265	3.32713
GSE9372	a	GSM238589.cel	HuEx-1_0-st-v2	6.736	6.5865	0.16531	0.904362	1.588	1.577	0.0585627	0.187833	6.322	6.0975	0.178653	1.25662	1.952	1.8625	0.140847	0.635441	5.044	5	0.0652344	0.674491	9.928	9.8305	0.312087	0.312413	-0.09108	0.0326	0.120016	-1.03053	0.791	0.7895	0.163086	0.0091976	5.999	5.9995	0.0066717	-0.0749434	2.356	2.351	0.0163086	0.306587	6.014	6.018	0.0140847	-0.283996	3.328	3.32713
GSE9372	a	GSM238598.cel	HuEx-1_0-st-v2	6.491	6.5865	0.16531	-0.577703	1.482	1.577	0.0585627	-1.62219	6.044	6.0975	0.178653	-0.299463	1.717	1.8625	0.140847	-1.03304	5.044	5	0.0652344	0.674491	9.453	9.8305	0.312087	-1.2096	0.2282	0.0326	0.120016	1.62978	0.542	0.7895	0.163086	-1.5176	6.003	5.9995	0.0066717	0.524604	2.343	2.351	0.0163086	-0.490539	6.0085	6.018	0.0140847	-0.674491	3.322	3.32713
GSE9372	a	GSM238607.cel	HuEx-1_0-st-v2	6.907	6.5865	0.16531	1.93878	1.702	1.577	0.0585627	2.13446	6.476	6.0975	0.178653	2.11863	2.113	1.8625	0.140847	1.77853	5.044	5	0.0652344	0.674491	10.33	9.8305	0.312087	1.60051	0.1631	0.0326	0.120016	1.08735	0.415	0.7895	0.163086	-2.29633	5.993	5.9995	0.0066717	-0.974264	2.375	2.351	0.0163086	1.47162	6.028	6.018	0.0140847	0.70999	3.38	3.32713
GSE9372	a	GSM238616.cel	HuEx-1_0-st-v2	6.664	6.5865	0.16531	0.468816	1.549	1.577	0.0585627	-0.47812	6.248	6.0975	0.178653	0.842414	1.866	1.8625	0.140847	0.0248497	5.044	5	0.0652344	0.674491	9.781	9.8305	0.312087	-0.158609	0.162	0.0326	0.120016	1.07819	0.668	0.7895	0.163086	-0.745006	6	5.9995	0.0066717	0.0749434	2.351	2.351	0.0163086	0	6.008	6.018	0.0140847	-0.70999	3.317	3.32713
GSE9372	a	GSM238620.cel	HuEx-1_0-st-v2	6.665	6.5865	0.16531	0.474866	1.612	1.577	0.0585627	0.59765	6.229	6.0975	0.178653	0.736063	1.942	1.8625	0.140847	0.564442	5	5	0.0652344	0	9.963	9.8305	0.312087	0.424561	-0.07212	0.0326	0.120016	-0.872547	0.817	0.7895	0.163086	0.168623	5.994	5.9995	0.0066717	-0.824378	2.365	2.351	0.0163086	0.858443	6.021	6.018	0.0140847	0.212997	3.313	3.32713
GSE9372	a	GSM238629.cel	HuEx-1_0-st-v2	6.714	6.5865	0.16531	0.771279	1.65	1.577	0.0585627	1.24653	6.209	6.0975	0.178653	0.624114	1.9	1.8625	0.140847	0.266246	5.087	5	0.0652344	1.33365	10.19	9.8305	0.312087	1.15192	-0.08162	0.0326	0.120016	-0.951703	0.788	0.7895	0.163086	-0.0091976	5.991	5.9995	0.0066717	-1.27404	2.346	2.351	0.0163086	-0.306587	6.02	6.018	0.0140847	0.141998	3.34225	3.32713
GSE9372	a	GSM238635.cel	HuEx-1_0-st-v2	6.49	6.5865	0.16531	-0.583752	1.586	1.577	0.0585627	0.153681	5.954	6.0975	0.178653	-0.803232	1.708	1.8625	0.140847	-1.09693	5.044	5	0.0652344	0.674491	9.88	9.8305	0.312087	0.158609	0.122	0.0326	0.120016	0.744898	0.71	0.7895	0.163086	-0.487473	5.993	5.9995	0.0066717	-0.974264	2.359	2.351	0.0163086	0.490539	5.9985	6.018	0.0140847	-1.38448	3.41825	3.32713
GSE9372	a	GSM238644.cel	HuEx-1_0-st-v2	6.594	6.5865	0.16531	0.0453693	1.536	1.577	0.0585627	-0.700104	6.17	6.0975	0.178653	0.405814	1.859	1.8625	0.140847	-0.0248497	5	5	0.0652344	0	9.707	9.8305	0.312087	-0.395723	-0.1338	0.0326	0.120016	-1.38648	0.667	0.7895	0.163086	-0.751137	5.999	5.9995	0.0066717	-0.0749434	2.354	2.351	0.0163086	0.183952	6.0275	6.018	0.0140847	0.674491	3.315	3.32713
GSE9372	a	GSM238653.cel	HuEx-1_0-st-v2	6.141	6.5865	0.16531	-2.69494	1.359	1.577	0.0585627	-3.72251	5.728	6.0975	0.178653	-2.06825	1.488	1.8625	0.140847	-2.65891	4.858	5	0.0652344	-2.17677	8.811	9.8305	0.312087	-3.26671	0.02743	0.0326	0.120016	-0.0430774	0.935	0.7895	0.163086	0.892167	6.017	5.9995	0.0066717	2.62302	2.31	2.351	0.0163086	-2.51401	6.005	6.018	0.0140847	-0.922987	3.2685	3.32713
GSE9372	a	GSM238662.cel	HuEx-1_0-st-v2	6.44	6.5865	0.16531	-0.886214	1.515	1.577	0.0585627	-1.05869	5.977	6.0975	0.178653	-0.674491	1.755	1.8625	0.140847	-0.76324	4.954	5	0.0652344	-0.705149	9.557	9.8305	0.312087	-0.876357	0.09972	0.0326	0.120016	0.559257	0.836	0.7895	0.163086	0.285126	6.002	5.9995	0.0066717	0.374717	2.343	2.351	0.0163086	-0.490539	6.015	6.018	0.0140847	-0.212997	3.32625	3.32713
GSE9372	a	GSM238671.cel	HuEx-1_0-st-v2	6.715	6.5865	0.16531	0.777328	1.598	1.577	0.0585627	0.35859	6.285	6.0975	0.178653	1.04952	1.967	1.8625	0.140847	0.74194	5	5	0.0652344	0	9.95	9.8305	0.312087	0.382906	-0.0193	0.0326	0.120016	-0.432441	0.961	0.7895	0.163086	1.05159	5.997	5.9995	0.0066717	-0.374717	2.336	2.351	0.0163086	-0.91976	6.0275	6.018	0.0140847	0.674491	3.2395	3.32713
GSE9372	a	GSM238680.cel	HuEx-1_0-st-v2	6.46	6.5865	0.16531	-0.765229	1.541	1.577	0.0585627	-0.614726	6	6.0975	0.178653	-0.54575	1.765	1.8625	0.140847	-0.692241	4.954	5	0.0652344	-0.705149	9.611	9.8305	0.312087	-0.703329	-0.1081	0.0326	0.120016	-1.17234	0.653	0.7895	0.163086	-0.836982	6.003	5.9995	0.0066717	0.524604	2.346	2.351	0.0163086	-0.306587	6.015	6.018	0.0140847	-0.212997	3.319	3.32713
GSE9372	b	GSM238518.cel	HuEx-1_0-st-v2	6.296	6.602	0.131951	-2.31904	1.514	1.583	0.0830256	-0.831069	5.807	6.17	0.15419	-2.35423	1.698	1.88	0.14233	-1.27872	4.858	5	0.0681996	-2.08212	9.412	9.881	0.33062	-1.41855	0.2538	-0.01439	0.134813	1.98935	0.596	0.765	0.177912	-0.949908	6.145	6.135	0.007413	1.34898	2.31	2.325	0.0207564	-0.722669	6.1665	6.1715	0.0051891	-0.963558	3.29425	3.271
GSE9372	b	GSM238527.cel	HuEx-1_0-st-v2	6.777	6.602	0.131951	1.32625	1.604	1.583	0.0830256	0.252934	6.375	6.17	0.15419	1.32953	1.992	1.88	0.14233	0.786906	5.044	5	0.0681996	0.645165	10.01	9.881	0.33062	0.390176	-0.1169	-0.01439	0.134813	-0.760388	0.765	0.765	0.177912	0	6.132	6.135	0.007413	-0.404694	2.335	2.325	0.0207564	0.481779	6.169	6.1715	0.0051891	-0.481779	3.2635	3.271
GSE9372	b	GSM238536.cel	HuEx-1_0-st-v2	6.703	6.602	0.131951	0.765433	1.641	1.583	0.0830256	0.69858	6.304	6.17	0.15419	0.869055	2.057	1.88	0.14233	1.24359	4.907	5	0.0681996	-1.36364	9.99	9.881	0.33062	0.329684	0.03313	-0.01439	0.134813	0.352489	0.936	0.765	0.177912	0.961149	6.14	6.135	0.007413	0.674491	2.325	2.325	0.0207564	0	6.178	6.1715	0.0051891	1.25263	3.239	3.271
GSE9372	b	GSM238545.cel	HuEx-1_0-st-v2	6.513	6.602	0.131951	-0.674491	1.627	1.583	0.0830256	0.529957	6.022	6.17	0.15419	-0.959852	1.915	1.88	0.14233	0.245908	4.907	5	0.0681996	-1.36364	9.899	9.881	0.33062	0.0544432	0.1367	-0.01439	0.134813	1.12074	0.645	0.765	0.177912	-0.674491	6.128	6.135	0.007413	-0.944287	2.345	2.325	0.0207564	0.963558	6.168	6.1715	0.0051891	-0.674491	3.347	3.271
GSE9372	b	GSM238554.cel	HuEx-1_0-st-v2	6.518	6.602	0.131951	-0.636598	1.537	1.583	0.0830256	-0.554046	6.044	6.17	0.15419	-0.817171	1.748	1.88	0.14233	-0.927425	5	5	0.0681996	0	9.713	9.881	0.33062	-0.508137	-0.2156	-0.01439	0.134813	-1.49251	0.519	0.765	0.177912	-1.38271	6.139	6.135	0.007413	0.539593	2.314	2.325	0.0207564	-0.529957	6.161	6.1715	0.0051891	-2.02347	3.271	3.271
GSE9372	b	GSM238563.cel	HuEx-1_0-st-v2	6.61	6.602	0.131951	0.0606284	1.635	1.583	0.0830256	0.626313	6.109	6.17	0.15419	-0.395615	1.912	1.88	0.14233	0.22483	5	5	0.0681996	0	10.02	9.881	0.33062	0.420422	-0.01439	-0.01439	0.134813	0	0.966	0.765	0.177912	1.12977	6.127	6.135	0.007413	-1.07919	2.345	2.325	0.0207564	0.963558	6.167	6.1715	0.0051891	-0.867202	3.36725	3.271
GSE9372	b	GSM238572.cel	HuEx-1_0-st-v2	6.895	6.602	0.131951	2.22051	1.677	1.583	0.0830256	1.13218	6.426	6.17	0.15419	1.66028	2.05	1.88	0.14233	1.19441	5.129	5	0.0681996	1.89151	10.38	9.881	0.33062	1.50929	-0.03666	-0.01439	0.134813	-0.165192	0.903	0.765	0.177912	0.775664	6.13	6.135	0.007413	-0.674491	2.348	2.325	0.0207564	1.10809	6.1795	6.1715	0.0051891	1.54169	3.32	3.271
GSE9372	b	GSM238581.cel	HuEx-1_0-st-v2	6.726	6.602	0.131951	0.93974	1.645	1.583	0.0830256	0.746758	6.229	6.17	0.15419	0.382644	1.894	1.88	0.14233	0.0983632	5.087	5	0.0681996	1.27567	10.2	9.881	0.33062	0.964854	-0.1241	-0.01439	0.134813	-0.813795	0.664	0.765	0.177912	-0.567696	6.13	6.135	0.007413	-0.674491	2.317	2.325	0.0207564	-0.385423	6.164	6.1715	0.0051891	-1.44534	3.268	3.271
GSE9372	b	GSM238590.cel	HuEx-1_0-st-v2	6.52	6.602	0.131951	-0.621441	1.535	1.583	0.0830256	-0.578135	6.066	6.17	0.15419	-0.674491	1.788	1.88	0.14233	-0.646387	4.954	5	0.0681996	-0.674491	9.658	9.881	0.33062	-0.674491	0.01789	-0.01439	0.134813	0.239443	0.964	0.765	0.177912	1.11853	6.137	6.135	0.007413	0.269796	2.318	2.325	0.0207564	-0.337245	6.172	6.1715	0.0051891	0.0963558	3.25225	3.271
GSE9372	b	GSM238599.cel	HuEx-1_0-st-v2	6.743	6.602	0.131951	1.06858	1.724	1.583	0.0830256	1.69827	6.229	6.17	0.15419	0.382644	2.074	1.88	0.14233	1.36303	5	5	0.0681996	0	10.37	9.881	0.33062	1.47904	0.1598	-0.01439	0.134813	1.29209	0.64	0.765	0.177912	-0.702595	6.123	6.135	0.007413	-1.61878	2.365	2.325	0.0207564	1.92712	6.155	6.1715	0.0051891	-3.17974	3.37825	3.271
GSE9372	b	GSM238608.cel	HuEx-1_0-st-v2	6.532	6.602	0.131951	-0.530498	1.527	1.583	0.0830256	-0.674491	6.129	6.17	0.15419	-0.265905	1.88	1.88	0.14233	0	4.907	5	0.0681996	-1.36364	9.572	9.881	0.33062	-0.934608	0.07654	-0.01439	0.134813	0.674491	0.862	0.765	0.177912	0.545213	6.139	6.135	0.007413	0.539593	2.318	2.325	0.0207564	-0.337245	6.1735	6.1715	0.0051891	0.385423	3.24425	3.271
GSE9372	b	GSM238617.cel	HuEx-1_0-st-v2	6.743	6.602	0.131951	1.06858	1.653	1.583	0.0830256	0.843113	6.285	6.17	0.15419	0.745831	2.016	1.88	0.14233	0.955529	5	5	0.0681996	0	10.12	9.881	0.33062	0.722885	0.04113	-0.01439	0.134813	0.41183	0.848	0.765	0.177912	0.466523	6.129	6.135	0.007413	-0.809389	2.339	2.325	0.0207564	0.674491	6.173	6.1715	0.0051891	0.289067	3.328	3.271
GSE9372	b	GSM238621.cel	HuEx-1_0-st-v2	6.579	6.602	0.131951	-0.174307	1.601	1.583	0.0830256	0.216801	6.109	6.17	0.15419	-0.395615	1.865	1.88	0.14233	-0.105389	4.954	5	0.0681996	-0.674491	9.896	9.881	0.33062	0.0453693	0.01099	-0.01439	0.134813	0.188261	0.957	0.765	0.177912	1.07919	6.126	6.135	0.007413	-1.21408	2.347	2.325	0.0207564	1.05991	6.173	6.1715	0.0051891	0.289067	3.321	3.271
GSE9372	b	GSM238636.cel	HuEx-1_0-st-v2	6.646	6.602	0.131951	0.333456	1.56	1.583	0.0830256	-0.277023	6.229	6.17	0.15419	0.382644	1.839	1.88	0.14233	-0.288064	5.044	5	0.0681996	0.645165	9.794	9.881	0.33062	-0.263142	-0.1116	-0.01439	0.134813	-0.721074	0.702	0.765	0.177912	-0.354108	6.131	6.135	0.007413	-0.539593	2.341	2.325	0.0207564	0.770847	6.1835	6.1715	0.0051891	2.31254	3.29725	3.271
GSE9372	b	GSM238645.cel	HuEx-1_0-st-v2	6.583	6.602	0.131951	-0.143992	1.525	1.583	0.0830256	-0.69858	6.17	6.17	0.15419	0	1.85	1.88	0.14233	-0.210778	4.954	5	0.0681996	-0.674491	9.66	9.881	0.33062	-0.668442	0.1452	-0.01439	0.134813	1.18379	0.295	0.765	0.177912	-2.64176	6.135	6.135	0.007413	0	2.338	2.325	0.0207564	0.626313	6.173	6.1715	0.0051891	0.289067	3.27625	3.271
GSE9372	b	GSM238654.cel	HuEx-1_0-st-v2	6.671	6.602	0.131951	0.52292	1.583	1.583	0.0830256	0	6.248	6.17	0.15419	0.505868	1.892	1.88	0.14233	0.0843113	5	5	0.0681996	0	9.881	9.881	0.33062	0	-0.06686	-0.01439	0.134813	-0.389206	0.802	0.765	0.177912	0.207968	6.139	6.135	0.007413	0.539593	2.32	2.325	0.0207564	-0.24089	6.166	6.1715	0.0051891	-1.05991	3.19725	3.271
GSE9372	b	GSM238663.cel	HuEx-1_0-st-v2	6.435	6.602	0.131951	-1.26562	1.394	1.583	0.0830256	-2.27641	6.066	6.17	0.15419	-0.674491	1.663	1.88	0.14233	-1.52463	4.954	5	0.0681996	-0.674491	9.192	9.881	0.33062	-2.08396	-0.06153	-0.01439	0.134813	-0.34967	0.715	0.765	0.177912	-0.281038	6.148	6.135	0.007413	1.75368	2.304	2.325	0.0207564	-1.01174	6.1715	6.1715	0.0051891	0	3.194	3.271
GSE9372	b	GSM238672.cel	HuEx-1_0-st-v2	6.602	6.602	0.131951	0	1.49	1.583	0.0830256	-1.12014	6.209	6.17	0.15419	0.252934	1.784	1.88	0.14233	-0.674491	5	5	0.0681996	0	9.551	9.881	0.33062	-0.998125	-0.1702	-0.01439	0.134813	-1.15575	0.67	0.765	0.177912	-0.533972	6.143	6.135	0.007413	1.07919	2.318	2.325	0.0207564	-0.337245	6.175	6.1715	0.0051891	0.674491	3.201	3.271
GSE9372	b	GSM238681.cel	HuEx-1_0-st-v2	6.513	6.602	0.131951	-0.674491	1.532	1.583	0.0830256	-0.614268	6.044	6.17	0.15419	-0.817171	1.727	1.88	0.14233	-1.07497	5.044	5	0.0681996	0.645165	9.647	9.881	0.33062	-0.707762	-0.0831	-0.01439	0.134813	-0.50967	0.784	0.765	0.177912	0.106794	6.143	6.135	0.007413	1.07919	2.31	2.325	0.0207564	-0.722669	6.1705	6.1715	0.0051891	-0.192712	3.2525	3.271
GSE9372	c	GSM238519.cel	HuEx-1_0-st-v2	6.749	6.581	0.18829	0.89224	1.678	1.545	0.0622692	2.13589	6.304	6.109	0.229803	0.848553	2.088	1.789	0.140847	2.12287	4.954	5	0.0681996	-0.674491	10.17	9.743	0.234103	1.82399	0.1113	0.01246	0.0652789	1.51412	0.67	0.858	0.180877	-1.03938	6.053	6.059	0.007413	-0.809389	2.329	2.323	0.0192738	0.311303	6.0755	6.087	0.0103782	-1.10809	3.299	3.29
GSE9372	c	GSM238528.cel	HuEx-1_0-st-v2	6.652	6.581	0.18829	0.377078	1.545	1.545	0.0622692	0	6.229	6.109	0.229803	0.522186	1.83	1.789	0.140847	0.291096	5.044	5	0.0681996	0.645165	9.811	9.743	0.234103	0.290471	-0.00661	0.01246	0.0652789	-0.292131	0.982	0.858	0.180877	0.685548	6.054	6.059	0.007413	-0.674491	2.339	2.323	0.0192738	0.830142	6.0735	6.087	0.0103782	-1.3008	3.2995	3.29
GSE9372	c	GSM238537.cel	HuEx-1_0-st-v2	6.79	6.581	0.18829	1.10999	1.587	1.545	0.0622692	0.674491	6.375	6.109	0.229803	1.15751	1.954	1.789	0.140847	1.17148	5.087	5	0.0681996	1.27567	9.989	9.743	0.234103	1.05082	-0.01411	0.01246	0.0652789	-0.407023	0.961	0.858	0.180877	0.569447	6.054	6.059	0.007413	-0.674491	2.331	2.323	0.0192738	0.415071	6.0765	6.087	0.0103782	-1.01174	3.29	3.29
GSE9372	c	GSM238546.cel	HuEx-1_0-st-v2	6.503	6.581	0.18829	-0.414254	1.451	1.545	0.0622692	-1.50957	6.109	6.109	0.229803	0	1.703	1.789	0.140847	-0.610592	5	5	0.0681996	0	9.407	9.743	0.234103	-1.43527	0.1258	0.01246	0.0652789	1.73624	0.691	0.858	0.180877	-0.923278	6.063	6.059	0.007413	0.539593	2.309	2.323	0.0192738	-0.726375	6.094	6.087	0.0103782	0.674491	3.2335	3.29
GSE9372	c	GSM238555.cel	HuEx-1_0-st-v2	6.454	6.581	0.18829	-0.674491	1.557	1.545	0.0622692	0.192712	5.954	6.109	0.229803	-0.674491	1.722	1.789	0.140847	-0.475693	5	5	0.0681996	0	9.74	9.743	0.234103	-0.0128149	-0.1263	0.01246	0.0652789	-2.12565	0.736	0.858	0.180877	-0.674491	6.052	6.059	0.007413	-0.944287	2.333	2.323	0.0192738	0.518839	6.068	6.087	0.0103782	-1.83076	3.36225	3.29
GSE9372	c	GSM238564.cel	HuEx-1_0-st-v2	6.401	6.581	0.18829	-0.955971	1.53	1.545	0.0622692	-0.24089	5.907	6.109	0.229803	-0.879014	1.715	1.789	0.140847	-0.525393	4.954	5	0.0681996	-0.674491	9.581	9.743	0.234103	-0.692004	0.0552	0.01246	0.0652789	0.654729	0.838	0.858	0.180877	-0.110572	6.055	6.059	0.007413	-0.539593	2.323	2.323	0.0192738	0	6.086	6.087	0.0103782	-0.0963558	3.32325	3.29
GSE9372	c	GSM238573.cel	HuEx-1_0-st-v2	6.398	6.581	0.18829	-0.971904	1.533	1.545	0.0622692	-0.192712	5.931	6.109	0.229803	-0.774576	1.704	1.789	0.140847	-0.603492	4.907	5	0.0681996	-1.36364	9.5851	9.743	0.234103	-0.674491	0.1091	0.01246	0.0652789	1.48042	0.672	0.858	0.180877	-1.02832	6.057	6.059	0.007413	-0.269796	2.324	2.323	0.0192738	0.0518839	6.081	6.087	0.0103782	-0.578135	3.31125	3.29
GSE9372	c	GSM238582.cel	HuEx-1_0-st-v2	6.794	6.581	0.18829	1.13123	1.62	1.545	0.0622692	1.20445	6.358	6.109	0.229803	1.08354	1.939	1.789	0.140847	1.06499	5.087	5	0.0681996	1.27567	10.12	9.743	0.234103	1.61041	-0.1077	0.01246	0.0652789	-1.84072	0.645	0.858	0.180877	-1.17759	6.054	6.059	0.007413	-0.674491	2.336	2.323	0.0192738	0.674491	6.09	6.087	0.0103782	0.289067	3.294	3.29
GSE9372	c	GSM238591.cel	HuEx-1_0-st-v2	6.426	6.581	0.18829	-0.823197	1.485	1.545	0.0622692	-0.963558	6	6.109	0.229803	-0.474319	1.675	1.789	0.140847	-0.809389	4.954	5	0.0681996	-0.674491	9.457	9.743	0.234103	-1.22169	-0.08191	0.01246	0.0652789	-1.44564	0.858	0.858	0.180877	0	6.067	6.059	0.007413	1.07919	2.307	2.323	0.0192738	-0.830142	6.092	6.087	0.0103782	0.481779	3.26125	3.29
GSE9372	c	GSM238600.cel	HuEx-1_0-st-v2	6.55	6.581	0.18829	-0.164639	1.531	1.545	0.0622692	-0.22483	6.087	6.109	0.229803	-0.0957342	1.691	1.789	0.140847	-0.69579	5.044	5	0.0681996	0.645165	9.743	9.743	0.234103	0	-0.03157	0.01246	0.0652789	-0.674491	0.918	0.858	0.180877	0.331717	6.059	6.059	0.007413	0	2.319	2.323	0.0192738	-0.207536	6.089	6.087	0.0103782	0.192712	3.2815	3.29
GSE9372	c	GSM238609.cel	HuEx-1_0-st-v2	6.779	6.581	0.18829	1.05157	1.54	1.545	0.0622692	-0.0802965	6.426	6.109	0.229803	1.37944	1.901	1.789	0.140847	0.795189	5.087	5	0.0681996	1.27567	9.815	9.743	0.234103	0.307558	0.04351	0.01246	0.0652789	0.475652	0.917	0.858	0.180877	0.326188	6.062	6.059	0.007413	0.404694	2.309	2.323	0.0192738	-0.726375	6.106	6.087	0.0103782	1.83076	3.17225	3.29
GSE9372	c	GSM238618.cel	HuEx-1_0-st-v2	6.624	6.581	0.18829	0.228371	1.47	1.545	0.0622692	-1.20445	6.248	6.109	0.229803	0.604866	1.789	1.789	0.140847	0	5.044	5	0.0681996	0.645165	9.51	9.743	0.234103	-0.99529	0.03406	0.01246	0.0652789	0.330888	0.931	0.858	0.180877	0.403589	6.064	6.059	0.007413	0.674491	2.305	2.323	0.0192738	-0.93391	6.087	6.087	0.0103782	0	3.207	3.29
GSE9372	c	GSM238622.cel	HuEx-1_0-st-v2	6.407	6.581	0.18829	-0.924105	1.578	1.545	0.0622692	0.529957	5.907	6.109	0.229803	-0.879014	1.785	1.789	0.140847	-0.0283996	4.907	5	0.0681996	-1.36364	9.692	9.743	0.234103	-0.217853	0.167	0.01246	0.0652789	2.36738	0.49	0.858	0.180877	-2.03453	6.06	6.059	0.007413	0.134898	2.308	2.323	0.0192738	-0.778259	6.0715	6.087	0.0103782	-1.49352	3.275	3.29
GSE9372	c	GSM238637.cel	HuEx-1_0-st-v2	6.691	6.581	0.18829	0.584205	1.689	1.545	0.0622692	2.31254	6.229	6.109	0.229803	0.522186	2.076	1.789	0.140847	2.03767	4.954	5	0.0681996	-0.674491	10.14	9.743	0.234103	1.69584	0.01246	0.01246	0.0652789	0	0.947	0.858	0.180877	0.492047	6.051	6.059	0.007413	-1.07919	2.336	2.323	0.0192738	0.674491	6.094	6.087	0.0103782	0.674491	3.358	3.29
GSE9372	c	GSM238646.cel	HuEx-1_0-st-v2	6.707	6.581	0.18829	0.66918	1.591	1.545	0.0622692	0.738728	6.285	6.109	0.229803	0.765873	1.959	1.789	0.140847	1.20698	5.044	5	0.0681996	0.645165	9.896	9.743	0.234103	0.65356	0.2202	0.01246	0.0652789	3.18235	0.461	0.858	0.180877	-2.19486	6.059	6.059	0.007413	0	2.325	2.323	0.0192738	0.103768	6.088	6.087	0.0103782	0.0963558	3.29725	3.29
GSE9372	c	GSM238655.cel	HuEx-1_0-st-v2	6.677	6.581	0.18829	0.509851	1.547	1.545	0.0622692	0.0321186	6.248	6.109	0.229803	0.604866	1.842	1.789	0.140847	0.376295	5.087	5	0.0681996	1.27567	9.793	9.743	0.234103	0.213582	-0.001912	0.01246	0.0652789	-0.220163	0.993	0.858	0.180877	0.746363	6.062	6.059	0.007413	0.404694	2.309	2.323	0.0192738	-0.726375	6.072	6.087	0.0103782	-1.44534	3.258	3.29
GSE9372	c	GSM238664.cel	HuEx-1_0-st-v2	6.581	6.581	0.18829	0	1.61	1.545	0.0622692	1.04385	6.109	6.109	0.229803	0	1.884	1.789	0.140847	0.674491	5	5	0.0681996	0	9.875	9.743	0.234103	0.563855	-0.08096	0.01246	0.0652789	-1.43109	0.727	0.858	0.180877	-0.724248	6.056	6.059	0.007413	-0.404694	2.324	2.323	0.0192738	0.0518839	6.094	6.087	0.0103782	0.674491	3.317	3.29
GSE9372	c	GSM238673.cel	HuEx-1_0-st-v2	6.545	6.581	0.18829	-0.191194	1.524	1.545	0.0622692	-0.337245	6.109	6.109	0.229803	0	1.774	1.789	0.140847	-0.106499	5	5	0.0681996	0	9.626	9.743	0.234103	-0.499781	0.03943	0.01246	0.0652789	0.41315	0.927	0.858	0.180877	0.381474	6.064	6.059	0.007413	0.674491	2.306	2.323	0.0192738	-0.882026	6.087	6.087	0.0103782	0	3.2505	3.29
GSE9372	c	GSM238682.cel	HuEx-1_0-st-v2	6.249	6.581	0.18829	-1.76324	1.494	1.545	0.0622692	-0.819024	5.728	6.109	0.229803	-1.65794	1.546	1.789	0.140847	-1.72528	4.907	5	0.0681996	-1.36364	9.369	9.743	0.234103	-1.59759	-0.01642	0.01246	0.0652789	-0.44241	0.957	0.858	0.180877	0.547333	6.068	6.059	0.007413	1.21408	2.29	2.323	0.0192738	-1.71217	6.085	6.087	0.0103782	-0.192712	3.279	3.29
GSE9372	d	GSM238520.cel	HuEx-1_0-st-v2	6.643	6.619	0.137882	0.174062	1.569	1.597	0.0415128	-0.674491	6.229	6.15	0.173464	0.455425	1.907	1.907	0.137882	0	5	5	0	0	9.801	9.861	0.194221	-0.308927	0.07373	0.07373	0.0891784	0	0.82	0.752	0.173464	0.392012	6.139	6.137	0.0044478	0.449661	2.336	2.336	0.0118608	0	6.17	6.1775	0.0066717	-1.12415	3.27425	3.308
GSE9372	d	GSM238529.cel	HuEx-1_0-st-v2	6.38	6.619	0.137882	-1.73337	1.601	1.597	0.0415128	0.0963558	5.858	6.15	0.173464	-1.68334	1.813	1.907	0.137882	-0.681743	4.858	5	0	#NAME?	9.7231	9.861	0.194221	-0.710017	0.0794	0.07373	0.0891784	0.0635804	0.752	0.752	0.173464	0	6.131	6.137	0.0044478	-1.34898	2.334	2.336	0.0118608	-0.168623	6.1625	6.1775	0.0066717	-2.2483	3.3665	3.308
GSE9372	d	GSM238538.cel	HuEx-1_0-st-v2	6.729	6.619	0.137882	0.797785	1.581	1.597	0.0415128	-0.385423	6.34	6.15	0.173464	1.09533	1.96	1.907	0.137882	0.384387	5.044	5	0	0	9.861	9.861	0.194221	0	0.1092	0.07373	0.0891784	0.397742	0.641	0.752	0.173464	-0.639901	6.138	6.137	0.0044478	0.22483	2.34	2.336	0.0118608	0.337245	6.1815	6.1775	0.0066717	0.599547	3.308	3.308
GSE9372	d	GSM238547.cel	HuEx-1_0-st-v2	6.752	6.619	0.137882	0.964594	1.692	1.597	0.0415128	2.28845	6.285	6.15	0.173464	0.778259	2.016	1.907	0.137882	0.790532	5	5	0	0	10.22	9.861	0.194221	1.84841	0.1455	0.07373	0.0891784	0.804791	0.61	0.752	0.173464	-0.818613	6.13	6.137	0.0044478	-1.57381	2.365	2.336	0.0118608	2.44503	6.1755	6.1775	0.0066717	-0.299774	3.40625	3.308
GSE9372	d	GSM238556.cel	HuEx-1_0-st-v2	6.76	6.619	0.137882	1.02262	1.651	1.597	0.0415128	1.3008	6.322	6.15	0.173464	0.991559	2.032	1.907	0.137882	0.906574	5	5	0	0	10.11	9.861	0.194221	1.28205	0.1131	0.07373	0.0891784	0.441475	0.737	0.752	0.173464	-0.0864732	6.135	6.137	0.0044478	-0.449661	2.354	2.336	0.0118608	1.5176	6.1775	6.1775	0.0066717	0	3.314	3.308
GSE9372	d	GSM238565.cel	HuEx-1_0-st-v2	6.693	6.619	0.137882	0.536692	1.604	1.597	0.0415128	0.168623	6.267	6.15	0.173464	0.674491	2	1.907	0.137882	0.674491	5	5	0	0	9.89	9.861	0.194221	0.149315	0.1476	0.07373	0.0891784	0.82834	0.734	0.752	0.173464	-0.103768	6.137	6.137	0.0044478	0	2.336	2.336	0.0118608	0	6.1725	6.1775	0.0066717	-0.749434	3.25625	3.308
GSE9372	d	GSM238574.cel	HuEx-1_0-st-v2	6.598	6.619	0.137882	-0.152304	1.608	1.597	0.0415128	0.264979	6.15	6.15	0.173464	0	1.939	1.907	0.137882	0.232083	4.954	5	0	#NAME?	9.839	9.861	0.194221	-0.113273	0.1961	0.07373	0.0891784	1.37219	0.574	0.752	0.173464	-1.02615	6.144	6.137	0.0044478	1.57381	2.329	2.336	0.0118608	-0.590179	6.1835	6.1775	0.0066717	0.899321	3.30725	3.308
GSE9372	d	GSM238583.cel	HuEx-1_0-st-v2	6.553	6.619	0.137882	-0.478671	1.57	1.597	0.0415128	-0.650402	6.087	6.15	0.173464	-0.363187	1.846	1.907	0.137882	-0.442408	5	5	0	0	9.738	9.861	0.194221	-0.6333	0.04156	0.07373	0.0891784	-0.360738	0.849	0.752	0.173464	0.559193	6.142	6.137	0.0044478	1.12415	2.328	2.336	0.0118608	-0.674491	6.1795	6.1775	0.0066717	0.299774	3.291	3.308
GSE9372	d	GSM238592.cel	HuEx-1_0-st-v2	6.467	6.619	0.137882	-1.10239	1.581	1.597	0.0415128	-0.385423	5.977	6.15	0.173464	-0.997324	1.824	1.907	0.137882	-0.601965	4.954	5	0	#NAME?	9.73	9.861	0.194221	-0.674491	0.02025	0.07373	0.0891784	-0.599697	0.951	0.752	0.173464	1.14721	6.138	6.137	0.0044478	0.22483	2.339	2.336	0.0118608	0.252934	6.1605	6.1775	0.0066717	-2.54808	3.349	3.308
GSE9372	d	GSM238601.cel	HuEx-1_0-st-v2	6.556	6.619	0.137882	-0.456913	1.605	1.597	0.0415128	0.192712	6.066	6.15	0.173464	-0.48425	1.788	1.907	0.137882	-0.863058	5	5	0	0	9.922	9.861	0.194221	0.314076	-0.1186	0.07373	0.0891784	-2.15669	0.635	0.752	0.173464	-0.674491	6.138	6.137	0.0044478	0.22483	2.337	2.336	0.0118608	0.0843113	6.18	6.1775	0.0066717	0.374717	3.31625	3.308
GSE9372	d	GSM238610.cel	HuEx-1_0-st-v2	6.595	6.619	0.137882	-0.174062	1.597	1.597	0.0415128	0	6.129	6.15	0.173464	-0.121062	1.893	1.907	0.137882	-0.101536	5	5	0	0	9.863	9.861	0.194221	0.0102976	0.2038	0.07373	0.0891784	1.45854	0.446	0.752	0.173464	-1.76405	6.136	6.137	0.0044478	-0.22483	2.333	2.336	0.0118608	-0.252934	6.178	6.1775	0.0066717	0.0749434	3.28825	3.308
GSE9372	d	GSM238619.cel	HuEx-1_0-st-v2	6.526	6.619	0.137882	-0.674491	1.535	1.597	0.0415128	-1.49352	6.087	6.15	0.173464	-0.363187	1.817	1.907	0.137882	-0.652733	4.954	5	0	#NAME?	9.611	9.861	0.194221	-1.2872	0.01358	0.07373	0.0891784	-0.674491	0.973	0.752	0.173464	1.27404	6.147	6.137	0.0044478	2.2483	2.321	2.336	0.0118608	-1.26467	6.173	6.1775	0.0066717	-0.674491	3.2645	3.308
GSE9372	d	GSM238623.cel	HuEx-1_0-st-v2	6.6	6.619	0.137882	-0.137799	1.488	1.597	0.0415128	-2.6257	6.15	6.15	0.173464	0	1.685	1.907	0.137882	-1.61007	5.129	5	0	0	9.679	9.861	0.194221	-0.937079	0.09127	0.07373	0.0891784	0.196684	0.813	0.752	0.173464	0.351658	6.142	6.137	0.0044478	1.12415	2.323	2.336	0.0118608	-1.09605	6.1845	6.1775	0.0066717	1.04921	3.254	3.308
GSE9372	d	GSM238638.cel	HuEx-1_0-st-v2	6.689	6.619	0.137882	0.507681	1.636	1.597	0.0415128	0.939469	6.229	6.15	0.173464	0.455425	1.959	1.907	0.137882	0.377135	5	5	0	0	10.09	9.861	0.194221	1.17907	0.01738	0.07373	0.0891784	-0.63188	0.966	0.752	0.173464	1.23368	6.134	6.137	0.0044478	-0.674491	2.351	2.336	0.0118608	1.26467	6.179	6.1775	0.0066717	0.22483	3.3445	3.308
GSE9372	d	GSM238647.cel	HuEx-1_0-st-v2	6.619	6.619	0.137882	0	1.569	1.597	0.0415128	-0.674491	6.129	6.15	0.173464	-0.121062	1.798	1.907	0.137882	-0.790532	5.087	5	0	0	9.896	9.861	0.194221	0.180207	0.03834	0.07373	0.0891784	-0.396845	0.905	0.752	0.173464	0.882026	6.137	6.137	0.0044478	0	2.335	2.336	0.0118608	-0.0843113	6.169	6.1775	0.0066717	-1.27404	3.309	3.308
GSE9372	d	GSM238656.cel	HuEx-1_0-st-v2	6.724	6.619	0.137882	0.761522	1.574	1.597	0.0415128	-0.554046	6.34	6.15	0.173464	1.09533	1.944	1.907	0.137882	0.268346	5	5	0	0	9.861	9.861	0.194221	0	0.0004901	0.07373	0.0891784	-0.821274	0.999	0.752	0.173464	1.42392	6.137	6.137	0.0044478	0	2.349	2.336	0.0118608	1.09605	6.1895	6.1775	0.0066717	1.79864	3.28525	3.308
GSE9372	d	GSM238665.cel	HuEx-1_0-st-v2	6.271	6.619	0.137882	-2.5239	1.384	1.597	0.0415128	-5.13095	5.883	6.15	0.173464	-1.53922	1.622	1.907	0.137882	-2.06699	4.858	5	0	#NAME?	8.974	9.861	0.194221	-4.56697	0.1906	0.07373	0.0891784	1.31052	0.536	0.752	0.173464	-1.24521	6.154	6.137	0.0044478	3.82211	2.307	2.336	0.0118608	-2.44503	6.1745	6.1775	0.0066717	-0.449661	3.19425	3.308
GSE9372	d	GSM238674.cel	HuEx-1_0-st-v2	6.723	6.619	0.137882	0.754269	1.646	1.597	0.0415128	1.18036	6.267	6.15	0.173464	0.674491	2.017	1.907	0.137882	0.797785	5	5	0	0	10.07	9.861	0.194221	1.0761	-0.1142	0.07373	0.0891784	-2.10735	0.681	0.752	0.173464	-0.409306	6.129	6.137	0.0044478	-1.79864	2.356	2.336	0.0118608	1.68623	6.1755	6.1775	0.0066717	-0.299774	3.342	3.308
GSE9372	d	GSM238683.cel	HuEx-1_0-st-v2	6.954	6.619	0.137882	2.42962	1.664	1.597	0.0415128	1.61396	6.524	6.15	0.173464	2.15606	2.09	1.907	0.137882	1.32722	5.129	5	0	0	10.33	9.861	0.194221	2.41478	-0.07142	0.07373	0.0891784	-1.62764	0.841	0.752	0.173464	0.513074	6.13	6.137	0.0044478	-1.57381	2.347	2.336	0.0118608	0.927425	6.182	6.1775	0.0066717	0.674491	3.31525	3.308
GSE9372	e	GSM238521.cel	HuEx-1_0-st-v2	6.422	6.648	0.131951	-1.71275	1.525	1.577	0.0726474	-0.715786	5.954	6.209	0.14826	-1.71995	1.711	1.874	0.0845082	-1.92881	4.954	5	0.0681996	-0.674491	9.551	9.864	0.198668	-1.57549	0.1428	-0.007259	0.129192	1.16152	0.639	0.782	0.217942	-0.656137	6.173	6.172	0.0044478	0.22483	2.306	2.317	0.0118608	-0.927425	6.192	6.2155	0.0081543	-2.88192	3.302	3.226
GSE9372	e	GSM238530.cel	HuEx-1_0-st-v2	6.589	6.648	0.131951	-0.447134	1.643	1.577	0.0726474	0.908498	6.087	6.209	0.14826	-0.822879	1.918	1.874	0.0845082	0.52066	4.954	5	0.0681996	-0.674491	10.04	9.864	0.198668	0.885898	0.1879	-0.007259	0.129192	1.51061	0.607	0.782	0.217942	-0.802965	6.169	6.172	0.0044478	-0.674491	2.321	2.317	0.0118608	0.337245	6.211	6.2155	0.0081543	-0.551856	3.29825	3.226
GSE9372	e	GSM238539.cel	HuEx-1_0-st-v2	6.59	6.648	0.131951	-0.439556	1.562	1.577	0.0726474	-0.206477	6.17	6.209	0.14826	-0.263051	1.878	1.874	0.0845082	0.0473327	4.954	5	0.0681996	-0.674491	9.73	9.864	0.198668	-0.674491	-0.01978	-0.007259	0.129192	-0.0969176	0.937	0.782	0.217942	0.711198	6.174	6.172	0.0044478	0.449661	2.311	2.317	0.0118608	-0.505868	6.2145	6.2155	0.0081543	-0.122635	3.21025	3.226
GSE9372	e	GSM238548.cel	HuEx-1_0-st-v2	6.359	6.648	0.131951	-2.1902	1.478	1.577	0.0726474	-1.36275	5.931	6.209	0.14826	-1.87508	1.681	1.874	0.0845082	-2.2838	4.907	5	0.0681996	-1.36364	9.338	9.864	0.198668	-2.64763	-0.09467	-0.007259	0.129192	-0.676596	0.312	0.782	0.217942	-2.15654	6.183	6.172	0.0044478	2.47313	2.292	2.317	0.0118608	-2.10778	6.2155	6.2155	0.0081543	0	3.19425	3.226
GSE9372	e	GSM238557.cel	HuEx-1_0-st-v2	6.758	6.648	0.131951	0.83364	1.68	1.577	0.0726474	1.41781	6.322	6.209	0.14826	0.762175	2.103	1.874	0.0845082	2.7098	4.954	5	0.0681996	-0.674491	10.19	9.864	0.198668	1.64093	0.1592	-0.007259	0.129192	1.28846	0.52	0.782	0.217942	-1.20215	6.168	6.172	0.0044478	-0.899321	2.34	2.317	0.0118608	1.93916	6.23	6.2155	0.0081543	1.7782	3.3095	3.226
GSE9372	e	GSM238566.cel	HuEx-1_0-st-v2	6.884	6.648	0.131951	1.78854	1.649	1.577	0.0726474	0.991088	6.492	6.209	0.14826	1.90881	2.092	1.874	0.0845082	2.57963	5.044	5	0.0681996	0.645165	10.19	9.864	0.198668	1.64093	-0.09919	-0.007259	0.129192	-0.711583	0.777	0.782	0.217942	-0.0229419	6.171	6.172	0.0044478	-0.22483	2.311	2.317	0.0118608	-0.505868	6.234	6.2155	0.0081543	2.26874	3.17525	3.226
GSE9372	e	GSM238575.cel	HuEx-1_0-st-v2	6.648	6.648	0.131951	0	1.539	1.577	0.0726474	-0.523074	6.229	6.209	0.14826	0.134898	1.857	1.874	0.0845082	-0.201164	5.044	5	0.0681996	0.645165	9.735	9.864	0.198668	-0.649323	0.1099	-0.007259	0.129192	0.906858	0.782	0.782	0.217942	0	6.173	6.172	0.0044478	0.22483	2.309	2.317	0.0118608	-0.674491	6.2165	6.2155	0.0081543	0.122635	3.224	3.226
GSE9372	e	GSM238584.cel	HuEx-1_0-st-v2	6.68	6.648	0.131951	0.242514	1.557	1.577	0.0726474	-0.275302	6.229	6.209	0.14826	0.134898	1.825	1.874	0.0845082	-0.579825	5.129	5	0.0681996	1.89151	9.884	9.864	0.198668	0.10067	-0.1268	-0.007259	0.129192	-0.925295	0.668	0.782	0.217942	-0.523074	6.177	6.172	0.0044478	1.12415	2.305	2.317	0.0118608	-1.01174	6.212	6.2155	0.0081543	-0.429221	3.21325	3.226
GSE9372	e	GSM238593.cel	HuEx-1_0-st-v2	6.683	6.648	0.131951	0.265249	1.639	1.577	0.0726474	0.853437	6.209	6.209	0.14826	0	1.959	1.874	0.0845082	1.00582	5	5	0.0681996	0	10.05	9.864	0.198668	0.936233	-0.02441	-0.007259	0.129192	-0.132756	0.92	0.782	0.217942	0.633195	6.165	6.172	0.0044478	-1.57381	2.328	2.317	0.0118608	0.927425	6.23	6.2155	0.0081543	1.7782	3.303	3.226
GSE9372	e	GSM238602.cel	HuEx-1_0-st-v2	6.559	6.648	0.131951	-0.674491	1.477	1.577	0.0726474	-1.37651	6.15	6.209	0.14826	-0.39795	1.741	1.874	0.0845082	-1.57381	5.044	5	0.0681996	0.645165	9.529	9.864	0.198668	-1.68623	-0.1924	-0.007259	0.129192	-1.43307	0.473	0.782	0.217942	-1.41781	6.185	6.172	0.0044478	2.92279	2.297	2.317	0.0118608	-1.68623	6.232	6.2155	0.0081543	2.02347	3.1855	3.226
GSE9372	e	GSM238611.cel	HuEx-1_0-st-v2	6.745	6.648	0.131951	0.735119	1.577	1.577	0.0726474	0	6.34	6.209	0.14826	0.883583	1.937	1.874	0.0845082	0.74549	5.044	5	0.0681996	0.645165	9.922	9.864	0.198668	0.291944	0.008729	-0.007259	0.129192	0.123754	0.969	0.782	0.217942	0.858026	6.174	6.172	0.0044478	0.449661	2.304	2.317	0.0118608	-1.09605	6.221	6.2155	0.0081543	0.674491	3.22	3.226
GSE9372	e	GSM238624.cel	HuEx-1_0-st-v2	6.674	6.648	0.131951	0.197042	1.584	1.577	0.0726474	0.0963558	6.267	6.209	0.14826	0.391205	1.926	1.874	0.0845082	0.615325	4.954	5	0.0681996	-0.674491	9.863	9.864	0.198668	-0.00503351	0.05397	-0.007259	0.129192	0.473937	0.868	0.782	0.217942	0.3946	6.169	6.172	0.0044478	-0.674491	2.32	2.317	0.0118608	0.252934	6.206	6.2155	0.0081543	-1.16503	3.224	3.226
GSE9372	e	GSM238630.cel	HuEx-1_0-st-v2	6.803	6.648	0.131951	1.17467	1.577	1.577	0.0726474	0	6.392	6.209	0.14826	1.23432	1.909	1.874	0.0845082	0.414161	5.129	5	0.0681996	1.89151	9.993	9.864	0.198668	0.649323	0.07988	-0.007259	0.129192	0.674491	0.79	0.782	0.217942	0.036707	6.171	6.172	0.0044478	-0.22483	2.326	2.317	0.0118608	0.758802	6.2175	6.2155	0.0081543	0.245269	3.23725	3.226
GSE9372	e	GSM238639.cel	HuEx-1_0-st-v2	6.543	6.648	0.131951	-0.795748	1.626	1.577	0.0726474	0.674491	6.044	6.209	0.14826	-1.11291	1.842	1.874	0.0845082	-0.378661	4.954	5	0.0681996	-0.674491	9.986	9.864	0.198668	0.614089	0.1785	-0.007259	0.129192	1.43785	0.591	0.782	0.217942	-0.876379	6.167	6.172	0.0044478	-1.12415	2.329	2.317	0.0118608	1.01174	6.215	6.2155	0.0081543	-0.0613173	3.32325	3.226
GSE9372	e	GSM238648.cel	HuEx-1_0-st-v2	6.519	6.648	0.131951	-0.977633	1.511	1.577	0.0726474	-0.908498	6.109	6.209	0.14826	-0.674491	1.817	1.874	0.0845082	-0.674491	4.954	5	0.0681996	-0.674491	9.564	9.864	0.198668	-1.51005	-0.008698	-0.007259	0.129192	-0.0111384	0.985	0.782	0.217942	0.93144	6.177	6.172	0.0044478	1.12415	2.314	2.317	0.0118608	-0.252934	6.219	6.2155	0.0081543	0.429221	3.221	3.226
GSE9372	e	GSM238657.cel	HuEx-1_0-st-v2	6.662	6.648	0.131951	0.1061	1.578	1.577	0.0726474	0.0137651	6.229	6.209	0.14826	0.134898	1.883	1.874	0.0845082	0.106499	5	5	0.0681996	0	9.864	9.864	0.198668	0	0.01008	-0.007259	0.129192	0.134211	0.929	0.782	0.217942	0.674491	6.169	6.172	0.0044478	-0.674491	2.325	2.317	0.0118608	0.674491	6.2115	6.2155	0.0081543	-0.490539	3.23825	3.226
GSE9372	e	GSM238666.cel	HuEx-1_0-st-v2	6.6	6.648	0.131951	-0.36377	1.561	1.577	0.0726474	-0.220242	6.17	6.209	0.14826	-0.263051	1.817	1.874	0.0845082	-0.674491	5	5	0.0681996	0	9.776	9.864	0.198668	-0.442949	-0.007259	-0.007259	0.129192	0	0.986	0.782	0.217942	0.936028	6.172	6.172	0.0044478	0	2.318	2.317	0.0118608	0.0843113	6.221	6.2155	0.0081543	0.674491	3.226	3.226
GSE9372	e	GSM238675.cel	HuEx-1_0-st-v2	6.763	6.648	0.131951	0.871533	1.595	1.577	0.0726474	0.247772	6.322	6.209	0.14826	0.762175	1.874	1.874	0.0845082	0	5.129	5	0.0681996	1.89151	10.03	9.864	0.198668	0.835563	-0.04033	-0.007259	0.129192	-0.255983	0.883	0.782	0.217942	0.463426	6.166	6.172	0.0044478	-1.34898	2.325	2.317	0.0118608	0.674491	6.21	6.2155	0.0081543	-0.674491	3.237	3.226
GSE9372	e	GSM238684.cel	HuEx-1_0-st-v2	6.604	6.648	0.131951	-0.333456	1.523	1.577	0.0726474	-0.743316	6.129	6.209	0.14826	-0.539593	1.708	1.874	0.0845082	-1.96431	5.129	5	0.0681996	1.89151	9.781	9.864	0.198668	-0.417782	-0.0638	-0.007259	0.129192	-0.43765	0.714	0.782	0.217942	-0.312009	6.172	6.172	0.0044478	0	2.317	2.317	0.0118608	0	6.207	6.2155	0.0081543	-1.04239	3.26825	3.226
GSE9372	f	GSM238522.cel	HuEx-1_0-st-v2	6.486	6.576	0.126021	-0.714167	1.55	1.588	0.059304	-0.640766	6	6.109	0.096369	-1.13107	1.74	1.89	0.121573	-1.23382	5	4.954	0.0681996	0.674491	9.693	9.776	0.209047	-0.397041	0.09985	-0.01061	0.0978219	1.12919	0.651	0.856	0.100817	-2.03339	6.075	6.074	0.0044478	0.22483	2.318	2.32	0.0118608	-0.168623	6.102	6.11	0.0118608	-0.674491	3.2695	3.22425
GSE9372	f	GSM238531.cel	HuEx-1_0-st-v2	6.449	6.576	0.126021	-1.00777	1.538	1.588	0.059304	-0.843113	6	6.109	0.096369	-1.13107	1.776	1.89	0.121573	-0.937707	4.907	4.954	0.0681996	-0.689154	9.633	9.776	0.209047	-0.684058	-0.04793	-0.01061	0.0978219	-0.381509	0.885	0.856	0.100817	0.28765	6.072	6.074	0.0044478	-0.449661	2.331	2.32	0.0118608	0.927425	6.1085	6.11	0.0118608	-0.126467	3.26425	3.22425
GSE9372	f	GSM238540.cel	HuEx-1_0-st-v2	6.576	6.576	0.126021	0	1.463	1.588	0.059304	-2.10778	6.209	6.109	0.096369	1.03768	1.746	1.89	0.121573	-1.18447	5	4.954	0.0681996	0.674491	9.464	9.776	0.209047	-1.49249	0.1075	-0.01061	0.0978219	1.2074	0.794	0.856	0.100817	-0.614977	6.083	6.074	0.0044478	2.02347	2.304	2.32	0.0118608	-1.34898	6.13	6.11	0.0118608	1.68623	3.14	3.22425
GSE9372	f	GSM238549.cel	HuEx-1_0-st-v2	6.365	6.576	0.126021	-1.67432	1.533	1.588	0.059304	-0.927425	5.883	6.109	0.096369	-2.34515	1.695	1.89	0.121573	-1.60397	4.907	4.954	0.0681996	-0.689154	9.527	9.776	0.209047	-1.19112	-0.09671	-0.01061	0.0978219	-0.880171	0.757	0.856	0.100817	-0.981979	6.081	6.074	0.0044478	1.57381	2.308	2.32	0.0118608	-1.01174	6.103	6.11	0.0118608	-0.590179	3.234	3.22425
GSE9372	f	GSM238558.cel	HuEx-1_0-st-v2	6.549	6.576	0.126021	-0.21425	1.602	1.588	0.059304	0.236072	6.109	6.109	0.096369	0	1.89	1.89	0.121573	0	4.907	4.954	0.0681996	-0.689154	9.804	9.776	0.209047	0.133941	-0.1094	-0.01061	0.0978219	-1.0099	0.726	0.856	0.100817	-1.28947	6.069	6.074	0.0044478	-1.12415	2.333	2.32	0.0118608	1.09605	6.092	6.11	0.0118608	-1.5176	3.244	3.22425
GSE9372	f	GSM238567.cel	HuEx-1_0-st-v2	6.815	6.576	0.126021	1.89651	1.609	1.588	0.059304	0.354108	6.443	6.109	0.096369	3.46584	2.037	1.89	0.121573	1.20915	5	4.954	0.0681996	0.674491	9.989	9.776	0.209047	1.01891	0.04325	-0.01061	0.0978219	0.550592	0.917	0.856	0.100817	0.605058	6.07	6.074	0.0044478	-0.899321	2.334	2.32	0.0118608	1.18036	6.1165	6.11	0.0118608	0.548024	3.19725	3.22425
GSE9372	f	GSM238576.cel	HuEx-1_0-st-v2	6.661	6.576	0.126021	0.674491	1.598	1.588	0.059304	0.168623	6.267	6.109	0.096369	1.63953	1.959	1.89	0.121573	0.567559	4.954	4.954	0.0681996	0	9.847	9.776	0.209047	0.339637	0.06781	-0.01061	0.0978219	0.801661	0.856	0.856	0.100817	0	6.074	6.074	0.0044478	0	2.319	2.32	0.0118608	-0.0843113	6.109	6.11	0.0118608	-0.0843113	3.18325	3.22425
GSE9372	f	GSM238585.cel	HuEx-1_0-st-v2	6.586	6.576	0.126021	0.0793519	1.585	1.588	0.059304	-0.0505868	6.15	6.109	0.096369	0.425448	1.903	1.89	0.121573	0.106931	4.954	4.954	0.0681996	0	9.776	9.776	0.209047	0	-0.09502	-0.01061	0.0978219	-0.862894	0.807	0.856	0.100817	-0.48603	6.072	6.074	0.0044478	-0.449661	2.322	2.32	0.0118608	0.168623	6.121	6.11	0.0118608	0.927425	3.22425	3.22425
GSE9372	f	GSM238594.cel	HuEx-1_0-st-v2	6.787	6.576	0.126021	1.67432	1.561	1.588	0.059304	-0.455281	6.443	6.109	0.096369	3.46584	1.94	1.89	0.121573	0.411275	5	4.954	0.0681996	0.674491	9.866	9.776	0.209047	0.430526	-0.1444	-0.01061	0.0978219	-1.36769	0.655	0.856	0.100817	-1.99372	6.077	6.074	0.0044478	0.674491	2.317	2.32	0.0118608	-0.252934	6.127	6.11	0.0118608	1.43329	3.133	3.22425
GSE9372	f	GSM238603.cel	HuEx-1_0-st-v2	6.468	6.576	0.126021	-0.857	1.507	1.588	0.059304	-1.36584	6.044	6.109	0.096369	-0.674491	1.729	1.89	0.121573	-1.32431	4.954	4.954	0.0681996	0	9.518	9.776	0.209047	-1.23417	-0.08246	-0.01061	0.0978219	-0.734498	0.653	0.856	0.100817	-2.01355	6.085	6.074	0.0044478	2.47313	2.292	2.32	0.0118608	-2.36072	6.121	6.11	0.0118608	0.927425	3.15825	3.22425
GSE9372	f	GSM238612.cel	HuEx-1_0-st-v2	6.483	6.576	0.126021	-0.737972	1.483	1.588	0.059304	-1.77054	6.066	6.109	0.096369	-0.446202	1.717	1.89	0.121573	-1.42301	5	4.954	0.0681996	0.674491	9.486	9.776	0.209047	-1.38725	0.002801	-0.01061	0.0978219	0.137096	0.992	0.856	0.100817	1.34898	6.08	6.074	0.0044478	1.34898	2.312	2.32	0.0118608	-0.674491	6.1015	6.11	0.0118608	-0.716646	3.208	3.22425
GSE9372	f	GSM238625.cel	HuEx-1_0-st-v2	6.529	6.576	0.126021	-0.372954	1.597	1.588	0.059304	0.15176	6.109	6.109	0.096369	0	1.926	1.89	0.121573	0.296118	4.858	4.954	0.0681996	-1.40763	9.733	9.776	0.209047	-0.205696	0.05537	-0.01061	0.0978219	0.674491	0.817	0.856	0.100817	-0.38684	6.073	6.074	0.0044478	-0.22483	2.312	2.32	0.0118608	-0.674491	6.107	6.11	0.0118608	-0.252934	3.209	3.22425
GSE9372	f	GSM238631.cel	HuEx-1_0-st-v2	6.594	6.576	0.126021	0.142833	1.658	1.588	0.059304	1.18036	6.087	6.109	0.096369	-0.228289	1.918	1.89	0.121573	0.230314	5	4.954	0.0681996	0.674491	10.06	9.776	0.209047	1.35855	-0.02442	-0.01061	0.0978219	-0.141175	0.942	0.856	0.100817	0.853032	6.067	6.074	0.0044478	-1.57381	2.334	2.32	0.0118608	1.18036	6.11	6.11	0.0118608	0	3.3165	3.22425
GSE9372	f	GSM238640.cel	HuEx-1_0-st-v2	6.635	6.576	0.126021	0.468176	1.628	1.588	0.059304	0.674491	6.17	6.109	0.096369	0.632984	1.932	1.89	0.121573	0.345471	4.954	4.954	0.0681996	0	9.953	9.776	0.209047	0.846701	-0.02605	-0.01061	0.0978219	-0.157838	0.917	0.856	0.100817	0.605058	6.078	6.074	0.0044478	0.899321	2.324	2.32	0.0118608	0.337245	6.121	6.11	0.0118608	0.927425	3.2515	3.22425
GSE9372	f	GSM238649.cel	HuEx-1_0-st-v2	6.589	6.576	0.126021	0.103157	1.63	1.588	0.059304	0.708215	6.129	6.109	0.096369	0.207536	1.964	1.89	0.121573	0.608687	4.907	4.954	0.0681996	-0.689154	9.917	9.776	0.209047	0.674491	-0.03824	-0.01061	0.0978219	-0.282452	0.924	0.856	0.100817	0.674491	6.074	6.074	0.0044478	0	2.32	2.32	0.0118608	0	6.118	6.11	0.0118608	0.674491	3.222	3.22425
GSE9372	f	GSM238658.cel	HuEx-1_0-st-v2	6.582	6.576	0.126021	0.0476111	1.523	1.588	0.059304	-1.09605	6.17	6.109	0.096369	0.632984	1.808	1.89	0.121573	-0.674491	5	4.954	0.0681996	0.674491	9.644	9.776	0.209047	-0.631438	-0.01061	-0.01061	0.0978219	0	0.969	0.856	0.100817	1.12084	6.08	6.074	0.0044478	1.34898	2.313	2.32	0.0118608	-0.590179	6.11	6.11	0.0118608	0	3.183	3.22425
GSE9372	f	GSM238667.cel	HuEx-1_0-st-v2	6.541	6.576	0.126021	-0.277731	1.588	1.588	0.059304	0	6.044	6.109	0.096369	-0.674491	1.798	1.89	0.121573	-0.756746	5	4.954	0.0681996	0.674491	9.799	9.776	0.209047	0.110023	0.06881	-0.01061	0.0978219	0.811883	0.864	0.856	0.100817	0.0793519	6.072	6.074	0.0044478	-0.449661	2.33	2.32	0.0118608	0.843113	6.097	6.11	0.0118608	-1.09605	3.314	3.22425
GSE9372	f	GSM238676.cel	HuEx-1_0-st-v2	6.366	6.576	0.126021	-1.66639	1.59	1.588	0.059304	0.0337245	5.833	6.109	0.096369	-2.86399	1.757	1.89	0.121573	-1.09399	4.907	4.954	0.0681996	-0.689154	9.672	9.776	0.209047	-0.497497	0.04741	-0.01061	0.0978219	0.593118	0.793	0.856	0.100817	-0.624896	6.072	6.074	0.0044478	-0.449661	2.322	2.32	0.0118608	0.168623	6.091	6.11	0.0118608	-1.60192	3.30525	3.22425
GSE9372	f	GSM238685.cel	HuEx-1_0-st-v2	6.683	6.576	0.126021	0.849065	1.641	1.588	0.059304	0.8937	6.209	6.109	0.096369	1.03768	1.959	1.89	0.121573	0.567559	5	4.954	0.0681996	0.674491	10.04	9.776	0.209047	1.26288	-0.01028	-0.01061	0.0978219	0.00337348	0.978	0.856	0.100817	1.21012	6.072	6.074	0.0044478	-0.449661	2.337	2.32	0.0118608	1.43329	6.1155	6.11	0.0118608	0.463712	3.297	3.22425
GSE9372	g	GSM238523.cel	HuEx-1_0-st-v2	6.473	6.581	0.134917	-0.800495	1.528	1.565	0.0548562	-0.674491	6.022	6.15	0.145295	-0.880968	1.807	1.834	0.143812	-0.187745	4.954	5	0.0681996	-0.674491	9.549	9.807	0.265385	-0.972171	-0.1354	-0.01555	0.0911799	-1.31443	0.593	0.838	0.163086	-1.50227	6.059	6.054	0.0059304	0.843113	2.31	2.33	0.0163086	-1.22635	6.092	6.0865	0.0126021	0.436435	3.273	3.31575
GSE9372	g	GSM238532.cel	HuEx-1_0-st-v2	6.767	6.581	0.134917	1.37863	1.599	1.565	0.0548562	0.619802	6.34	6.15	0.145295	1.30769	1.937	1.834	0.143812	0.716212	5.087	5	0.0681996	1.27567	10.01	9.807	0.265385	0.764925	-0.112	-0.01555	0.0911799	-1.0578	0.731	0.838	0.163086	-0.656096	6.049	6.054	0.0059304	-0.843113	2.345	2.33	0.0163086	0.91976	6.0865	6.0865	0.0126021	0	3.32625	3.31575
GSE9372	g	GSM238541.cel	HuEx-1_0-st-v2	6.577	6.581	0.134917	-0.0296479	1.469	1.565	0.0548562	-1.75003	6.15	6.15	0.145295	0	1.698	1.834	0.143812	-0.945678	5.087	5	0.0681996	1.27567	9.531	9.807	0.265385	-1.04	0.0627	-0.01555	0.0911799	0.858194	0.838	0.838	0.163086	0	6.06	6.054	0.0059304	1.01174	2.315	2.33	0.0163086	-0.91976	6.073	6.0865	0.0126021	-1.07125	3.28325	3.31575
GSE9372	g	GSM238550.cel	HuEx-1_0-st-v2	6.684	6.581	0.134917	0.763435	1.533	1.565	0.0548562	-0.583343	6.248	6.15	0.145295	0.674491	1.794	1.834	0.143812	-0.278141	5.129	5	0.0681996	1.89151	9.798	9.807	0.265385	-0.0339129	0.04058	-0.01555	0.0911799	0.615596	0.938	0.838	0.163086	0.613173	6.055	6.054	0.0059304	0.168623	2.329	2.33	0.0163086	-0.0613173	6.0805	6.0865	0.0126021	-0.476111	3.31575	3.31575
GSE9372	g	GSM238559.cel	HuEx-1_0-st-v2	6.493	6.581	0.134917	-0.652255	1.522	1.565	0.0548562	-0.783868	6.066	6.15	0.145295	-0.578135	1.802	1.834	0.143812	-0.222512	4.954	5	0.0681996	-0.674491	9.564	9.807	0.265385	-0.915649	-0.07313	-0.01555	0.0911799	-0.631499	0.828	0.838	0.163086	-0.0613173	6.058	6.054	0.0059304	0.674491	2.319	2.33	0.0163086	-0.674491	6.082	6.0865	0.0126021	-0.357083	3.2695	3.31575
GSE9372	g	GSM238568.cel	HuEx-1_0-st-v2	6.569	6.581	0.134917	-0.0889438	1.676	1.565	0.0548562	2.02347	6.044	6.15	0.145295	-0.729551	1.935	1.834	0.143812	0.702305	4.954	5	0.0681996	-0.674491	10.08	9.807	0.265385	1.02869	-0.01013	-0.01555	0.0911799	0.0594429	0.971	0.838	0.163086	0.815521	6.047	6.054	0.0059304	-1.18036	2.329	2.33	0.0163086	-0.0613173	6.091	6.0865	0.0126021	0.357083	3.359	3.31575
GSE9372	g	GSM238577.cel	HuEx-1_0-st-v2	6.754	6.581	0.134917	1.28227	1.685	1.565	0.0548562	2.18754	6.248	6.15	0.145295	0.674491	2.008	1.834	0.143812	1.20991	5.044	5	0.0681996	0.645165	10.24	9.807	0.265385	1.63159	0.1273	-0.01555	0.0911799	1.56668	0.524	0.838	0.163086	-1.92536	6.044	6.054	0.0059304	-1.68623	2.358	2.33	0.0163086	1.71689	6.099	6.0865	0.0126021	0.991898	3.41125	3.31575
GSE9372	g	GSM238586.cel	HuEx-1_0-st-v2	6.524	6.581	0.134917	-0.422483	1.594	1.565	0.0548562	0.528655	6	6.15	0.145295	-1.03238	1.737	1.834	0.143812	-0.674491	5	5	0.0681996	0	9.847	9.807	0.265385	0.150724	-0.01555	-0.01555	0.0911799	0	0.931	0.838	0.163086	0.570251	6.052	6.054	0.0059304	-0.337245	2.334	2.33	0.0163086	0.245269	6.0875	6.0865	0.0126021	0.0793519	3.4065	3.31575
GSE9372	g	GSM238595.cel	HuEx-1_0-st-v2	6.623	6.581	0.134917	0.311303	1.595	1.565	0.0548562	0.546884	6.19	6.15	0.145295	0.275302	1.94	1.834	0.143812	0.737072	4.954	5	0.0681996	-0.674491	9.82	9.807	0.265385	0.0489854	-0.02371	-0.01555	0.0911799	-0.0894934	0.948	0.838	0.163086	0.674491	6.052	6.054	0.0059304	-0.337245	2.34	2.33	0.0163086	0.613173	6.076	6.0865	0.0126021	-0.833194	3.329	3.31575
GSE9372	g	GSM238604.cel	HuEx-1_0-st-v2	6.474	6.581	0.134917	-0.793083	1.476	1.565	0.0548562	-1.62242	6.066	6.15	0.145295	-0.578135	1.782	1.834	0.143812	-0.361583	4.954	5	0.0681996	-0.674491	9.394	9.807	0.265385	-1.55623	0.2225	-0.01555	0.0911799	2.61077	0.483	0.838	0.163086	-2.17677	6.061	6.054	0.0059304	1.18036	2.313	2.33	0.0163086	-1.04239	6.077	6.0865	0.0126021	-0.753843	3.2595	3.31575
GSE9372	g	GSM238613.cel	HuEx-1_0-st-v2	6.71	6.581	0.134917	0.956146	1.617	1.565	0.0548562	0.947933	6.267	6.15	0.145295	0.805259	1.967	1.834	0.143812	0.924817	5	5	0.0681996	0	9.986	9.807	0.265385	0.674491	0.1751	-0.01555	0.0911799	2.09092	0.505	0.838	0.163086	-2.04187	6.054	6.054	0.0059304	0	2.341	2.33	0.0163086	0.674491	6.095	6.0865	0.0126021	0.674491	3.335	3.31575
GSE9372	g	GSM238626.cel	HuEx-1_0-st-v2	6.442	6.581	0.134917	-1.03027	1.555	1.565	0.0548562	-0.182295	6	6.15	0.145295	-1.03238	1.834	1.834	0.143812	0	4.907	5	0.0681996	-1.36364	9.604	9.807	0.265385	-0.764925	-0.09561	-0.01555	0.0911799	-0.878044	0.714	0.838	0.163086	-0.760335	6.055	6.054	0.0059304	0.168623	2.33	2.33	0.0163086	0	6.091	6.0865	0.0126021	0.357083	3.31025	3.31575
GSE9372	g	GSM238632.cel	HuEx-1_0-st-v2	6.364	6.581	0.134917	-1.6084	1.423	1.565	0.0548562	-2.58859	5.954	6.15	0.145295	-1.34898	1.632	1.834	0.143812	-1.40461	4.954	5	0.0681996	-0.674491	9.224	9.807	0.265385	-2.19681	-0.03084	-0.01555	0.0911799	-0.16769	0.94	0.838	0.163086	0.625437	6.064	6.054	0.0059304	1.68623	2.299	2.33	0.0163086	-1.90084	6.066	6.0865	0.0126021	-1.62671	3.233	3.31575
GSE9372	g	GSM238642.cel	HuEx-1_0-st-v2	6.672	6.581	0.134917	0.674491	1.601	1.565	0.0548562	0.656261	6.209	6.15	0.145295	0.406071	1.916	1.834	0.143812	0.570188	5.044	5	0.0681996	0.645165	9.979	9.807	0.265385	0.648114	-0.1852	-0.01555	0.0911799	-1.86061	0.544	0.838	0.163086	-1.80273	6.053	6.054	0.0059304	-0.168623	2.335	2.33	0.0163086	0.306587	6.076	6.0865	0.0126021	-0.833194	3.31825	3.31575
GSE9372	g	GSM238650.cel	HuEx-1_0-st-v2	6.498	6.581	0.134917	-0.615195	1.566	1.565	0.0548562	0.0182295	5.977	6.15	0.145295	-1.19068	1.729	1.834	0.143812	-0.730119	5.044	5	0.0681996	0.645165	9.825	9.807	0.265385	0.0678259	-0.1027	-0.01555	0.0911799	-0.955803	0.725	0.838	0.163086	-0.692886	6.048	6.054	0.0059304	-1.01174	2.332	2.33	0.0163086	0.122635	6.083	6.0865	0.0126021	-0.277731	3.35175	3.31575
GSE9372	g	GSM238659.cel	HuEx-1_0-st-v2	6.581	6.581	0.134917	0	1.505	1.565	0.0548562	-1.09377	6.15	6.15	0.145295	0	1.77	1.834	0.143812	-0.445025	5.044	5	0.0681996	0.645165	9.635	9.807	0.265385	-0.648114	0.04595	-0.01555	0.0911799	0.674491	0.924	0.838	0.163086	0.527329	6.054	6.054	0.0059304	0	2.315	2.33	0.0163086	-0.91976	6.076	6.0865	0.0126021	-0.833194	3.27325	3.31575
GSE9372	g	GSM238668.cel	HuEx-1_0-st-v2	6.597	6.581	0.134917	0.118592	1.565	1.565	0.0548562	0	6.15	6.15	0.145295	0	1.859	1.834	0.143812	0.173838	5	5	0.0681996	0	9.807	9.807	0.265385	0	0.01152	-0.01555	0.0911799	0.296886	0.973	0.838	0.163086	0.827784	6.049	6.054	0.0059304	-0.843113	2.348	2.33	0.0163086	1.10371	6.097	6.0865	0.0126021	0.833194	3.354	3.31575
GSE9372	g	GSM238677.cel	HuEx-1_0-st-v2	6.648	6.581	0.134917	0.496603	1.516	1.565	0.0548562	-0.893245	6.248	6.15	0.145295	0.674491	1.866	1.834	0.143812	0.222512	5.044	5	0.0681996	0.645165	9.669	9.807	0.265385	-0.519998	0.04179	-0.01555	0.0911799	0.628867	0.869	0.838	0.163086	0.190084	6.058	6.054	0.0059304	0.674491	2.319	2.33	0.0163086	-0.674491	6.098	6.0865	0.0126021	0.912546	3.256	3.31575
GSE9372	g	GSM238686.cel	HuEx-1_0-st-v2	6.725	6.581	0.134917	1.06733	1.593	1.565	0.0548562	0.510425	6.304	6.15	0.145295	1.05991	1.952	1.834	0.143812	0.820515	5.044	5	0.0681996	0.645165	9.926	9.807	0.265385	0.448404	-0.03895	-0.01555	0.0911799	-0.256636	0.892	0.838	0.163086	0.331114	6.05	6.054	0.0059304	-0.674491	2.344	2.33	0.0163086	0.858443	6.09	6.0865	0.0126021	0.277731	3.304	3.31575
GSE9372	h	GSM238524.cel	HuEx-1_0-st-v2	6.481	6.559	0.149743	-0.520894	1.505	1.564	0.0978516	-0.602954	6.044	6.109	0.260938	-0.249102	1.771	1.824	0.174947	-0.302949	5	5	0.128986	0	9.522	9.767	0.383993	-0.638032	0.007573	0.0006318	0.0895369	0.0775234	0.981	0.844	0.160121	0.855604	6.103	6.103	0.0088956	0	2.316	2.316	0.0192738	0	6.1515	6.13	0.0111195	1.93354	3.26925	3.254
GSE9372	h	GSM238533.cel	HuEx-1_0-st-v2	6.512	6.559	0.149743	-0.313872	1.536	1.564	0.0978516	-0.286148	6	6.109	0.260938	-0.417724	1.651	1.824	0.174947	-0.988872	5.087	5	0.128986	0.674491	9.767	9.767	0.383993	0	0.1676	0.0006318	0.0895369	1.8648	0.577	0.844	0.160121	-1.66749	6.103	6.103	0.0088956	0	2.328	2.316	0.0192738	0.622607	6.1315	6.13	0.0111195	0.134898	3.33	3.254
GSE9372	h	GSM238542.cel	HuEx-1_0-st-v2	6.458	6.559	0.149743	-0.674491	1.575	1.564	0.0978516	0.112415	5.977	6.109	0.260938	-0.505868	1.824	1.824	0.174947	0	4.907	5	0.128986	-0.721007	9.716	9.767	0.383993	-0.132815	0.1253	0.0006318	0.0895369	1.39237	0.764	0.844	0.160121	-0.499623	6.108	6.103	0.0088956	0.562076	2.304	2.316	0.0192738	-0.622607	6.1225	6.13	0.0111195	-0.674491	3.254	3.254
GSE9372	h	GSM238551.cel	HuEx-1_0-st-v2	6.535	6.559	0.149743	-0.160275	1.483	1.564	0.0978516	-0.827784	6.087	6.109	0.260938	-0.0843113	1.701	1.824	0.174947	-0.703071	5.087	5	0.128986	0.674491	9.545	9.767	0.383993	-0.578135	0.07144	0.0006318	0.0895369	0.790827	0.865	0.844	0.160121	0.131151	6.106	6.103	0.0088956	0.337245	2.305	2.316	0.0192738	-0.570723	6.1155	6.13	0.0111195	-1.30402	3.24325	3.254
GSE9372	h	GSM238560.cel	HuEx-1_0-st-v2	6.764	6.559	0.149743	1.36902	1.657	1.564	0.0978516	0.950419	6.34	6.109	0.260938	0.885269	2.063	1.824	0.174947	1.36613	5	5	0.128986	0	10.12	9.767	0.383993	0.919287	0.03232	0.0006318	0.0895369	0.353912	0.923	0.844	0.160121	0.493377	6.096	6.103	0.0088956	-0.786906	2.333	2.316	0.0192738	0.882026	6.139	6.13	0.0111195	0.809389	3.291	3.254
GSE9372	h	GSM238569.cel	HuEx-1_0-st-v2	6.651	6.559	0.149743	0.614388	1.519	1.564	0.0978516	-0.45988	6.285	6.109	0.260938	0.674491	1.874	1.824	0.174947	0.285801	5	5	0.128986	0	9.671	9.767	0.383993	-0.250004	0.08643	0.0006318	0.0895369	0.958244	0.633	0.844	0.160121	-1.31776	6.108	6.103	0.0088956	0.562076	2.302	2.316	0.0192738	-0.726375	6.156	6.13	0.0111195	2.33823	3.167	3.254
GSE9372	h	GSM238578.cel	HuEx-1_0-st-v2	6.128	6.559	0.149743	-2.87827	1.472	1.564	0.0978516	-0.940199	5.644	6.109	0.260938	-1.78204	1.426	1.824	0.174947	-2.27498	4.858	5	0.128986	-1.10089	9.231	9.767	0.383993	-1.39586	-0.02929	0.0006318	0.0895369	-0.334184	0.82	0.844	0.160121	-0.149887	6.11	6.103	0.0088956	0.786906	2.231	2.316	0.0192738	-4.41013	6.112	6.13	0.0111195	-1.61878	3.10825	3.254
GSE9372	h	GSM238587.cel	HuEx-1_0-st-v2	6.549	6.559	0.149743	-0.0667813	1.577	1.564	0.0978516	0.132854	6.109	6.109	0.260938	0	1.89	1.824	0.174947	0.377258	4.954	5	0.128986	-0.356627	9.767	9.767	0.383993	0	-0.05426	0.0006318	0.0895369	-0.613064	0.798	0.844	0.160121	-0.287283	6.1	6.103	0.0088956	-0.337245	2.329	2.316	0.0192738	0.674491	6.134	6.13	0.0111195	0.359728	3.30725	3.254
GSE9372	h	GSM238596.cel	HuEx-1_0-st-v2	6.655	6.559	0.149743	0.6411	1.551	1.564	0.0978516	-0.132854	6.19	6.109	0.260938	0.310419	1.761	1.824	0.174947	-0.360109	5.129	5	0.128986	1.00011	9.886	9.767	0.383993	0.309901	-0.03199	0.0006318	0.0895369	-0.364339	0.936	0.844	0.160121	0.574566	6.107	6.103	0.0088956	0.449661	2.306	2.316	0.0192738	-0.518839	6.136	6.13	0.0111195	0.539593	3.2135	3.254
GSE9372	h	GSM238605.cel	HuEx-1_0-st-v2	6.822	6.559	0.149743	1.75635	1.587	1.564	0.0978516	0.23505	6.409	6.109	0.260938	1.1497	1.887	1.824	0.174947	0.360109	5.129	5	0.128986	1.00011	10.05	9.767	0.383993	0.736992	-0.08327	0.0006318	0.0895369	-0.937064	0.633	0.844	0.160121	-1.31776	6.095	6.103	0.0088956	-0.899321	2.341	2.316	0.0192738	1.2971	6.124	6.13	0.0111195	-0.539593	3.29025	3.254
GSE9372	h	GSM238614.cel	HuEx-1_0-st-v2	6.187	6.559	0.149743	-2.48426	1.435	1.564	0.0978516	-1.31832	5.728	6.109	0.260938	-1.46012	1.558	1.824	0.174947	-1.52046	4.858	5	0.128986	-1.10089	9.101	9.767	0.383993	-1.7344	0.0624	0.0006318	0.0895369	0.689863	0.844	0.844	0.160121	0	6.115	6.103	0.0088956	1.34898	2.29	2.316	0.0192738	-1.34898	6.118	6.13	0.0111195	-1.07919	3.249	3.254
GSE9372	h	GSM238627.cel	HuEx-1_0-st-v2	6.758	6.559	0.149743	1.32895	1.651	1.564	0.0978516	0.889101	6.304	6.109	0.260938	0.747305	1.984	1.824	0.174947	0.914564	5.044	5	0.128986	0.341122	10.12	9.767	0.383993	0.919287	0.0006318	0.0006318	0.0895369	0	0.998	0.844	0.160121	0.961774	6.099	6.103	0.0088956	-0.449661	2.316	2.316	0.0192738	0	6.12	6.13	0.0111195	-0.899321	3.2645	3.254
GSE9372	h	GSM238633.cel	HuEx-1_0-st-v2	6.471	6.559	0.149743	-0.587675	1.498	1.564	0.0978516	-0.674491	6.044	6.109	0.260938	-0.249102	1.771	1.824	0.174947	-0.302949	4.954	5	0.128986	-0.356627	9.508	9.767	0.383993	-0.674491	-0.05976	0.0006318	0.0895369	-0.674491	0.875	0.844	0.160121	0.193604	6.111	6.103	0.0088956	0.899321	2.307	2.316	0.0192738	-0.466955	6.13	6.13	0.0111195	0	3.228	3.254
GSE9372	h	GSM238642.cel	HuEx-1_0-st-v2	6.559	6.559	0.149743	0	1.591	1.564	0.0978516	0.275928	6.109	6.109	0.260938	0	1.846	1.824	0.174947	0.125753	4.954	5	0.128986	-0.356627	9.838	9.767	0.383993	0.184899	-0.1701	0.0006318	0.0895369	-1.90683	0.497	0.844	0.160121	-2.16711	6.097	6.103	0.0088956	-0.674491	2.33	2.316	0.0192738	0.726375	6.1275	6.13	0.0111195	-0.22483	3.28	3.254
GSE9372	h	GSM238651.cel	HuEx-1_0-st-v2	6.942	6.559	0.149743	2.55772	1.632	1.564	0.0978516	0.69493	6.524	6.109	0.260938	1.59042	1.972	1.824	0.174947	0.845971	5.17	5	0.128986	1.31797	10.27	9.767	0.383993	1.30992	0.00163	0.0006318	0.0895369	0.0111485	0.997	0.844	0.160121	0.955529	6.096	6.103	0.0088956	-0.786906	2.34	2.316	0.0192738	1.24521	6.1205	6.13	0.0111195	-0.854355	3.273	3.254
GSE9372	h	GSM238660.cel	HuEx-1_0-st-v2	6.579	6.559	0.149743	0.133563	1.564	1.564	0.0978516	0	6.129	6.109	0.260938	0.0766467	1.803	1.824	0.174947	-0.120036	5	5	0.128986	0	9.778	9.767	0.383993	0.0286463	-0.1563	0.0006318	0.0895369	-1.75271	0.593	0.844	0.160121	-1.56757	6.102	6.103	0.0088956	-0.112415	2.311	2.316	0.0192738	-0.25942	6.1345	6.13	0.0111195	0.404694	3.23925	3.254
GSE9372	h	GSM238669.cel	HuEx-1_0-st-v2	6.333	6.559	0.149743	-1.50926	1.453	1.564	0.0978516	-1.13437	5.931	6.109	0.260938	-0.682155	1.706	1.824	0.174947	-0.674491	4.858	5	0.128986	-1.10089	9.202	9.767	0.383993	-1.47138	-0.2201	0.0006318	0.0895369	-2.46526	0.465	0.844	0.160121	-2.36696	6.114	6.103	0.0088956	1.23657	2.296	2.316	0.0192738	-1.03768	6.133	6.13	0.0111195	0.269796	3.21125	3.254
GSE9372	h	GSM238678.cel	HuEx-1_0-st-v2	6.937	6.559	0.149743	2.52433	1.695	1.564	0.0978516	1.33876	6.508	6.109	0.260938	1.5291	2.118	1.824	0.174947	1.68051	5.087	5	0.128986	0.674491	10.37	9.767	0.383993	1.57034	-0.01644	0.0006318	0.0895369	-0.190668	0.952	0.844	0.160121	0.674491	6.097	6.103	0.0088956	-0.674491	2.324	2.316	0.0192738	0.415071	6.141	6.13	0.0111195	0.989253	3.25325	3.254
GSE9372	h	GSM238687.cel	HuEx-1_0-st-v2	6.828	6.559	0.149743	1.79642	1.693	1.564	0.0978516	1.31832	6.426	6.109	0.260938	1.21485	2.089	1.824	0.174947	1.51475	4.954	5	0.128986	-0.356627	10.25	9.767	0.383993	1.25783	0.03336	0.0006318	0.0895369	0.365528	0.852	0.844	0.160121	0.0499623	6.095	6.103	0.0088956	-0.899321	2.344	2.316	0.0192738	1.45275	6.1265	6.13	0.0111195	-0.314762	3.30125	3.254
GSE9372	i	GSM238525.cel	HuEx-1_0-st-v2	6.572	6.569	0.116384	0.0257767	1.529	1.5475	0.0415128	-0.445646	6.15	6.16	0.204599	-0.0488761	1.812	1.823	0.0756126	-0.145478	5	4.954	0.0681996	0.674491	9.66	9.7405	0.163827	-0.491371	-0.04459	0.0297065	0.0983112	-0.755728	0.739	0.8065	0.0808017	-0.835378	6.06	6.06	0.0029652	0	2.305	2.304	0.0088956	0.112415	6.094	6.0955	0.014826	-0.101174	3.206	3.2095
GSE9372	i	GSM238534.cel	HuEx-1_0-st-v2	6.577	6.569	0.116384	0.0687379	1.537	1.5475	0.0415128	-0.252934	6.17	6.16	0.204599	0.0488761	1.779	1.823	0.0756126	-0.581914	5	4.954	0.0681996	0.674491	9.671	9.7405	0.163827	-0.424227	-0.0337	0.0297065	0.0983112	-0.644957	0.925	0.8065	0.0808017	1.46655	6.06	6.06	0.0029652	0	2.305	2.304	0.0088956	0.112415	6.11	6.0955	0.014826	0.978012	3.19	3.2095
GSE9372	i	GSM238543.cel	HuEx-1_0-st-v2	6.729	6.569	0.116384	1.37476	1.544	1.5475	0.0415128	-0.0843113	6.322	6.16	0.204599	0.791794	1.841	1.823	0.0756126	0.238056	5.087	4.954	0.0681996	1.95016	9.847	9.7405	0.163827	0.650075	-0.1834	0.0297065	0.0983112	-2.16767	0.575	0.8065	0.0808017	-2.86504	6.056	6.06	0.0029652	-1.34898	2.31	2.304	0.0088956	0.674491	6.099	6.0955	0.014826	0.236072	3.205	3.2095
GSE9372	i	GSM238552.cel	HuEx-1_0-st-v2	6.547	6.569	0.116384	-0.189029	1.513	1.5475	0.0415128	-0.831069	6.15	6.16	0.204599	-0.0488761	1.793	1.823	0.0756126	-0.396759	4.954	4.954	0.0681996	0	9.604	9.7405	0.163827	-0.833194	0.06564	0.0297065	0.0983112	0.365508	0.812	0.8065	0.0808017	0.0680679	6.062	6.06	0.0029652	0.674491	2.303	2.304	0.0088956	-0.112415	6.0905	6.0955	0.014826	-0.337245	3.1855	3.2095
GSE9372	i	GSM238562.cel	HuEx-1_0-st-v2	6.454	6.569	0.116384	-0.988107	1.528	1.5475	0.0415128	-0.469735	6	6.16	0.204599	-0.782018	1.776	1.823	0.0756126	-0.62159	4.954	4.954	0.0681996	0	9.502	9.7405	0.163827	-1.4558	0.06237	0.0297065	0.0983112	0.332246	0.801	0.8065	0.0808017	-0.0680679	6.061	6.06	0.0029652	0.337245	2.299	2.304	0.0088956	-0.562076	6.081	6.0955	0.014826	-0.978012	3.24425	3.2095
GSE9372	i	GSM238570.cel	HuEx-1_0-st-v2	6.745	6.569	0.116384	1.51223	1.569	1.5475	0.0415128	0.517913	6.358	6.16	0.204599	0.967748	1.937	1.823	0.0756126	1.50769	5.044	4.954	0.0681996	1.31966	9.861	9.7405	0.163827	0.735531	-0.08725	0.0297065	0.0983112	-1.18966	0.768	0.8065	0.0808017	-0.476475	6.06	6.06	0.0029652	0	2.311	2.304	0.0088956	0.786906	6.1055	6.0955	0.014826	0.674491	3.19425	3.2095
GSE9372	i	GSM238579.cel	HuEx-1_0-st-v2	6.6	6.569	0.116384	0.266359	1.567	1.5475	0.0415128	0.469735	6.17	6.16	0.204599	0.0488761	1.878	1.823	0.0756126	0.727392	5	4.954	0.0681996	0.674491	9.793	9.7405	0.163827	0.320459	-0.01653	0.0297065	0.0983112	-0.470308	0.958	0.8065	0.0808017	1.87496	6.057	6.06	0.0029652	-1.01174	2.31	2.304	0.0088956	0.674491	6.1075	6.0955	0.014826	0.809389	3.2275	3.2095
GSE9372	i	GSM238588.cel	HuEx-1_0-st-v2	6.583	6.569	0.116384	0.120291	1.526	1.5475	0.0415128	-0.517913	6.19	6.16	0.204599	0.146628	1.869	1.823	0.0756126	0.608364	4.954	4.954	0.0681996	0	9.626	9.7405	0.163827	-0.698907	-0.002957	0.0297065	0.0983112	-0.332246	0.992	0.8065	0.0808017	2.29574	6.059	6.06	0.0029652	-0.337245	2.307	2.304	0.0088956	0.337245	6.111	6.0955	0.014826	1.04546	3.207	3.2095
GSE9372	i	GSM238597.cel	HuEx-1_0-st-v2	6.817	6.569	0.116384	2.13088	1.667	1.5475	0.0415128	2.87863	6.409	6.16	0.204599	1.21702	2.105	1.823	0.0756126	3.72954	5	4.954	0.0681996	0.674491	10.17	9.7405	0.163827	2.62166	0.1033	0.0297065	0.0983112	0.748577	0.765	0.8065	0.0808017	-0.513603	6.051	6.06	0.0029652	-3.03521	2.323	2.304	0.0088956	2.13589	6.0855	6.0955	0.014826	-0.674491	3.248	3.2095
GSE9372	i	GSM238606.cel	HuEx-1_0-st-v2	6.566	6.569	0.116384	-0.0257767	1.435	1.5475	0.0415128	-2.71001	6.229	6.16	0.204599	0.337245	1.756	1.823	0.0756126	-0.886096	4.954	4.954	0.0681996	0	9.344	9.7405	0.163827	-2.42023	0.06927	0.0297065	0.0983112	0.402431	0.821	0.8065	0.0808017	0.179452	6.067	6.06	0.0029652	2.36072	2.285	2.304	0.0088956	-2.13589	6.114	6.0955	0.014826	1.24781	3.121	3.2095
GSE9372	i	GSM238615.cel	HuEx-1_0-st-v2	6.784	6.569	0.116384	1.84733	1.591	1.5475	0.0415128	1.04787	6.358	6.16	0.204599	0.967748	1.923	1.823	0.0756126	1.32253	5.087	4.954	0.0681996	1.95016	10.01	9.7405	0.163827	1.64502	0.09515	0.0297065	0.0983112	0.665677	0.777	0.8065	0.0808017	-0.365091	6.051	6.06	0.0029652	-3.03521	2.323	2.304	0.0088956	2.13589	6.094	6.0955	0.014826	-0.101174	3.26625	3.2095
GSE9372	i	GSM238628.cel	HuEx-1_0-st-v2	6.421	6.569	0.116384	-1.27165	1.551	1.5475	0.0415128	0.0843113	5.931	6.16	0.204599	-1.11926	1.77	1.823	0.0756126	-0.700941	4.954	4.954	0.0681996	0	9.6	9.7405	0.163827	-0.85761	0.07611	0.0297065	0.0983112	0.472006	0.834	0.8065	0.0808017	0.340339	6.06	6.06	0.0029652	0	2.295	2.304	0.0088956	-1.01174	6.089	6.0955	0.014826	-0.438419	3.264	3.2095
GSE9372	i	GSM238634.cel	HuEx-1_0-st-v2	6.565	6.569	0.116384	-0.034369	1.608	1.5475	0.0415128	1.45738	6.109	6.16	0.204599	-0.249268	1.918	1.823	0.0756126	1.2564	4.954	4.954	0.0681996	0	9.836	9.7405	0.163827	0.582931	0.06841	0.0297065	0.0983112	0.393684	0.825	0.8065	0.0808017	0.228956	6.058	6.06	0.0029652	-0.674491	2.301	2.304	0.0088956	-0.337245	6.108	6.0955	0.014826	0.843113	3.24	3.2095
GSE9372	i	GSM238643.cel	HuEx-1_0-st-v2	6.487	6.569	0.116384	-0.704564	1.619	1.5475	0.0415128	1.72236	5.954	6.16	0.204599	-1.00685	1.818	1.823	0.0756126	-0.0661265	4.954	4.954	0.0681996	0	9.845	9.7405	0.163827	0.637867	0.1126	0.0297065	0.0983112	0.843174	0.783	0.8065	0.0808017	-0.290835	6.058	6.06	0.0029652	-0.674491	2.319	2.304	0.0088956	1.68623	6.0825	6.0955	0.014826	-0.876838	3.3295	3.2095
GSE9372	i	GSM238652.cel	HuEx-1_0-st-v2	6.628	6.569	0.116384	0.506942	1.541	1.5475	0.0415128	-0.156578	6.209	6.16	0.204599	0.239493	1.872	1.823	0.0756126	0.64804	5	4.954	0.0681996	0.674491	9.713	9.7405	0.163827	-0.16786	-0.04009	0.0297065	0.0983112	-0.709955	0.909	0.8065	0.0808017	1.26854	6.058	6.06	0.0029652	-0.674491	2.299	2.304	0.0088956	-0.562076	6.093	6.0955	0.014826	-0.168623	3.182	3.2095
GSE9372	i	GSM238661.cel	HuEx-1_0-st-v2	6.471	6.569	0.116384	-0.842039	1.594	1.5475	0.0415128	1.12014	5.954	6.16	0.204599	-1.00685	1.765	1.823	0.0756126	-0.767068	4.954	4.954	0.0681996	0	9.807	9.7405	0.163827	0.405915	-0.03747	0.0297065	0.0983112	-0.683305	0.91	0.8065	0.0808017	1.28091	6.062	6.06	0.0029652	0.674491	2.302	2.304	0.0088956	-0.22483	6.088	6.0955	0.014826	-0.505868	3.293	3.2095
GSE9372	i	GSM238670.cel	HuEx-1_0-st-v2	6.336	6.569	0.116384	-2.00199	1.451	1.5475	0.0415128	-2.32458	5.883	6.16	0.204599	-1.35387	1.646	1.823	0.0756126	-2.34088	4.907	4.954	0.0681996	-0.689154	9.281	9.7405	0.163827	-2.80478	0.1651	0.0297065	0.0983112	1.37719	0.692	0.8065	0.0808017	-1.41705	6.096	6.06	0.0029652	12.1408	2.27	2.304	0.0088956	-3.82211	6.115	6.0955	0.014826	1.31526	3.212	3.2095
GSE9372	i	GSM238679.cel	HuEx-1_0-st-v2	6.494	6.569	0.116384	-0.644418	1.594	1.5475	0.0415128	1.12014	6.044	6.16	0.204599	-0.566963	1.828	1.823	0.0756126	0.0661265	4.907	4.954	0.0681996	-0.689154	9.768	9.7405	0.163827	0.16786	-0.1356	0.0297065	0.0983112	-1.68146	0.383	0.8065	0.0808017	-5.24123	6.06	6.06	0.0029652	0	2.287	2.304	0.0088956	-1.91106	6.097	6.0955	0.014826	0.101174	3.184	3.2095
GSE10599	a	GSM267176.CEL	MoEx-1_0-st-v1	6.856	7.1355	0.274281	-1.01903	1.244	1.3865	0.0904386	-1.57565	6.375	6.6365	0.252783	-1.03448	1.074	1.433	0.187549	-1.91417	5.883	5.954	0.15419	-0.46047	9.557	10.14	0.452934	-1.28716	-0.3495	-0.3375	0.042773	-0.280551	0.393	0.2805	0.0800604	1.40519	6.916	6.9045	0.007413	1.55133	2.507	2.5215	0.0244629	-0.592734	6.973	6.9825	0.0170499	-0.557188	3.8835	3.88625
GSE10599	a	GSM267177.CEL	MoEx-1_0-st-v1	6.727	7.1355	0.274281	-1.48935	1.197	1.3865	0.0904386	-2.09534	6.267	6.6365	0.252783	-1.46173	0.897	1.433	0.187549	-2.85792	5.833	5.954	0.15419	-0.784744	9.34	10.14	0.452934	-1.76626	-0.3236	-0.3375	0.042773	0.324971	0.277	0.2805	0.0800604	-0.043717	6.926	6.9045	0.007413	2.90031	2.486	2.5215	0.0244629	-1.45118	6.974	6.9825	0.0170499	-0.498537	3.849	3.88625
GSE10599	a	GSM267178.CEL	MoEx-1_0-st-v1	7.036	7.1355	0.274281	-0.362767	1.445	1.3865	0.0904386	0.646848	6.524	6.6365	0.252783	-0.445045	1.533	1.433	0.187549	0.533194	5.728	5.954	0.15419	-1.46572	10.13	10.14	0.452934	-0.0220783	-0.3278	-0.3375	0.042773	0.226779	0.337	0.2805	0.0800604	0.705717	6.905	6.9045	0.007413	0.0674491	2.518	2.5215	0.0244629	-0.143074	6.958	6.9825	0.0170499	-1.43696	3.8325	3.88625
GSE10599	a	GSM267179.CEL	MoEx-1_0-st-v1	6.873	7.1355	0.274281	-0.957048	1.283	1.3865	0.0904386	-1.14442	6.392	6.6365	0.252783	-0.967232	1.175	1.433	0.187549	-1.37564	5.807	5.954	0.15419	-0.953367	9.6	10.14	0.452934	-1.19223	-0.2741	-0.3375	0.042773	1.48224	0.365	0.2805	0.0800604	1.05545	6.919	6.9045	0.007413	1.95602	2.491	2.5215	0.0244629	-1.24679	6.972	6.9825	0.0170499	-0.615839	3.8135	3.88625
GSE10599	a	GSM267180.CEL	MoEx-1_0-st-v1	6.945	7.1355	0.274281	-0.694543	1.327	1.3865	0.0904386	-0.657905	6.443	6.6365	0.252783	-0.765478	1.208	1.433	0.187549	-1.19969	5.858	5.954	0.15419	-0.622607	9.799	10.14	0.452934	-0.752869	-0.3708	-0.3375	0.042773	-0.778528	0.294	0.2805	0.0800604	0.168623	6.907	6.9045	0.007413	0.337245	2.515	2.5215	0.0244629	-0.265708	6.954	6.9825	0.0170499	-1.67156	3.8415	3.88625
GSE10599	a	GSM267181.CEL	MoEx-1_0-st-v1	6.582	7.1355	0.274281	-2.018	1.087	1.3865	0.0904386	-3.31164	6.19	6.6365	0.252783	-1.76634	0.787	1.433	0.187549	-3.44444	5.781	5.954	0.15419	-1.12199	8.798	10.14	0.452934	-2.9629	-0.3131	-0.3375	0.042773	0.570453	0.282	0.2805	0.0800604	0.0187359	6.933	6.9045	0.007413	3.8446	2.446	2.5215	0.0244629	-3.08631	6.931	6.9825	0.0170499	-3.02055	3.747	3.88625
GSE10599	a	GSM267182.CEL	MoEx-1_0-st-v1	7.181	7.1355	0.274281	0.165888	1.386	1.3865	0.0904386	-0.00552861	6.687	6.6365	0.252783	0.199776	1.449	1.433	0.187549	0.0853111	5.954	5.954	0.15419	0	10.15	10.14	0.452934	0.0220783	-0.2292	-0.3375	0.042773	2.53197	0.334	0.2805	0.0800604	0.668245	6.903	6.9045	0.007413	-0.202347	2.514	2.5215	0.0244629	-0.306587	6.978	6.9825	0.0170499	-0.263931	3.8425	3.88625
GSE10599	a	GSM267183.CEL	MoEx-1_0-st-v1	7.363	7.1355	0.274281	0.829441	1.449	1.3865	0.0904386	0.691077	6.845	6.6365	0.252783	0.824817	1.555	1.433	0.187549	0.650497	6.044	5.954	0.15419	0.583694	10.49	10.14	0.452934	0.772739	-0.279	-0.3375	0.042773	1.36768	0.238	0.2805	0.0800604	-0.530849	6.899	6.9045	0.007413	-0.74194	2.54	2.5215	0.0244629	0.756247	6.993	6.9825	0.0170499	0.615839	3.921	3.88625
GSE10599	a	GSM267184.CEL	MoEx-1_0-st-v1	7.102	7.1355	0.274281	-0.122138	1.354	1.3865	0.0904386	-0.35936	6.585	6.6365	0.252783	-0.203732	1.302	1.433	0.187549	-0.698485	5.954	5.954	0.15419	0	10.05	10.14	0.452934	-0.198704	-0.3302	-0.3375	0.042773	0.170668	0.227	0.2805	0.0800604	-0.668245	6.904	6.9045	0.007413	-0.0674491	2.525	2.5215	0.0244629	0.143074	6.982	6.9825	0.0170499	-0.0293257	3.903	3.88625
GSE10599	a	GSM267185.CEL	MoEx-1_0-st-v1	7.166	7.1355	0.274281	0.1112	1.389	1.3865	0.0904386	0.0276431	6.658	6.6365	0.252783	0.0850531	1.406	1.433	0.187549	-0.143962	5.954	5.954	0.15419	0	10.18	10.14	0.452934	0.088313	-0.2025	-0.3375	0.042773	3.1562	0.482	0.2805	0.0800604	2.51685	6.903	6.9045	0.007413	-0.202347	2.528	2.5215	0.0244629	0.265708	6.983	6.9825	0.0170499	0.0293257	3.895	3.88625
GSE10599	a	GSM267186.CEL	MoEx-1_0-st-v1	7.105	7.1355	0.274281	-0.1112	1.279	1.3865	0.0904386	-1.18865	6.615	6.6365	0.252783	-0.0850531	1.159	1.433	0.187549	-1.46095	6.066	5.954	0.15419	0.726375	9.881	10.14	0.452934	-0.571827	-0.3497	-0.3375	0.042773	-0.285227	0.279	0.2805	0.0800604	-0.0187359	6.905	6.9045	0.007413	0.0674491	2.514	2.5215	0.0244629	-0.306587	6.97	6.9825	0.0170499	-0.733142	3.889	3.88625
GSE10599	a	GSM267187.CEL	MoEx-1_0-st-v1	7.515	7.1355	0.274281	1.38362	1.489	1.3865	0.0904386	1.13337	6.977	6.6365	0.252783	1.347	1.634	1.433	0.187549	1.07172	6.15	5.954	0.15419	1.27116	10.75	10.14	0.452934	1.34677	-0.1091	-0.3375	0.042773	5.33982	0.686	0.2805	0.0800604	5.06493	6.891	6.9045	0.007413	-1.82113	2.556	2.5215	0.0244629	1.4103	6.984	6.9825	0.0170499	0.0879771	3.9495	3.88625
GSE10599	a	GSM267188.CEL	MoEx-1_0-st-v1	7.305	7.1355	0.274281	0.617979	1.445	1.3865	0.0904386	0.646848	6.781	6.6365	0.252783	0.571636	1.548	1.433	0.187549	0.613173	6.022	5.954	0.15419	0.441013	10.41	10.14	0.452934	0.596113	-0.4787	-0.3375	0.042773	-3.30115	0.184	0.2805	0.0800604	-1.20534	6.899	6.9045	0.007413	-0.74194	2.545	2.5215	0.0244629	0.960638	6.993	6.9825	0.0170499	0.615839	3.943	3.88625
GSE10599	a	GSM267189.CEL	MoEx-1_0-st-v1	7.464	7.1355	0.274281	1.19768	1.482	1.3865	0.0904386	1.05597	6.931	6.6365	0.252783	1.16503	1.636	1.433	0.187549	1.08238	6.109	5.954	0.15419	1.00525	10.67	10.14	0.452934	1.17015	-0.4419	-0.3375	0.042773	-2.44079	0.16	0.2805	0.0800604	-1.50511	6.9	6.9045	0.007413	-0.607042	2.557	2.5215	0.0244629	1.45118	7.004	6.9825	0.0170499	1.261	3.9655	3.88625
GSE10599	a	GSM267190.CEL	MoEx-1_0-st-v1	7.315	7.1355	0.274281	0.654438	1.387	1.3865	0.0904386	0.00552861	6.807	6.6365	0.252783	0.674491	1.417	1.433	0.187549	-0.0853111	6.087	5.954	0.15419	0.86257	10.29	10.14	0.452934	0.331174	-0.4301	-0.3375	0.042773	-2.16492	0.226	0.2805	0.0800604	-0.680736	6.903	6.9045	0.007413	-0.202347	2.54	2.5215	0.0244629	0.756247	6.998	6.9825	0.0170499	0.909096	3.894	3.88625
GSE10599	a	GSM267191.CEL	MoEx-1_0-st-v1	7.101	7.1355	0.274281	-0.125783	1.411	1.3865	0.0904386	0.270902	6.6	6.6365	0.252783	-0.144392	1.52	1.433	0.187549	0.463879	5.807	5.954	0.15419	-0.953367	10.1	10.14	0.452934	-0.088313	-0.3448	-0.3375	0.042773	-0.170668	0.303	0.2805	0.0800604	0.281038	6.913	6.9045	0.007413	1.14663	2.518	2.5215	0.0244629	-0.143074	7	6.9825	0.0170499	1.0264	3.844	3.88625
GSE10599	a	GSM267192.CEL	MoEx-1_0-st-v1	7.356	7.1355	0.274281	0.80392	1.478	1.3865	0.0904386	1.01174	6.807	6.6365	0.252783	0.674491	1.555	1.433	0.187549	0.650497	6.044	5.954	0.15419	0.583694	10.56	10.14	0.452934	0.927287	-0.3511	-0.3375	0.042773	-0.317958	0.0926	0.2805	0.0800604	-2.34698	6.9	6.9045	0.007413	-0.607042	2.556	2.5215	0.0244629	1.4103	6.995	6.9825	0.0170499	0.733142	3.963	3.88625
GSE10599	a	GSM267193.CEL	MoEx-1_0-st-v1	7.217	7.1355	0.274281	0.297141	1.384	1.3865	0.0904386	-0.0276431	6.714	6.6365	0.252783	0.306587	1.452	1.433	0.187549	0.101307	6	5.954	0.15419	0.298332	10.17	10.14	0.452934	0.0662348	-0.3526	-0.3375	0.042773	-0.353026	0.251	0.2805	0.0800604	-0.368472	6.911	6.9045	0.007413	0.876838	2.527	2.5215	0.0244629	0.22483	6.998	6.9825	0.0170499	0.909096	3.8545	3.88625
GSE10666	a	GSM269791.CEL	MoEx-1_0-st-v1	6.66	6.874	0.225355	-0.949612	1.56	1.599	0.0756126	-0.515787	6.17	6.409	0.192738	-1.24003	1.789	1.951	0.102299	-1.58359	5.087	5.248	0.0548562	-2.93495	9.974	10.3	0.37065	-0.879536	-0.3626	-0.3626	0.0925142	0	0.289	0.311	0.0681996	-0.322583	6.96	6.96	0.0014826	0	2.555	2.548	0.0103782	0.674491	6.876	6.838	0.0133434	2.84785	4.061	4.0065
GSE10666	a	GSM269792.CEL	MoEx-1_0-st-v1	6.699	6.874	0.225355	-0.776552	1.529	1.599	0.0756126	-0.925772	6.229	6.409	0.192738	-0.93391	1.773	1.951	0.102299	-1.73999	5.129	5.248	0.0548562	-2.16931	9.902	10.3	0.37065	-1.07379	-0.4558	-0.3626	0.0925142	-1.00741	0.342	0.311	0.0681996	0.454548	6.968	6.96	0.0014826	5.39593	2.532	2.548	0.0103782	-1.54169	6.842	6.838	0.0133434	0.299774	3.996	4.0065
GSE10666	a	GSM269793.CEL	MoEx-1_0-st-v1	7.036	6.874	0.225355	0.718865	1.676	1.599	0.0756126	1.01835	6.539	6.409	0.192738	0.674491	2.02	1.951	0.102299	0.674491	5.285	5.248	0.0548562	0.674491	10.61	10.3	0.37065	0.836369	-0.425	-0.3626	0.0925142	-0.674491	0.24	0.311	0.0681996	-1.04106	6.947	6.96	0.0014826	-8.76838	2.571	2.548	0.0103782	2.21618	6.803	6.838	0.0133434	-2.62302	4.0605	4.0065
GSE10666	a	GSM269794.CEL	MoEx-1_0-st-v1	6.874	6.874	0.225355	0	1.637	1.599	0.0756126	0.502562	6.409	6.409	0.192738	0	1.985	1.951	0.102299	0.332358	5.129	5.248	0.0548562	-2.16931	10.31	10.3	0.37065	0.0269796	-0.2286	-0.3626	0.0925142	1.44843	0.549	0.311	0.0681996	3.48976	6.96	6.96	0.0014826	0	2.548	2.548	0.0103782	0	6.848	6.838	0.0133434	0.749434	4.0065	4.0065
GSE10666	a	GSM269795.CEL	MoEx-1_0-st-v1	6.813	6.874	0.225355	-0.270684	1.548	1.599	0.0756126	-0.674491	6.34	6.409	0.192738	-0.357999	1.759	1.951	0.102299	-1.87684	5.248	5.248	0.0548562	0	10.09	10.3	0.37065	-0.566572	-0.3593	-0.3626	0.0925142	0.0356702	0.311	0.311	0.0681996	0	6.961	6.96	0.0014826	0.674491	2.547	2.548	0.0103782	-0.0963558	6.838	6.838	0.0133434	0	3.9745	4.0065
GSE10666	a	GSM269796.CEL	MoEx-1_0-st-v1	7.026	6.874	0.225355	0.674491	1.599	1.599	0.0756126	0	6.629	6.409	0.192738	1.14145	1.961	1.951	0.102299	0.0977523	5.248	5.248	0.0548562	0	10.3	10.3	0.37065	0	-0.4468	-0.3626	0.0925142	-0.91013	0.222	0.311	0.0681996	-1.30499	6.96	6.96	0.0014826	0	2.547	2.548	0.0103782	-0.0963558	6.838	6.838	0.0133434	0	3.9165	4.0065
GSE10666	a	GSM269797.CEL	MoEx-1_0-st-v1	6.964	6.874	0.225355	0.39937	1.671	1.599	0.0756126	0.952222	6.459	6.409	0.192738	0.25942	1.951	1.951	0.102299	0	5.248	5.248	0.0548562	0	10.55	10.3	0.37065	0.674491	-0.3572	-0.3626	0.0925142	0.0583694	0.357	0.311	0.0681996	0.674491	6.944	6.96	0.0014826	-10.7919	2.582	2.548	0.0103782	3.2761	6.829	6.838	0.0133434	-0.674491	4.073	4.0065
GSE11150	a	GSM281260.CEL	MoEx-1_0-st-v1	7.119	7.0765	0.0993342	0.427849	1.294	1.249	0.0459606	0.979099	6.658	6.629	0.140106	0.206987	1.391	1.3385	0.134917	0.389129	5.954	5.931	0.0355824	0.646387	9.856	9.6955	0.194221	0.82638	-0.1559	-0.1997	0.0513721	0.852603	0.499	0.519	0.186066	-0.107489	6.731	6.7355	0.0051891	-0.867202	2.36	2.356	0.014826	0.269796	6.88	6.87	0.0096369	1.03768	3.6105	3.6105
GSE11150	a	GSM281261.CEL	MoEx-1_0-st-v1	7.096	7.0765	0.0993342	0.196307	1.211	1.249	0.0459606	-0.826795	6.687	6.629	0.140106	0.413973	1.326	1.3385	0.134917	-0.0926498	5.977	5.931	0.0355824	1.29277	9.6	9.6955	0.194221	-0.491709	-0.08767	-0.1997	0.0513721	2.18076	0.741	0.519	0.186066	1.19312	6.743	6.7355	0.0051891	1.44534	2.334	2.356	0.014826	-1.48388	6.874	6.87	0.0096369	0.415071	3.5465	3.6105
GSE11150	a	GSM281262.CEL	MoEx-1_0-st-v1	7.057	7.0765	0.0993342	-0.196307	1.273	1.249	0.0459606	0.522186	6.6	6.629	0.140106	-0.206987	1.338	1.3385	0.134917	-0.00370599	5.907	5.931	0.0355824	-0.674491	9.755	9.6955	0.194221	0.306353	-0.4006	-0.1997	0.0513721	-3.91068	0.236	0.519	0.186066	-1.52096	6.734	6.7355	0.0051891	-0.289067	2.366	2.356	0.014826	0.674491	6.861	6.87	0.0096369	-0.93391	3.644	3.6105
GSE11150	a	GSM281263.CEL	MoEx-1_0-st-v1	7.006	7.0765	0.0993342	-0.709725	1.234	1.249	0.0459606	-0.326366	6.539	6.629	0.140106	-0.642372	1.214	1.3385	0.134917	-0.922792	5.954	5.931	0.0355824	0.646387	9.665	9.6955	0.194221	-0.157038	-0.3285	-0.1997	0.0513721	-2.5072	0.219	0.519	0.186066	-1.61233	6.736	6.7355	0.0051891	0.0963558	2.359	2.356	0.014826	0.202347	6.879	6.87	0.0096369	0.93391	3.648	3.6105
GSE11150	a	GSM281264.CEL	MoEx-1_0-st-v1	7.129	7.0765	0.0993342	0.528519	1.274	1.249	0.0459606	0.543944	6.7	6.629	0.140106	0.50676	1.42	1.3385	0.134917	0.604077	5.954	5.931	0.0355824	0.646387	9.801	9.6955	0.194221	0.543197	-0.3201	-0.1997	0.0513721	-2.34369	0.33	0.519	0.186066	-1.01577	6.738	6.7355	0.0051891	0.481779	2.346	2.356	0.014826	-0.674491	6.842	6.87	0.0096369	-2.9055	3.576	3.6105
GSE11150	a	GSM281265.CEL	MoEx-1_0-st-v1	7.119	7.0765	0.0993342	0.427849	1.262	1.249	0.0459606	0.282851	6.714	6.629	0.140106	0.606685	1.428	1.3385	0.134917	0.663373	5.907	5.931	0.0355824	-0.674491	9.726	9.6955	0.194221	0.157038	-0.1842	-0.1997	0.0513721	0.30172	0.558	0.519	0.186066	0.209603	6.74	6.7355	0.0051891	0.867202	2.338	2.356	0.014826	-1.21408	6.861	6.87	0.0096369	-0.93391	3.5435	3.6105
GSE11150	a	GSM281266.CEL	MoEx-1_0-st-v1	7.114	7.0765	0.0993342	0.377513	1.236	1.249	0.0459606	-0.282851	6.728	6.629	0.140106	0.706609	1.413	1.3385	0.134917	0.552193	5.931	5.931	0.0355824	0	9.64	9.6955	0.194221	-0.285758	-0.1998	-0.1997	0.0513721	-0.00194658	0.486	0.519	0.186066	-0.177356	6.745	6.7355	0.0051891	1.83076	2.332	2.356	0.014826	-1.61878	6.864	6.87	0.0096369	-0.622607	3.5185	3.6105
GSE11150	a	GSM281267.CEL	MoEx-1_0-st-v1	7.013	7.0765	0.0993342	-0.639256	1.202	1.249	0.0459606	-1.02262	6.585	6.629	0.140106	-0.314049	1.245	1.3385	0.134917	-0.693021	5.931	5.931	0.0355824	0	9.537	9.6955	0.194221	-0.816082	-0.2075	-0.1997	0.0513721	-0.151833	0.292	0.519	0.186066	-1.22	6.743	6.7355	0.0051891	1.44534	2.345	2.356	0.014826	-0.74194	6.876	6.87	0.0096369	0.622607	3.568	3.6105
GSE11150	a	GSM281268.CEL	MoEx-1_0-st-v1	7.332	7.0765	0.0993342	2.57213	1.374	1.249	0.0459606	2.71972	6.919	6.629	0.140106	2.06987	1.733	1.3385	0.134917	2.92403	5.931	5.931	0.0355824	0	10.15	9.6955	0.194221	2.34012	-0.177	-0.1997	0.0513721	0.441874	0.553	0.519	0.186066	0.182731	6.736	6.7355	0.0051891	0.0963558	2.352	2.356	0.014826	-0.269796	6.873	6.87	0.0096369	0.311303	3.5695	3.6105
GSE11150	a	GSM281269.CEL	MoEx-1_0-st-v1	7.606	7.0765	0.0993342	5.33049	1.428	1.249	0.0459606	3.89464	7.19	6.629	0.140106	4.00412	1.816	1.3385	0.134917	3.53922	6.129	5.931	0.0355824	5.56455	10.53	9.6955	0.194221	4.29666	-0.1998	-0.1997	0.0513721	-0.00194658	0.429	0.519	0.186066	-0.483699	6.724	6.7355	0.0051891	-2.21618	2.375	2.356	0.014826	1.28153	6.86	6.87	0.0096369	-1.03768	3.6105	3.6105
GSE11150	a	GSM281270.CEL	MoEx-1_0-st-v1	7.275	7.0765	0.0993342	1.9983	1.342	1.249	0.0459606	2.02347	6.845	6.629	0.140106	1.54169	1.61	1.3385	0.134917	2.01235	5.954	5.931	0.0355824	0.646387	10.06	9.6955	0.194221	1.87673	-0.1572	-0.1997	0.0513721	0.827297	0.68	0.519	0.186066	0.865283	6.732	6.7355	0.0051891	-0.674491	2.357	2.356	0.014826	0.0674491	6.876	6.87	0.0096369	0.622607	3.588	3.6105
GSE11150	a	GSM281271.CEL	MoEx-1_0-st-v1	6.954	7.0765	0.0993342	-1.23321	1.187	1.249	0.0459606	-1.34898	6.524	6.629	0.140106	-0.749434	1.199	1.3385	0.134917	-1.03397	5.907	5.931	0.0355824	-0.674491	9.474	9.6955	0.194221	-1.14046	-0.1996	-0.1997	0.0513721	0.00194658	0.59	0.519	0.186066	0.381584	6.738	6.7355	0.0051891	0.481779	2.348	2.356	0.014826	-0.539593	6.877	6.87	0.0096369	0.726375	3.6185	3.6105
GSE11150	a	GSM281272.CEL	MoEx-1_0-st-v1	6.88	7.0765	0.0993342	-1.97817	1.227	1.249	0.0459606	-0.478671	6.409	6.629	0.140106	-1.57024	1.163	1.3385	0.134917	-1.3008	5.858	5.931	0.0355824	-2.05158	9.555	9.6955	0.194221	-0.723404	-0.271	-0.1997	0.0513721	-1.38791	0.3	0.519	0.186066	-1.177	6.732	6.7355	0.0051891	-0.674491	2.368	2.356	0.014826	0.809389	6.869	6.87	0.0096369	-0.103768	3.7095	3.6105
GSE11150	a	GSM281273.CEL	MoEx-1_0-st-v1	7.014	7.0765	0.0993342	-0.629189	1.273	1.249	0.0459606	0.522186	6.555	6.629	0.140106	-0.528173	1.339	1.3385	0.134917	0.00370599	5.883	5.931	0.0355824	-1.34898	9.736	9.6955	0.194221	0.208526	-0.1729	-0.1997	0.0513721	0.521684	0.539	0.519	0.186066	0.107489	6.728	6.7355	0.0051891	-1.44534	2.371	2.356	0.014826	1.01174	6.871	6.87	0.0096369	0.103768	3.649	3.6105
GSE11150	a	GSM281274.CEL	MoEx-1_0-st-v1	6.966	7.0765	0.0993342	-1.11241	1.217	1.249	0.0459606	-0.696249	6.524	6.629	0.140106	-0.749434	1.246	1.3385	0.134917	-0.685609	5.907	5.931	0.0355824	-0.674491	9.574	9.6955	0.194221	-0.625577	-0.2146	-0.1997	0.0513721	-0.290041	0.572	0.519	0.186066	0.284845	6.733	6.7355	0.0051891	-0.481779	2.361	2.356	0.014826	0.337245	6.862	6.87	0.0096369	-0.830142	3.6465	3.6105
GSE11150	a	GSM281275.CEL	MoEx-1_0-st-v1	6.934	7.0765	0.0993342	-1.43455	1.219	1.249	0.0459606	-0.652733	6.492	6.629	0.140106	-0.977833	1.271	1.3385	0.134917	-0.500309	5.858	5.931	0.0355824	-2.05158	9.533	9.6955	0.194221	-0.836677	-0.0773	-0.1997	0.0513721	2.38262	0.774	0.519	0.186066	1.37048	6.735	6.7355	0.0051891	-0.0963558	2.355	2.356	0.014826	-0.0674491	6.865	6.87	0.0096369	-0.518839	3.6475	3.6105
GSE11344	a	GSM286594.CEL	MoEx-1_0-st-v1	6.706	6.6805	0.113419	0.22483	1.161	1.163	0.0170499	-0.117303	6.267	6.248	0.0563388	0.337245	0.989	0.9685	0.0511497	0.400784	5.781	5.7415	0.0600453	0.657837	9.192	9.162	0.183101	0.163844	-0.2219	-0.2913	0.0674583	1.02878	0.386	0.364	0.0689409	0.319114	5.735	5.7345	0.0029652	0.168623	2.461	2.464	0.0066717	-0.449661	5.585	5.5855	0.0185325	-0.0269796	4.113	4.108
GSE11344	a	GSM286595.CEL	MoEx-1_0-st-v1	6.655	6.6805	0.113419	-0.22483	1.15	1.163	0.0170499	-0.762468	6.229	6.248	0.0563388	-0.337245	0.941	0.9685	0.0511497	-0.537638	5.755	5.7415	0.0600453	0.22483	9.132	9.162	0.183101	-0.163844	-0.3067	-0.2913	0.0674583	-0.228289	0.397	0.364	0.0689409	0.478671	5.731	5.7345	0.0029652	-1.18036	2.468	2.464	0.0066717	0.599547	5.574	5.5855	0.0185325	-0.620531	4.145	4.108
GSE11344	a	GSM286596.CEL	MoEx-1_0-st-v1	6.559	6.6805	0.113419	-1.07125	1.165	1.163	0.0170499	0.117303	6.129	6.248	0.0563388	-2.11222	0.948	0.9685	0.0511497	-0.400784	5.644	5.7415	0.0600453	-1.62377	9.079	9.162	0.183101	-0.453301	-0.3129	-0.2913	0.0674583	-0.320198	0.342	0.364	0.0689409	-0.319114	5.734	5.7345	0.0029652	-0.168623	2.467	2.464	0.0066717	0.449661	5.572	5.5855	0.0185325	-0.72845	4.125	4.108
GSE11344	a	GSM286597.CEL	MoEx-1_0-st-v1	6.6	6.6805	0.113419	-0.709758	1.06	1.163	0.0170499	-6.04109	6.209	6.248	0.0563388	-0.692241	0.927	0.9685	0.0511497	-0.811344	5.728	5.7415	0.0600453	-0.22483	8.817	9.162	0.183101	-1.8842	0.01231	-0.2913	0.0674583	4.50071	0.965	0.364	0.0689409	8.71761	5.748	5.7345	0.0029652	4.55281	2.415	2.464	0.0066717	-7.34445	5.611	5.5855	0.0185325	1.37596	3.961	4.108
GSE11344	a	GSM286598.CEL	MoEx-1_0-st-v1	6.753	6.6805	0.113419	0.639223	1.236	1.163	0.0170499	4.28155	6.285	6.248	0.0563388	0.656741	1.188	0.9685	0.0511497	4.29133	5.7	5.7415	0.0600453	-0.691145	9.403	9.162	0.183101	1.31621	-0.2759	-0.2913	0.0674583	0.228289	0.304	0.364	0.0689409	-0.870311	5.735	5.7345	0.0029652	0.168623	2.469	2.464	0.0066717	0.749434	5.624	5.5855	0.0185325	2.07743	4.103	4.108
GSE11344	a	GSM286599.CEL	MoEx-1_0-st-v1	6.829	6.6805	0.113419	1.30931	1.173	1.163	0.0170499	0.586514	6.409	6.248	0.0563388	2.85771	1.094	0.9685	0.0511497	2.45358	5.833	5.7415	0.0600453	1.52385	9.326	9.162	0.183101	0.89568	-0.3888	-0.2913	0.0674583	-1.44534	0.0551	0.364	0.0689409	-4.48065	5.731	5.7345	0.0029652	-1.18036	2.459	2.464	0.0066717	-0.749434	5.586	5.5855	0.0185325	0.0269796	4.0595	4.108
GSE9566	a	GSM241928.CEL	MoEx-1_0-st-v1	6.585	6.1955	0.339515	1.14722	1.183	1.2865	0.17124	-0.604414	6.17	5.686	0.312087	1.55085	1.05	1.1905	0.252042	-0.557447	5.585	4.907	0.14826	4.57305	9.053	8.9695	0.281694	0.296421	-0.2072	-0.2856	0.0899938	0.871171	0.0595	0.2655	0.126762	-1.62509	5.706	5.706	0.0014826	0	2.48	2.5115	0.0392889	-0.801753	5.651	5.677	0.0452193	-0.574976	4.0075	4.11875
GSE9566	a	GSM241929.CEL	MoEx-1_0-st-v1	6.445	6.1955	0.339515	0.734871	1.159	1.2865	0.17124	-0.744568	6.044	5.686	0.312087	1.14711	1.041	1.1905	0.252042	-0.593155	5.492	4.907	0.14826	3.94577	8.867	8.9695	0.281694	-0.36387	-0.433	-0.2856	0.0899938	-1.63789	0.0677	0.2655	0.126762	-1.5604	5.706	5.706	0.0014826	0	2.48	2.5115	0.0392889	-0.801753	5.642	5.677	0.0452193	-0.774006	4.064	4.11875
GSE9566	a	GSM241930.CEL	MoEx-1_0-st-v1	6.221	6.1955	0.339515	0.075107	1.057	1.2865	0.17124	-1.34022	5.858	5.686	0.312087	0.551128	0.777	1.1905	0.252042	-1.6406	5.426	4.907	0.14826	3.50061	8.418	8.9695	0.281694	-1.9578	-0.3536	-0.2856	0.0899938	-0.755607	0.197	0.2655	0.126762	-0.540381	5.72	5.706	0.0014826	9.44287	2.475	2.5115	0.0392889	-0.929016	5.673	5.677	0.0452193	-0.0884578	4.0645	4.11875
GSE9566	a	GSM241931.CEL	MoEx-1_0-st-v1	6.504	6.1955	0.339515	0.908648	1.142	1.2865	0.17124	-0.843843	6.109	5.686	0.312087	1.35539	1	1.1905	0.252042	-0.755826	5.555	4.907	0.14826	4.3707	8.886	8.9695	0.281694	-0.296421	-0.339	-0.2856	0.0899938	-0.593374	0.306	0.2655	0.126762	0.319496	5.705	5.706	0.0014826	-0.674491	2.474	2.5115	0.0392889	-0.954468	5.628	5.677	0.0452193	-1.08361	4.0005	4.11875
GSE9566	a	GSM241932.CEL	MoEx-1_0-st-v1	6.17	6.1955	0.339515	-0.075107	1.423	1.2865	0.17124	0.797125	5.672	5.686	0.312087	-0.0448592	1.445	1.1905	0.252042	1.00975	4.858	4.907	0.14826	-0.3305	9.29	8.9695	0.281694	1.13776	-0.3012	-0.2856	0.0899938	-0.173345	0.292	0.2655	0.126762	0.209053	5.705	5.706	0.0014826	-0.674491	2.529	2.5115	0.0392889	0.445418	5.718	5.677	0.0452193	0.906692	4.1615	4.11875
GSE9566	a	GSM241933.CEL	MoEx-1_0-st-v1	6.239	6.1955	0.339515	0.128124	1.459	1.2865	0.17124	1.00736	5.7	5.686	0.312087	0.0448592	1.505	1.1905	0.252042	1.24781	4.907	4.907	0.14826	0	9.529	8.9695	0.281694	1.9862	-0.2632	-0.2856	0.0899938	0.248906	0.239	0.2655	0.126762	-0.209053	5.704	5.706	0.0014826	-1.34898	2.545	2.5115	0.0392889	0.852658	5.747	5.677	0.0452193	1.54801	4.263	4.11875
GSE9566	a	GSM241934.CEL	MoEx-1_0-st-v1	5.967	6.1955	0.339515	-0.673018	1.377	1.2865	0.17124	0.528497	5.459	5.686	0.312087	-0.727361	1.235	1.1905	0.252042	0.176558	4.807	4.907	0.14826	-0.674491	9.053	8.9695	0.281694	0.296421	-0.1916	-0.2856	0.0899938	1.04452	0.389	0.2655	0.126762	0.974264	5.708	5.706	0.0014826	1.34898	2.533	2.5115	0.0392889	0.547228	5.681	5.677	0.0452193	0.0884578	4.231	4.11875
GSE9566	a	GSM241935.CEL	MoEx-1_0-st-v1	5.866	6.1955	0.339515	-0.970501	1.27	1.2865	0.17124	-0.0963558	5.392	5.686	0.312087	-0.942044	1.146	1.1905	0.252042	-0.176558	4.807	4.907	0.14826	-0.674491	8.672	8.9695	0.281694	-1.05611	-0.1772	-0.2856	0.0899938	1.20453	0.578	0.2655	0.126762	2.46524	5.706	5.706	0.0014826	0	2.502	2.5115	0.0392889	-0.241799	5.612	5.677	0.0452193	-1.43744	4.089	4.11875
GSE9566	a	GSM241936.CEL	MoEx-1_0-st-v1	6.143	6.1955	0.339515	-0.154632	1.388	1.2865	0.17124	0.592734	5.644	5.686	0.312087	-0.134578	1.415	1.1905	0.252042	0.890725	4.907	4.907	0.14826	0	9.2	8.9695	0.281694	0.818264	-0.27	-0.2856	0.0899938	0.173345	0.214	0.2655	0.126762	-0.406272	5.699	5.706	0.0014826	-4.72144	2.529	2.5115	0.0392889	0.445418	5.683	5.677	0.0452193	0.132687	4.1485	4.11875
GSE9566	a	GSM241937.CEL	MoEx-1_0-st-v1	5.966	6.1955	0.339515	-0.675963	1.303	1.2865	0.17124	0.0963558	5.492	5.686	0.312087	-0.621621	1.235	1.1905	0.252042	0.176558	4.858	4.907	0.14826	-0.3305	8.82	8.9695	0.281694	-0.530718	-0.3115	-0.2856	0.0899938	-0.287798	0.368	0.2655	0.126762	0.8086	5.707	5.706	0.0014826	0.674491	2.521	2.5115	0.0392889	0.241799	5.697	5.677	0.0452193	0.442289	4.163	4.11875
GSE6976	a	GSM160705.CEL	HuEx-1_0-st-v1	6.548	6.678	0.236475	-0.549742	1.448	1.511	0.0926625	-0.679887	6.129	6.331	0.250559	-0.806196	1.717	1.949	0.143071	-1.62157	5.044	4.977	0.103782	0.645584	9.379	9.6195	0.282435	-0.851522	0.09563	0.04696	0.0895565	0.543456	0.765	0.748	0.198668	0.0855697	6.162	6.162	0.0051891	0	2.126	2.1425	0.0111195	-1.48388	6.2435	6.26475	0.0166792	-1.27404	3.08625	3.04637
GSE6976	a	GSM160706.CEL	HuEx-1_0-st-v1	6.362	6.678	0.236475	-1.3363	1.426	1.511	0.0926625	-0.917307	5.954	6.331	0.250559	-1.50463	1.689	1.949	0.143071	-1.81728	4.858	4.977	0.103782	-1.14663	9.109	9.6195	0.282435	-1.80749	0.2543	0.04696	0.0895565	2.31519	0.289	0.748	0.198668	-2.31038	6.17	6.162	0.0051891	1.54169	2.115	2.1425	0.0111195	-2.47313	6.242	6.26475	0.0166792	-1.36397	3.067	3.04637
GSE6976	a	GSM160707.CEL	HuEx-1_0-st-v1	6.394	6.678	0.236475	-1.20097	1.452	1.511	0.0926625	-0.636719	6	6.331	0.250559	-1.32104	1.776	1.949	0.143071	-1.20919	4.858	4.977	0.103782	-1.14663	9.185	9.6195	0.282435	-1.53841	0.1316	0.04696	0.0895565	0.945102	0.213	0.748	0.198668	-2.69293	6.169	6.162	0.0051891	1.34898	2.123	2.1425	0.0111195	-1.75368	6.243	6.26475	0.0166792	-1.30402	3.03325	3.04637
GSE6976	a	GSM160708.CEL	HuEx-1_0-st-v1	6.87	6.678	0.236475	0.811926	1.575	1.511	0.0926625	0.690679	6.539	6.331	0.250559	0.830142	2.042	1.949	0.143071	0.650027	5	4.977	0.103782	0.221618	9.905	9.6195	0.282435	1.01085	0.002133	0.04696	0.0895565	-0.500545	0.995	0.748	0.198668	1.24328	6.162	6.162	0.0051891	0	2.148	2.1425	0.0111195	0.494627	6.2745	6.26475	0.0166792	0.584559	3.03525	3.04637
GSE6976	a	GSM160709.CEL	HuEx-1_0-st-v1	6.731	6.678	0.236475	0.224125	1.636	1.511	0.0926625	1.34898	6.304	6.331	0.250559	-0.107759	2.063	1.949	0.143071	0.796808	4.907	4.977	0.103782	-0.674491	10.01	9.6195	0.282435	1.38262	-0.06977	0.04696	0.0895565	-1.30342	0.746	0.748	0.198668	-0.010067	6.152	6.162	0.0051891	-1.92712	2.16	2.1425	0.0111195	1.57381	6.246	6.26475	0.0166792	-1.12415	3.136	3.04637
GSE6976	a	GSM160710.CEL	HuEx-1_0-st-v1	6.626	6.678	0.236475	-0.219897	1.544	1.511	0.0926625	0.356131	6.229	6.331	0.250559	-0.407089	1.933	1.949	0.143071	-0.111833	4.907	4.977	0.103782	-0.674491	9.647	9.6195	0.282435	0.0973674	0.08318	0.04696	0.0895565	0.404438	0.694	0.748	0.198668	-0.27181	6.162	6.162	0.0051891	0	2.142	2.1425	0.0111195	-0.0449661	6.249	6.26475	0.0166792	-0.944287	3.07075	3.04637
GSE6976	a	GSM160711.CEL	HuEx-1_0-st-v1	6.688	6.678	0.236475	0.0422878	1.52	1.511	0.0926625	0.0971267	6.358	6.331	0.250559	0.107759	1.96	1.949	0.143071	0.076885	4.907	4.977	0.103782	-0.674491	9.609	9.6195	0.282435	-0.0371767	0.0971	0.04696	0.0895565	0.55987	0.772	0.748	0.198668	0.120804	6.163	6.162	0.0051891	0.192712	2.14	2.1425	0.0111195	-0.22483	6.269	6.26475	0.0166792	0.254808	3.029	3.04637
GSE6976	a	GSM160712.CEL	HuEx-1_0-st-v1	6.727	6.678	0.236475	0.20721	1.516	1.511	0.0926625	0.0539593	6.392	6.331	0.250559	0.243455	1.939	1.949	0.143071	-0.0698954	4.954	4.977	0.103782	-0.221618	9.624	9.6195	0.282435	0.0159329	-0.0273	0.04696	0.0895565	-0.829198	0.875	0.748	0.198668	0.639256	6.167	6.162	0.0051891	0.963558	2.138	2.1425	0.0111195	-0.404694	6.274	6.26475	0.0166792	0.554581	3.035	3.04637
GSE6976	a	GSM160713.CEL	HuEx-1_0-st-v1	6.621	6.678	0.236475	-0.241041	1.576	1.511	0.0926625	0.70147	6.209	6.331	0.250559	-0.48691	1.966	1.949	0.143071	0.118822	4.907	4.977	0.103782	-0.674491	9.747	9.6195	0.282435	0.451431	0.04326	0.04696	0.0895565	-0.0413147	0.893	0.748	0.198668	0.729859	6.156	6.162	0.0051891	-1.15627	2.154	2.1425	0.0111195	1.03422	6.2655	6.26475	0.0166792	0.0449661	3.116	3.04637
GSE6976	a	GSM160714.CEL	HuEx-1_0-st-v1	6.661	6.678	0.236475	-0.0718893	1.46	1.511	0.0926625	-0.550384	6.322	6.331	0.250559	-0.0359196	1.807	1.949	0.143071	-0.992515	5	4.977	0.103782	0.221618	9.498	9.6195	0.282435	-0.430187	0.1405	0.04696	0.0895565	1.04448	0.656	0.748	0.198668	-0.463083	6.164	6.162	0.0051891	0.385423	2.141	2.1425	0.0111195	-0.134898	6.25	6.26475	0.0166792	-0.884332	3.062	3.04637
GSE6976	a	GSM160715.CEL	HuEx-1_0-st-v1	6.827	6.678	0.236475	0.630089	1.602	1.511	0.0926625	0.982059	6.459	6.331	0.250559	0.510857	2.102	1.949	0.143071	1.0694	4.954	4.977	0.103782	-0.221618	9.956	9.6195	0.282435	1.19142	-0.1098	0.04696	0.0895565	-1.7504	0.614	0.748	0.198668	-0.674491	6.159	6.162	0.0051891	-0.578135	2.15	2.1425	0.0111195	0.674491	6.276	6.26475	0.0166792	0.674491	3.07825	3.04637
GSE6976	a	GSM160716.CEL	HuEx-1_0-st-v1	6.638	6.678	0.236475	-0.169151	1.585	1.511	0.0926625	0.798597	6.229	6.331	0.250559	-0.407089	2.025	1.949	0.143071	0.531205	4.907	4.977	0.103782	-0.674491	9.801	9.6195	0.282435	0.642625	-0.02686	0.04696	0.0895565	-0.824285	0.917	0.748	0.198668	0.850664	6.149	6.162	0.0051891	-2.50525	2.159	2.1425	0.0111195	1.48388	6.239	6.26475	0.0166792	-1.54383	3.12225	3.04637
GSE6976	a	GSM160717.CEL	HuEx-1_0-st-v1	6.87	6.678	0.236475	0.811926	1.541	1.511	0.0926625	0.323756	6.555	6.331	0.250559	0.894	2.049	1.949	0.143071	0.698954	5.044	4.977	0.103782	0.645584	9.833	9.6195	0.282435	0.755925	0.02181	0.04696	0.0895565	-0.280828	0.912	0.748	0.198668	0.825496	6.162	6.162	0.0051891	0	2.15	2.1425	0.0111195	0.674491	6.276	6.26475	0.0166792	0.674491	3.0325	3.04637
GSE6976	a	GSM160718.CEL	HuEx-1_0-st-v1	6.848	6.678	0.236475	0.718893	1.506	1.511	0.0926625	-0.0539593	6.508	6.331	0.250559	0.706419	1.937	1.949	0.143071	-0.0838745	5.087	4.977	0.103782	1.05991	9.78	9.6195	0.282435	0.568272	0.05066	0.04696	0.0895565	0.0413147	0.397	0.748	0.198668	-1.76676	6.161	6.162	0.0051891	-0.192712	2.147	2.1425	0.0111195	0.404694	6.271	6.26475	0.0166792	0.374717	3.03925	3.04637
GSE6976	a	GSM160719.CEL	HuEx-1_0-st-v1	6.865	6.678	0.236475	0.790782	1.469	1.511	0.0926625	-0.453258	6.6	6.331	0.250559	1.0736	1.959	1.949	0.143071	0.0698954	5.044	4.977	0.103782	0.645584	9.615	9.6195	0.282435	-0.0159329	-0.05624	0.04696	0.0895565	-1.15235	0.861	0.748	0.198668	0.568787	6.169	6.162	0.0051891	1.34898	2.138	2.1425	0.0111195	-0.404694	6.278	6.26475	0.0166792	0.7944	2.97525	3.04637
GSE6976	a	GSM160720.CEL	HuEx-1_0-st-v1	6.986	6.678	0.236475	1.30246	1.598	1.511	0.0926625	0.938891	6.658	6.331	0.250559	1.30508	2.142	1.949	0.143071	1.34898	5.087	4.977	0.103782	1.05991	10.09	9.6195	0.282435	1.66587	0.131	0.04696	0.0895565	0.938403	0.589	0.748	0.198668	-0.800329	6.157	6.162	0.0051891	-0.963558	2.16	2.1425	0.0111195	1.57381	6.264	6.26475	0.0166792	-0.0449661	3.06525	3.04637
GSE6976	a	GSM160721.CEL	HuEx-1_0-st-v1	6.86	6.678	0.236475	0.769638	1.555	1.511	0.0926625	0.474841	6.492	6.331	0.250559	0.642562	2.035	1.949	0.143071	0.601101	5.087	4.977	0.103782	1.05991	9.935	9.6195	0.282435	1.11707	-0.02386	0.04696	0.0895565	-0.790786	0.882	0.748	0.198668	0.674491	6.158	6.162	0.0051891	-0.770847	2.159	2.1425	0.0111195	1.48388	6.284	6.26475	0.0166792	1.15413	3.069	3.04637
GSE6976	a	GSM160722.CEL	HuEx-1_0-st-v1	6.85	6.678	0.236475	0.727351	1.468	1.511	0.0926625	-0.46405	6.57	6.331	0.250559	0.953866	1.979	1.949	0.143071	0.209686	5.044	4.977	0.103782	0.645584	9.64	9.6195	0.282435	0.072583	-0.006656	0.04696	0.0895565	-0.598684	0.982	0.748	0.198668	1.17784	6.165	6.162	0.0051891	0.578135	2.143	2.1425	0.0111195	0.0449661	6.273	6.26475	0.0166792	0.494627	2.997	3.04637
GSE6976	a	GSM160723.CEL	HuEx-1_0-st-v1	6.637	6.678	0.236475	-0.17338	1.443	1.511	0.0926625	-0.733846	6.285	6.331	0.250559	-0.183589	1.811	1.949	0.143071	-0.964557	5	4.977	0.103782	0.221618	9.453	9.6195	0.282435	-0.589516	0.07602	0.04696	0.0895565	0.324488	0.75	0.748	0.198668	0.010067	6.163	6.162	0.0051891	0.192712	2.143	2.1425	0.0111195	0.0449661	6.258	6.26475	0.0166792	-0.404694	3.04825	3.04637
GSE6976	a	GSM160724.CEL	HuEx-1_0-st-v1	6.683	6.678	0.236475	0.0211439	1.481	1.511	0.0926625	-0.323756	6.34	6.331	0.250559	0.0359196	1.888	1.949	0.143071	-0.426362	5	4.977	0.103782	0.221618	9.564	9.6195	0.282435	-0.196505	0.1093	0.04696	0.0895565	0.696097	0.658	0.748	0.198668	-0.453016	6.156	6.162	0.0051891	-1.15627	2.146	2.1425	0.0111195	0.314762	6.261	6.26475	0.0166792	-0.22483	3.0445	3.04637
GSE6976	a	GSM160725.CEL	HuEx-1_0-st-v1	6.673	6.678	0.236475	-0.0211439	1.428	1.511	0.0926625	-0.895724	6.34	6.331	0.250559	0.0359196	1.786	1.949	0.143071	-1.1393	5	4.977	0.103782	0.221618	9.42	9.6195	0.282435	-0.706356	0.05273	0.04696	0.0895565	0.0644286	0.676	0.748	0.198668	-0.362413	6.165	6.162	0.0051891	0.578135	2.135	2.1425	0.0111195	-0.674491	6.268	6.26475	0.0166792	0.194853	3.02225	3.04637
GSE6976	a	GSM160726.CEL	HuEx-1_0-st-v1	6.45	6.678	0.236475	-0.964162	1.577	1.511	0.0926625	0.712262	6.022	6.331	0.250559	-1.23324	1.961	1.949	0.143071	0.0838745	4.755	4.977	0.103782	-2.1391	9.541	9.6195	0.282435	-0.27794	-0.09562	0.04696	0.0895565	-1.59207	0.584	0.748	0.198668	-0.825496	6.16	6.162	0.0051891	-0.385423	2.136	2.1425	0.0111195	-0.584559	6.2465	6.26475	0.0166792	-1.09417	3.06225	3.04637
GSE6976	a	GSM160727.CEL	HuEx-1_0-st-v1	6.154	6.678	0.236475	-2.21588	1.407	1.511	0.0926625	-1.12235	5.755	6.331	0.250559	-2.29886	1.639	1.949	0.143071	-2.16676	4.755	4.977	0.103782	-2.1391	8.877	9.6195	0.282435	-2.62892	-0.01151	0.04696	0.0895565	-0.652884	0.978	0.748	0.198668	1.15771	6.172	6.162	0.0051891	1.92712	2.108	2.1425	0.0111195	-3.10266	6.249	6.26475	0.0166792	-0.944287	3.03325	3.04637
GSE6976	a	GSM160728.CEL	HuEx-1_0-st-v1	6.354	6.678	0.236475	-1.37013	1.449	1.511	0.0926625	-0.669095	5.954	6.331	0.250559	-1.50463	1.748	1.949	0.143071	-1.4049	4.858	4.977	0.103782	-1.14663	9.152	9.6195	0.282435	-1.65525	0.06664	0.04696	0.0895565	0.21975	0.742	0.748	0.198668	-0.0302011	6.166	6.162	0.0051891	0.770847	2.12	2.1425	0.0111195	-2.02347	6.27	6.26475	0.0166792	0.314762	3.02425	3.04637
[truncated: 40 more columns]

## Sheet: HuEx-v1
	Series	chip.name	chip.type	mean.raw.int	MEDIAN.mean.raw.int	MAD.mean.raw.int	SCORE.mean.raw.int	sd.raw.int	MEDIAN.sd.raw.int	MAD.sd.raw.int	SCORE.sd.raw.int	median.raw.int	MEDIAN.median.raw.int	MAD.median.raw.int	SCORE.median.raw.int	interQuartile.raw.int	MEDIAN.interQuartile.raw.int	MAD.interQuartile.raw.int	SCORE.interQuartile.raw.int	q.5.raw.int	MEDIAN.q.5.raw.int	MAD.q.5.raw.int	SCORE.q.5.raw.int	q.95.raw.int	MEDIAN.q.95.raw.int	MAD.q.95.raw.int	SCORE.q.95.raw.int	slope.bias	MEDIAN.slope.bias	MAD.slope.bias	SCORE.slope.bias	p.bias	MEDIAN.p.bias	MAD.p.bias	SCORE.p.bias	mean.norm.int	MEDIAN.mean.norm.int	MAD.mean.norm.int	SCORE.mean.norm.int	sd.norm.int	MEDIAN.sd.norm.int	MAD.sd.norm.int	SCORE.sd.norm.int	median.norm.int	MEDIAN.median.norm.int	MAD.median.norm.int	SCORE.median.norm.int	interQuartile.norm.int	MEDIAN.interQuartile.norm.int
1	GSE11967	A11Exon.CEL	HuEx-1_0-st-v1	6.528	6.549	0.189773	-0.110659	1.08	1.192	0.112678	-0.993986	6.17	6.16	0.179395	0.055743	0.987	1.143	0.157156	-0.992647	5.615	5.5535	0.214236	0.287067	8.679	8.9995	0.221649	-1.44598	0.2675	0.052865	0.088615	2.42211	0.613	0.883	0.0770952	-3.50216	5.158	5.151	0.0051891	1.34898	2.112	2.1215	0.014826	-0.640766	5.0575	5.0405	0.0129728	1.31044	3.1285	3.14887
1	GSE11967	A12Exon.CEL	HuEx-1_0-st-v1	6.57	6.549	0.189773	0.110659	1.232	1.192	0.112678	0.354995	6.15	6.16	0.179395	-0.055743	1.199	1.143	0.157156	0.356335	5.492	5.5535	0.214236	-0.287067	9.101	8.9995	0.221649	0.457932	-0.03776	0.052865	0.088615	-1.02268	0.925	0.883	0.0770952	0.544781	5.151	5.151	0.0051891	0	2.131	2.1215	0.014826	0.640766	5.041	5.0405	0.0129728	0.0385423	3.196	3.14887
1	GSE11967	A13Exon.CEL	HuEx-1_0-st-v1	6.221	6.549	0.189773	-1.72838	1.326	1.192	0.112678	1.18923	5.807	6.16	0.179395	-1.96773	1.429	1.143	0.157156	1.81985	5	5.5535	0.214236	-2.5836	8.898	8.9995	0.221649	-0.457932	0.08178	0.052865	0.088615	0.326299	0.841	0.883	0.0770952	-0.544781	5.151	5.151	0.0051891	0	2.132	2.1215	0.014826	0.708215	5.04	5.0405	0.0129728	-0.0385423	3.16925	3.14887
1	GSE11967	A14Exon.CEL	HuEx-1_0-st-v1	6.784	6.549	0.189773	1.23832	1.152	1.192	0.112678	-0.354995	6.392	6.16	0.179395	1.29324	1.087	1.143	0.157156	-0.356335	5.781	5.5535	0.214236	1.06191	9.197	8.9995	0.221649	0.89105	0.02395	0.052865	0.088615	-0.326299	0.945	0.883	0.0770952	0.804201	5.133	5.151	0.0051891	-3.46881	2.108	2.1215	0.014826	-0.910563	4.998	5.0405	0.0129728	-3.2761	3.11	3.14887
1	GSE9342	GSM238500.CEL	HuEx-1_0-st-v1	7.023	7.103	0.225355	-0.354995	1.651	1.573	0.105265	0.74099	6.615	6.755	0.274281	-0.510425	2.097	1.976	0.149743	0.808053	5.17	5.285	0.112678	-1.02061	10.39	10.3	0.252042	0.357083	0.09638	0.04382	0.106125	0.495267	0.545	0.671	0.189773	-0.663952	6.853	6.854	0.0059304	-0.168623	2.207	2.193	0.0133434	1.04921	6.896	6.905	0.0088956	-1.01174	3.131	3.091
1	GSE9342	GSM238501.CEL	HuEx-1_0-st-v1	6.951	7.103	0.225355	-0.674491	1.573	1.573	0.105265	0	6.57	6.755	0.274281	-0.674491	1.966	1.976	0.149743	-0.0667813	5.209	5.285	0.112678	-0.674491	10.14	10.3	0.252042	-0.634815	0.1335	0.04382	0.106125	0.845045	0.635	0.671	0.189773	-0.189701	6.854	6.854	0.0059304	0	2.189	2.193	0.0133434	-0.299774	6.9045	6.905	0.0088956	-0.0562076	3.09725	3.091
1	GSE9342	GSM238502.CEL	HuEx-1_0-st-v1	6.8	7.103	0.225355	-1.34454	1.479	1.573	0.105265	-0.892988	6.443	6.755	0.274281	-1.13752	1.8	1.976	0.149743	-1.17535	5.129	5.285	0.112678	-1.38448	9.735	10.3	0.252042	-2.24169	0.06869	0.04382	0.106125	0.234347	0.848	0.671	0.189773	0.932694	6.865	6.854	0.0059304	1.85485	2.176	2.193	0.0133434	-1.27404	6.9185	6.905	0.0088956	1.5176	3.07925	3.091
1	GSE9342	GSM238503.CEL	HuEx-1_0-st-v1	7.337	7.103	0.225355	1.03836	1.644	1.573	0.105265	0.674491	6.989	6.755	0.274281	0.85314	2.113	1.976	0.149743	0.914903	5.358	5.285	0.112678	0.647866	10.6	10.3	0.252042	1.19028	0.05745	0.04382	0.106125	0.128434	0.711	0.671	0.189773	0.210778	6.852	6.854	0.0059304	-0.337245	2.2	2.193	0.0133434	0.524604	6.909	6.905	0.0088956	0.449661	3.0825	3.091
1	GSE9342	GSM238504.CEL	HuEx-1_0-st-v1	7.264	7.103	0.225355	0.714428	1.564	1.573	0.105265	-0.0854988	6.966	6.755	0.274281	0.769284	2.037	1.976	0.149743	0.407366	5.358	5.285	0.112678	0.647866	10.3	10.3	0.252042	0	-0.08077	0.04382	0.106125	-1.174	0.767	0.671	0.189773	0.505868	6.858	6.854	0.0059304	0.674491	2.19	2.193	0.0133434	-0.22483	6.906	6.905	0.0088956	0.112415	3.06475	3.091
1	GSE9342	GSM238505.CEL	HuEx-1_0-st-v1	6.838	7.103	0.225355	-1.17592	1.447	1.573	0.105265	-1.19698	6.492	6.755	0.274281	-0.958871	1.743	1.976	0.149743	-1.556	5.209	5.285	0.112678	-0.674491	9.693	10.3	0.252042	-2.40833	0.1154	0.04382	0.106125	0.674491	0.671	0.671	0.189773	0	6.863	6.854	0.0059304	1.5176	2.167	2.193	0.0133434	-1.94853	6.905	6.905	0.0088956	0	3.052	3.091
1	GSE9342	GSM238506.CEL	HuEx-1_0-st-v1	7.478	7.103	0.225355	1.66404	1.657	1.573	0.105265	0.797989	7.16	6.755	0.274281	1.47659	2.215	1.976	0.149743	1.59607	5.426	5.285	0.112678	1.25136	10.71	10.3	0.252042	1.62671	0.01578	0.04382	0.106125	-0.264218	0.962	0.671	0.189773	1.53341	6.851	6.854	0.0059304	-0.505868	2.202	2.193	0.0133434	0.674491	6.9075	6.905	0.0088956	0.281038	3.078	3.091
1	GSE9342	GSM238507.CEL	HuEx-1_0-st-v1	7.252	7.103	0.225355	0.661178	1.586	1.573	0.105265	0.123498	6.931	6.755	0.274281	0.641678	2.005	1.976	0.149743	0.193666	5.358	5.285	0.112678	0.647866	10.38	10.3	0.252042	0.317407	0.09802	0.04382	0.106125	0.510721	0.745	0.671	0.189773	0.38994	6.859	6.854	0.0059304	0.843113	2.19	2.193	0.0133434	-0.22483	6.884	6.905	0.0088956	-2.36072	3.041	3.091
1	GSE9342	GSM238508.CEL	HuEx-1_0-st-v1	7.103	7.103	0.225355	0	1.59	1.573	0.105265	0.161498	6.7	6.755	0.274281	-0.200524	1.97	1.976	0.149743	-0.0400688	5.322	5.285	0.112678	0.328371	10.37	10.3	0.252042	0.277731	-0.1312	0.04382	0.106125	-1.64919	0.543	0.671	0.189773	-0.674491	6.848	6.854	0.0059304	-1.01174	2.213	2.193	0.0133434	1.49887	6.896	6.905	0.0088956	-1.01174	3.17425	3.091
1	GSE9342	GSM238509.CEL	HuEx-1_0-st-v1	6.696	7.103	0.225355	-1.80604	1.549	1.573	0.105265	-0.227997	6.267	6.755	0.274281	-1.7792	1.755	1.976	0.149743	-1.47587	5.087	5.285	0.112678	-1.75723	9.926	10.3	0.252042	-1.48388	-0.07446	0.04382	0.106125	-1.11454	0.6	0.671	0.189773	-0.374132	6.85	6.854	0.0059304	-0.674491	2.204	2.193	0.0133434	0.824378	6.8735	6.905	0.0088956	-3.54108	3.1985	3.091
1	GSE9342	GSM238510.CEL	HuEx-1_0-st-v1	7.455	7.103	0.225355	1.56198	1.672	1.573	0.105265	0.940487	7.109	6.755	0.274281	1.29065	2.188	1.976	0.149743	1.41576	5.426	5.285	0.112678	1.25136	10.77	10.3	0.252042	1.86477	0.1605	0.04382	0.106125	1.09946	0.527	0.671	0.189773	-0.758802	6.849	6.854	0.0059304	-0.843113	2.209	2.193	0.0133434	1.19909	6.911	6.905	0.0088956	0.674491	3.115	3.091
1	GSE9342	GSM238511.CEL	HuEx-1_0-st-v1	7.088	7.103	0.225355	-0.0665616	1.501	1.573	0.105265	-0.683991	6.768	6.755	0.274281	0.0473966	1.875	1.976	0.149743	-0.674491	5.285	5.285	0.112678	0	10.04	10.3	0.252042	-1.03157	0.01277	0.04382	0.106125	-0.292581	0.943	0.671	0.189773	1.43329	6.861	6.854	0.0059304	1.18036	2.181	2.193	0.0133434	-0.899321	6.89	6.905	0.0088956	-1.68623	3.08825	3.091
1	GSE9342	GSM238512.CEL	HuEx-1_0-st-v1	7.116	7.103	0.225355	0.0576867	1.585	1.573	0.105265	0.113998	6.755	6.755	0.274281	0	1.976	1.976	0.149743	0	5.285	5.285	0.112678	0	10.28	10.3	0.252042	-0.0793519	-0.004802	0.04382	0.106125	-0.45816	0.984	0.671	0.189773	1.64934	6.854	6.854	0.0059304	0	2.195	2.193	0.0133434	0.149887	6.901	6.905	0.0088956	-0.449661	3.119	3.091
1	GSE9342	GSM238513.CEL	HuEx-1_0-st-v1	7.222	7.103	0.225355	0.528055	1.55	1.573	0.105265	-0.218497	6.883	6.755	0.274281	0.466675	1.989	1.976	0.149743	0.0868156	5.392	5.285	0.112678	0.949612	10.31	10.3	0.252042	0.0396759	-0.1138	0.04382	0.106125	-1.48524	0.589	0.671	0.189773	-0.432096	6.857	6.854	0.0059304	0.505868	2.193	2.193	0.0133434	0	6.927	6.905	0.0088956	2.47313	3.091	3.091
1	GSE9342	GSM238514.CEL	HuEx-1_0-st-v1	7.093	7.103	0.225355	-0.0443744	1.645	1.573	0.105265	0.683991	6.672	6.755	0.274281	-0.302609	2.049	1.976	0.149743	0.487503	5.248	5.285	0.112678	-0.328371	10.47	10.3	0.252042	0.674491	0.04382	0.04382	0.106125	0	0.852	0.671	0.189773	0.953772	6.849	6.854	0.0059304	-0.843113	2.212	2.193	0.0133434	1.42392	6.911	6.905	0.0088956	0.674491	3.16	3.091
1	GSE9342	GSM238515.CEL	HuEx-1_0-st-v1	6.821	7.103	0.225355	-1.25136	1.487	1.573	0.105265	-0.816989	6.426	6.755	0.274281	-1.1995	1.764	1.976	0.149743	-1.41576	5.209	5.285	0.112678	-0.674491	9.886	10.3	0.252042	-1.64258	-0.3274	0.04382	0.106125	-3.49797	0.34	0.671	0.189773	-1.74419	6.857	6.854	0.0059304	0.505868	2.19	2.193	0.0133434	-0.22483	6.888	6.905	0.0088956	-1.91106	3.1645	3.091
1	GSE9342	GSM238516.CEL	HuEx-1_0-st-v1	7.105	7.103	0.225355	0.00887488	1.573	1.573	0.105265	0	6.755	6.755	0.274281	0	1.97	1.976	0.149743	-0.0400688	5.248	5.285	0.112678	-0.328371	10.23	10.3	0.252042	-0.277731	0.1321	0.04382	0.106125	0.831853	0.445	0.671	0.189773	-1.1909	6.859	6.854	0.0059304	0.843113	2.19	2.193	0.0133434	-0.22483	6.905	6.905	0.0088956	0	3.0825	3.091
1	GSE9385_a	GSM238881.CEL	HuEx-1_0-st-v1	6.28	6.484	0.14826	-1.37596	1.422	1.422	0.0622692	0	5.883	6.066	0.183842	-0.995418	1.647	1.639	0.155673	0.0513898	4.858	4.954	0.0696822	-1.37768	9.101	9.297	0.286142	-0.684975	-0.05725	0.009058	0.103883	-0.638296	0.872	0.856	0.102299	0.156404	5.822	5.822	0.0044478	0	2.16	2.166	0.0118608	-0.505868	5.875	5.869	0.0126021	0.476111	3.09425	3.129
0.0001	GSE9385_a	GSM238884.CEL	HuEx-1_0-st-v1	6.434	6.484	0.14826	-0.337245	1.502	1.422	0.0622692	1.28474	6	6.066	0.183842	-0.359003	1.744	1.639	0.155673	0.674491	4.907	4.954	0.0696822	-0.674491	9.49	9.297	0.286142	0.674491	0.06701	0.009058	0.103883	0.557859	0.85	0.856	0.102299	-0.0586514	5.808	5.822	0.0044478	-3.14762	2.192	2.166	0.0118608	2.19209	5.852	5.869	0.0126021	-1.34898	3.182	3.129
0.0001	GSE9385_a	GSM238887.CEL	HuEx-1_0-st-v1	6.515	6.484	0.14826	0.209092	1.476	1.422	0.0622692	0.867202	6.066	6.066	0.183842	0	1.639	1.639	0.155673	0	5.044	4.954	0.0696822	1.29158	9.533	9.297	0.286142	0.824766	0.1691	0.009058	0.103883	1.5406	0.686	0.856	0.102299	-1.66179	5.816	5.822	0.0044478	-1.34898	2.179	2.166	0.0118608	1.09605	5.873	5.869	0.0126021	0.317407	3.15125	3.129
1	GSE9385_a	GSM238890.CEL	HuEx-1_0-st-v1	6.194	6.484	0.14826	-1.95602	1.42	1.422	0.0622692	-0.0321186	5.755	6.066	0.183842	-1.69167	1.571	1.639	0.155673	-0.436813	4.858	4.954	0.0696822	-1.37768	9.039	9.297	0.286142	-0.901651	0.009058	0.009058	0.103883	0	0.985	0.856	0.102299	1.261	5.823	5.822	0.0044478	0.22483	2.162	2.166	0.0118608	-0.337245	5.8655	5.869	0.0126021	-0.277731	3.149	3.129
0	GSE9385_a	GSM238893.CEL	HuEx-1_0-st-v1	6.521	6.484	0.14826	0.249562	1.432	1.422	0.0622692	0.160593	6.109	6.066	0.183842	0.233896	1.606	1.639	0.155673	-0.211983	5.087	4.954	0.0696822	1.90867	9.414	9.297	0.286142	0.408888	0.05575	0.009058	0.103883	0.449468	0.891	0.856	0.102299	0.342133	5.811	5.822	0.0044478	-2.47313	2.197	2.166	0.0118608	2.61365	5.873	5.869	0.0126021	0.317407	3.18425	3.129
0	GSE9385_a	GSM238896.CEL	HuEx-1_0-st-v1	6.617	6.484	0.14826	0.897073	1.521	1.422	0.0622692	1.58987	6.19	6.066	0.183842	0.674491	1.775	1.639	0.155673	0.873626	5.044	4.954	0.0696822	1.29158	9.667	9.297	0.286142	1.29307	0.2069	0.009058	0.103883	1.90447	0.553	0.856	0.102299	-2.96189	5.815	5.822	0.0044478	-1.57381	2.19	2.166	0.0118608	2.02347	5.861	5.869	0.0126021	-0.634815	3.15725	3.129
0.0002	GSE9385_a	GSM238899.CEL	HuEx-1_0-st-v1	6.52	6.484	0.14826	0.242817	1.481	1.422	0.0622692	0.947499	6.17	6.066	0.183842	0.565702	1.817	1.639	0.155673	1.14342	4.907	4.954	0.0696822	-0.674491	9.384	9.297	0.286142	0.304045	-0.0643	0.009058	0.103883	-0.706161	0.899	0.856	0.102299	0.420335	5.824	5.822	0.0044478	0.449661	2.162	2.166	0.0118608	-0.337245	5.889	5.869	0.0126021	1.58704	3.0795	3.129
0.0012	GSE9385_a	GSM238902.CEL	HuEx-1_0-st-v1	6.508	6.484	0.14826	0.161878	1.505	1.422	0.0622692	1.33292	6.066	6.066	0.183842	0	1.683	1.639	0.155673	0.282644	5.044	4.954	0.0696822	1.29158	9.577	9.297	0.286142	0.978536	0.1413	0.009058	0.103883	1.27299	0.4	0.856	0.102299	-4.4575	5.812	5.822	0.0044478	-2.2483	2.189	2.166	0.0118608	1.93916	5.863	5.869	0.0126021	-0.476111	3.18025	3.129
1	GSE9385_a	GSM238905.CEL	HuEx-1_0-st-v1	6.159	6.484	0.14826	-2.19209	1.312	1.422	0.0622692	-1.76652	5.755	6.066	0.183842	-1.69167	1.396	1.639	0.155673	-1.56096	4.954	4.954	0.0696822	0	8.788	9.297	0.286142	-1.77884	-0.0944	0.009058	0.103883	-0.995911	0.787	0.856	0.102299	-0.674491	5.825	5.822	0.0044478	0.674491	2.155	2.166	0.0118608	-0.927425	5.879	5.869	0.0126021	0.793519	3.09725	3.129
1	GSE9385_a	GSM238908.CEL	HuEx-1_0-st-v1	6.298	6.484	0.14826	-1.25455	1.401	1.422	0.0622692	-0.337245	5.883	6.066	0.183842	-0.995418	1.485	1.639	0.155673	-0.989253	4.954	4.954	0.0696822	0	9.132	9.297	0.286142	-0.576637	-0.1042	0.009058	0.103883	-1.09025	0.825	0.856	0.102299	-0.303032	5.822	5.822	0.0044478	0	2.163	2.166	0.0118608	-0.252934	5.8445	5.869	0.0126021	-1.94412	3.10525	3.129
1	GSE9385_a	GSM238911.CEL	HuEx-1_0-st-v1	6.224	6.484	0.14826	-1.75368	1.374	1.422	0.0622692	-0.770847	5.807	6.066	0.183842	-1.40882	1.493	1.639	0.155673	-0.937863	4.907	4.954	0.0696822	-0.674491	8.983	9.297	0.286142	-1.09736	-0.01422	0.009058	0.103883	-0.224079	0.964	0.856	0.102299	1.05572	5.822	5.822	0.0044478	0	2.16	2.166	0.0118608	-0.505868	5.8435	5.869	0.0126021	-2.02347	3.129	3.129
0.9997	GSE9385_a	GSM238914.CEL	HuEx-1_0-st-v1	6.619	6.484	0.14826	0.910563	1.366	1.422	0.0622692	-0.899321	6.248	6.066	0.183842	0.989978	1.546	1.639	0.155673	-0.597406	5.209	4.954	0.0696822	3.65947	9.331	9.297	0.286142	0.118822	0.05735	0.009058	0.103883	0.46487	0.881	0.856	0.102299	0.244381	5.823	5.822	0.0044478	0.22483	2.162	2.166	0.0118608	-0.337245	5.8605	5.869	0.0126021	-0.674491	3.12125	3.129
0.9128	GSE9385_a	GSM238917.CEL	HuEx-1_0-st-v1	6.416	6.484	0.14826	-0.458654	1.411	1.422	0.0622692	-0.176652	6.044	6.066	0.183842	-0.119668	1.63	1.639	0.155673	-0.0578135	4.954	4.954	0.0696822	0	9.15	9.297	0.286142	-0.513731	-0.06101	0.009058	0.103883	-0.674491	0.905	0.856	0.102299	0.478986	5.823	5.822	0.0044478	0.22483	2.169	2.166	0.0118608	0.252934	5.88	5.869	0.0126021	0.87287	3.107	3.129
1	GSE9385_a	GSM238920.CEL	HuEx-1_0-st-v1	6.211	6.484	0.14826	-1.84136	1.428	1.422	0.0622692	0.0963558	5.728	6.066	0.183842	-1.83853	1.505	1.639	0.155673	-0.860779	4.907	4.954	0.0696822	-0.674491	9.137	9.297	0.286142	-0.559163	-0.02068	0.009058	0.103883	-0.286265	0.961	0.856	0.102299	1.0264	5.822	5.822	0.0044478	0	2.166	2.166	0.0118608	0	5.857	5.869	0.0126021	-0.952222	3.185	3.129
0	GSE9385_a	GSM238923.CEL	HuEx-1_0-st-v1	6.737	6.484	0.14826	1.70646	1.464	1.422	0.0622692	0.674491	6.375	6.066	0.183842	1.68079	1.757	1.639	0.155673	0.757999	5.17	4.954	0.0696822	3.09979	9.637	9.297	0.286142	1.18822	-0.002474	0.009058	0.103883	-0.11101	0.995	0.856	0.102299	1.35876	5.812	5.822	0.0044478	-2.2483	2.192	2.166	0.0118608	2.19209	5.8805	5.869	0.0126021	0.912546	3.143	3.129
0.9965	GSE9385_a	GSM238926.CEL	HuEx-1_0-st-v1	6.584	6.484	0.14826	0.674491	1.42	1.422	0.0622692	-0.0321186	6.304	6.066	0.183842	1.29459	1.771	1.639	0.155673	0.847931	4.907	4.954	0.0696822	-0.674491	9.283	9.297	0.286142	-0.0489268	0.08246	0.009058	0.103883	0.706585	0.816	0.856	0.102299	-0.391009	5.828	5.822	0.0044478	1.34898	2.148	2.166	0.0118608	-1.5176	5.886	5.869	0.0126021	1.34898	3.042	3.129
0	GSE9385_a	GSM238929.CEL	HuEx-1_0-st-v1	6.543	6.484	0.14826	0.39795	1.489	1.422	0.0622692	1.07597	6.129	6.066	0.183842	0.342685	1.774	1.639	0.155673	0.867202	5	4.954	0.0696822	0.66014	9.543	9.297	0.286142	0.859714	-0.09134	0.009058	0.103883	-0.966454	0.738	0.856	0.102299	-1.15348	5.814	5.822	0.0044478	-1.79864	2.184	2.166	0.0118608	1.5176	5.869	5.869	0.0126021	0	3.166	3.129
1	GSE9385_a	GSM238932.CEL	HuEx-1_0-st-v1	6.433	6.484	0.14826	-0.34399	1.407	1.422	0.0622692	-0.24089	6.087	6.066	0.183842	0.114228	1.652	1.639	0.155673	0.0835084	4.954	4.954	0.0696822	0	9.157	9.297	0.286142	-0.489268	0.02373	0.009058	0.103883	0.141236	0.856	0.856	0.102299	0	5.821	5.822	0.0044478	-0.22483	2.162	2.166	0.0118608	-0.337245	5.8615	5.869	0.0126021	-0.595139	3.06225	3.129
0.0004	GSE9385_a	GSM238935.CEL	HuEx-1_0-st-v1	6.484	6.484	0.14826	0	1.422	1.422	0.0622692	0	6.109	6.066	0.183842	0.233896	1.618	1.639	0.155673	-0.134898	5.044	4.954	0.0696822	1.29158	9.297	9.297	0.286142	0	0.1339	0.009058	0.103883	1.20176	0.732	0.856	0.102299	-1.21213	5.818	5.822	0.0044478	-0.899321	2.174	2.166	0.0118608	0.674491	5.871	5.869	0.0126021	0.158704	3.12525	3.129
1	GSE9385_b	GSM238882.CEL	HuEx-1_0-st-v1	6.38	6.3095	0.257231	0.274073	1.442	1.3995	0.081543	0.521197	6	5.919	0.297261	0.272488	1.689	1.5035	0.236475	0.784439	4.907	4.9305	0.105265	-0.223247	9.219	9.143	0.323207	0.235144	-0.03791	-0.01905	0.0985781	-0.19132	0.91	0.8575	0.096369	0.544781	5.537	5.538	0.0022239	-0.449661	2.142	2.1415	0.0088956	0.0562076	5.543	5.543	0.0111195	0	3.13725	3.12925
1	GSE9385_b	GSM238885.CEL	HuEx-1_0-st-v1	6.325	6.3095	0.257231	0.0602571	1.383	1.3995	0.081543	-0.202347	5.931	5.919	0.297261	0.0403685	1.5	1.5035	0.236475	-0.0148007	4.954	4.9305	0.105265	0.223247	9.09	9.143	0.323207	-0.163982	-0.02505	-0.01905	0.0985781	-0.0608655	0.912	0.8575	0.096369	0.565535	5.538	5.538	0.0022239	0	2.147	2.1415	0.0088956	0.618283	5.524	5.543	0.0111195	-1.70871	3.1425	3.12925
1	GSE9385_b	GSM238888.CEL	HuEx-1_0-st-v1	6.121	6.3095	0.257231	-0.732804	1.352	1.3995	0.081543	-0.582515	5.7	5.919	0.297261	-0.736726	1.376	1.5035	0.236475	-0.53917	4.907	4.9305	0.105265	-0.223247	8.781	9.143	0.323207	-1.12003	0.05085	-0.01905	0.0985781	0.709083	0.859	0.8575	0.096369	0.0155652	5.537	5.538	0.0022239	-0.449661	2.141	2.1415	0.0088956	-0.0562076	5.539	5.543	0.0111195	-0.359728	3.169	3.12925
1	GSE9385_b	GSM238891.CEL	HuEx-1_0-st-v1	6.166	6.3095	0.257231	-0.557864	1.333	1.3995	0.081543	-0.815521	5.728	5.919	0.297261	-0.642532	1.381	1.5035	0.236475	-0.518026	4.954	4.9305	0.105265	0.223247	8.861	9.143	0.323207	-0.872506	-0.07511	-0.01905	0.0985781	-0.568686	0.86	0.8575	0.096369	0.025942	5.537	5.538	0.0022239	-0.449661	2.145	2.1415	0.0088956	0.393453	5.551	5.543	0.0111195	0.719457	3.15225	3.12925
1	GSE9385_b	GSM238894.CEL	HuEx-1_0-st-v1	6.126	6.3095	0.257231	-0.713366	1.246	1.3995	0.081543	-1.88244	5.7	5.919	0.297261	-0.736726	1.202	1.5035	0.236475	-1.27498	5.044	4.9305	0.105265	1.07824	8.589	9.143	0.323207	-1.71407	0.231	-0.01905	0.0985781	2.53657	0.422	0.8575	0.096369	-4.51909	5.55	5.538	0.0022239	5.39593	2.125	2.1415	0.0088956	-1.85485	5.536	5.543	0.0111195	-0.629525	3.12225	3.12925
1	GSE9385_b	GSM238897.CEL	HuEx-1_0-st-v1	6.367	6.3095	0.257231	0.223534	1.437	1.3995	0.081543	0.45988	5.977	5.919	0.297261	0.195115	1.726	1.5035	0.236475	0.940904	4.858	4.9305	0.105265	-0.688741	9.18	9.143	0.323207	0.114478	-0.01305	-0.01905	0.0985781	0.0608655	0.974	0.8575	0.096369	1.20889	5.544	5.538	0.0022239	2.69796	2.125	2.1415	0.0088956	-1.85485	5.563	5.543	0.0111195	1.79864	3.08025	3.12925
1	GSE9385_b	GSM238900.CEL	HuEx-1_0-st-v1	6.294	6.3095	0.257231	-0.0602571	1.418	1.3995	0.081543	0.226874	5.907	5.919	0.297261	-0.0403685	1.671	1.5035	0.236475	0.708321	4.858	4.9305	0.105265	-0.688741	9.106	9.143	0.323207	-0.114478	-0.06232	-0.01905	0.0985781	-0.438941	0.885	0.8575	0.096369	0.285361	5.54	5.538	0.0022239	0.899321	2.135	2.1415	0.0088956	-0.730698	5.5675	5.543	0.0111195	2.20334	3.12125	3.12925
1	GSE9385_b	GSM238903.CEL	HuEx-1_0-st-v1	6.36	6.3095	0.257231	0.196322	1.453	1.3995	0.081543	0.656096	5.977	5.919	0.297261	0.195115	1.655	1.5035	0.236475	0.640661	4.858	4.9305	0.105265	-0.688741	9.209	9.143	0.323207	0.204204	0.007747	-0.01905	0.0985781	0.271835	0.987	0.8575	0.096369	1.34379	5.537	5.538	0.0022239	-0.449661	2.144	2.1415	0.0088956	0.281038	5.5555	5.543	0.0111195	1.12415	3.15025	3.12925
1	GSE9385_b	GSM238906.CEL	HuEx-1_0-st-v1	6.425	6.3095	0.257231	0.449013	1.463	1.3995	0.081543	0.77873	6	5.919	0.297261	0.272488	1.619	1.5035	0.236475	0.488424	4.954	4.9305	0.105265	0.223247	9.371	9.143	0.323207	0.705431	-0.1419	-0.01905	0.0985781	-1.24622	0.747	0.8575	0.096369	-1.14663	5.535	5.538	0.0022239	-1.34898	2.148	2.1415	0.0088956	0.730698	5.5255	5.543	0.0111195	-1.57381	3.13625	3.12925
1	GSE9385_b	GSM238909.CEL	HuEx-1_0-st-v1	6.133	6.3095	0.257231	-0.686153	1.3	1.3995	0.081543	-1.22022	5.7	5.919	0.297261	-0.736726	1.239	1.5035	0.236475	-1.11851	5	4.9305	0.105265	0.660241	8.814	9.143	0.323207	-1.01792	0.05948	-0.01905	0.0985781	0.796627	0.82	0.8575	0.096369	-0.389129	5.535	5.538	0.0022239	-1.34898	2.139	2.1415	0.0088956	-0.281038	5.542	5.543	0.0111195	-0.0899321	3.1615	3.12925
1	GSE9385_b	GSM238912.CEL	HuEx-1_0-st-v1	6.24	6.3095	0.257231	-0.270185	1.442	1.3995	0.081543	0.521197	5.807	5.919	0.297261	-0.376773	1.507	1.5035	0.236475	0.0148007	4.858	4.9305	0.105265	-0.688741	9.207	9.143	0.323207	0.198016	-0.2262	-0.01905	0.0985781	-2.10138	0.507	0.8575	0.096369	-3.63706	5.537	5.538	0.0022239	-0.449661	2.146	2.1415	0.0088956	0.505868	5.543	5.543	0.0111195	0	3.17325	3.12925
1	GSE9385_b	GSM238915.CEL	HuEx-1_0-st-v1	6.807	6.3095	0.257231	1.93406	1.284	1.3995	0.081543	-1.41643	6.459	5.919	0.297261	1.81658	1.415	1.5035	0.236475	-0.374247	5.492	4.9305	0.105265	5.33418	9.351	9.143	0.323207	0.643551	-0.06399	-0.01905	0.0985781	-0.455882	0.848	0.8575	0.096369	-0.0985794	5.539	5.538	0.0022239	0.449661	2.14	2.1415	0.0088956	-0.168623	5.549	5.543	0.0111195	0.539593	3.109	3.12925
1	GSE9385_b	GSM238918.CEL	HuEx-1_0-st-v1	6.021	6.3095	0.257231	-1.12156	1.289	1.3995	0.081543	-1.35511	5.644	5.919	0.297261	-0.925112	1.363	1.5035	0.236475	-0.594144	4.807	4.9305	0.105265	-1.17323	8.535	9.143	0.323207	-1.88115	-0.1757	-0.01905	0.0985781	-1.5891	0.734	0.8575	0.096369	-1.28153	5.548	5.538	0.0022239	4.49661	2.101	2.1415	0.0088956	-4.55281	5.543	5.543	0.0111195	0	3.09125	3.12925
1	GSE9385_b	GSM238921.CEL	HuEx-1_0-st-v1	6.489	6.3095	0.257231	0.697816	1.436	1.3995	0.081543	0.447617	6.044	5.919	0.297261	0.420505	1.563	1.5035	0.236475	0.251613	5.087	4.9305	0.105265	1.48673	9.451	9.143	0.323207	0.95295	0.04519	-0.01905	0.0985781	0.651666	0.856	0.8575	0.096369	-0.0155652	5.526	5.538	0.0022239	-5.39593	2.168	2.1415	0.0088956	2.979	5.548	5.543	0.0111195	0.449661	3.20425	3.12925
0.9917	GSE9385_b	GSM238924.CEL	HuEx-1_0-st-v1	6.48	6.3095	0.257231	0.662828	1.456	1.3995	0.081543	0.692886	6.129	5.919	0.297261	0.706449	1.758	1.5035	0.236475	1.07623	4.907	4.9305	0.105265	-0.223247	9.335	9.143	0.323207	0.594047	-0.03151	-0.01905	0.0985781	-0.126397	0.923	0.8575	0.096369	0.679679	5.538	5.538	0.0022239	0	2.148	2.1415	0.0088956	0.730698	5.5655	5.543	0.0111195	2.02347	3.122	3.12925
1	GSE9385_b	GSM238927.CEL	HuEx-1_0-st-v1	6.606	6.3095	0.257231	1.15266	1.416	1.3995	0.081543	0.202347	6.285	5.919	0.297261	1.23124	1.721	1.5035	0.236475	0.91976	5.044	4.9305	0.105265	1.07824	9.338	9.143	0.323207	0.603329	0.04969	-0.01905	0.0985781	0.697315	0.922	0.8575	0.096369	0.669302	5.539	5.538	0.0022239	0.449661	2.144	2.1415	0.0088956	0.281038	5.542	5.543	0.0111195	-0.0899321	3.10025	3.12925
1	GSE9385_b	GSM238930.CEL	HuEx-1_0-st-v1	6.092	6.3095	0.257231	-0.845543	1.261	1.3995	0.081543	-1.69849	5.7	5.919	0.297261	-0.736726	1.244	1.5035	0.236475	-1.09737	4.954	4.9305	0.105265	0.223247	8.596	9.143	0.323207	-1.69241	0.2846	-0.01905	0.0985781	3.0803	0.353	0.8575	0.096369	-5.23509	5.545	5.538	0.0022239	3.14762	2.118	2.1415	0.0088956	-2.64176	5.526	5.543	0.0111195	-1.52885	3.072	3.12925
1	GSE9385_b	GSM238933.CEL	HuEx-1_0-st-v1	6.066	6.3095	0.257231	-0.94662	1.233	1.3995	0.081543	-2.04187	5.7	5.919	0.297261	-0.736726	1.315	1.5035	0.236475	-0.797125	4.907	4.9305	0.105265	-0.223247	8.401	9.143	0.323207	-2.29574	0.1389	-0.01905	0.0985781	1.60228	0.751	0.8575	0.096369	-1.10513	5.548	5.538	0.0022239	4.49661	2.1	2.1415	0.0088956	-4.66523	5.517	5.543	0.0111195	-2.33823	3.03825	3.12925
0	GSE9385_c	GSM238883.CEL	HuEx-1_0-st-v1	6.536	6.4365	0.16531	0.6019	1.403	1.4015	0.128986	0.0116292	6.17	6.0765	0.171982	0.543663	1.658	1.625	0.237957	0.13868	5.087	5	0.128986	0.674491	9.317	9.209	0.378063	0.285667	-0.02981	0.0167605	0.102958	-0.452323	0.939	0.8025	0.253525	0.538409	5.725	5.7265	0.007413	-0.202347	2.152	2.1405	0.0155673	0.738728	5.762	5.75825	0.0189032	0.19838	3.08525	3.07863
0	GSE9385_c	GSM238886.CEL	HuEx-1_0-st-v1	6.588	6.4365	0.16531	0.916461	1.49	1.4015	0.128986	0.68612	6.209	6.0765	0.171982	0.770431	1.756	1.625	0.237957	0.550519	5	5	0.128986	0	9.555	9.209	0.378063	0.915191	0.06631	0.0167605	0.102958	0.481257	0.86	0.8025	0.253525	0.226802	5.718	5.7265	0.007413	-1.14663	2.162	2.1405	0.0155673	1.3811	5.757	5.75825	0.0189032	-0.0661265	3.128	3.07863
1	GSE9385_c	GSM238889.CEL	HuEx-1_0-st-v1	5.888	6.4365	0.16531	-3.31801	1.163	1.4015	0.128986	-1.84904	5.492	6.0765	0.171982	-3.39862	1.02	1.625	0.237957	-2.54247	4.907	5	0.128986	-0.721007	8.145	9.209	0.378063	-2.81435	0.07623	0.0167605	0.102958	0.577607	0.82	0.8025	0.253525	0.0690268	5.74	5.7265	0.007413	1.82113	2.095	2.1405	0.0155673	-2.92279	5.732	5.75825	0.0189032	-1.38866	3.04925	3.07863
1	GSE9385_c	GSM238892.CEL	HuEx-1_0-st-v1	6.435	6.4365	0.16531	-0.00907387	1.342	1.4015	0.128986	-0.46129	6.044	6.0765	0.171982	-0.188974	1.451	1.625	0.237957	-0.731224	5.129	5	0.128986	1.00011	9.119	9.209	0.378063	-0.238056	0.2546	0.0167605	0.102958	2.31005	0.582	0.8025	0.253525	-0.869738	5.724	5.7265	0.007413	-0.337245	2.144	2.1405	0.0155673	0.22483	5.753	5.75825	0.0189032	-0.277731	3.08	3.07863
1	GSE9385_c	GSM238895.CEL	HuEx-1_0-st-v1	6.166	6.4365	0.16531	-1.63632	1.269	1.4015	0.128986	-1.02724	5.781	6.0765	0.171982	-1.71821	1.359	1.625	0.237957	-1.11785	4.954	5	0.128986	-0.356627	8.633	9.209	0.378063	-1.52356	-0.1981	0.0167605	0.102958	-2.08687	0.606	0.8025	0.253525	-0.775073	5.735	5.7265	0.007413	1.14663	2.111	2.1405	0.0155673	-1.895	5.7455	5.75825	0.0189032	-0.674491	3.04525	3.07863
0	GSE9385_c	GSM238898.CEL	HuEx-1_0-st-v1	6.67	6.4365	0.16531	1.4125	1.493	1.4015	0.128986	0.709378	6.322	6.0765	0.171982	1.42748	1.885	1.625	0.237957	1.09263	5	5	0.128986	0	9.553	9.209	0.378063	0.909901	0.03161	0.0167605	0.102958	0.144228	0.921	0.8025	0.253525	0.46741	5.724	5.7265	0.007413	-0.337245	2.147	2.1405	0.0155673	0.417542	5.7775	5.75825	0.0189032	1.01835	3.0555	3.07863
1	GSE9385_c	GSM238901.CEL	HuEx-1_0-st-v1	6.429	6.4365	0.16531	-0.0453693	1.29	1.4015	0.128986	-0.864434	6.066	6.0765	0.171982	-0.061053	1.462	1.625	0.237957	-0.684997	5.129	5	0.128986	1.00011	8.96	9.209	0.378063	-0.65862	0.1559	0.0167605	0.102958	1.35141	0.715	0.8025	0.253525	-0.345134	5.731	5.7265	0.007413	0.607042	2.14	2.1405	0.0155673	-0.0321186	5.766	5.75825	0.0189032	0.409985	3.07725	3.07863
1	GSE9385_c	GSM238904.CEL	HuEx-1_0-st-v1	6.344	6.4365	0.16531	-0.559555	1.488	1.4015	0.128986	0.670614	5.883	6.0765	0.171982	-1.12512	1.634	1.625	0.237957	0.0378219	4.907	5	0.128986	-0.721007	9.333	9.209	0.378063	0.327988	-0.1652	0.0167605	0.102958	-1.76732	0.613	0.8025	0.253525	-0.747462	5.721	5.7265	0.007413	-0.74194	2.147	2.1405	0.0155673	0.417542	5.7385	5.75825	0.0189032	-1.0448	3.151	3.07863
0.9786	GSE9385_c	GSM238907.CEL	HuEx-1_0-st-v1	6.441	6.4365	0.16531	0.0272216	1.442	1.4015	0.128986	0.313987	6.087	6.0765	0.171982	0.061053	1.761	1.625	0.237957	0.571531	4.858	5	0.128986	-1.10089	9.271	9.209	0.378063	0.163994	-0.009142	0.0167605	0.102958	-0.251582	0.984	0.8025	0.253525	0.715907	5.73	5.7265	0.007413	0.472144	2.135	2.1405	0.0155673	-0.353305	5.773	5.75825	0.0189032	0.780293	3.0625	3.07863
1	GSE9385_c	GSM238910.CEL	HuEx-1_0-st-v1	6.388	6.4365	0.16531	-0.293388	1.303	1.4015	0.128986	-0.763648	6	6.0765	0.171982	-0.444815	1.436	1.625	0.237957	-0.79426	5.087	5	0.128986	0.674491	8.977	9.209	0.378063	-0.613654	0.09618	0.0167605	0.102958	0.771375	0.76	0.8025	0.253525	-0.167637	5.736	5.7265	0.007413	1.28153	2.115	2.1405	0.0155673	-1.63805	5.771	5.75825	0.0189032	0.674491	3.033	3.07863
1	GSE9385_c	GSM238913.CEL	HuEx-1_0-st-v1	6.056	6.4365	0.16531	-2.30174	1.33	1.4015	0.128986	-0.554323	5.644	6.0765	0.171982	-2.5148	1.338	1.625	0.237957	-1.2061	4.858	5	0.128986	-1.10089	8.697	9.209	0.378063	-1.35427	0.03372	0.0167605	0.102958	0.164722	0.882	0.8025	0.253525	0.313579	5.739	5.7265	0.007413	1.68623	2.094	2.1405	0.0155673	-2.98703	5.744	5.75825	0.0189032	-0.753843	2.99225	3.07863
1	GSE9385_c	GSM238916.CEL	HuEx-1_0-st-v1	6.289	6.4365	0.16531	-0.892264	1.314	1.4015	0.128986	-0.678367	5.858	6.0765	0.171982	-1.27048	1.336	1.625	0.237957	-1.2145	5.087	5	0.128986	0.674491	8.948	9.209	0.378063	-0.690361	0.161	0.0167605	0.102958	1.40095	0.56	0.8025	0.253525	-0.956515	5.726	5.7265	0.007413	-0.0674491	2.131	2.1405	0.0155673	-0.610254	5.7435	5.75825	0.0189032	-0.780293	3.1155	3.07863
0.0008	GSE9385_c	GSM238919.CEL	HuEx-1_0-st-v1	6.56	6.4365	0.16531	0.747082	1.447	1.4015	0.128986	0.352751	6.15	6.0765	0.171982	0.427371	1.616	1.625	0.237957	-0.0378219	5.087	5	0.128986	0.674491	9.484	9.209	0.378063	0.727392	0.2587	0.0167605	0.102958	2.34988	0.345	0.8025	0.253525	-1.80456	5.718	5.7265	0.007413	-1.14663	2.153	2.1405	0.0155673	0.802965	5.7555	5.75825	0.0189032	-0.145478	3.131	3.07863
1	GSE9385_c	GSM238922.CEL	HuEx-1_0-st-v1	6.438	6.4365	0.16531	0.00907387	1.396	1.4015	0.128986	-0.0426402	6.087	6.0765	0.171982	0.061053	1.663	1.625	0.237957	0.159693	5	5	0.128986	0	9.147	9.209	0.378063	-0.163994	-0.1357	0.0167605	0.102958	-1.4808	0.785	0.8025	0.253525	-0.0690268	5.73	5.7265	0.007413	0.472144	2.133	2.1405	0.0155673	-0.481779	5.7595	5.75825	0.0189032	0.0661265	3.04625	3.07863
0	GSE9385_c	GSM238925.CEL	HuEx-1_0-st-v1	6.583	6.4365	0.16531	0.886214	1.506	1.4015	0.128986	0.810164	6.229	6.0765	0.171982	0.886723	1.817	1.625	0.237957	0.806867	4.954	5	0.128986	-0.356627	9.545	9.209	0.378063	0.888741	-0.1673	0.0167605	0.102958	-1.78772	0.639	0.8025	0.253525	-0.644908	5.721	5.7265	0.007413	-0.74194	2.154	2.1405	0.0155673	0.867202	5.748	5.75825	0.0189032	-0.542238	3.09575	3.07863
0.0001	GSE9385_c	GSM238928.CEL	HuEx-1_0-st-v1	6.533	6.4365	0.16531	0.583752	1.459	1.4015	0.128986	0.445784	6.17	6.0765	0.171982	0.543663	1.783	1.625	0.237957	0.663985	5	5	0.128986	0	9.412	9.209	0.378063	0.536948	-0.009941	0.0167605	0.102958	-0.259343	0.983	0.8025	0.253525	0.711962	5.727	5.7265	0.007413	0.0674491	2.141	2.1405	0.0155673	0.0321186	5.778	5.75825	0.0189032	1.0448	3.06425	3.07863
1	GSE9385_c	GSM238931.CEL	HuEx-1_0-st-v1	6.367	6.4365	0.16531	-0.420422	1.4	1.4015	0.128986	-0.0116292	5.977	6.0765	0.171982	-0.57855	1.585	1.625	0.237957	-0.168097	4.954	5	0.128986	-0.356627	9.127	9.209	0.378063	-0.216895	-0.00667	0.0167605	0.102958	-0.227572	0.981	0.8025	0.253525	0.704074	5.73	5.7265	0.007413	0.472144	2.136	2.1405	0.0155673	-0.289067	5.7625	5.75825	0.0189032	0.22483	3.085	3.07863
0.0011	GSE9385_c	GSM238934.CEL	HuEx-1_0-st-v1	6.645	6.4365	0.16531	1.26127	1.493	1.4015	0.128986	0.709378	6.248	6.0765	0.171982	0.9972	1.78	1.625	0.237957	0.651377	5.087	5	0.128986	0.674491	9.676	9.209	0.378063	1.23524	0.001911	0.0167605	0.102958	-0.144228	0.997	0.8025	0.253525	0.767184	5.717	5.7265	0.007413	-1.28153	2.16	2.1405	0.0155673	1.25263	5.772	5.75825	0.0189032	0.727392	3.13525	3.07863
0	GSE7761_a	GSM188687.CEL	HuEx-1_0-st-v1	6.351	6.4135	0.200151	-0.312264	1.601	1.54	0.0904386	0.674491	5.807	6.011	0.197927	-1.03068	1.722	1.7805	0.178653	-0.32745	4.907	4.8825	0.0363237	0.674491	9.773	9.6475	0.355824	0.352702	0.07097	0.0074045	0.0994973	0.638867	0.835	0.8305	0.19941	0.0225666	5.872	5.879	0.0081543	-0.858443	2.333	2.324	0.0163086	0.551856	5.913	5.922	0.00852495	-1.05572	3.43625	3.3265
0	GSE7761_a	GSM188696.CEL	HuEx-1_0-st-v1	6.386	6.4135	0.200151	-0.137396	1.536	1.54	0.0904386	-0.0442289	5.931	6.011	0.197927	-0.404189	1.785	1.7805	0.178653	0.0251885	4.858	4.8825	0.0363237	-0.674491	9.558	9.6475	0.355824	-0.251529	0.01057	0.0074045	0.0994973	0.0318149	0.971	0.8305	0.19941	0.70458	5.879	5.879	0.0081543	0	2.322	2.324	0.0163086	-0.122635	5.921	5.922	0.00852495	-0.117303	3.28725	3.3265
0	GSE7761_a	GSM188705.CEL	HuEx-1_0-st-v1	6.418	6.4135	0.200151	0.022483	1.476	1.54	0.0904386	-0.707662	6.022	6.011	0.197927	0.055576	1.765	1.7805	0.178653	-0.0867602	4.858	4.8825	0.0363237	-0.674491	9.375	9.6475	0.355824	-0.765828	0.1031	0.0074045	0.0994973	0.96179	0.587	0.8305	0.19941	-1.2211	5.885	5.879	0.0081543	0.735808	2.31	2.324	0.0163086	-0.858443	5.923	5.922	0.00852495	0.117303	3.2665	3.3265
0	GSE7761_a	GSM188714.CEL	HuEx-1_0-st-v1	6.44	6.4135	0.200151	0.1324	1.574	1.54	0.0904386	0.375946	6.022	6.011	0.197927	0.055576	1.912	1.7805	0.178653	0.736063	4.755	4.8825	0.0363237	-3.5101	9.662	9.6475	0.355824	0.0407505	0.1312	0.0074045	0.0994973	1.24421	0.579	0.8305	0.19941	-1.26122	5.879	5.879	0.0081543	0	2.328	2.324	0.0163086	0.245269	5.924	5.922	0.00852495	0.234605	3.29525	3.3265
0	GSE7761_a	GSM188724.CEL	HuEx-1_0-st-v1	6.567	6.4135	0.200151	0.766921	1.575	1.54	0.0904386	0.387003	6.109	6.011	0.197927	0.495132	1.846	1.7805	0.178653	0.366632	5	4.8825	0.0363237	3.2348	9.855	9.6475	0.355824	0.583153	-0.01841	0.0074045	0.0994973	-0.259449	0.945	0.8305	0.19941	0.574195	5.872	5.879	0.0081543	-0.858443	2.336	2.324	0.0163086	0.735808	5.917	5.922	0.00852495	-0.586514	3.3325	3.3265
0.0385	GSE7761_a	GSM188733.CEL	HuEx-1_0-st-v1	6.254	6.4135	0.200151	-0.796898	1.442	1.54	0.0904386	-1.08361	5.807	6.011	0.197927	-1.03068	1.611	1.7805	0.178653	-0.948765	4.858	4.8825	0.0363237	-0.674491	9.246	9.6475	0.355824	-1.12837	-0.1418	0.0074045	0.0994973	-1.49958	0.67	0.8305	0.19941	-0.804876	5.885	5.879	0.0081543	0.735808	2.313	2.324	0.0163086	-0.674491	5.919	5.922	0.00852495	-0.351908	3.318	3.3265
0	GSE7761_a	GSM188742.CEL	HuEx-1_0-st-v1	6.381	6.4135	0.200151	-0.162377	1.573	1.54	0.0904386	0.364888	5.883	6.011	0.197927	-0.646703	1.813	1.7805	0.178653	0.181917	4.858	4.8825	0.0363237	-0.674491	9.69	9.6475	0.355824	0.119441	0.002505	0.0074045	0.0994973	-0.0492425	0.995	0.8305	0.19941	0.824935	5.872	5.879	0.0081543	-0.858443	2.339	2.324	0.0163086	0.91976	5.9215	5.922	0.00852495	-0.0586514	3.39425	3.3265
0	GSE7761_a	GSM188751.CEL	HuEx-1_0-st-v1	6.536	6.4135	0.200151	0.612038	1.535	1.54	0.0904386	-0.0552861	6.15	6.011	0.197927	0.702279	1.899	1.7805	0.178653	0.663296	4.907	4.8825	0.0363237	0.674491	9.64	9.6475	0.355824	-0.0210778	0.07266	0.0074045	0.0994973	0.655852	0.802	0.8305	0.19941	-0.142922	5.874	5.879	0.0081543	-0.613173	2.318	2.324	0.0163086	-0.367904	5.914	5.922	0.00852495	-0.938422	3.27	3.3265
0	GSE7761_a	GSM188760.CEL	HuEx-1_0-st-v1	6.522	6.4135	0.200151	0.542091	1.663	1.54	0.0904386	1.36004	6	6.011	0.197927	-0.055576	1.934	1.7805	0.178653	0.859206	4.907	4.8825	0.0363237	0.674491	10.02	9.6475	0.355824	1.04687	0.004239	0.0074045	0.0994973	-0.0318149	0.985	0.8305	0.19941	0.774787	5.87	5.879	0.0081543	-1.10371	2.343	2.324	0.0163086	1.16503	5.926	5.922	0.00852495	0.469211	3.392	3.3265
0	GSE7761_a	GSM188769.CEL	HuEx-1_0-st-v1	6.625	6.4135	0.200151	1.0567	1.651	1.54	0.0904386	1.22735	6.19	6.011	0.197927	0.904373	2.051	1.7805	0.178653	1.51411	4.858	4.8825	0.0363237	-0.674491	10.01	9.6475	0.355824	1.01876	-0.08096	0.0074045	0.0994973	-0.88811	0.702	0.8305	0.19941	-0.644402	5.87	5.879	0.0081543	-1.10371	2.349	2.324	0.0163086	1.53293	5.93	5.922	0.00852495	0.938422	3.35425	3.3265
0	GSE7761_a	GSM188778.CEL	HuEx-1_0-st-v1	6.506	6.4135	0.200151	0.462151	1.554	1.54	0.0904386	0.154801	6.066	6.011	0.197927	0.27788	1.842	1.7805	0.178653	0.344242	4.907	4.8825	0.0363237	0.674491	9.655	9.6475	0.355824	0.0210778	0.07854	0.0074045	0.0994973	0.714949	0.789	0.8305	0.19941	-0.208114	5.881	5.879	0.0081543	0.245269	2.326	2.324	0.0163086	0.122635	5.918	5.922	0.00852495	-0.469211	3.2995	3.3265
0	GSE7761_a	GSM188787.CEL	HuEx-1_0-st-v1	6.571	6.4135	0.200151	0.786906	1.549	1.54	0.0904386	0.099515	6.15	6.011	0.197927	0.702279	1.903	1.7805	0.178653	0.685686	4.954	4.8825	0.0363237	1.96841	9.735	9.6475	0.355824	0.245908	-0.007475	0.0074045	0.0994973	-0.149547	0.986	0.8305	0.19941	0.779802	5.877	5.879	0.0081543	-0.245269	2.335	2.324	0.0163086	0.674491	5.9225	5.922	0.00852495	0.0586514	3.325	3.3265
0.9997	GSE7761_a	GSM188796.CEL	HuEx-1_0-st-v1	6.409	6.4135	0.200151	-0.022483	1.438	1.54	0.0904386	-1.12784	6.044	6.011	0.197927	0.166728	1.776	1.7805	0.178653	-0.0251885	4.858	4.8825	0.0363237	-0.674491	9.222	9.6475	0.355824	-1.19582	-0.06156	0.0074045	0.0994973	-0.693129	0.883	0.8305	0.19941	0.263277	5.886	5.879	0.0081543	0.858443	2.31	2.324	0.0163086	-0.858443	5.9385	5.922	0.00852495	1.9355	3.27125	3.3265
1	GSE7761_a	GSM188805.CEL	HuEx-1_0-st-v1	6.206	6.4135	0.200151	-1.03672	1.313	1.54	0.0904386	-2.50999	5.833	6.011	0.197927	-0.899321	1.52	1.7805	0.178653	-1.45813	4.858	4.8825	0.0363237	-0.674491	8.814	9.6475	0.355824	-2.34245	-0.2538	0.0074045	0.0994973	-2.62524	0.574	0.8305	0.19941	-1.2863	5.891	5.879	0.0081543	1.47162	2.292	2.324	0.0163086	-1.96215	5.9255	5.922	0.00852495	0.41056	3.241	3.3265
0	GSE7761_a	GSM188814.CEL	HuEx-1_0-st-v1	6.256	6.4135	0.200151	-0.786906	1.478	1.54	0.0904386	-0.685548	5.781	6.011	0.197927	-1.16204	1.663	1.7805	0.178653	-0.657698	4.858	4.8825	0.0363237	-0.674491	9.355	9.6475	0.355824	-0.822036	0.03687	0.0074045	0.0994973	0.296144	0.908	0.8305	0.19941	0.388647	5.882	5.879	0.0081543	0.367904	2.32	2.324	0.0163086	-0.245269	5.914	5.922	0.00852495	-0.938422	3.343	3.3265
0	GSE7761_a	GSM188823.CEL	HuEx-1_0-st-v1	6.511	6.4135	0.200151	0.487132	1.603	1.54	0.0904386	0.696605	6.066	6.011	0.197927	0.27788	1.934	1.7805	0.178653	0.859206	4.907	4.8825	0.0363237	0.674491	9.776	9.6475	0.355824	0.361134	-0.01809	0.0074045	0.0994973	-0.256233	0.95	0.8305	0.19941	0.599269	5.878	5.879	0.0081543	-0.122635	2.33	2.324	0.0163086	0.367904	5.9285	5.922	0.00852495	0.762468	3.328	3.3265
0.0002	GSE7761_a	GSM188832.CEL	HuEx-1_0-st-v1	6.236	6.4135	0.200151	-0.88683	1.479	1.54	0.0904386	-0.674491	5.728	6.011	0.197927	-1.42982	1.559	1.7805	0.178653	-1.23983	4.907	4.8825	0.0363237	0.674491	9.373	9.6475	0.355824	-0.771449	0.1601	0.0074045	0.0994973	1.53467	0.629	0.8305	0.19941	-1.01048	5.879	5.879	0.0081543	0	2.319	2.324	0.0163086	-0.306587	5.9305	5.922	0.00852495	0.997073	3.378	3.3265
0	GSE7761_a	GSM188841.CEL	HuEx-1_0-st-v1	6.595	6.4135	0.200151	0.906815	1.544	1.54	0.0904386	0.0442289	6.109	6.011	0.197927	0.495132	1.75	1.7805	0.178653	-0.170722	5.087	4.8825	0.0363237	5.62993	9.847	9.6475	0.355824	0.56067	0.08478	0.0074045	0.0994973	0.777664	0.826	0.8305	0.19941	-0.0225666	5.876	5.879	0.0081543	-0.367904	2.334	2.324	0.0163086	0.613173	5.939	5.922	0.00852495	1.99415	3.354	3.3265
1	GSE7761_a	GSM188850.CEL	HuEx-1_0-st-v1	6.217	6.4135	0.200151	-0.981759	1.484	1.54	0.0904386	-0.619205	5.728	6.011	0.197927	-1.42982	1.558	1.7805	0.178653	-1.24543	4.907	4.8825	0.0363237	0.674491	9.32	9.6475	0.355824	-0.920399	-0.1135	0.0074045	0.0994973	-1.21515	0.396	0.8305	0.19941	-2.17893	5.88	5.879	0.0081543	0.122635	2.312	2.324	0.0163086	-0.735808	5.8995	5.922	0.00852495	-2.63931	3.337	3.3265
1	GSE7761_a	GSM188859.CEL	HuEx-1_0-st-v1	6.266	6.4135	0.200151	-0.736944	1.474	1.54	0.0904386	-0.729777	5.807	6.011	0.197927	-1.03068	1.611	1.7805	0.178653	-0.948765	4.858	4.8825	0.0363237	-0.674491	9.329	9.6475	0.355824	-0.895105	0.0537	0.0074045	0.0994973	0.465294	0.876	0.8305	0.19941	0.228173	5.885	5.879	0.0081543	0.735808	2.3	2.324	0.0163086	-1.47162	5.9145	5.922	0.00852495	-0.879771	3.278	3.3265
0	GSE7761_b	GSM188688.CEL	HuEx-1_0-st-v1	6.508	6.4525	0.140847	0.394045	1.48	1.562	0.0630105	-1.30137	6.129	5.9765	0.175688	0.868016	1.808	1.796	0.101558	0.118159	4.954	4.907	0.0696822	0.674491	9.455	9.6565	0.249818	-0.806587	-0.0277	0.06933	0.142033	-0.683151	0.945	0.7285	0.289848	0.746942	5.942	5.9365	0.0059304	0.927425	2.329	2.3405	0.0140847	-0.816489	5.9805	5.98225	0.0088956	-0.196726	3.273	3.32262
0	GSE7761_b	GSM188697.CEL	HuEx-1_0-st-v1	6.487	6.4525	0.140847	0.244947	1.595	1.562	0.0630105	0.523722	6.022	5.9765	0.175688	0.258982	1.895	1.796	0.101558	0.974811	4.858	4.907	0.0696822	-0.703192	9.811	9.6565	0.249818	0.61845	-0.1166	0.06933	0.142033	-1.30906	0.723	0.7285	0.289848	-0.0189754	5.932	5.9365	0.0059304	-0.758802	2.351	2.3405	0.0140847	0.74549	5.969	5.98225	0.0088956	-1.4895	3.327	3.32262
0	GSE7761_b	GSM188706.CEL	HuEx-1_0-st-v1	6.339	6.4525	0.140847	-0.805839	1.558	1.562	0.0630105	-0.0634815	5.833	5.9765	0.175688	-0.816788	1.745	1.796	0.101558	-0.502176	4.858	4.907	0.0696822	-0.703192	9.644	9.6565	0.249818	-0.0500364	-0.1586	0.06933	0.142033	-1.60477	0.519	0.7285	0.289848	-0.722792	5.934	5.9365	0.0059304	-0.421557	2.343	2.3405	0.0140847	0.177498	5.975	5.98225	0.0088956	-0.81501	3.35625	3.32262
0	GSE7761_b	GSM188715.CEL	HuEx-1_0-st-v1	6.433	6.4525	0.140847	-0.138448	1.604	1.562	0.0630105	0.666556	5.931	5.9765	0.175688	-0.258982	1.839	1.796	0.101558	0.423403	4.858	4.907	0.0696822	-0.703192	9.804	9.6565	0.249818	0.59043	0.1607	0.06933	0.142033	0.643301	0.583	0.7285	0.289848	-0.501987	5.94	5.9365	0.0059304	0.590179	2.346	2.3405	0.0140847	0.390495	5.997	5.98225	0.0088956	1.65812	3.369	3.32262
0	GSE7761_b	GSM188725.CEL	HuEx-1_0-st-v1	6.729	6.4525	0.140847	1.96312	1.702	1.562	0.0630105	2.22185	6.248	5.9765	0.175688	1.54535	2.105	1.796	0.101558	3.04259	4.954	4.907	0.0696822	0.674491	10.28	9.6565	0.249818	2.49582	0.1009	0.06933	0.142033	0.222272	0.797	0.7285	0.289848	0.236331	5.929	5.9365	0.0059304	-1.26467	2.331	2.3405	0.0140847	-0.674491	5.982	5.98225	0.0088956	-0.0281038	3.285	3.32262
0	GSE7761_b	GSM188734.CEL	HuEx-1_0-st-v1	6.379	6.4525	0.140847	-0.521843	1.577	1.562	0.0630105	0.238056	5.858	5.9765	0.175688	-0.674491	1.752	1.796	0.101558	-0.43325	4.907	4.907	0.0696822	0	9.725	9.6565	0.249818	0.2742	-0.1177	0.06933	0.142033	-1.31681	0.748	0.7285	0.289848	0.0672766	5.933	5.9365	0.0059304	-0.590179	2.346	2.3405	0.0140847	0.390495	5.9825	5.98225	0.0088956	0.0281038	3.389	3.32262
0	GSE7761_b	GSM188743.CEL	HuEx-1_0-st-v1	6.557	6.4525	0.140847	0.74194	1.621	1.562	0.0630105	0.936352	6.087	5.9765	0.175688	0.628956	1.973	1.796	0.101558	1.74284	4.907	4.907	0.0696822	0	9.881	9.6565	0.249818	0.898654	0.1939	0.06933	0.142033	0.877049	0.446	0.7285	0.289848	-0.974648	5.934	5.9365	0.0059304	-0.421557	2.349	2.3405	0.0140847	0.603492	5.977	5.98225	0.0088956	-0.590179	3.36025	3.32262
0	GSE7761_b	GSM188752.CEL	HuEx-1_0-st-v1	6.387	6.4525	0.140847	-0.465044	1.527	1.562	0.0630105	-0.555463	5.907	5.9765	0.175688	-0.395587	1.715	1.796	0.101558	-0.797573	4.907	4.907	0.0696822	0	9.564	9.6565	0.249818	-0.370269	0.009528	0.06933	0.142033	-0.421043	0.966	0.7285	0.289848	0.819394	5.937	5.9365	0.0059304	0.0843113	2.342	2.3405	0.0140847	0.106499	5.979	5.98225	0.0088956	-0.365349	3.34125	3.32262
0	GSE7761_b	GSM188761.CEL	HuEx-1_0-st-v1	6.65	6.4525	0.140847	1.40223	1.582	1.562	0.0630105	0.317407	6.248	5.9765	0.175688	1.54535	1.942	1.796	0.101558	1.4376	4.954	4.907	0.0696822	0.674491	9.841	9.6565	0.249818	0.738537	-0.03333	0.06933	0.142033	-0.722789	0.931	0.7285	0.289848	0.698641	5.938	5.9365	0.0059304	0.252934	2.348	2.3405	0.0140847	0.532493	5.989	5.98225	0.0088956	0.758802	3.30425	3.32262
0	GSE7761_b	GSM188770.CEL	HuEx-1_0-st-v1	6.482	6.4525	0.140847	0.209447	1.519	1.562	0.0630105	-0.682426	6.044	5.9765	0.175688	0.384204	1.782	1.796	0.101558	-0.137852	4.954	4.907	0.0696822	0.674491	9.591	9.6565	0.249818	-0.262191	0.1895	0.06933	0.142033	0.846071	0.481	0.7285	0.289848	-0.853895	5.94	5.9365	0.0059304	0.590179	2.329	2.3405	0.0140847	-0.816489	5.9955	5.98225	0.0088956	1.4895	3.31775	3.32262
0	GSE7761_b	GSM188779.CEL	HuEx-1_0-st-v1	6.344	6.4525	0.140847	-0.770339	1.507	1.562	0.0630105	-0.87287	5.883	5.9765	0.175688	-0.532193	1.718	1.796	0.101558	-0.768033	4.858	4.907	0.0696822	-0.703192	9.445	9.6565	0.249818	-0.846616	-0.04971	0.06933	0.142033	-0.838115	0.917	0.7285	0.289848	0.65034	5.941	5.9365	0.0059304	0.758802	2.328	2.3405	0.0140847	-0.887488	5.982	5.98225	0.0088956	-0.0281038	3.28	3.32262
0	GSE7761_b	GSM188788.CEL	HuEx-1_0-st-v1	6.417	6.4525	0.140847	-0.252047	1.644	1.562	0.0630105	1.30137	5.858	5.9765	0.175688	-0.674491	1.785	1.796	0.101558	-0.108312	4.907	4.907	0.0696822	0	9.953	9.6565	0.249818	1.18686	0.06208	0.06933	0.142033	-0.0510444	0.134	0.7285	0.289848	-2.05107	5.927	5.9365	0.0059304	-1.60192	2.355	2.3405	0.0140847	1.02949	5.9655	5.98225	0.0088956	-1.88295	3.40725	3.32262
0	GSE7761_b	GSM188797.CEL	HuEx-1_0-st-v1	6.538	6.4525	0.140847	0.607042	1.61	1.562	0.0630105	0.761778	6.087	5.9765	0.175688	0.628956	1.935	1.796	0.101558	1.36867	4.858	4.907	0.0696822	-0.703192	9.807	9.6565	0.249818	0.602438	0.2364	0.06933	0.142033	1.17628	0.405	0.7285	0.289848	-1.1161	5.934	5.9365	0.0059304	-0.421557	2.351	2.3405	0.0140847	0.74549	5.992	5.98225	0.0088956	1.09605	3.3375	3.32262
0	GSE7761_b	GSM188806.CEL	HuEx-1_0-st-v1	6.294	6.4525	0.140847	-1.12533	1.528	1.562	0.0630105	-0.539593	5.807	5.9765	0.175688	-0.964778	1.737	1.796	0.101558	-0.580948	4.807	4.907	0.0696822	-1.43509	9.474	9.6565	0.249818	-0.730532	0.1014	0.06933	0.142033	0.225792	0.78	0.7285	0.289848	0.177679	5.94	5.9365	0.0059304	0.590179	2.339	2.3405	0.0140847	-0.106499	5.983	5.98225	0.0088956	0.0843113	3.37825	3.32262
0	GSE7761_b	GSM188815.CEL	HuEx-1_0-st-v1	6.495	6.4525	0.140847	0.301746	1.522	1.562	0.0630105	-0.634815	6.066	5.9765	0.175688	0.509426	1.832	1.796	0.101558	0.354477	4.907	4.907	0.0696822	0	9.579	9.6565	0.249818	-0.310226	-0.0875	0.06933	0.142033	-1.10418	0.871	0.7285	0.289848	0.491636	5.942	5.9365	0.0059304	0.927425	2.337	2.3405	0.0140847	-0.248497	5.995	5.98225	0.0088956	1.43329	3.30225	3.32262
0	GSE7761_b	GSM188824.CEL	HuEx-1_0-st-v1	6.651	6.4525	0.140847	1.40933	1.648	1.562	0.0630105	1.36485	6.209	5.9765	0.175688	1.32337	2.051	1.796	0.101558	2.51088	4.907	4.907	0.0696822	0	9.996	9.6565	0.249818	1.35899	0.1639	0.06933	0.142033	0.665831	0.644	0.7285	0.289848	-0.291532	5.931	5.9365	0.0059304	-0.927425	2.355	2.3405	0.0140847	1.02949	5.987	5.98225	0.0088956	0.533972	3.322	3.32262
1	GSE7761_b	GSM188833.CEL	HuEx-1_0-st-v1	6.276	6.4525	0.140847	-1.25313	1.397	1.562	0.0630105	-2.61861	5.858	5.9765	0.175688	-0.674491	1.535	1.796	0.101558	-2.56996	4.954	4.907	0.0696822	0.674491	9.111	9.6565	0.249818	-2.18359	0.02545	0.06933	0.142033	-0.308942	0.948	0.7285	0.289848	0.757293	5.946	5.9365	0.0059304	1.60192	2.318	2.3405	0.0140847	-1.59748	5.985	5.98225	0.0088956	0.309142	3.2875	3.32262
0	GSE7761_b	GSM188842.CEL	HuEx-1_0-st-v1	6.347	6.4525	0.140847	-0.74904	1.566	1.562	0.0630105	0.0634815	5.858	5.9765	0.175688	-0.674491	1.757	1.796	0.101558	-0.384017	4.858	4.907	0.0696822	-0.703192	9.611	9.6565	0.249818	-0.182133	0.07658	0.06933	0.142033	0.0510444	0.681	0.7285	0.289848	-0.163879	5.932	5.9365	0.0059304	-0.758802	2.331	2.3405	0.0140847	-0.674491	5.9675	5.98225	0.0088956	-1.65812	3.2895	3.32262
0	GSE7761_b	GSM188851.CEL	HuEx-1_0-st-v1	6.472	6.4525	0.140847	0.138448	1.542	1.562	0.0630105	-0.317407	6.022	5.9765	0.175688	0.258982	1.807	1.796	0.101558	0.108312	4.954	4.907	0.0696822	0.674491	9.669	9.6565	0.249818	0.0500364	0.1414	0.06933	0.142033	0.507417	0.519	0.7285	0.289848	-0.722792	5.936	5.9365	0.0059304	-0.0843113	2.339	2.3405	0.0140847	-0.106499	5.985	5.98225	0.0088956	0.309142	3.32325	3.32262
1	GSE7761_b	GSM188860.CEL	HuEx-1_0-st-v1	6.091	6.4525	0.140847	-2.56661	1.342	1.562	0.0630105	-3.49148	5.672	5.9765	0.175688	-1.73319	1.456	1.796	0.101558	-3.34784	4.858	4.907	0.0696822	-0.703192	8.83	9.6565	0.249818	-3.30841	0.1247	0.06933	0.142033	0.389839	0.734	0.7285	0.289848	0.0189754	5.952	5.9365	0.0059304	2.61365	2.303	2.3405	0.0140847	-2.66246	5.967	5.98225	0.0088956	-1.71433	3.279	3.32262
0	GSE7761_c	GSM188689.CEL	HuEx-1_0-st-v1	6.43	6.405	0.0941451	0.265548	1.446	1.521	0.118608	-0.632335	6.044	5.954	0.137882	0.652733	1.74	1.6975	0.183101	0.232112	4.907	4.8825	0.0363237	0.674491	9.317	9.632	0.329879	-0.954897	0.1223	0.0023165	0.0880813	1.36219	0.777	0.8305	0.114902	-0.465616	5.843	5.8325	0.0096369	1.08956	2.302	2.3265	0.0185325	-1.322	5.872	5.8595	0.0081543	1.53293	3.2805	3.35275
0	GSE7761_c	GSM188698.CEL	HuEx-1_0-st-v1	6.459	6.405	0.0941451	0.573583	1.613	1.521	0.118608	0.775664	5.954	5.954	0.137882	0	1.892	1.6975	0.183101	1.06225	4.858	4.8825	0.0363237	-0.674491	9.845	9.632	0.329879	0.645692	0.02822	0.0023165	0.0880813	0.294086	0.851	0.8305	0.114902	0.178414	5.831	5.8325	0.0096369	-0.155652	2.334	2.3265	0.0185325	0.404694	5.868	5.8595	0.0081543	1.04239	3.41625	3.35275
0.9994	GSE7761_c	GSM188707.CEL	HuEx-1_0-st-v1	6.178	6.405	0.0941451	-2.41117	1.56	1.521	0.118608	0.328814	5.615	5.954	0.137882	-2.45863	1.543	1.6975	0.183101	-0.843796	4.807	4.8825	0.0363237	-2.07853	9.572	9.632	0.329879	-0.181885	0.03469	0.0023165	0.0880813	0.367541	0.846	0.8305	0.114902	0.134898	5.831	5.8325	0.0096369	-0.155652	2.329	2.3265	0.0185325	0.134898	5.851	5.8595	0.0081543	-1.04239	3.4745	3.35275
0	GSE7761_c	GSM188716.CEL	HuEx-1_0-st-v1	6.404	6.405	0.0941451	-0.0106219	1.546	1.521	0.118608	0.210778	5.954	5.954	0.137882	0	1.818	1.6975	0.183101	0.658106	4.858	4.8825	0.0363237	-0.674491	9.626	9.632	0.329879	-0.0181885	-0.004809	0.0023165	0.0880813	-0.0808968	0.985	0.8305	0.114902	1.34463	5.831	5.8325	0.0096369	-0.155652	2.326	2.3265	0.0185325	-0.0269796	5.8675	5.8595	0.0081543	0.981077	3.36	3.35275
1	GSE7761_c	GSM188717.CEL	HuEx-1_0-st-v1	6.244	6.405	0.0941451	-1.71013	1.411	1.521	0.118608	-0.927425	5.807	5.954	0.137882	-1.06613	1.546	1.6975	0.183101	-0.827412	4.907	4.8825	0.0363237	0.674491	9.127	9.632	0.329879	-1.53087	-0.03504	0.0023165	0.0880813	-0.424114	0.926	0.8305	0.114902	0.831147	5.843	5.8325	0.0096369	1.08956	2.306	2.3265	0.0185325	-1.10616	5.8565	5.8595	0.0081543	-0.367904	3.352	3.35275
0.9945	GSE7761_c	GSM188718.CEL	HuEx-1_0-st-v1	6.416	6.405	0.0941451	0.116841	1.418	1.521	0.118608	-0.868407	6.044	5.954	0.137882	0.652733	1.697	1.6975	0.183101	-0.00273073	4.954	4.8825	0.0363237	1.96841	9.202	9.632	0.329879	-1.30351	-0.1557	0.0023165	0.0880813	-1.79399	0.641	0.8305	0.114902	-1.64924	5.842	5.8325	0.0096369	0.985794	2.301	2.3265	0.0185325	-1.37596	5.865	5.8595	0.0081543	0.674491	3.28725	3.35275
0	GSE7761_c	GSM188719.CEL	HuEx-1_0-st-v1	6.386	6.405	0.0941451	-0.201816	1.61	1.521	0.118608	0.750371	5.858	5.954	0.137882	-0.696249	1.824	1.6975	0.183101	0.690875	4.858	4.8825	0.0363237	-0.674491	9.799	9.632	0.329879	0.506247	0.194	0.0023165	0.0880813	2.17621	0.324	0.8305	0.114902	-4.40812	5.826	5.8325	0.0096369	-0.674491	2.339	2.3265	0.0185325	0.674491	5.85	5.8595	0.0081543	-1.16503	3.407	3.35275
0	GSE7761_c	GSM188720.CEL	HuEx-1_0-st-v1	6.468	6.405	0.0941451	0.66918	1.67	1.521	0.118608	1.25624	5.977	5.954	0.137882	0.16681	1.991	1.6975	0.183101	1.60294	4.807	4.8825	0.0363237	-2.07853	9.919	9.632	0.329879	0.870017	0.03165	0.0023165	0.0880813	0.333028	0.891	0.8305	0.114902	0.526538	5.829	5.8325	0.0096369	-0.363187	2.336	2.3265	0.0185325	0.512613	5.861	5.8595	0.0081543	0.183952	3.39925	3.35275
0	GSE7761_c	GSM188726.CEL	HuEx-1_0-st-v1	6.724	6.405	0.0941451	3.38839	1.456	1.521	0.118608	-0.548024	6.358	5.954	0.137882	2.93005	1.585	1.6975	0.183101	-0.614415	5.17	4.8825	0.0363237	7.91494	9.699	9.632	0.329879	0.203105	-9.501e-05	0.0023165	0.0880813	-0.0273782	1	0.8305	0.114902	1.47518	5.826	5.8325	0.0096369	-0.674491	2.328	2.3265	0.0185325	0.0809389	5.851	5.8595	0.0081543	-1.04239	3.33225	3.35275
0	GSE7761_c	GSM188735.CEL	HuEx-1_0-st-v1	6.313	6.405	0.0941451	-0.977215	1.597	1.521	0.118608	0.640766	5.755	5.954	0.137882	-1.44327	1.661	1.6975	0.183101	-0.199343	4.858	4.8825	0.0363237	-0.674491	9.747	9.632	0.329879	0.348613	0.05062	0.0023165	0.0880813	0.548397	0.815	0.8305	0.114902	-0.134898	5.829	5.8325	0.0096369	-0.363187	2.339	2.3265	0.0185325	0.674491	5.8605	5.8595	0.0081543	0.122635	3.4795	3.35275
0.017	GSE7761_c	GSM188744.CEL	HuEx-1_0-st-v1	6.391	6.405	0.0941451	-0.148707	1.386	1.521	0.118608	-1.1382	5.954	5.954	0.137882	0	1.527	1.6975	0.183101	-0.93118	5.087	4.8825	0.0363237	5.62993	9.243	9.632	0.329879	-1.17922	-0.1679	0.0023165	0.0880813	-1.93249	0.587	0.8305	0.114902	-2.11921	5.844	5.8325	0.0096369	1.19333	2.308	2.3265	0.0185325	-0.998246	5.8525	5.8595	0.0081543	-0.858443	3.3535	3.35275
0	GSE7761_c	GSM188753.CEL	HuEx-1_0-st-v1	6.399	6.405	0.0941451	-0.0637314	1.591	1.521	0.118608	0.590179	5.858	5.954	0.137882	-0.696249	1.681	1.6975	0.183101	-0.0901142	4.954	4.8825	0.0363237	1.96841	9.864	9.632	0.329879	0.703289	-0.08277	0.0023165	0.0880813	-0.966	0.744	0.8305	0.114902	-0.752819	5.823	5.8325	0.0096369	-0.985794	2.329	2.3265	0.0185325	0.134898	5.854	5.8595	0.0081543	-0.674491	3.40325	3.35275
0	GSE7761_c	GSM188762.CEL	HuEx-1_0-st-v1	6.406	6.405	0.0941451	0.0106219	1.611	1.521	0.118608	0.758802	5.883	5.954	0.137882	-0.514934	1.857	1.6975	0.183101	0.871103	4.858	4.8825	0.0363237	-0.674491	9.79	9.632	0.329879	0.478964	0.004728	0.0023165	0.0880813	0.0273782	0.99	0.8305	0.114902	1.38815	5.827	5.8325	0.0096369	-0.570723	2.335	2.3265	0.0185325	0.458654	5.852	5.8595	0.0081543	-0.91976	3.42725	3.35275
0	GSE7761_c	GSM188771.CEL	HuEx-1_0-st-v1	6.702	6.405	0.0941451	3.1547	1.496	1.521	0.118608	-0.210778	6.358	5.954	0.137882	2.93005	1.85	1.6975	0.183101	0.832873	5.044	4.8825	0.0363237	4.44613	9.64	9.632	0.329879	0.0242514	0.04722	0.0023165	0.0880813	0.509796	0.89	0.8305	0.114902	0.517835	5.841	5.8325	0.0096369	0.882026	2.299	2.3265	0.0185325	-1.48388	5.876	5.8595	0.0081543	2.02347	3.2575	3.35275
0	GSE7761_c	GSM188780.CEL	HuEx-1_0-st-v1	6.451	6.405	0.0941451	0.488607	1.579	1.521	0.118608	0.489006	6.022	5.954	0.137882	0.493176	1.922	1.6975	0.183101	1.2261	4.807	4.8825	0.0363237	-2.07853	9.638	9.632	0.329879	0.0181885	-0.1598	0.0023165	0.0880813	-1.84053	0.559	0.8305	0.114902	-2.36289	5.832	5.8325	0.0096369	-0.0518839	2.327	2.3265	0.0185325	0.0269796	5.859	5.8595	0.0081543	-0.0613173	3.35125	3.35275
0	GSE7761_c	GSM188789.CEL	HuEx-1_0-st-v1	6.295	6.405	0.0941451	-1.16841	1.472	1.521	0.118608	-0.413126	5.858	5.954	0.137882	-0.696249	1.698	1.6975	0.183101	0.00273073	4.858	4.8825	0.0363237	-0.674491	9.295	9.632	0.329879	-1.02159	0.1337	0.0023165	0.0880813	1.49162	0.762	0.8305	0.114902	-0.596163	5.84	5.8325	0.0096369	0.778259	2.306	2.3265	0.0185325	-1.10616	5.854	5.8595	0.0081543	-0.674491	3.3355	3.35275
0	GSE7761_c	GSM188798.CEL	HuEx-1_0-st-v1	6.371	6.405	0.0941451	-0.361145	1.592	1.521	0.118608	0.598611	5.883	5.954	0.137882	-0.514934	1.824	1.6975	0.183101	0.690875	4.858	4.8825	0.0363237	-0.674491	9.676	9.632	0.329879	0.133382	-0.01364	0.0023165	0.0880813	-0.181157	0.964	0.8305	0.114902	1.16186	5.826	5.8325	0.0096369	-0.674491	2.337	2.3265	0.0185325	0.566572	5.8505	5.8595	0.0081543	-1.10371	3.412	3.35275
0	GSE7761_c	GSM188807.CEL	HuEx-1_0-st-v1	6.624	6.405	0.0941451	2.3262	1.653	1.521	0.118608	1.11291	6.17	5.954	0.137882	1.56656	2.026	1.6975	0.183101	1.79409	4.907	4.8825	0.0363237	0.674491	9.974	9.632	0.329879	1.03675	-0.04703	0.0023165	0.0880813	-0.560238	0.863	0.8305	0.114902	0.282851	5.833	5.8325	0.0096369	0.0518839	2.335	2.3265	0.0185325	0.458654	5.86	5.8595	0.0081543	0.0613173	3.37175	3.35275
0.0152	GSE7761_c	GSM188816.CEL	HuEx-1_0-st-v1	6.462	6.405	0.0941451	0.605448	1.406	1.521	0.118608	-0.96958	6.066	5.954	0.137882	0.81229	1.64	1.6975	0.183101	-0.314034	5.044	4.8825	0.0363237	4.44613	9.25	9.632	0.329879	-1.158	-0.07699	0.0023165	0.0880813	-0.900379	0.801	0.8305	0.114902	-0.256742	5.847	5.8325	0.0096369	1.50463	2.293	2.3265	0.0185325	-1.80764	5.8695	5.8595	0.0081543	1.22635	3.26325	3.35275
0	GSE7761_c	GSM188825.CEL	HuEx-1_0-st-v1	6.469	6.405	0.0941451	0.679802	1.605	1.521	0.118608	0.708215	5.977	5.954	0.137882	0.16681	1.844	1.6975	0.183101	0.800104	4.907	4.8825	0.0363237	0.674491	9.834	9.632	0.329879	0.612347	0.152	0.0023165	0.0880813	1.69938	0.603	0.8305	0.114902	-1.97996	5.829	5.8325	0.0096369	-0.363187	2.331	2.3265	0.0185325	0.242817	5.854	5.8595	0.0081543	-0.674491	3.4	3.35275
0.0368	GSE7761_c	GSM188834.CEL	HuEx-1_0-st-v1	6.322	6.405	0.0941451	-0.881618	1.418	1.521	0.118608	-0.868407	5.907	5.954	0.137882	-0.340872	1.634	1.6975	0.183101	-0.346803	4.907	4.8825	0.0363237	0.674491	9.18	9.632	0.329879	-1.3702	0.2921	0.0023165	0.0880813	3.28996	0.344	0.8305	0.114902	-4.23406	5.843	5.8325	0.0096369	1.08956	2.309	2.3265	0.0185325	-0.944287	5.8545	5.8595	0.0081543	-0.613173	3.30075	3.35275
0	GSE7761_c	GSM188843.CEL	HuEx-1_0-st-v1	6.629	6.405	0.0941451	2.37931	1.455	1.521	0.118608	-0.556455	6.19	5.954	0.137882	1.71161	1.674	1.6975	0.183101	-0.128344	5.17	4.8825	0.0363237	7.91494	9.624	9.632	0.329879	-0.0242514	-0.08227	0.0023165	0.0880813	-0.960323	0.779	0.8305	0.114902	-0.44821	5.836	5.8325	0.0096369	0.363187	2.307	2.3265	0.0185325	-1.05221	5.863	5.8595	0.0081543	0.429221	3.3045	3.35275
1	GSE7761_c	GSM188852.CEL	HuEx-1_0-st-v1	6.278	6.405	0.0941451	-1.34898	1.477	1.521	0.118608	-0.37097	5.807	5.954	0.137882	-1.06613	1.661	1.6975	0.183101	-0.199343	4.858	4.8825	0.0363237	-0.674491	9.347	9.632	0.329879	-0.863954	0.07179	0.0023165	0.0880813	0.788743	0.889	0.8305	0.114902	0.509132	5.842	5.8325	0.0096369	0.985794	2.274	2.3265	0.0185325	-2.83286	5.8645	5.8595	0.0081543	0.613173	3.2735	3.35275
0.8918	GSE7761_c	GSM188861.CEL	HuEx-1_0-st-v1	6.273	6.405	0.0941451	-1.40209	1.424	1.521	0.118608	-0.81782	5.883	5.954	0.137882	-0.514934	1.661	1.6975	0.183101	-0.199343	4.858	4.8825	0.0363237	-0.674491	9.127	9.632	0.329879	-1.53087	-0.03353	0.0023165	0.0880813	-0.406971	0.848	0.8305	0.114902	0.152304	5.847	5.8325	0.0096369	1.50463	2.297	2.3265	0.0185325	-1.5918	5.8615	5.8595	0.0081543	0.245269	3.3095	3.35275
0	GSE7761_d	GSM188690.CEL	HuEx-1_0-st-v1	6.506	6.468	0.109712	0.34636	1.575	1.542	0.0919212	0.359003	6.066	6.044	0.126021	0.174574	1.878	1.791	0.128986	0.674491	4.907	4.954	0.0696822	-0.674491	9.745	9.635	0.278729	0.394649	-0.01535	0.01767	0.068763	-0.4802	0.95	0.868	0.121573	0.674491	5.926	5.928	0.0059304	-0.337245	2.341	2.33	0.0163086	0.674491	5.975	5.9745	0.0096369	0.0518839	3.34325	3.31325
0	GSE7761_d	GSM188699.CEL	HuEx-1_0-st-v1	6.619	6.468	0.109712	1.37633	1.659	1.542	0.0919212	1.27283	6.129	6.044	0.126021	0.674491	1.93	1.791	0.128986	1.07763	4.954	4.954	0.0696822	0	10.06	9.635	0.278729	1.52478	0.1996	0.01767	0.068763	2.64575	0.523	0.868	0.121573	-2.8378	5.919	5.928	0.0059304	-1.5176	2.348	2.33	0.0163086	1.10371	5.9515	5.9745	0.0096369	-2.38666	3.38825	3.31325
0	GSE7761_d	GSM188708.CEL	HuEx-1_0-st-v1	6.6	6.468	0.109712	1.20315	1.556	1.542	0.0919212	0.152304	6.17	6.044	0.126021	0.999833	1.966	1.791	0.128986	1.35673	4.954	4.954	0.0696822	0	9.776	9.635	0.278729	0.505868	0.05241	0.01767	0.068763	0.505214	0.868	0.868	0.121573	0	5.931	5.928	0.0059304	0.505868	2.308	2.33	0.0163086	-1.34898	5.9765	5.9745	0.0096369	0.207536	3.24325	3.31325
0	GSE7761_d	GSM188727.CEL	HuEx-1_0-st-v1	6.492	6.468	0.109712	0.218754	1.475	1.542	0.0919212	-0.728885	6.129	6.044	0.126021	0.674491	1.822	1.791	0.128986	0.240336	4.907	4.954	0.0696822	-0.674491	9.412	9.635	0.278729	-0.800061	-0.1175	0.01767	0.068763	-1.96574	0.774	0.868	0.121573	-0.773197	5.936	5.928	0.0059304	1.34898	2.313	2.33	0.0163086	-1.04239	5.9895	5.9745	0.0096369	1.55652	3.249	3.31325
0	GSE7761_d	GSM188736.CEL	HuEx-1_0-st-v1	6.494	6.468	0.109712	0.236983	1.542	1.542	0.0919212	0	6.022	6.044	0.126021	-0.174574	1.782	1.791	0.128986	-0.0697749	4.954	4.954	0.0696822	0	9.733	9.635	0.278729	0.351596	0.01149	0.01767	0.068763	-0.0898739	0.958	0.868	0.121573	0.740295	5.921	5.928	0.0059304	-1.18036	2.347	2.33	0.0163086	1.04239	5.9745	5.9745	0.0096369	0	3.3865	3.31325
0	GSE7761_d	GSM188745.CEL	HuEx-1_0-st-v1	6.825	6.468	0.109712	3.25396	1.668	1.542	0.0919212	1.37074	6.375	6.044	0.126021	2.62655	2.074	1.791	0.128986	2.19403	5.044	4.954	0.0696822	1.29158	10.24	9.635	0.278729	2.17057	0.049	0.01767	0.068763	0.455623	0.893	0.868	0.121573	0.205637	5.924	5.928	0.0059304	-0.674491	2.32	2.33	0.0163086	-0.613173	5.981	5.9745	0.0096369	0.674491	3.26525	3.31325
0.0051	GSE7761_d	GSM188754.CEL	HuEx-1_0-st-v1	6.43	6.468	0.109712	-0.34636	1.415	1.542	0.0919212	-1.38162	6.044	6.044	0.126021	0	1.652	1.791	0.128986	-1.07763	5	4.954	0.0696822	0.66014	9.271	9.635	0.278729	-1.30593	0.06732	0.01767	0.068763	0.722045	0.841	0.868	0.121573	-0.222088	5.941	5.928	0.0059304	2.19209	2.308	2.33	0.0163086	-1.34898	5.984	5.9745	0.0096369	0.985794	3.2585	3.31325
0	GSE7761_d	GSM188763.CEL	HuEx-1_0-st-v1	6.544	6.468	0.109712	0.69272	1.705	1.542	0.0919212	1.77326	6	6.044	0.126021	-0.349148	1.953	1.791	0.128986	1.25595	4.907	4.954	0.0696822	-0.674491	10.14	9.635	0.278729	1.8118	0.1099	0.01767	0.068763	1.34127	0.691	0.868	0.121573	-1.45591	5.917	5.928	0.0059304	-1.85485	2.352	2.33	0.0163086	1.34898	5.9635	5.9745	0.0096369	-1.14145	3.429	3.31325
0	GSE7761_d	GSM188772.CEL	HuEx-1_0-st-v1	6.471	6.468	0.109712	0.0273442	1.541	1.542	0.0919212	-0.0108789	6.044	6.044	0.126021	0	1.828	1.791	0.128986	0.286852	4.907	4.954	0.0696822	-0.674491	9.656	9.635	0.278729	0.0753421	-0.1164	0.01767	0.068763	-1.94974	0.686	0.868	0.121573	-1.49704	5.928	5.928	0.0059304	0	2.33	2.33	0.0163086	0	5.9745	5.9745	0.0096369	0	3.328	3.31325
0	GSE7761_d	GSM188781.CEL	HuEx-1_0-st-v1	6.354	6.468	0.109712	-1.03908	1.48	1.542	0.0919212	-0.674491	5.907	6.044	0.126021	-1.08712	1.752	1.791	0.128986	-0.302358	4.858	4.954	0.0696822	-1.37768	9.388	9.635	0.278729	-0.886166	0.06405	0.01767	0.068763	0.674491	0.855	0.868	0.121573	-0.106931	5.929	5.928	0.0059304	0.168623	2.331	2.33	0.0163086	0.0613173	5.977	5.9745	0.0096369	0.25942	3.31525	3.31325
0	GSE7761_d	GSM188790.CEL	HuEx-1_0-st-v1	6.29	6.468	0.109712	-1.62242	1.533	1.542	0.0919212	-0.0979099	5.781	6.044	0.126021	-2.08695	1.713	1.791	0.128986	-0.604716	4.858	4.954	0.0696822	-1.37768	9.529	9.635	0.278729	-0.380298	-0.04106	0.01767	0.068763	-0.854093	0.915	0.868	0.121573	0.386598	5.926	5.928	0.0059304	-0.337245	2.33	2.33	0.0163086	0	5.965	5.9745	0.0096369	-0.985794	3.3855	3.31325
0	GSE7761_d	GSM188799.CEL	HuEx-1_0-st-v1	6.454	6.468	0.109712	-0.127606	1.437	1.542	0.0919212	-1.14228	6.066	6.044	0.126021	0.174574	1.695	1.791	0.128986	-0.744266	4.954	4.954	0.0696822	0	9.36	9.635	0.278729	-0.986622	0.01434	0.01767	0.068763	-0.0484272	0.965	0.868	0.121573	0.797873	5.933	5.928	0.0059304	0.843113	2.322	2.33	0.0163086	-0.490539	5.988	5.9745	0.0096369	1.40087	3.271	3.31325
0.9983	GSE7761_d	GSM188808.CEL	HuEx-1_0-st-v1	6.43	6.468	0.109712	-0.34636	1.596	1.542	0.0919212	0.58746	5.931	6.044	0.126021	-0.896676	1.861	1.791	0.128986	0.542694	4.858	4.954	0.0696822	-1.37768	9.807	9.635	0.278729	0.617087	-0.1209	0.01767	0.068763	-2.01518	0.824	0.868	0.121573	-0.361922	5.933	5.928	0.0059304	0.843113	2.292	2.33	0.0163086	-2.33006	5.9485	5.9745	0.0096369	-2.69796	3.25	3.31325
0	GSE7761_d	GSM188817.CEL	HuEx-1_0-st-v1	6.261	6.468	0.109712	-1.88675	1.544	1.542	0.0919212	0.0217578	5.755	6.044	0.126021	-2.29327	1.663	1.791	0.128986	-0.992354	4.807	4.954	0.0696822	-2.10958	9.549	9.635	0.278729	-0.308544	0.07061	0.01767	0.068763	0.769891	0.846	0.868	0.121573	-0.180961	5.925	5.928	0.0059304	-0.505868	2.34	2.33	0.0163086	0.613173	5.957	5.9745	0.0096369	-1.81594	3.41725	3.31325
0	GSE7761_d	GSM188826.CEL	HuEx-1_0-st-v1	6.468	6.468	0.109712	0	1.472	1.542	0.0919212	-0.761522	6.044	6.044	0.126021	0	1.706	1.791	0.128986	-0.658985	4.954	4.954	0.0696822	0	9.447	9.635	0.278729	-0.674491	0.1758	0.01767	0.068763	2.29964	0.314	0.868	0.121573	-4.55693	5.934	5.928	0.0059304	1.01174	2.319	2.33	0.0163086	-0.674491	5.9675	5.9745	0.0096369	-0.726375	3.304	3.31325
0	GSE7761_d	GSM188835.CEL	HuEx-1_0-st-v1	6.369	6.468	0.109712	-0.902359	1.562	1.542	0.0919212	0.217578	5.883	6.044	0.126021	-1.27756	1.791	1.791	0.128986	0	4.858	4.954	0.0696822	-1.37768	9.635	9.635	0.278729	0	-0.008313	0.01767	0.068763	-0.377863	0.979	0.868	0.121573	0.91303	5.927	5.928	0.0059304	-0.168623	2.337	2.33	0.0163086	0.429221	5.9735	5.9745	0.0096369	-0.103768	3.34725	3.31325
0.6859	GSE7761_d	GSM188844.CEL	HuEx-1_0-st-v1	6.295	6.468	0.109712	-1.57685	1.426	1.542	0.0919212	-1.26195	5.833	6.044	0.126021	-1.67432	1.56	1.791	0.128986	-1.79089	4.954	4.954	0.0696822	0	9.269	9.635	0.278729	-1.3131	0.01767	0.01767	0.068763	0	0.95	0.868	0.121573	0.674491	5.928	5.928	0.0059304	0	2.31	2.33	0.0163086	-1.22635	5.977	5.9745	0.0096369	0.25942	3.2905	3.31325
0	GSE7761_d	GSM188853.CEL	HuEx-1_0-st-v1	6.542	6.468	0.109712	0.674491	1.564	1.542	0.0919212	0.239335	6.066	6.044	0.126021	0.174574	1.808	1.791	0.128986	0.131797	5	4.954	0.0696822	0.66014	9.798	9.635	0.278729	0.584798	-0.001723	0.01767	0.068763	-0.282027	0.994	0.868	0.121573	1.03641	5.925	5.928	0.0059304	-0.505868	2.334	2.33	0.0163086	0.245269	5.981	5.9745	0.0096369	0.674491	3.31325	3.31325
0	GSE7761_d	GSM188862.CEL	HuEx-1_0-st-v1	6.409	6.468	0.109712	-0.53777	1.463	1.542	0.0919212	-0.859432	5.977	6.044	0.126021	-0.531657	1.7	1.791	0.128986	-0.705502	4.954	4.954	0.0696822	0	9.397	9.635	0.278729	-0.853877	0.03496	0.01767	0.068763	0.251443	0.871	0.868	0.121573	0.0246765	5.937	5.928	0.0059304	1.5176	2.32	2.33	0.0163086	-0.613173	5.9705	5.9745	0.0096369	-0.415071	3.283	3.31325
0	GSE7761_e	GSM188691.CEL	HuEx-1_0-st-v1	6.559	6.3855	0.183101	0.947564	1.639	1.574	0.0630105	1.03157	6.066	5.9425	0.172723	0.715018	1.89	1.827	0.160862	0.39164	4.954	4.907	0.0711648	0.660439	10.03	9.72	0.259455	1.19481	-0.02485	0.01983	0.0913726	-0.488987	0.876	0.7795	0.128245	0.752467	5.987	5.996	0.0059304	-1.5176	2.372	2.3475	0.0088956	2.75417	6.0325	6.04	0.0114901	-0.652733	3.439	3.36063
0	GSE7761_e	GSM188700.CEL	HuEx-1_0-st-v1	6.355	6.3855	0.183101	-0.166575	1.539	1.574	0.0630105	-0.555463	5.954	5.9425	0.172723	0.0665806	1.907	1.827	0.160862	0.49732	4.7	4.907	0.0711648	-2.90874	9.451	9.72	0.259455	-1.03679	0.003612	0.01983	0.0913726	-0.177493	0.991	0.7795	0.128245	1.64919	6.001	5.996	0.0059304	0.843113	2.342	2.3475	0.0088956	-0.618283	6.0385	6.04	0.0114901	-0.130547	3.3135	3.36063
0	GSE7761_e	GSM188709.CEL	HuEx-1_0-st-v1	6.317	6.3855	0.183101	-0.37411	1.574	1.574	0.0630105	0	5.781	5.9425	0.172723	-0.935024	1.674	1.827	0.160862	-0.951125	4.907	4.907	0.0711648	0	9.7	9.72	0.259455	-0.0770847	0.08364	0.01983	0.0913726	0.698349	0.583	0.7795	0.128245	-1.53222	5.993	5.996	0.0059304	-0.505868	2.361	2.3475	0.0088956	1.5176	6.031	6.04	0.0114901	-0.78328	3.4455	3.36063
0	GSE7761_e	GSM188728.CEL	HuEx-1_0-st-v1	6.374	6.3855	0.183101	-0.0628068	1.531	1.574	0.0630105	-0.682426	5.931	5.9425	0.172723	-0.0665806	1.774	1.827	0.160862	-0.329475	4.858	4.907	0.0711648	-0.688543	9.543	9.72	0.259455	-0.682199	0.07928	0.01983	0.0913726	0.650632	0.766	0.7795	0.128245	-0.105267	5.996	5.996	0.0059304	0	2.35	2.3475	0.0088956	0.281038	6.032	6.04	0.0114901	-0.696249	3.361	3.36063
0.0001	GSE7761_e	GSM188737.CEL	HuEx-1_0-st-v1	6.384	6.3855	0.183101	-0.0081922	1.544	1.574	0.0630105	-0.476111	5.931	5.9425	0.172723	-0.0665806	1.785	1.827	0.160862	-0.261093	4.858	4.907	0.0711648	-0.688543	9.564	9.72	0.259455	-0.60126	0.05431	0.01983	0.0913726	0.377356	0.866	0.7795	0.128245	0.674491	6.006	5.996	0.0059304	1.68623	2.343	2.3475	0.0088956	-0.505868	6.041	6.04	0.0114901	0.0870311	3.369	3.36063
0	GSE7761_e	GSM188746.CEL	HuEx-1_0-st-v1	6.748	6.3855	0.183101	1.97978	1.679	1.574	0.0630105	1.66639	6.285	5.9425	0.172723	1.98294	2.103	1.827	0.160862	1.71576	4.954	4.907	0.0711648	0.660439	10.2	9.72	0.259455	1.85003	0.01472	0.01983	0.0913726	-0.0559248	0.967	0.7795	0.128245	1.46205	5.992	5.996	0.0059304	-0.674491	2.338	2.3475	0.0088956	-1.06794	6.045	6.04	0.0114901	0.435155	3.295	3.36063
1	GSE7761_e	GSM188755.CEL	HuEx-1_0-st-v1	6.214	6.3855	0.183101	-0.936641	1.388	1.574	0.0630105	-2.95189	5.781	5.9425	0.172723	-0.935024	1.48	1.827	0.160862	-2.15713	4.907	4.907	0.0711648	0	9.071	9.72	0.259455	-2.5014	-0.09775	0.01983	0.0913726	-1.28682	0.714	0.7795	0.128245	-0.510742	6.006	5.996	0.0059304	1.68623	2.324	2.3475	0.0088956	-2.64176	6.0455	6.04	0.0114901	0.478671	3.326	3.36063
0	GSE7761_e	GSM188764.CEL	HuEx-1_0-st-v1	6.573	6.3855	0.183101	1.02402	1.716	1.574	0.0630105	2.25359	6.022	5.9425	0.172723	0.460275	2	1.827	0.160862	1.07546	4.907	4.907	0.0711648	0	10.24	9.72	0.259455	2.0042	-0.002784	0.01983	0.0913726	-0.247492	0.991	0.7795	0.128245	1.64919	5.987	5.996	0.0059304	-1.5176	2.377	2.3475	0.0088956	3.31625	6.042	6.04	0.0114901	0.174062	3.4405	3.36063
0	GSE7761_e	GSM188773.CEL	HuEx-1_0-st-v1	6.593	6.3855	0.183101	1.13325	1.51	1.574	0.0630105	-1.0157	6.129	5.9425	0.172723	1.07976	1.737	1.827	0.160862	-0.559485	5.087	4.907	0.0711648	2.52934	9.75	9.72	0.259455	0.115627	0.02494	0.01983	0.0913726	0.0559248	0.941	0.7795	0.128245	1.25931	5.995	5.996	0.0059304	-0.168623	2.361	2.3475	0.0088956	1.5176	6.045	6.04	0.0114901	0.435155	3.38625	3.36063
0	GSE7761_e	GSM188782.CEL	HuEx-1_0-st-v1	6.352	6.3855	0.183101	-0.182959	1.574	1.574	0.0630105	0	5.883	5.9425	0.172723	-0.344482	1.863	1.827	0.160862	0.223794	4.807	4.907	0.0711648	-1.40519	9.615	9.72	0.259455	-0.404694	0.09402	0.01983	0.0913726	0.81195	0.713	0.7795	0.128245	-0.518539	6	5.996	0.0059304	0.674491	2.347	2.3475	0.0088956	-0.0562076	6.051	6.04	0.0114901	0.957342	3.36025	3.36063
1	GSE7761_e	GSM188791.CEL	HuEx-1_0-st-v1	6.169	6.3855	0.183101	-1.18241	1.395	1.574	0.0630105	-2.8408	5.7	5.9425	0.172723	-1.40398	1.449	1.827	0.160862	-2.34984	4.907	4.907	0.0711648	0	9.074	9.72	0.259455	-2.48983	-0.09787	0.01983	0.0913726	-1.28813	0.769	0.7795	0.128245	-0.0818746	6.006	5.996	0.0059304	1.68623	2.326	2.3475	0.0088956	-2.41693	6.0115	6.04	0.0114901	-2.48039	3.39025	3.36063
0	GSE7761_e	GSM188800.CEL	HuEx-1_0-st-v1	6.533	6.3855	0.183101	0.805566	1.595	1.574	0.0630105	0.333278	6.109	5.9425	0.172723	0.963972	1.954	1.827	0.160862	0.789496	4.858	4.907	0.0711648	-0.688543	9.74	9.72	0.259455	0.0770847	0.2261	0.01983	0.0913726	2.25746	0.398	0.7795	0.128245	-2.97478	5.996	5.996	0.0059304	0	2.348	2.3475	0.0088956	0.0562076	6.0485	6.04	0.0114901	0.739764	3.345	3.36063
0	GSE7761_e	GSM188809.CEL	HuEx-1_0-st-v1	6.379	6.3855	0.183101	-0.0354995	1.642	1.574	0.0630105	1.07919	5.833	5.9425	0.172723	-0.633963	1.852	1.827	0.160862	0.155413	4.858	4.907	0.0711648	-0.688543	9.887	9.72	0.259455	0.643657	-0.07183	0.01983	0.0913726	-1.00314	0.792	0.7795	0.128245	0.0974698	5.987	5.996	0.0059304	-1.5176	2.372	2.3475	0.0088956	2.75417	6.029	6.04	0.0114901	-0.957342	3.441	3.36063
0	GSE7761_e	GSM188818.CEL	HuEx-1_0-st-v1	6.365	6.3855	0.183101	-0.11196	1.541	1.574	0.0630105	-0.523722	5.907	5.9425	0.172723	-0.205532	1.802	1.827	0.160862	-0.155413	4.858	4.907	0.0711648	-0.688543	9.547	9.72	0.259455	-0.666782	0.2507	0.01983	0.0913726	2.52669	0.509	0.7795	0.128245	-2.10925	5.997	5.996	0.0059304	0.168623	2.35	2.3475	0.0088956	0.281038	6.047	6.04	0.0114901	0.609217	3.339	3.36063
0	GSE7761_e	GSM188827.CEL	HuEx-1_0-st-v1	6.485	6.3855	0.183101	0.543416	1.532	1.574	0.0630105	-0.666556	6.044	5.9425	0.172723	0.587646	1.802	1.827	0.160862	-0.155413	4.954	4.907	0.0711648	0.660439	9.646	9.72	0.259455	-0.285213	-0.08201	0.01983	0.0913726	-1.11456	0.702	0.7795	0.128245	-0.604313	5.996	5.996	0.0059304	0	2.354	2.3475	0.0088956	0.730698	6.039	6.04	0.0114901	-0.0870311	3.355	3.36063
0.3276	GSE7761_e	GSM188836.CEL	HuEx-1_0-st-v1	6.387	6.3855	0.183101	0.0081922	1.579	1.574	0.0630105	0.0793519	5.858	5.9425	0.172723	-0.489223	1.658	1.827	0.160862	-1.05059	4.907	4.907	0.0711648	0	9.771	9.72	0.259455	0.196566	-0.0972	0.01983	0.0913726	-1.2808	0.79	0.7795	0.128245	0.0818746	5.992	5.996	0.0059304	-0.674491	2.342	2.3475	0.0088956	-0.618283	6.019	6.04	0.0114901	-1.82765	3.37525	3.36063
0	GSE7761_e	GSM188845.CEL	HuEx-1_0-st-v1	6.752	6.3855	0.183101	2.00163	1.708	1.574	0.0630105	2.12663	6.285	5.9425	0.172723	1.98294	2.111	1.827	0.160862	1.76549	4.954	4.907	0.0711648	0.660439	10.28	9.72	0.259455	2.15837	0.03728	0.01983	0.0913726	0.190976	0.866	0.7795	0.128245	0.674491	5.986	5.996	0.0059304	-1.68623	2.347	2.3475	0.0088956	-0.0562076	6.032	6.04	0.0114901	-0.696249	3.304	3.36063
0	GSE7761_e	GSM188854.CEL	HuEx-1_0-st-v1	6.98	6.3855	0.183101	3.24684	1.592	1.574	0.0630105	0.285667	6.672	5.9425	0.172723	4.22353	2.124	1.827	0.160862	1.8463	5.087	4.907	0.0711648	2.52934	10.07	9.72	0.259455	1.34898	0.06103	0.01983	0.0913726	0.450901	0.703	0.7795	0.128245	-0.596515	5.998	5.996	0.0059304	0.337245	2.343	2.3475	0.0088956	-0.505868	6.051	6.04	0.0114901	0.957342	3.268	3.36063
0.9932	GSE7761_f	GSM188692.CEL	HuEx-1_0-st-v1	6.153	6.375	0.189031	-1.17441	1.433	1.516	0.0800604	-1.03672	5.644	5.895	0.18829	-1.33305	1.474	1.772	0.153449	-1.94201	4.858	4.907	0.0726474	-0.674491	9.19	9.511	0.378063	-0.849065	0.09517	0.05597	0.118652	0.330377	0.847	0.802	0.146777	0.306587	5.808	5.8045	0.0051891	0.674491	2.338	2.3465	0.0170499	-0.498537	5.818	5.836	0.0088956	-2.02347	3.4075	3.40837
1	GSE7761_f	GSM188701.CEL	HuEx-1_0-st-v1	6.108	6.375	0.189031	-1.41246	1.379	1.516	0.0800604	-1.71121	5.672	5.895	0.18829	-1.18434	1.471	1.772	0.153449	-1.96156	4.858	4.907	0.0726474	-0.674491	8.925	9.511	0.378063	-1.55001	-0.05349	0.05597	0.118652	-0.922526	0.786	0.802	0.146777	-0.109009	5.816	5.8045	0.0051891	2.21618	2.313	2.3465	0.0170499	-1.96482	5.829	5.836	0.0088956	-0.786906	3.30925	3.40837
0	GSE7761_f	GSM188710.CEL	HuEx-1_0-st-v1	6.318	6.375	0.189031	-0.301537	1.552	1.516	0.0800604	0.449661	5.833	5.895	0.18829	-0.329279	1.796	1.772	0.153449	0.156404	4.807	4.907	0.0726474	-1.37651	9.484	9.511	0.378063	-0.0714167	-0.04311	0.05597	0.118652	-0.835044	0.899	0.802	0.146777	0.660865	5.804	5.8045	0.0051891	-0.0963558	2.341	2.3465	0.0170499	-0.322583	5.836	5.836	0.0088956	0	3.377	3.40837
0.4133	GSE7761_f	GSM188729.CEL	HuEx-1_0-st-v1	6.114	6.375	0.189031	-1.38072	1.487	1.516	0.0800604	-0.362227	5.615	5.895	0.18829	-1.48707	1.6	1.772	0.153449	-1.12089	4.755	4.907	0.0726474	-2.0923	9.243	9.511	0.378063	-0.708877	0.007959	0.05597	0.118652	-0.404635	0.977	0.802	0.146777	1.19228	5.807	5.8045	0.0051891	0.481779	2.341	2.3465	0.0170499	-0.322583	5.841	5.836	0.0088956	0.562076	3.40925	3.40837
1	GSE7761_f	GSM188738.CEL	HuEx-1_0-st-v1	6.206	6.375	0.189031	-0.894031	1.467	1.516	0.0800604	-0.612038	5.7	5.895	0.18829	-1.03564	1.449	1.772	0.153449	-2.10493	4.907	4.907	0.0726474	0	9.366	9.511	0.378063	-0.383534	0.07489	0.05597	0.118652	0.159457	0.818	0.802	0.146777	0.109009	5.806	5.8045	0.0051891	0.289067	2.335	2.3465	0.0170499	-0.674491	5.798	5.836	0.0088956	-4.27177	3.454	3.40837
0	GSE7761_f	GSM188747.CEL	HuEx-1_0-st-v1	6.572	6.375	0.189031	1.04215	1.728	1.516	0.0800604	2.648	6.109	5.895	0.18829	1.13654	2.127	1.772	0.153449	2.31347	4.755	4.907	0.0726474	-2.0923	10.13	9.511	0.378063	1.63729	-0.07646	0.05597	0.118652	-1.11612	0.634	0.802	0.146777	-1.14459	5.794	5.8045	0.0051891	-2.02347	2.355	2.3465	0.0170499	0.498537	5.8465	5.836	0.0088956	1.18036	3.41125	3.40837
0	GSE7761_f	GSM188756.CEL	HuEx-1_0-st-v1	6.377	6.375	0.189031	0.0105802	1.552	1.516	0.0800604	0.449661	5.883	5.895	0.18829	-0.0637314	1.729	1.772	0.153449	-0.280223	4.907	4.907	0.0726474	0	9.642	9.511	0.378063	0.346503	0.003538	0.05597	0.118652	-0.441896	0.989	0.802	0.146777	1.27404	5.801	5.8045	0.0051891	-0.674491	2.36	2.3465	0.0170499	0.791794	5.8305	5.836	0.0088956	-0.618283	3.435	3.40837
0	GSE7761_f	GSM188765.CEL	HuEx-1_0-st-v1	6.575	6.375	0.189031	1.05802	1.648	1.516	0.0800604	1.64876	6.15	5.895	0.18829	1.35429	2.027	1.772	0.153449	1.66179	4.807	4.907	0.0726474	-1.37651	9.886	9.511	0.378063	0.991898	-0.02993	0.05597	0.118652	-0.723963	0.92	0.802	0.146777	0.803938	5.805	5.8045	0.0051891	0.0963558	2.347	2.3465	0.0170499	0.0293257	5.852	5.836	0.0088956	1.79864	3.356	3.40837
0	GSE7761_f	GSM188774.CEL	HuEx-1_0-st-v1	6.491	6.375	0.189031	0.613654	1.576	1.516	0.0800604	0.749434	6	5.895	0.18829	0.55765	1.818	1.772	0.153449	0.299774	4.954	4.907	0.0726474	0.646961	9.812	9.511	0.378063	0.796164	0.1552	0.05597	0.118652	0.836308	0.659	0.802	0.146777	-0.974264	5.801	5.8045	0.0051891	-0.674491	2.358	2.3465	0.0170499	0.674491	5.8495	5.836	0.0088956	1.5176	3.4125	3.40837
0	GSE7761_f	GSM188783.CEL	HuEx-1_0-st-v1	6.464	6.375	0.189031	0.470821	1.517	1.516	0.0800604	0.0124906	6.044	5.895	0.18829	0.791332	1.838	1.772	0.153449	0.43011	4.907	4.907	0.0726474	0	9.522	9.511	0.378063	0.0290957	0.07255	0.05597	0.118652	0.139736	0.824	0.802	0.146777	0.149887	5.805	5.8045	0.0051891	0.0963558	2.353	2.3465	0.0170499	0.381234	5.8345	5.836	0.0088956	-0.168623	3.382	3.40837
0	GSE7761_f	GSM188792.CEL	HuEx-1_0-st-v1	6.529	6.375	0.189031	0.814679	1.496	1.516	0.0800604	-0.249811	6.109	5.895	0.18829	1.13654	1.764	1.772	0.153449	-0.0521346	5	4.907	0.0726474	1.28016	9.572	9.511	0.378063	0.161349	0.05754	0.05597	0.118652	0.0132319	0.865	0.802	0.146777	0.429221	5.804	5.8045	0.0051891	-0.0963558	2.346	2.3465	0.0170499	-0.0293257	5.838	5.836	0.0088956	0.22483	3.37625	3.40837
1	GSE7761_f	GSM188801.CEL	HuEx-1_0-st-v1	6.312	6.375	0.189031	-0.333278	1.488	1.516	0.0800604	-0.349736	5.858	5.895	0.18829	-0.196505	1.745	1.772	0.153449	-0.175954	4.858	4.907	0.0726474	-0.674491	9.364	9.511	0.378063	-0.388824	0.0544	0.05597	0.118652	-0.0132319	0.903	0.802	0.146777	0.688117	5.81	5.8045	0.0051891	1.05991	2.297	2.3465	0.0170499	-2.90324	5.836	5.836	0.0088956	0	3.28	3.40837
0	GSE7761_f	GSM188810.CEL	HuEx-1_0-st-v1	6.514	6.375	0.189031	0.735327	1.621	1.516	0.0800604	1.31151	6	5.895	0.18829	0.55765	1.878	1.772	0.153449	0.690783	4.907	4.907	0.0726474	0	9.911	9.511	0.378063	1.05802	0.1415	0.05597	0.118652	0.720845	0.557	0.802	0.146777	-1.66919	5.796	5.8045	0.0051891	-1.63805	2.365	2.3465	0.0170499	1.08505	5.8295	5.836	0.0088956	-0.730698	3.439	3.40837
0	GSE7761_f	GSM188819.CEL	HuEx-1_0-st-v1	6.635	6.375	0.189031	1.37543	1.641	1.516	0.0800604	1.56132	6.19	5.895	0.18829	1.56673	2	1.772	0.153449	1.48583	4.907	4.907	0.0726474	0	9.972	9.511	0.378063	1.21937	0.1072	0.05597	0.118652	0.431765	0.679	0.802	0.146777	-0.838004	5.799	5.8045	0.0051891	-1.05991	2.364	2.3465	0.0170499	1.0264	5.833	5.836	0.0088956	-0.337245	3.418	3.40837
0	GSE7761_f	GSM188828.CEL	HuEx-1_0-st-v1	6.414	6.375	0.189031	0.206315	1.597	1.516	0.0800604	1.01174	5.907	5.895	0.18829	0.0637314	1.807	1.772	0.153449	0.228089	4.907	4.907	0.0726474	0	9.783	9.511	0.378063	0.719457	0.1305	0.05597	0.118652	0.628137	0.64	0.802	0.146777	-1.10371	5.797	5.8045	0.0051891	-1.44534	2.364	2.3465	0.0170499	1.0264	5.837	5.836	0.0088956	0.112415	3.442	3.40837
1	GSE7761_f	GSM188837.CEL	HuEx-1_0-st-v1	6.33	6.375	0.189031	-0.238056	1.481	1.516	0.0800604	-0.43717	5.931	5.895	0.18829	0.191194	1.78	1.772	0.153449	0.0521346	4.807	4.907	0.0726474	-1.37651	9.269	9.511	0.378063	-0.640105	-0.1328	0.05597	0.118652	-1.59095	0.707	0.802	0.146777	-0.647239	5.814	5.8045	0.0051891	1.83076	2.319	2.3465	0.0170499	-1.61291	5.8395	5.836	0.0088956	0.393453	3.2875	3.40837
0	GSE7761_f	GSM188846.CEL	HuEx-1_0-st-v1	6.337	6.375	0.189031	-0.201025	1.515	1.516	0.0800604	-0.0124906	5.833	5.895	0.18829	-0.329279	1.671	1.772	0.153449	-0.658199	4.907	4.907	0.0726474	0	9.5	9.511	0.378063	-0.0290957	-0.07156	0.05597	0.118652	-1.07482	0.757	0.802	0.146777	-0.306587	5.801	5.8045	0.0051891	-0.674491	2.349	2.3465	0.0170499	0.146628	5.818	5.836	0.0088956	-2.02347	3.448	3.40837
1	GSE7761_f	GSM188855.CEL	HuEx-1_0-st-v1	6.373	6.375	0.189031	-0.0105802	1.457	1.516	0.0800604	-0.736944	5.883	5.895	0.18829	-0.0637314	1.597	1.772	0.153449	-1.14044	5	4.907	0.0726474	1.28016	9.43	9.511	0.378063	-0.21425	0.1696	0.05597	0.118652	0.957671	0.712	0.802	0.146777	-0.613173	5.807	5.8045	0.0051891	0.481779	2.309	2.3465	0.0170499	-2.19943	5.843	5.836	0.0088956	0.786906	3.331	3.40837
0	GSE7761_g	GSM188693.CEL	HuEx-1_0-st-v1	6.392	6.392	0.115643	0	1.596	1.532	0.0874734	0.731651	5.858	5.954	0.14233	-0.674491	1.813	1.752	0.0548562	1.112	4.858	4.858	0.0726474	0	9.82	9.529	0.280211	1.0385	-0.02003	0.004643	0.0678037	-0.363888	0.945	0.895	0.131951	0.378927	5.865	5.87	0.0059304	-0.843113	2.348	2.331	0.0192738	0.882026	5.9025	5.9095	0.0126021	-0.555463	3.3865	3.33125
0	GSE7761_g	GSM188702.CEL	HuEx-1_0-st-v1	6.36	6.392	0.115643	-0.276714	1.464	1.532	0.0874734	-0.777379	5.954	5.954	0.14233	0	1.715	1.752	0.0548562	-0.674491	4.858	4.858	0.0726474	0	9.349	9.529	0.280211	-0.642372	-0.1943	0.004643	0.0678037	-2.9341	0.522	0.895	0.131951	-2.8268	5.87	5.87	0.0059304	0	2.33	2.331	0.0192738	-0.0518839	5.8985	5.9095	0.0126021	-0.87287	3.33125	3.33125
0	GSE7761_g	GSM188711.CEL	HuEx-1_0-st-v1	6.357	6.392	0.115643	-0.302656	1.512	1.532	0.0874734	-0.228641	5.883	5.954	0.14233	-0.498842	1.729	1.752	0.0548562	-0.419278	4.907	4.858	0.0726474	0.674491	9.529	9.529	0.280211	0	-0.02271	0.004643	0.0678037	-0.403414	0.932	0.895	0.131951	0.280406	5.87	5.87	0.0059304	0	2.331	2.331	0.0192738	0	5.9175	5.9095	0.0126021	0.634815	3.36325	3.33125
0.0013	GSE7761_g	GSM188721.CEL	HuEx-1_0-st-v1	6.45	6.392	0.115643	0.501544	1.607	1.532	0.0874734	0.857404	5.977	5.954	0.14233	0.161597	1.971	1.752	0.0548562	3.99226	4.807	4.858	0.0726474	-0.702021	9.786	9.529	0.280211	0.917165	0.1583	0.004643	0.0678037	2.2662	0.743	0.895	0.131951	-1.15194	5.869	5.87	0.0059304	-0.168623	2.299	2.331	0.0192738	-1.66028	5.917	5.9095	0.0126021	0.595139	3.24625	3.33125
0	GSE7761_g	GSM188730.CEL	HuEx-1_0-st-v1	6.492	6.392	0.115643	0.864732	1.451	1.532	0.0874734	-0.925996	6.087	5.954	0.14233	0.934451	1.758	1.752	0.0548562	0.109377	4.954	4.858	0.0726474	1.32145	9.455	9.529	0.280211	-0.264086	0.1829	0.004643	0.0678037	2.62901	0.612	0.895	0.131951	-2.14473	5.871	5.87	0.0059304	0.168623	2.329	2.331	0.0192738	-0.103768	5.918	5.9095	0.0126021	0.674491	3.283	3.33125
0	GSE7761_g	GSM188739.CEL	HuEx-1_0-st-v1	6.314	6.392	0.115643	-0.674491	1.56	1.532	0.0874734	0.320097	5.807	5.954	0.14233	-1.03281	1.749	1.752	0.0548562	-0.0546884	4.858	4.858	0.0726474	0	9.637	9.529	0.280211	0.385423	-0.01693	0.004643	0.0678037	-0.318168	0.932	0.895	0.131951	0.280406	5.862	5.87	0.0059304	-1.34898	2.344	2.331	0.0192738	0.674491	5.9025	5.9095	0.0126021	-0.555463	3.40125	3.33125
0	GSE7761_g	GSM188748.CEL	HuEx-1_0-st-v1	6.737	6.392	0.115643	2.98332	1.699	1.532	0.0874734	1.90915	6.248	5.954	0.14233	2.06563	2.017	1.752	0.0548562	4.83081	5	4.858	0.0726474	1.95465	10.27	9.529	0.280211	2.64443	-0.1297	0.004643	0.0678037	-1.98135	0.457	0.895	0.131951	-3.3194	5.859	5.87	0.0059304	-1.85485	2.341	2.331	0.0192738	0.518839	5.897	5.9095	0.0126021	-0.991898	3.35325	3.33125
0.8778	GSE7761_g	GSM188757.CEL	HuEx-1_0-st-v1	6.358	6.392	0.115643	-0.294009	1.466	1.532	0.0874734	-0.754515	5.954	5.954	0.14233	0	1.752	1.752	0.0548562	0	4.858	4.858	0.0726474	0	9.29	9.529	0.280211	-0.852927	-0.007922	0.004643	0.0678037	-0.185314	0.979	0.895	0.131951	0.636598	5.88	5.87	0.0059304	1.68623	2.3	2.331	0.0192738	-1.6084	5.924	5.9095	0.0126021	1.1506	3.222	3.33125
0	GSE7761_g	GSM188766.CEL	HuEx-1_0-st-v1	6.753	6.392	0.115643	3.12168	1.612	1.532	0.0874734	0.914564	6.34	5.954	0.14233	2.71201	1.992	1.752	0.0548562	4.37508	5	4.858	0.0726474	1.95465	10.02	9.529	0.280211	1.75225	-0.04109	0.004643	0.0678037	-0.674491	0.895	0.895	0.131951	0	5.869	5.87	0.0059304	-0.168623	2.34	2.331	0.0192738	0.466955	5.9215	5.9095	0.0126021	0.952222	3.326	3.33125
0	GSE7761_g	GSM188775.CEL	HuEx-1_0-st-v1	6.252	6.392	0.115643	-1.21062	1.548	1.532	0.0874734	0.182913	5.755	5.954	0.14233	-1.39816	1.741	1.752	0.0548562	-0.200524	4.807	4.858	0.0726474	-0.702021	9.498	9.529	0.280211	-0.110631	0.08453	0.004643	0.0678037	1.17821	0.785	0.895	0.131951	-0.83364	5.869	5.87	0.0059304	-0.168623	2.336	2.331	0.0192738	0.25942	5.902	5.9095	0.0126021	-0.595139	3.384	3.33125
0	GSE7761_g	GSM188784.CEL	HuEx-1_0-st-v1	6.496	6.392	0.115643	0.899321	1.477	1.532	0.0874734	-0.628763	6.087	5.954	0.14233	0.934451	1.778	1.752	0.0548562	0.473966	4.954	4.858	0.0726474	1.32145	9.464	9.529	0.280211	-0.231968	0.02062	0.004643	0.0678037	0.235636	0.944	0.895	0.131951	0.371349	5.874	5.87	0.0059304	0.674491	2.328	2.331	0.0192738	-0.155652	5.924	5.9095	0.0126021	1.1506	3.29925	3.33125
0	GSE7761_g	GSM188793.CEL	HuEx-1_0-st-v1	6.451	6.392	0.115643	0.510192	1.585	1.532	0.0874734	0.605898	6	5.954	0.14233	0.323193	1.912	1.752	0.0548562	2.91672	4.858	4.858	0.0726474	0	9.718	9.529	0.280211	0.674491	0.04326	0.004643	0.0678037	0.569541	0.904	0.895	0.131951	0.0682069	5.866	5.87	0.0059304	-0.674491	2.344	2.331	0.0192738	0.674491	5.9085	5.9095	0.0126021	-0.0793519	3.38	3.33125
0	GSE7761_g	GSM188802.CEL	HuEx-1_0-st-v1	6.522	6.392	0.115643	1.12415	1.552	1.532	0.0874734	0.228641	6.087	5.954	0.14233	0.934451	1.861	1.752	0.0548562	1.98701	4.907	4.858	0.0726474	0.674491	9.687	9.529	0.280211	0.56386	0.1004	0.004643	0.0678037	1.41227	0.729	0.895	0.131951	-1.25804	5.872	5.87	0.0059304	0.337245	2.336	2.331	0.0192738	0.25942	5.921	5.9095	0.0126021	0.912546	3.32925	3.33125
0	GSE7761_g	GSM188811.CEL	HuEx-1_0-st-v1	6.341	6.392	0.115643	-0.441013	1.552	1.532	0.0874734	0.228641	5.858	5.954	0.14233	-0.674491	1.734	1.752	0.0548562	-0.328131	4.858	4.858	0.0726474	0	9.577	9.529	0.280211	0.171299	0.004643	0.004643	0.0678037	0	0.984	0.895	0.131951	0.674491	5.867	5.87	0.0059304	-0.505868	2.331	2.331	0.0192738	0	5.9095	5.9095	0.0126021	0	3.391	3.33125
0	GSE7761_g	GSM188820.CEL	HuEx-1_0-st-v1	6.414	6.392	0.115643	0.190241	1.484	1.532	0.0874734	-0.548738	6	5.954	0.14233	0.323193	1.744	1.752	0.0548562	-0.145836	4.907	4.858	0.0726474	0.674491	9.401	9.529	0.280211	-0.456798	0.1674	0.004643	0.0678037	2.40041	0.702	0.895	0.131951	-1.46266	5.875	5.87	0.0059304	0.843113	2.317	2.331	0.0192738	-0.726375	5.924	5.9095	0.0126021	1.1506	3.288	3.33125
0	GSE7761_g	GSM188829.CEL	HuEx-1_0-st-v1	6.522	6.392	0.115643	1.12415	1.532	1.532	0.0874734	0	6.044	5.954	0.14233	0.632335	1.758	1.752	0.0548562	0.109377	5.044	4.858	0.0726474	2.56031	9.76	9.529	0.280211	0.824378	0.09899	0.004643	0.0678037	1.39147	0.668	0.895	0.131951	-1.72033	5.862	5.87	0.0059304	-1.34898	2.353	2.331	0.0192738	1.14145	5.914	5.9095	0.0126021	0.357083	3.37025	3.33125
0.9999	GSE7761_g	GSM188838.CEL	HuEx-1_0-st-v1	6.318	6.392	0.115643	-0.639901	1.456	1.532	0.0874734	-0.868836	5.907	5.954	0.14233	-0.330219	1.706	1.752	0.0548562	-0.838556	4.858	4.858	0.0726474	0	9.212	9.529	0.280211	-1.13129	-0.05058	0.004643	0.0678037	-0.814454	0.892	0.895	0.131951	-0.0227356	5.882	5.87	0.0059304	2.02347	2.293	2.331	0.0192738	-1.97159	5.9005	5.9095	0.0126021	-0.714167	3.19925	3.33125
0.9961	GSE7761_g	GSM188847.CEL	HuEx-1_0-st-v1	6.217	6.392	0.115643	-1.51328	1.473	1.532	0.0874734	-0.674491	5.728	5.954	0.14233	-1.58786	1.611	1.752	0.0548562	-2.57036	4.858	4.858	0.0726474	0	9.248	9.529	0.280211	-1.00281	0.03296	0.004643	0.0678037	0.417632	0.9	0.895	0.131951	0.0378927	5.876	5.87	0.0059304	1.01174	2.314	2.331	0.0192738	-0.882026	5.906	5.9095	0.0126021	-0.277731	3.32725	3.33125
1	GSE7761_g	GSM188856.CEL	HuEx-1_0-st-v1	6.154	6.392	0.115643	-2.05806	1.458	1.532	0.0874734	-0.845971	5.672	5.954	0.14233	-1.98132	1.543	1.752	0.0548562	-3.80996	4.807	4.858	0.0726474	-0.702021	9.19	9.529	0.280211	-1.2098	-0.0002782	0.004643	0.0678037	-0.0725801	0.999	0.895	0.131951	0.788169	5.878	5.87	0.0059304	1.34898	2.306	2.331	0.0192738	-1.2971	5.897	5.9095	0.0126021	-0.991898	3.34725	3.33125
0.9842	GSE7761_h	GSM188694.CEL	HuEx-1_0-st-v1	6.343	6.415	0.11416	-0.630693	1.475	1.559	0.10823	-0.776126	5.883	5.954	0.105265	-0.674491	1.718	1.797	0.145295	-0.543722	4.907	4.907	0.0696822	0	9.397	9.667	0.400302	-0.674491	-0.02241	0.02738	0.0738187	-0.674491	0.967	0.838	0.134917	0.956146	5.887	5.878	0.0088956	1.01174	2.279	2.319	0.0177912	-2.2483	5.918	5.914	0.0126021	0.317407	3.214	3.31025
0.9949	GSE7761_h	GSM188703.CEL	HuEx-1_0-st-v1	6.504	6.415	0.11416	0.779606	1.651	1.559	0.10823	0.850043	5.977	5.954	0.105265	0.218497	1.895	1.797	0.145295	0.674491	4.907	4.907	0.0696822	0	10.05	9.667	0.400302	0.956778	-0.02623	0.02738	0.0738187	-0.726239	0.951	0.838	0.134917	0.837554	5.871	5.878	0.0088956	-0.786906	2.31	2.319	0.0177912	-0.505868	5.89	5.914	0.0126021	-1.90444	3.30625	3.31025
0	GSE7761_h	GSM188712.CEL	HuEx-1_0-st-v1	6.395	6.415	0.11416	-0.175192	1.555	1.559	0.10823	-0.0369584	5.907	5.954	0.105265	-0.446494	1.785	1.797	0.145295	-0.0825907	4.907	4.907	0.0696822	0	9.667	9.667	0.400302	0	0.0128	0.02738	0.0738187	-0.197511	0.955	0.838	0.134917	0.867202	5.874	5.878	0.0088956	-0.449661	2.343	2.319	0.0177912	1.34898	5.8995	5.914	0.0126021	-1.1506	3.36	3.31025
0	GSE7761_h	GSM188722.CEL	HuEx-1_0-st-v1	6.454	6.415	0.11416	0.341625	1.574	1.559	0.10823	0.138594	5.954	5.954	0.105265	0	1.755	1.797	0.145295	-0.289067	4.954	4.907	0.0696822	0.674491	9.79	9.667	0.400302	0.307268	0.04905	0.02738	0.0738187	0.293557	0.826	0.838	0.134917	-0.0889438	5.87	5.878	0.0088956	-0.899321	2.345	2.319	0.0177912	1.4614	5.908	5.914	0.0126021	-0.476111	3.42	3.31025
0	GSE7761_h	GSM188731.CEL	HuEx-1_0-st-v1	6.256	6.415	0.11416	-1.39278	1.583	1.559	0.10823	0.22175	5.728	5.954	0.105265	-2.14697	1.783	1.797	0.145295	-0.0963558	4.755	4.907	0.0696822	-2.18133	9.62	9.667	0.400302	-0.117411	0.0196	0.02738	0.0738187	-0.105393	0.911	0.838	0.134917	0.541075	5.87	5.878	0.0088956	-0.899321	2.341	2.319	0.0177912	1.23657	5.9005	5.914	0.0126021	-1.07125	3.40925	3.31025
0	GSE7761_h	GSM188740.CEL	HuEx-1_0-st-v1	6.393	6.415	0.11416	-0.192712	1.442	1.559	0.10823	-1.08103	5.977	5.954	0.105265	0.218497	1.678	1.797	0.145295	-0.819024	4.954	4.907	0.0696822	0.674491	9.295	9.667	0.400302	-0.929298	0.08721	0.02738	0.0738187	0.8105	0.741	0.838	0.134917	-0.718963	5.885	5.878	0.0088956	0.786906	2.307	2.319	0.0177912	-0.674491	5.916	5.914	0.0126021	0.158704	3.27725	3.31025
0.5686	GSE7761_h	GSM188749.CEL	HuEx-1_0-st-v1	6.22	6.415	0.11416	-1.70813	1.486	1.559	0.10823	-0.674491	5.728	5.954	0.105265	-2.14697	1.598	1.797	0.145295	-1.36963	4.858	4.907	0.0696822	-0.703192	9.329	9.667	0.400302	-0.844363	-0.06963	0.02738	0.0738187	-1.31417	0.782	0.838	0.134917	-0.415071	5.88	5.878	0.0088956	0.22483	2.308	2.319	0.0177912	-0.618283	5.923	5.914	0.0126021	0.714167	3.318	3.31025
0	GSE7761_h	GSM188758.CEL	HuEx-1_0-st-v1	6.415	6.415	0.11416	0	1.593	1.559	0.10823	0.314146	5.931	5.954	0.105265	-0.218497	1.829	1.797	0.145295	0.220242	4.858	4.907	0.0696822	-0.703192	9.728	9.667	0.400302	0.152385	0.07023	0.02738	0.0738187	0.580477	0.807	0.838	0.134917	-0.229772	5.875	5.878	0.0088956	-0.337245	2.319	2.319	0.0177912	0	5.9155	5.914	0.0126021	0.119028	3.31025	3.31025
0	GSE7761_h	GSM188767.CEL	HuEx-1_0-st-v1	6.628	6.415	0.11416	1.8658	1.453	1.559	0.10823	-0.979398	6.322	5.954	0.105265	3.49595	1.834	1.797	0.145295	0.254655	4.954	4.907	0.0696822	0.674491	9.418	9.667	0.400302	-0.62203	-0.1046	0.02738	0.0738187	-1.78789	0.783	0.838	0.134917	-0.407659	5.884	5.878	0.0088956	0.674491	2.307	2.319	0.0177912	-0.674491	5.9135	5.914	0.0126021	-0.0396759	3.23725	3.31025
0	GSE7761_h	GSM188776.CEL	HuEx-1_0-st-v1	6.669	6.415	0.11416	2.22494	1.559	1.559	0.10823	0	6.322	5.954	0.105265	3.49595	1.943	1.797	0.145295	1.00485	4.907	4.907	0.0696822	0	9.721	9.667	0.400302	0.134898	-0.00551	0.02738	0.0738187	-0.445551	0.988	0.838	0.134917	1.1118	5.881	5.878	0.0088956	0.337245	2.321	2.319	0.0177912	0.112415	5.9245	5.914	0.0126021	0.833194	3.263	3.31025
0.9364	GSE7761_h	GSM188785.CEL	HuEx-1_0-st-v1	6.296	6.415	0.11416	-1.04239	1.402	1.559	0.10823	-1.45062	5.883	5.954	0.105265	-0.674491	1.598	1.797	0.145295	-1.36963	4.907	4.907	0.0696822	0	9.127	9.667	0.400302	-1.34898	-0.02826	0.02738	0.0738187	-0.753739	0.919	0.838	0.134917	0.600371	5.887	5.878	0.0088956	1.01174	2.306	2.319	0.0177912	-0.730698	5.914	5.914	0.0126021	0	3.265	3.31025
0.5372	GSE7761_h	GSM188794.CEL	HuEx-1_0-st-v1	6.338	6.415	0.11416	-0.674491	1.369	1.559	0.10823	-1.75552	5.954	5.954	0.105265	0	1.597	1.797	0.145295	-1.37651	4.954	4.907	0.0696822	0.674491	9.087	9.667	0.400302	-1.44891	0.02738	0.02738	0.0738187	0	0.944	0.838	0.134917	0.785671	5.885	5.878	0.0088956	0.786906	2.311	2.319	0.0177912	-0.449661	5.9225	5.914	0.0126021	0.674491	3.28725	3.31025
0	GSE7761_h	GSM188803.CEL	HuEx-1_0-st-v1	6.488	6.415	0.11416	0.639452	1.665	1.559	0.10823	0.979398	5.954	5.954	0.105265	0	1.922	1.797	0.145295	0.86032	4.907	4.907	0.0696822	0	10	9.667	0.400302	0.831872	0.05768	0.02738	0.0738187	0.410465	0.742	0.838	0.134917	-0.711551	5.865	5.878	0.0088956	-1.4614	2.357	2.319	0.0177912	2.13589	5.892	5.914	0.0126021	-1.74574	3.442	3.31025
0	GSE7761_h	GSM188812.CEL	HuEx-1_0-st-v1	6.476	6.415	0.11416	0.534337	1.662	1.559	0.10823	0.951679	5.954	5.954	0.105265	0	1.932	1.797	0.145295	0.929145	4.858	4.907	0.0696822	-0.703192	9.986	9.667	0.400302	0.796898	0.1496	0.02738	0.0738187	1.65568	0.632	0.838	0.134917	-1.52687	5.87	5.878	0.0088956	-0.899321	2.354	2.319	0.0177912	1.96726	5.913	5.914	0.0126021	-0.0793519	3.408	3.31025
0	GSE7761_h	GSM188821.CEL	HuEx-1_0-st-v1	6.495	6.415	0.11416	0.70077	1.488	1.559	0.10823	-0.656012	6.109	5.954	0.105265	1.47248	1.822	1.797	0.145295	0.172064	4.907	4.907	0.0696822	0	9.466	9.667	0.400302	-0.502121	0.04844	0.02738	0.0738187	0.285294	0.862	0.838	0.134917	0.177888	5.88	5.878	0.0088956	0.22483	2.324	2.319	0.0177912	0.281038	5.924	5.914	0.0126021	0.793519	3.28825	3.31025
0	GSE7761_h	GSM188830.CEL	HuEx-1_0-st-v1	6.346	6.415	0.11416	-0.604414	1.627	1.559	0.10823	0.628293	5.807	5.954	0.105265	-1.39648	1.83	1.797	0.145295	0.227124	4.807	4.907	0.0696822	-1.43509	9.783	9.667	0.400302	0.289781	0.0748	0.02738	0.0738187	0.642385	0.739	0.838	0.134917	-0.733787	5.872	5.878	0.0088956	-0.674491	2.343	2.319	0.0177912	1.34898	5.905	5.914	0.0126021	-0.714167	3.39125	3.31025
0.0003	GSE7761_h	GSM188839.CEL	HuEx-1_0-st-v1	6.3	6.415	0.11416	-1.00736	1.471	1.559	0.10823	-0.813085	5.858	5.954	0.105265	-0.911988	1.635	1.797	0.145295	-1.11497	4.907	4.907	0.0696822	0	9.285	9.667	0.400302	-0.95428	0.08329	0.02738	0.0738187	0.757397	0.747	0.838	0.134917	-0.674491	5.881	5.878	0.0088956	0.337245	2.308	2.319	0.0177912	-0.618283	5.922	5.914	0.0126021	0.634815	3.317	3.31025
0	GSE7761_h	GSM188848.CEL	HuEx-1_0-st-v1	6.483	6.415	0.11416	0.595654	1.572	1.559	0.10823	0.120115	5.977	5.954	0.105265	0.218497	1.797	1.797	0.145295	0	4.954	4.907	0.0696822	0.674491	9.791	9.667	0.400302	0.309766	-0.04505	0.02738	0.0738187	-0.981188	0.874	0.838	0.134917	0.266832	5.873	5.878	0.0088956	-0.562076	2.34	2.319	0.0177912	1.18036	5.925	5.914	0.0126021	0.87287	3.3785	3.31025
0	GSE7761_h	GSM188857.CEL	HuEx-1_0-st-v1	6.77	6.415	0.11416	3.10967	1.602	1.559	0.10823	0.397303	6.358	5.954	0.105265	3.83795	2.046	1.797	0.145295	1.71376	5.044	4.907	0.0696822	1.96607	10.03	9.667	0.400302	0.906815	0.08533	0.02738	0.0738187	0.785032	0.838	0.838	0.134917	0	5.878	5.878	0.0088956	0	2.309	2.319	0.0177912	-0.562076	5.9115	5.914	0.0126021	-0.19838	3.24925	3.31025
0	GSE7761_i	GSM188695.CEL	HuEx-1_0-st-v1	6.483	6.403	0.209047	0.38269	1.488	1.571	0.0681996	-1.21702	6.044	5.931	0.200151	0.564574	1.706	1.807	0.14826	-0.681236	5	4.858	0.0726474	1.95465	9.568	9.676	0.241664	-0.446902	0.02654	0.05315	0.0943675	-0.281983	0.91	0.8	0.143812	0.764886	5.862	5.859	0.0059304	0.505868	2.359	2.367	0.0207564	-0.385423	5.891	5.905	0.007413	-1.88857	3.388	3.40625
0	GSE7761_i	GSM188704.CEL	HuEx-1_0-st-v1	6.372	6.403	0.209047	-0.148292	1.611	1.571	0.0681996	0.586514	5.833	5.931	0.200151	-0.48963	1.78	1.807	0.14826	-0.182113	4.858	4.858	0.0726474	0	9.839	9.676	0.241664	0.674491	0.08808	0.05315	0.0943675	0.370149	0.744	0.8	0.143812	-0.389397	5.852	5.859	0.0059304	-1.18036	2.384	2.367	0.0207564	0.819024	5.9065	5.905	0.007413	0.202347	3.479	3.40625
0	GSE7761_i	GSM188713.CEL	HuEx-1_0-st-v1	6.462	6.403	0.209047	0.282234	1.59	1.571	0.0681996	0.278594	5.977	5.931	0.200151	0.229826	1.912	1.807	0.14826	0.708215	4.858	4.858	0.0726474	0	9.776	9.676	0.241664	0.413798	0.01494	0.05315	0.0943675	-0.404906	0.967	0.8	0.143812	1.16124	5.857	5.859	0.0059304	-0.337245	2.375	2.367	0.0207564	0.385423	5.905	5.905	0.007413	0	3.45825	3.40625
1	GSE7761_i	GSM188723.CEL	HuEx-1_0-st-v1	6.176	6.403	0.209047	-1.08588	1.399	1.571	0.0681996	-2.52201	5.728	5.931	0.200151	-1.01423	1.558	1.807	0.14826	-1.67948	4.858	4.858	0.0726474	0	9.036	9.676	0.241664	-2.64831	-0.2096	0.05315	0.0943675	-2.78433	0.419	0.8	0.143812	-2.64929	5.872	5.859	0.0059304	2.19209	2.335	2.367	0.0207564	-1.54169	5.902	5.905	0.007413	-0.404694	3.365	3.40625
0	GSE7761_i	GSM188732.CEL	HuEx-1_0-st-v1	6.262	6.403	0.209047	-0.674491	1.495	1.571	0.0681996	-1.11438	5.807	5.931	0.200151	-0.619532	1.713	1.807	0.14826	-0.634021	4.807	4.858	0.0726474	-0.702021	9.364	9.676	0.241664	-1.29105	0.1216	0.05315	0.0943675	0.725356	0.695	0.8	0.143812	-0.730119	5.863	5.859	0.0059304	0.674491	2.353	2.367	0.0207564	-0.674491	5.911	5.905	0.007413	0.809389	3.382	3.40625
0	GSE7761_i	GSM188741.CEL	HuEx-1_0-st-v1	6.285	6.403	0.209047	-0.564467	1.586	1.571	0.0681996	0.219943	5.755	5.931	0.200151	-0.879336	1.741	1.807	0.14826	-0.445164	4.858	4.858	0.0726474	0	9.676	9.676	0.241664	0	-0.007906	0.05315	0.0943675	-0.647002	0.968	0.8	0.143812	1.16819	5.855	5.859	0.0059304	-0.674491	2.37	2.367	0.0207564	0.144534	5.908	5.905	0.007413	0.404694	3.45925	3.40625
0	GSE7761_i	GSM188750.CEL	HuEx-1_0-st-v1	6.378	6.403	0.209047	-0.119591	1.545	1.571	0.0681996	-0.381234	5.907	5.931	0.200151	-0.119909	1.774	1.807	0.14826	-0.222582	4.858	4.858	0.0726474	0	9.596	9.676	0.241664	-0.331038	0.09734	0.05315	0.0943675	0.468276	0.816	0.8	0.143812	0.111256	5.859	5.859	0.0059304	0	2.367	2.367	0.0207564	0	5.9015	5.905	0.007413	-0.472144	3.40625	3.40625
0	GSE7761_i	GSM188759.CEL	HuEx-1_0-st-v1	6.397	6.403	0.209047	-0.0287017	1.6	1.571	0.0681996	0.425222	5.931	5.931	0.200151	0	1.868	1.807	0.14826	0.411439	4.807	4.858	0.0726474	-0.702021	9.716	9.676	0.241664	0.165519	-0.08878	0.05315	0.0943675	-1.50401	0.729	0.8	0.143812	-0.493699	5.857	5.859	0.0059304	-0.337245	2.352	2.367	0.0207564	-0.722669	5.905	5.905	0.007413	0	3.371	3.40625
1	GSE7761_i	GSM188768.CEL	HuEx-1_0-st-v1	6.403	6.403	0.209047	0	1.544	1.571	0.0681996	-0.395897	5.931	5.931	0.200151	0	1.807	1.807	0.14826	0	4.907	4.858	0.0726474	0.674491	9.646	9.676	0.241664	-0.124139	0.1439	0.05315	0.0943675	0.961666	0.765	0.8	0.143812	-0.243373	5.865	5.859	0.0059304	1.01174	2.309	2.367	0.0207564	-2.79432	5.905	5.905	0.007413	0	3.2845	3.40625
0	GSE7761_i	GSM188777.CEL	HuEx-1_0-st-v1	6.566	6.403	0.209047	0.77973	1.617	1.571	0.0681996	0.674491	6.17	5.931	0.200151	1.1941	2.018	1.807	0.14826	1.42318	4.807	4.858	0.0726474	-0.702021	9.793	9.676	0.241664	0.484144	0.1631	0.05315	0.0943675	1.16513	0.584	0.8	0.143812	-1.50196	5.859	5.859	0.0059304	0	2.368	2.367	0.0207564	0.0481779	5.9215	5.905	0.007413	2.22582	3.401	3.40625
0	GSE7761_i	GSM188786.CEL	HuEx-1_0-st-v1	6.598	6.403	0.209047	0.932806	1.571	1.571	0.0681996	0	6.129	5.931	0.200151	0.989253	1.859	1.807	0.14826	0.350735	5	4.858	0.0726474	1.95465	9.825	9.676	0.241664	0.616559	0.09646	0.05315	0.0943675	0.45895	0.8	0.8	0.143812	0	5.86	5.859	0.0059304	0.168623	2.368	2.367	0.0207564	0.0481779	5.8925	5.905	0.007413	-1.68623	3.40625	3.40625
0	GSE7761_i	GSM188795.CEL	HuEx-1_0-st-v1	6.445	6.403	0.209047	0.200912	1.531	1.571	0.0681996	-0.586514	6.022	5.931	0.200151	0.454657	1.855	1.807	0.14826	0.323756	4.858	4.858	0.0726474	0	9.516	9.676	0.241664	-0.662077	-0.04127	0.05315	0.0943675	-1.00056	0.897	0.8	0.143812	0.674491	5.868	5.859	0.0059304	1.5176	2.351	2.367	0.0207564	-0.770847	5.9	5.905	0.007413	-0.674491	3.37925	3.40625
0	GSE7761_i	GSM188804.CEL	HuEx-1_0-st-v1	6.647	6.403	0.209047	1.1672	1.654	1.571	0.0681996	1.21702	6.19	5.931	0.200151	1.29402	2.017	1.807	0.14826	1.41643	4.954	4.858	0.0726474	1.32145	10.07	9.676	0.241664	1.63036	0.07245	0.05315	0.0943675	0.20452	0.831	0.8	0.143812	0.215559	5.856	5.859	0.0059304	-0.505868	2.377	2.367	0.0207564	0.481779	5.92	5.905	0.007413	2.02347	3.4195	3.40625
0	GSE7761_i	GSM188813.CEL	HuEx-1_0-st-v1	6.571	6.403	0.209047	0.803649	1.596	1.571	0.0681996	0.366571	6.087	5.931	0.200151	0.779412	1.875	1.807	0.14826	0.458654	5	4.858	0.0726474	1.95465	9.902	9.676	0.241664	0.935184	0.1168	0.05315	0.0943675	0.674491	0.743	0.8	0.143812	-0.39635	5.855	5.859	0.0059304	-0.674491	2.381	2.367	0.0207564	0.674491	5.909	5.905	0.007413	0.539593	3.454	3.40625
0	GSE7761_i	GSM188822.CEL	HuEx-1_0-st-v1	6.544	6.403	0.209047	0.674491	1.668	1.571	0.0681996	1.4223	6.066	5.931	0.200151	0.674491	2.065	1.807	0.14826	1.74019	4.807	4.858	0.0726474	-0.702021	10	9.676	0.241664	1.34071	0.2952	0.05315	0.0943675	2.56497	0.132	0.8	0.143812	-4.64495	5.852	5.859	0.0059304	-1.18036	2.381	2.367	0.0207564	0.674491	5.9195	5.905	0.007413	1.95602	3.448	3.40625
1	GSE7761_i	GSM188831.CEL	HuEx-1_0-st-v1	6.146	6.403	0.209047	-1.22939	1.397	1.571	0.0681996	-2.55133	5.7	5.931	0.200151	-1.15413	1.502	1.807	0.14826	-2.0572	4.858	4.858	0.0726474	0	9.047	9.676	0.241664	-2.60279	0.05315	0.05315	0.0943675	0	0.895	0.8	0.143812	0.660584	5.867	5.859	0.0059304	1.34898	2.348	2.367	0.0207564	-0.91538	5.89	5.905	0.007413	-2.02347	3.40725	3.40625
1	GSE7761_i	GSM188840.CEL	HuEx-1_0-st-v1	6.213	6.403	0.209047	-0.908888	1.512	1.571	0.0681996	-0.865108	5.672	5.931	0.200151	-1.29402	1.53	1.807	0.14826	-1.86834	4.907	4.858	0.0726474	0.674491	9.464	9.676	0.241664	-0.877252	-0.1736	0.05315	0.0943675	-2.40284	0.408	0.8	0.143812	-2.72578	5.861	5.859	0.0059304	0.337245	2.348	2.367	0.0207564	-0.91538	5.881	5.905	0.007413	-3.23756	3.46125	3.40625
0	GSE7761_i	GSM188849.CEL	HuEx-1_0-st-v1	6.553	6.403	0.209047	0.717543	1.659	1.571	0.0681996	1.29033	6.022	5.931	0.200151	0.454657	1.907	1.807	0.14826	0.674491	4.954	4.858	0.0726474	1.32145	10.1	9.676	0.241664	1.7545	0.03567	0.05315	0.0943675	-0.185233	0.891	0.8	0.143812	0.63277	5.849	5.859	0.0059304	-1.68623	2.39	2.367	0.0207564	1.10809	5.9015	5.905	0.007413	-0.472144	3.506	3.40625
1	GSE7761_i	GSM188858.CEL	HuEx-1_0-st-v1	6.158	6.403	0.209047	-1.17199	1.34	1.571	0.0681996	-3.38712	5.755	5.931	0.200151	-0.879336	1.544	1.807	0.14826	-1.77391	4.858	4.858	0.0726474	0	8.855	9.676	0.241664	-3.39728	-0.01381	0.05315	0.0943675	-0.709566	0.974	0.8	0.143812	1.20991	5.873	5.859	0.0059304	2.36072	2.329	2.367	0.0207564	-1.83076	5.9205	5.905	0.007413	2.09092	3.331	3.40625
[truncated: 40 more columns]

## Sheet: HuEx-v2
	Series	chip.name	chip.type	mean.raw.int	MEDIAN.mean.raw.int	MAD.mean.raw.int	SCORE.mean.raw.int	sd.raw.int	MEDIAN.sd.raw.int	MAD.sd.raw.int	SCORE.sd.raw.int	median.raw.int	MEDIAN.median.raw.int	MAD.median.raw.int	SCORE.median.raw.int	interQuartile.raw.int	MEDIAN.interQuartile.raw.int	MAD.interQuartile.raw.int	SCORE.interQuartile.raw.int	q.5.raw.int	MEDIAN.q.5.raw.int	MAD.q.5.raw.int	SCORE.q.5.raw.int	q.95.raw.int	MEDIAN.q.95.raw.int	MAD.q.95.raw.int	SCORE.q.95.raw.int	slope.bias	MEDIAN.slope.bias	MAD.slope.bias	SCORE.slope.bias	p.bias	MEDIAN.p.bias	MAD.p.bias	SCORE.p.bias	mean.norm.int	MEDIAN.mean.norm.int	MAD.mean.norm.int	SCORE.mean.norm.int	sd.norm.int	MEDIAN.sd.norm.int	MAD.sd.norm.int	SCORE.sd.norm.int	median.norm.int	MEDIAN.median.norm.int	MAD.median.norm.int	SCORE.median.norm.int	interQuartile.norm.int	MEDIAN.interQuartile.norm.int
1	GSE8945	GSM226363.CEL	HuEx-1_0-st-v2	6.505	6.3755	0.173464	0.746552	1.168	1.089	0.0830256	0.951514	6.066	5.954	0.103041	1.08695	0.811	0.7455	0.088956	0.736319	5.644	5.555	0.0459606	1.93644	9.055	8.736	0.36472	0.874645	-0.05247	-0.051515	0.0428768	-0.0222731	0.86	0.854	0.0600453	0.0999246	4.527	4.534	0.0051891	-1.34898	2.278	2.2825	0.0170499	-0.263931	4.046	4.03125	0.0140847	1.04724	3.53625	3.53275
1	GSE8945	GSM226364.CEL	HuEx-1_0-st-v2	6.262	6.3755	0.173464	-0.654314	1.056	1.089	0.0830256	-0.397468	5.883	5.954	0.103041	-0.689048	0.622	0.7455	0.088956	-1.38833	5.524	5.555	0.0459606	-0.674491	8.464	8.736	0.36472	-0.745778	-0.08652	-0.051515	0.0428768	-0.816409	0.806	0.854	0.0600453	-0.799396	4.536	4.534	0.0051891	0.385423	2.271	2.2825	0.0170499	-0.674491	4.029	4.03125	0.0140847	-0.159748	3.48525	3.53275
1	GSE8945	GSM226365.CEL	HuEx-1_0-st-v2	6.317	6.3755	0.173464	-0.337245	1.071	1.089	0.0830256	-0.216801	5.931	5.954	0.103041	-0.223213	0.776	0.7455	0.088956	0.342866	5.524	5.555	0.0459606	-0.674491	8.543	8.736	0.36472	-0.529174	-0.05939	-0.051515	0.0428768	-0.183666	0.883	0.854	0.0600453	0.482969	4.533	4.534	0.0051891	-0.192712	2.287	2.2825	0.0170499	0.263931	4.0335	4.03125	0.0140847	0.159748	3.52925	3.53275
1	GSE8945	GSM226366.CEL	HuEx-1_0-st-v2	6.426	6.3755	0.173464	0.291126	1.173	1.089	0.0830256	1.01174	5.977	5.954	0.103041	0.223213	0.8	0.7455	0.088956	0.612662	5.585	5.555	0.0459606	0.652733	8.969	8.736	0.36472	0.638847	-0.08732	-0.051515	0.0428768	-0.835067	0.755	0.854	0.0600453	-1.64876	4.529	4.534	0.0051891	-0.963558	2.294	2.2825	0.0170499	0.674491	4.0285	4.03125	0.0140847	-0.195247	3.55525	3.53275
1	GSE8945	GSM226367.CEL	HuEx-1_0-st-v2	6.329	6.3755	0.173464	-0.268067	1.109	1.089	0.0830256	0.24089	5.931	5.954	0.103041	-0.223213	0.715	0.7455	0.088956	-0.342866	5.555	5.555	0.0459606	0	8.665	8.736	0.36472	-0.19467	0.02642	-0.051515	0.0428768	1.81765	0.887	0.854	0.0600453	0.549585	4.536	4.534	0.0051891	0.385423	2.273	2.2825	0.0170499	-0.557188	4.044	4.03125	0.0140847	0.905238	3.515	3.53275
1	GSE8945	GSM226368.CEL	HuEx-1_0-st-v2	6.54	6.3755	0.173464	0.948322	1.07	1.089	0.0830256	-0.228845	6.15	5.954	0.103041	1.90216	0.675	0.7455	0.088956	-0.792527	5.781	5.555	0.0459606	4.91726	8.807	8.736	0.36472	0.19467	-0.001815	-0.051515	0.0428768	1.15914	0.994	0.854	0.0600453	2.33157	4.527	4.534	0.0051891	-1.34898	2.299	2.2825	0.0170499	0.967748	4.044	4.03125	0.0140847	0.905238	3.556	3.53275
1	GSE8945	GSM226369.CEL	HuEx-1_0-st-v2	6.542	6.3755	0.173464	0.959852	1.097	1.089	0.0830256	0.0963558	6.15	5.954	0.103041	1.90216	0.793	0.7455	0.088956	0.533972	5.728	5.555	0.0459606	3.76409	8.873	8.736	0.36472	0.375631	-0.07435	-0.051515	0.0428768	-0.532572	0.643	0.854	0.0600453	-3.51401	4.532	4.534	0.0051891	-0.385423	2.316	2.2825	0.0170499	1.96482	4.029	4.03125	0.0140847	-0.159748	3.6115	3.53275
1	GSE8945	GSM226370.CEL	HuEx-1_0-st-v2	6.475	6.3755	0.173464	0.573605	1.208	1.089	0.0830256	1.43329	6.022	5.954	0.103041	0.659933	0.986	0.7455	0.088956	2.70358	5.524	5.555	0.0459606	-0.674491	9.036	8.736	0.36472	0.82255	-0.05056	-0.051515	0.0428768	0.0222731	0.862	0.854	0.0600453	0.133233	4.535	4.534	0.0051891	0.192712	2.324	2.2825	0.0170499	2.43403	4.04	4.03125	0.0140847	0.621241	3.632	3.53275
1	GSE8945	GSM226371.CEL	HuEx-1_0-st-v2	6.205	6.3755	0.173464	-0.982912	0.9561	1.089	0.0830256	-1.60071	5.883	5.954	0.103041	-0.689048	0.567	0.7455	0.088956	-2.00661	5.555	5.555	0.0459606	0	8.082	8.736	0.36472	-1.79316	-0.05887	-0.051515	0.0428768	-0.171538	0.848	0.854	0.0600453	-0.0999246	4.539	4.534	0.0051891	0.963558	2.241	2.2825	0.0170499	-2.43403	4.017	4.03125	0.0140847	-1.01174	3.39825	3.53275
1	GSE8945	GSM226372.CEL	HuEx-1_0-st-v2	6.255	6.3755	0.173464	-0.694668	0.9863	1.089	0.0830256	-1.23697	5.907	5.954	0.103041	-0.45613	0.612	0.7455	0.088956	-1.50074	5.555	5.555	0.0459606	0	8.238	8.736	0.36472	-1.36543	0.08296	-0.051515	0.0428768	3.13631	0.798	0.854	0.0600453	-0.932629	4.537	4.534	0.0051891	0.578135	2.277	2.2825	0.0170499	-0.322583	4.021	4.03125	0.0140847	-0.72774	3.49025	3.53275
1	GSE8945	GSM226373.CEL	HuEx-1_0-st-v2	6.253	6.3755	0.173464	-0.706198	1.081	1.089	0.0830256	-0.0963558	5.858	5.954	0.103041	-0.931671	0.703	0.7455	0.088956	-0.477764	5.492	5.555	0.0459606	-1.37074	8.5	8.736	0.36472	-0.647072	-0.04421	-0.051515	0.0428768	0.170372	0.87	0.854	0.0600453	0.266465	4.538	4.534	0.0051891	0.770847	2.273	2.2825	0.0170499	-0.557188	4.049	4.03125	0.0140847	1.26023	3.522	3.53275
1	GSE8945	GSM226374.CEL	HuEx-1_0-st-v2	6.422	6.3755	0.173464	0.268067	1.186	1.089	0.0830256	1.16831	5.977	5.954	0.103041	0.223213	0.8	0.7455	0.088956	0.612662	5.585	5.555	0.0459606	0.652733	8.992	8.736	0.36472	0.701909	0.2211	-0.051515	0.0428768	6.3581	0.462	0.854	0.0600453	-6.5284	4.525	4.534	0.0051891	-1.7344	2.311	2.2825	0.0170499	1.67156	4.023	4.03125	0.0140847	-0.585742	3.613	3.53275
1	GSE12064	GSM304647.CEL	HuEx-1_0-st-v2	5.666	5.7245	0.0830256	-0.704602	1.308	1.2835	0.0555975	0.440667	5.209	5.285	0.0837669	-0.90728	1.073	1.0565	0.0214977	0.767524	4.644	4.7275	0.0822843	-1.01477	8.43	8.4365	0.207564	-0.0313156	-0.01963	-0.00277	0.0453527	-0.371753	0.911	0.8815	0.100817	0.29261	4.674	4.671	0.007413	0.404694	2.378	2.386	0.0259455	-0.308339	4.413	4.4225	0.0140847	-0.674491	3.662	3.67362
1	GSE12064	GSM304648.CEL	HuEx-1_0-st-v2	5.423	5.7245	0.0830256	-3.63141	1.121	1.2835	0.0555975	-2.92279	5.044	5.285	0.0837669	-2.87703	0.717	1.0565	0.0214977	-15.7924	4.644	4.7275	0.0822843	-1.01477	7.615	8.4365	0.207564	-3.95782	0.1364	-0.00277	0.0453527	3.06861	0.569	0.8815	0.100817	-3.09968	4.69	4.671	0.007413	2.56306	2.317	2.386	0.0259455	-2.65942	4.382	4.4225	0.0140847	-2.87546	3.4645	3.67362
1	GSE12064	GSM304649.CEL	HuEx-1_0-st-v2	5.778	5.7245	0.0830256	0.64438	1.282	1.2835	0.0555975	-0.0269796	5.322	5.285	0.0837669	0.441702	1.066	1.0565	0.0214977	0.441908	4.755	4.7275	0.0822843	0.334207	8.455	8.4365	0.207564	0.0891291	-0.04709	-0.00277	0.0453527	-0.977229	0.852	0.8815	0.100817	-0.29261	4.668	4.671	0.007413	-0.404694	2.4	2.386	0.0259455	0.539593	4.437	4.4225	0.0140847	1.02949	3.68525	3.67362
1	GSE12064	GSM304650.CEL	HuEx-1_0-st-v2	5.773	5.7245	0.0830256	0.584157	1.285	1.2835	0.0555975	0.0269796	5.322	5.285	0.0837669	0.441702	1.044	1.0565	0.0214977	-0.581458	4.755	4.7275	0.0822843	0.334207	8.443	8.4365	0.207564	0.0313156	-0.01819	-0.00277	0.0453527	-0.340002	0.951	0.8815	0.100817	0.689369	4.668	4.671	0.007413	-0.404694	2.394	2.386	0.0259455	0.308339	4.42	4.4225	0.0140847	-0.177498	3.698	3.67362
1	GSE12064	GSM304651.CEL	HuEx-1_0-st-v2	5.676	5.7245	0.0830256	-0.584157	1.233	1.2835	0.0555975	-0.908314	5.248	5.285	0.0837669	-0.441702	1.047	1.0565	0.0214977	-0.441908	4.7	4.7275	0.0822843	-0.334207	8.175	8.4365	0.207564	-1.25985	0.01265	-0.00277	0.0453527	0.340002	0.948	0.8815	0.100817	0.659612	4.678	4.671	0.007413	0.944287	2.365	2.386	0.0259455	-0.809389	4.432	4.4225	0.0140847	0.674491	3.604	3.67362
1	GSE12064	GSM304652.CEL	HuEx-1_0-st-v2	6.011	5.7245	0.0830256	3.45074	1.48	1.2835	0.0555975	3.53433	5.459	5.285	0.0837669	2.07719	1.217	1.0565	0.0214977	7.46591	4.858	4.7275	0.0822843	1.58596	9.274	8.4365	0.207564	4.0349	0.05097	-0.00277	0.0453527	1.18493	0.785	0.8815	0.100817	-0.957182	4.655	4.671	0.007413	-2.15837	2.45	2.386	0.0259455	2.46671	4.425	4.4225	0.0140847	0.177498	3.824	3.67362
1	GSE7760	GSM190733.cel	HuEx-1_0-st-v2	5.544	5.536	0.209788	0.0381338	0.8663	0.88955	0.0768728	-0.302448	5.285	5.2665	0.194962	0.0948903	0.585	0.648	0.191255	-0.329402	4.858	4.781	0.11416	0.674491	7.055	7.0275	0.449969	0.0611153	-0.1155	-0.2883	0.192516	0.89759	0.634	0.2255	0.118608	3.44412	3.553	3.5535	0.0029652	-0.168623	2.002	1.985	0.0303933	0.559334	3.0995	3.125	0.0381769	-0.667942	2.83125	2.75137
1	GSE7760	GSM190734.cel	HuEx-1_0-st-v2	5.515	5.536	0.209788	-0.100101	0.8505	0.88955	0.0768728	-0.507982	5.285	5.2665	0.194962	0.0948903	0.528	0.648	0.191255	-0.627433	4.907	4.781	0.11416	1.10371	6.919	7.0275	0.449969	-0.241128	-0.3287	-0.2883	0.192516	-0.209853	0.454	0.2255	0.118608	1.92651	3.548	3.5535	0.0029652	-1.85485	1.998	1.985	0.0303933	0.427726	3.0715	3.125	0.0381769	-1.40137	2.791	2.75137
1	GSE7760	GSM190735.cel	HuEx-1_0-st-v2	5.346	5.536	0.209788	-0.905677	0.8674	0.88955	0.0768728	-0.288138	5.087	5.2665	0.194962	-0.920693	0.519	0.648	0.191255	-0.674491	4.755	4.781	0.11416	-0.22775	6.755	7.0275	0.449969	-0.605597	-0.3961	-0.2883	0.192516	-0.559955	0.302	0.2255	0.118608	0.644982	3.556	3.5535	0.0029652	0.843113	1.968	1.985	0.0303933	-0.559334	3.098	3.125	0.0381769	-0.707233	2.69225	2.75137
1	GSE7760	GSM190736.cel	HuEx-1_0-st-v2	5.313	5.536	0.209788	-1.06298	0.8375	0.88955	0.0768728	-0.677092	5.087	5.2665	0.194962	-0.920693	0.485	0.648	0.191255	-0.852264	4.755	4.781	0.11416	-0.22775	6.6	7.0275	0.449969	-0.950065	-0.2718	-0.2883	0.192516	0.0857073	0.202	0.2255	0.118608	-0.198132	3.555	3.5535	0.0029652	0.505868	1.966	1.985	0.0303933	-0.625138	3.09	3.125	0.0381769	-0.916784	2.67625	2.75137
1	GSE7760	GSM190737.cel	HuEx-1_0-st-v2	5.528	5.536	0.209788	-0.0381338	0.8332	0.88955	0.0768728	-0.733029	5.285	5.2665	0.194962	0.0948903	0.557	0.648	0.191255	-0.475804	4.907	4.781	0.11416	1.10371	6.919	7.0275	0.449969	-0.241128	-0.2759	-0.2883	0.192516	0.0644104	0.0165	0.2255	0.118608	-1.76211	3.552	3.5535	0.0029652	-0.505868	1.984	1.985	0.0303933	-0.032902	3.095	3.125	0.0381769	-0.785814	2.734	2.75137
1	GSE7760	GSM190738.cel	HuEx-1_0-st-v2	5.648	5.536	0.209788	0.533873	1.016	0.88955	0.0768728	1.64492	5.358	5.2665	0.194962	0.469322	0.931	0.648	0.191255	1.4797	4.755	4.781	0.11416	-0.22775	7.426	7.0275	0.449969	0.885616	-0.1129	-0.2883	0.192516	0.911095	0.212	0.2255	0.118608	-0.11382	3.552	3.5535	0.0029652	-0.505868	1.989	1.985	0.0303933	0.131608	3.1625	3.125	0.0381769	0.982268	2.781	2.75137
1	GSE7760	GSM190739.cel	HuEx-1_0-st-v2	5.401	5.536	0.209788	-0.643507	0.8924	0.88955	0.0768728	0.0370742	5.129	5.2665	0.194962	-0.705266	0.648	0.648	0.191255	0	4.7	4.781	0.11416	-0.709529	6.845	7.0275	0.449969	-0.405583	-0.3007	-0.2883	0.192516	-0.0644104	0.227	0.2255	0.118608	0.0126467	3.55	3.5535	0.0029652	-1.18036	1.915	1.985	0.0303933	-2.30314	3.138	3.125	0.0381769	0.34052	2.591	2.75137
1	GSE7760	GSM190740.cel	HuEx-1_0-st-v2	5.748	5.536	0.209788	1.01054	1.071	0.88955	0.0768728	2.36039	5.426	5.2665	0.194962	0.818109	0.957	0.648	0.191255	1.61564	4.858	4.781	0.11416	0.674491	7.728	7.0275	0.449969	1.55677	-0.4348	-0.2883	0.192516	-0.760977	0.206	0.2255	0.118608	-0.164407	3.555	3.5535	0.0029652	0.505868	2.033	1.985	0.0303933	1.5793	3.11	3.125	0.0381769	-0.392907	2.88425	2.75137
1	GSE7760	GSM190741.cel	HuEx-1_0-st-v2	5.294	5.536	0.209788	-1.15355	0.8614	0.88955	0.0768728	-0.366189	5.044	5.2665	0.194962	-1.14125	0.568	0.648	0.191255	-0.418289	4.644	4.781	0.11416	-1.20007	6.658	7.0275	0.449969	-0.821167	-0.6997	-0.2883	0.192516	-2.13697	0.164	0.2255	0.118608	-0.518515	3.561	3.5535	0.0029652	2.52934	1.925	1.985	0.0303933	-1.97412	3.142	3.125	0.0381769	0.445295	2.603	2.75137
1	GSE7760	GSM190742.cel	HuEx-1_0-st-v2	5.574	5.536	0.209788	0.181135	1.008	0.88955	0.0768728	1.54086	5.248	5.2665	0.194962	-0.0948903	0.807	0.648	0.191255	0.831349	4.755	4.781	0.11416	-0.22775	7.34	7.0275	0.449969	0.694492	-0.4121	-0.2883	0.192516	-0.643065	0.0869	0.2255	0.118608	-1.16856	3.555	3.5535	0.0029652	0.505868	1.986	1.985	0.0303933	0.032902	3.128	3.125	0.0381769	0.0785814	2.7685	2.75137
1	GSE7760	GSM190743.cel	HuEx-1_0-st-v2	5.941	5.536	0.209788	1.93052	1.209	0.88955	0.0768728	4.15557	5.585	5.2665	0.194962	1.63365	1.134	0.648	0.191255	2.5411	4.907	4.781	0.11416	1.10371	8.17	7.0275	0.449969	2.53906	-0.2722	-0.2883	0.192516	0.0836296	0.259	0.2255	0.118608	0.282443	3.545	3.5535	0.0029652	-2.86659	2.025	1.985	0.0303933	1.31608	3.1435	3.125	0.0381769	0.484586	2.812	2.75137
1	GSE7760	GSM190744.cel	HuEx-1_0-st-v2	5.478	5.536	0.209788	-0.27647	0.8867	0.88955	0.0768728	-0.0370742	5.209	5.2665	0.194962	-0.294929	0.615	0.648	0.191255	-0.172544	4.807	4.781	0.11416	0.22775	7	7.0275	0.449969	-0.0611153	-0.4272	-0.2883	0.192516	-0.7215	0.158	0.2255	0.118608	-0.569102	3.559	3.5535	0.0029652	1.85485	2.007	1.985	0.0303933	0.723844	3.103	3.125	0.0381769	-0.576264	2.807	2.75137
1	GSE7760	GSM190745.cel	HuEx-1_0-st-v2	5.336	5.536	0.209788	-0.953344	0.8379	0.88955	0.0768728	-0.671889	5.087	5.2665	0.194962	-0.920693	0.519	0.648	0.191255	-0.674491	4.755	4.781	0.11416	-0.22775	6.687	7.0275	0.449969	-0.756719	-0.1367	-0.2883	0.192516	0.787469	0.641	0.2255	0.118608	3.50314	3.553	3.5535	0.0029652	-0.168623	1.975	1.985	0.0303933	-0.32902	3.098	3.125	0.0381769	-0.707233	2.69625	2.75137
1	GSE7760	GSM190746.cel	HuEx-1_0-st-v2	5.379	5.536	0.209788	-0.748375	0.8523	0.88955	0.0768728	-0.484567	5.129	5.2665	0.194962	-0.705266	0.648	0.648	0.191255	0	4.7	4.781	0.11416	-0.709529	6.741	7.0275	0.449969	-0.63671	-0.4242	-0.2883	0.192516	-0.705917	0.336	0.2255	0.118608	0.93164	3.549	3.5535	0.0029652	-1.5176	1.911	1.985	0.0303933	-2.43475	3.177	3.125	0.0381769	1.36208	2.643	2.75137
1	GSE7760	GSM190747.cel	HuEx-1_0-st-v2	5.652	5.536	0.209788	0.552939	0.9201	0.88955	0.0768728	0.39741	5.392	5.2665	0.194962	0.643716	0.729	0.648	0.191255	0.423517	4.907	4.781	0.11416	1.10371	7.18	7.0275	0.449969	0.338912	-0.2641	-0.2883	0.192516	0.125704	0.224	0.2255	0.118608	-0.0126467	3.556	3.5535	0.0029652	0.843113	1.963	1.985	0.0303933	-0.723844	3.167	3.125	0.0381769	1.10014	2.71225	2.75137
1	GSE7760	GSM190748.cel	HuEx-1_0-st-v2	5.684	5.536	0.209788	0.705474	1.047	0.88955	0.0768728	2.04819	5.358	5.2665	0.194962	0.469322	0.933	0.648	0.191255	1.49015	4.807	4.781	0.11416	0.22775	7.555	7.0275	0.449969	1.1723	-0.09771	-0.2883	0.192516	0.989998	0.309	0.2255	0.118608	0.704	3.553	3.5535	0.0029652	-0.168623	2.023	1.985	0.0303933	1.25028	3.149	3.125	0.0381769	0.628652	2.849	2.75137
1	GSE7760	GSM190749.cel	HuEx-1_0-st-v2	5.558	5.536	0.209788	0.104868	1.031	0.88955	0.0768728	1.84005	5.248	5.2665	0.194962	-0.0948903	0.951	0.648	0.191255	1.58427	4.644	4.781	0.11416	-1.20007	7.322	7.0275	0.449969	0.654489	-0.4535	-0.2883	0.192516	-0.858112	0.48	0.2255	0.118608	2.14572	3.554	3.5535	0.0029652	0.168623	1.966	1.985	0.0303933	-0.625138	3.151	3.125	0.0381769	0.681039	2.73425	2.75137
1	GSE7760	GSM190750.cel	HuEx-1_0-st-v2	5.858	5.536	0.209788	1.53488	1.155	0.88955	0.0768728	3.45311	5.492	5.2665	0.194962	1.15664	1.041	0.648	0.191255	2.05484	4.858	4.781	0.11416	0.674491	7.989	7.0275	0.449969	2.13681	-0.2533	-0.2883	0.192516	0.181803	0.128	0.2255	0.118608	-0.822036	3.559	3.5535	0.0029652	1.85485	2.052	1.985	0.0303933	2.20443	3.122	3.125	0.0381769	-0.0785814	2.87425	2.75137
0	GSE9372_a	GSM238517.cel	HuEx-1_0-st-v2	6.623	6.5865	0.16531	0.220797	1.651	1.577	0.0585627	1.2636	6.129	6.0975	0.178653	0.176319	1.948	1.8625	0.140847	0.607042	5	5	0.0652344	0	10.02	9.8305	0.312087	0.607202	0.05975	0.0326	0.120016	0.226219	0.772	0.7895	0.163086	-0.107305	5.992	5.9995	0.0066717	-1.12415	2.369	2.351	0.0163086	1.10371	6.024	6.018	0.0140847	0.425994	3.409	3.32713
0	GSE9372_a	GSM238526.cel	HuEx-1_0-st-v2	6.579	6.5865	0.16531	-0.0453693	1.582	1.577	0.0585627	0.0853786	6.066	6.0975	0.178653	-0.176319	1.793	1.8625	0.140847	-0.493443	5.044	5	0.0652344	0.674491	9.88	9.8305	0.312087	0.158609	0.08987	0.0326	0.120016	0.477185	0.781	0.7895	0.163086	-0.0521197	6.001	5.9995	0.0066717	0.22483	2.355	2.351	0.0163086	0.245269	6.022	6.018	0.0140847	0.283996	3.37425	3.32713
1	GSE9372_a	GSM238535.cel	HuEx-1_0-st-v2	6.241	6.5865	0.16531	-2.09001	1.569	1.577	0.0585627	-0.136606	5.7	6.0975	0.178653	-2.22498	1.665	1.8625	0.140847	-1.40223	4.858	5	0.0652344	-2.17677	9.557	9.8305	0.312087	-0.876357	-0.01621	0.0326	0.120016	-0.406694	0.966	0.7895	0.163086	1.08225	6.044	5.9995	0.0066717	6.66996	2.314	2.351	0.0163086	-2.26874	6.0475	6.018	0.0140847	2.09447	3.33625	3.32713
1	GSE9372_a	GSM238544.cel	HuEx-1_0-st-v2	6.307	6.5865	0.16531	-1.69076	1.434	1.577	0.0585627	-2.44183	5.858	6.0975	0.178653	-1.34059	1.585	1.8625	0.140847	-1.97022	4.954	5	0.0652344	-0.705149	9.185	9.8305	0.312087	-2.06833	0.06001	0.0326	0.120016	0.228385	0.801	0.7895	0.163086	0.0705149	6.005	5.9995	0.0066717	0.824378	2.326	2.351	0.0163086	-1.53293	5.996	6.018	0.0140847	-1.56198	3.306	3.32713
0	GSE9372_a	GSM238553.cel	HuEx-1_0-st-v2	6.601	6.5865	0.16531	0.087714	1.669	1.577	0.0585627	1.57097	6.066	6.0975	0.178653	-0.176319	1.918	1.8625	0.140847	0.394045	5	5	0.0652344	0	10.12	9.8305	0.312087	0.927625	0.1286	0.0326	0.120016	0.79989	0.459	0.7895	0.163086	-2.02654	5.992	5.9995	0.0066717	-1.12415	2.37	2.351	0.0163086	1.16503	6.016	6.018	0.0140847	-0.141998	3.4045	3.32713
0.9745	GSE9372_a	GSM238561.cel	HuEx-1_0-st-v2	6.416	6.5865	0.16531	-1.0314	1.572	1.577	0.0585627	-0.0853786	5.977	6.0975	0.178653	-0.674491	1.77	1.8625	0.140847	-0.656741	4.807	5	0.0652344	-2.95856	9.629	9.8305	0.312087	-0.645653	-0.0352	0.0326	0.120016	-0.564922	0.909	0.7895	0.163086	0.732742	6.001	5.9995	0.0066717	0.22483	2.332	2.351	0.0163086	-1.16503	6.039	6.018	0.0140847	1.49098	3.288	3.32713
0	GSE9372_a	GSM238571.cel	HuEx-1_0-st-v2	6.561	6.5865	0.16531	-0.154256	1.539	1.577	0.0585627	-0.648877	6.129	6.0975	0.178653	0.176319	1.875	1.8625	0.140847	0.0887488	4.954	5	0.0652344	-0.705149	9.642	9.8305	0.312087	-0.603998	-0.0399	0.0326	0.120016	-0.604084	0.877	0.7895	0.163086	0.536527	6.003	5.9995	0.0066717	0.524604	2.351	2.351	0.0163086	0	6.0225	6.018	0.0140847	0.319496	3.342	3.32713
0	GSE9372_a	GSM238580.cel	HuEx-1_0-st-v2	6.658	6.5865	0.16531	0.432521	1.681	1.577	0.0585627	1.77587	6.15	6.0975	0.178653	0.293865	1.983	1.8625	0.140847	0.855538	5	5	0.0652344	0	10.17	9.8305	0.312087	1.08784	0.03777	0.0326	0.120016	0.0430774	0.89	0.7895	0.163086	0.616239	5.987	5.9995	0.0066717	-1.87359	2.386	2.351	0.0163086	2.14611	6.005	6.018	0.0140847	-0.922987	3.4265	3.32713
0	GSE9372_a	GSM238589.cel	HuEx-1_0-st-v2	6.736	6.5865	0.16531	0.904362	1.588	1.577	0.0585627	0.187833	6.322	6.0975	0.178653	1.25662	1.952	1.8625	0.140847	0.635441	5.044	5	0.0652344	0.674491	9.928	9.8305	0.312087	0.312413	-0.09108	0.0326	0.120016	-1.03053	0.791	0.7895	0.163086	0.0091976	5.999	5.9995	0.0066717	-0.0749434	2.356	2.351	0.0163086	0.306587	6.014	6.018	0.0140847	-0.283996	3.328	3.32713
0.0045	GSE9372_a	GSM238598.cel	HuEx-1_0-st-v2	6.491	6.5865	0.16531	-0.577703	1.482	1.577	0.0585627	-1.62219	6.044	6.0975	0.178653	-0.299463	1.717	1.8625	0.140847	-1.03304	5.044	5	0.0652344	0.674491	9.453	9.8305	0.312087	-1.2096	0.2282	0.0326	0.120016	1.62978	0.542	0.7895	0.163086	-1.5176	6.003	5.9995	0.0066717	0.524604	2.343	2.351	0.0163086	-0.490539	6.0085	6.018	0.0140847	-0.674491	3.322	3.32713
0	GSE9372_a	GSM238607.cel	HuEx-1_0-st-v2	6.907	6.5865	0.16531	1.93878	1.702	1.577	0.0585627	2.13446	6.476	6.0975	0.178653	2.11863	2.113	1.8625	0.140847	1.77853	5.044	5	0.0652344	0.674491	10.33	9.8305	0.312087	1.60051	0.1631	0.0326	0.120016	1.08735	0.415	0.7895	0.163086	-2.29633	5.993	5.9995	0.0066717	-0.974264	2.375	2.351	0.0163086	1.47162	6.028	6.018	0.0140847	0.70999	3.38	3.32713
0	GSE9372_a	GSM238616.cel	HuEx-1_0-st-v2	6.664	6.5865	0.16531	0.468816	1.549	1.577	0.0585627	-0.47812	6.248	6.0975	0.178653	0.842414	1.866	1.8625	0.140847	0.0248497	5.044	5	0.0652344	0.674491	9.781	9.8305	0.312087	-0.158609	0.162	0.0326	0.120016	1.07819	0.668	0.7895	0.163086	-0.745006	6	5.9995	0.0066717	0.0749434	2.351	2.351	0.0163086	0	6.008	6.018	0.0140847	-0.70999	3.317	3.32713
0	GSE9372_a	GSM238620.cel	HuEx-1_0-st-v2	6.665	6.5865	0.16531	0.474866	1.612	1.577	0.0585627	0.59765	6.229	6.0975	0.178653	0.736063	1.942	1.8625	0.140847	0.564442	5	5	0.0652344	0	9.963	9.8305	0.312087	0.424561	-0.07212	0.0326	0.120016	-0.872547	0.817	0.7895	0.163086	0.168623	5.994	5.9995	0.0066717	-0.824378	2.365	2.351	0.0163086	0.858443	6.021	6.018	0.0140847	0.212997	3.313	3.32713
0	GSE9372_a	GSM238629.cel	HuEx-1_0-st-v2	6.714	6.5865	0.16531	0.771279	1.65	1.577	0.0585627	1.24653	6.209	6.0975	0.178653	0.624114	1.9	1.8625	0.140847	0.266246	5.087	5	0.0652344	1.33365	10.19	9.8305	0.312087	1.15192	-0.08162	0.0326	0.120016	-0.951703	0.788	0.7895	0.163086	-0.0091976	5.991	5.9995	0.0066717	-1.27404	2.346	2.351	0.0163086	-0.306587	6.02	6.018	0.0140847	0.141998	3.34225	3.32713
0	GSE9372_a	GSM238635.cel	HuEx-1_0-st-v2	6.49	6.5865	0.16531	-0.583752	1.586	1.577	0.0585627	0.153681	5.954	6.0975	0.178653	-0.803232	1.708	1.8625	0.140847	-1.09693	5.044	5	0.0652344	0.674491	9.88	9.8305	0.312087	0.158609	0.122	0.0326	0.120016	0.744898	0.71	0.7895	0.163086	-0.487473	5.993	5.9995	0.0066717	-0.974264	2.359	2.351	0.0163086	0.490539	5.9985	6.018	0.0140847	-1.38448	3.41825	3.32713
0	GSE9372_a	GSM238644.cel	HuEx-1_0-st-v2	6.594	6.5865	0.16531	0.0453693	1.536	1.577	0.0585627	-0.700104	6.17	6.0975	0.178653	0.405814	1.859	1.8625	0.140847	-0.0248497	5	5	0.0652344	0	9.707	9.8305	0.312087	-0.395723	-0.1338	0.0326	0.120016	-1.38648	0.667	0.7895	0.163086	-0.751137	5.999	5.9995	0.0066717	-0.0749434	2.354	2.351	0.0163086	0.183952	6.0275	6.018	0.0140847	0.674491	3.315	3.32713
1	GSE9372_a	GSM238653.cel	HuEx-1_0-st-v2	6.141	6.5865	0.16531	-2.69494	1.359	1.577	0.0585627	-3.72251	5.728	6.0975	0.178653	-2.06825	1.488	1.8625	0.140847	-2.65891	4.858	5	0.0652344	-2.17677	8.811	9.8305	0.312087	-3.26671	0.02743	0.0326	0.120016	-0.0430774	0.935	0.7895	0.163086	0.892167	6.017	5.9995	0.0066717	2.62302	2.31	2.351	0.0163086	-2.51401	6.005	6.018	0.0140847	-0.922987	3.2685	3.32713
0	GSE9372_a	GSM238662.cel	HuEx-1_0-st-v2	6.44	6.5865	0.16531	-0.886214	1.515	1.577	0.0585627	-1.05869	5.977	6.0975	0.178653	-0.674491	1.755	1.8625	0.140847	-0.76324	4.954	5	0.0652344	-0.705149	9.557	9.8305	0.312087	-0.876357	0.09972	0.0326	0.120016	0.559257	0.836	0.7895	0.163086	0.285126	6.002	5.9995	0.0066717	0.374717	2.343	2.351	0.0163086	-0.490539	6.015	6.018	0.0140847	-0.212997	3.32625	3.32713
0	GSE9372_a	GSM238671.cel	HuEx-1_0-st-v2	6.715	6.5865	0.16531	0.777328	1.598	1.577	0.0585627	0.35859	6.285	6.0975	0.178653	1.04952	1.967	1.8625	0.140847	0.74194	5	5	0.0652344	0	9.95	9.8305	0.312087	0.382906	-0.0193	0.0326	0.120016	-0.432441	0.961	0.7895	0.163086	1.05159	5.997	5.9995	0.0066717	-0.374717	2.336	2.351	0.0163086	-0.91976	6.0275	6.018	0.0140847	0.674491	3.2395	3.32713
0	GSE9372_a	GSM238680.cel	HuEx-1_0-st-v2	6.46	6.5865	0.16531	-0.765229	1.541	1.577	0.0585627	-0.614726	6	6.0975	0.178653	-0.54575	1.765	1.8625	0.140847	-0.692241	4.954	5	0.0652344	-0.705149	9.611	9.8305	0.312087	-0.703329	-0.1081	0.0326	0.120016	-1.17234	0.653	0.7895	0.163086	-0.836982	6.003	5.9995	0.0066717	0.524604	2.346	2.351	0.0163086	-0.306587	6.015	6.018	0.0140847	-0.212997	3.319	3.32713
1	GSE9372_b	GSM238518.cel	HuEx-1_0-st-v2	6.296	6.602	0.131951	-2.31904	1.514	1.583	0.0830256	-0.831069	5.807	6.17	0.15419	-2.35423	1.698	1.88	0.14233	-1.27872	4.858	5	0.0681996	-2.08212	9.412	9.881	0.33062	-1.41855	0.2538	-0.01439	0.134813	1.98935	0.596	0.765	0.177912	-0.949908	6.145	6.135	0.007413	1.34898	2.31	2.325	0.0207564	-0.722669	6.1665	6.1715	0.0051891	-0.963558	3.29425	3.271
0	GSE9372_b	GSM238527.cel	HuEx-1_0-st-v2	6.777	6.602	0.131951	1.32625	1.604	1.583	0.0830256	0.252934	6.375	6.17	0.15419	1.32953	1.992	1.88	0.14233	0.786906	5.044	5	0.0681996	0.645165	10.01	9.881	0.33062	0.390176	-0.1169	-0.01439	0.134813	-0.760388	0.765	0.765	0.177912	0	6.132	6.135	0.007413	-0.404694	2.335	2.325	0.0207564	0.481779	6.169	6.1715	0.0051891	-0.481779	3.2635	3.271
0	GSE9372_b	GSM238536.cel	HuEx-1_0-st-v2	6.703	6.602	0.131951	0.765433	1.641	1.583	0.0830256	0.69858	6.304	6.17	0.15419	0.869055	2.057	1.88	0.14233	1.24359	4.907	5	0.0681996	-1.36364	9.99	9.881	0.33062	0.329684	0.03313	-0.01439	0.134813	0.352489	0.936	0.765	0.177912	0.961149	6.14	6.135	0.007413	0.674491	2.325	2.325	0.0207564	0	6.178	6.1715	0.0051891	1.25263	3.239	3.271
0	GSE9372_b	GSM238545.cel	HuEx-1_0-st-v2	6.513	6.602	0.131951	-0.674491	1.627	1.583	0.0830256	0.529957	6.022	6.17	0.15419	-0.959852	1.915	1.88	0.14233	0.245908	4.907	5	0.0681996	-1.36364	9.899	9.881	0.33062	0.0544432	0.1367	-0.01439	0.134813	1.12074	0.645	0.765	0.177912	-0.674491	6.128	6.135	0.007413	-0.944287	2.345	2.325	0.0207564	0.963558	6.168	6.1715	0.0051891	-0.674491	3.347	3.271
0	GSE9372_b	GSM238554.cel	HuEx-1_0-st-v2	6.518	6.602	0.131951	-0.636598	1.537	1.583	0.0830256	-0.554046	6.044	6.17	0.15419	-0.817171	1.748	1.88	0.14233	-0.927425	5	5	0.0681996	0	9.713	9.881	0.33062	-0.508137	-0.2156	-0.01439	0.134813	-1.49251	0.519	0.765	0.177912	-1.38271	6.139	6.135	0.007413	0.539593	2.314	2.325	0.0207564	-0.529957	6.161	6.1715	0.0051891	-2.02347	3.271	3.271
0	GSE9372_b	GSM238563.cel	HuEx-1_0-st-v2	6.61	6.602	0.131951	0.0606284	1.635	1.583	0.0830256	0.626313	6.109	6.17	0.15419	-0.395615	1.912	1.88	0.14233	0.22483	5	5	0.0681996	0	10.02	9.881	0.33062	0.420422	-0.01439	-0.01439	0.134813	0	0.966	0.765	0.177912	1.12977	6.127	6.135	0.007413	-1.07919	2.345	2.325	0.0207564	0.963558	6.167	6.1715	0.0051891	-0.867202	3.36725	3.271
0	GSE9372_b	GSM238572.cel	HuEx-1_0-st-v2	6.895	6.602	0.131951	2.22051	1.677	1.583	0.0830256	1.13218	6.426	6.17	0.15419	1.66028	2.05	1.88	0.14233	1.19441	5.129	5	0.0681996	1.89151	10.38	9.881	0.33062	1.50929	-0.03666	-0.01439	0.134813	-0.165192	0.903	0.765	0.177912	0.775664	6.13	6.135	0.007413	-0.674491	2.348	2.325	0.0207564	1.10809	6.1795	6.1715	0.0051891	1.54169	3.32	3.271
0	GSE9372_b	GSM238581.cel	HuEx-1_0-st-v2	6.726	6.602	0.131951	0.93974	1.645	1.583	0.0830256	0.746758	6.229	6.17	0.15419	0.382644	1.894	1.88	0.14233	0.0983632	5.087	5	0.0681996	1.27567	10.2	9.881	0.33062	0.964854	-0.1241	-0.01439	0.134813	-0.813795	0.664	0.765	0.177912	-0.567696	6.13	6.135	0.007413	-0.674491	2.317	2.325	0.0207564	-0.385423	6.164	6.1715	0.0051891	-1.44534	3.268	3.271
0	GSE9372_b	GSM238590.cel	HuEx-1_0-st-v2	6.52	6.602	0.131951	-0.621441	1.535	1.583	0.0830256	-0.578135	6.066	6.17	0.15419	-0.674491	1.788	1.88	0.14233	-0.646387	4.954	5	0.0681996	-0.674491	9.658	9.881	0.33062	-0.674491	0.01789	-0.01439	0.134813	0.239443	0.964	0.765	0.177912	1.11853	6.137	6.135	0.007413	0.269796	2.318	2.325	0.0207564	-0.337245	6.172	6.1715	0.0051891	0.0963558	3.25225	3.271
0	GSE9372_b	GSM238599.cel	HuEx-1_0-st-v2	6.743	6.602	0.131951	1.06858	1.724	1.583	0.0830256	1.69827	6.229	6.17	0.15419	0.382644	2.074	1.88	0.14233	1.36303	5	5	0.0681996	0	10.37	9.881	0.33062	1.47904	0.1598	-0.01439	0.134813	1.29209	0.64	0.765	0.177912	-0.702595	6.123	6.135	0.007413	-1.61878	2.365	2.325	0.0207564	1.92712	6.155	6.1715	0.0051891	-3.17974	3.37825	3.271
0	GSE9372_b	GSM238608.cel	HuEx-1_0-st-v2	6.532	6.602	0.131951	-0.530498	1.527	1.583	0.0830256	-0.674491	6.129	6.17	0.15419	-0.265905	1.88	1.88	0.14233	0	4.907	5	0.0681996	-1.36364	9.572	9.881	0.33062	-0.934608	0.07654	-0.01439	0.134813	0.674491	0.862	0.765	0.177912	0.545213	6.139	6.135	0.007413	0.539593	2.318	2.325	0.0207564	-0.337245	6.1735	6.1715	0.0051891	0.385423	3.24425	3.271
0	GSE9372_b	GSM238617.cel	HuEx-1_0-st-v2	6.743	6.602	0.131951	1.06858	1.653	1.583	0.0830256	0.843113	6.285	6.17	0.15419	0.745831	2.016	1.88	0.14233	0.955529	5	5	0.0681996	0	10.12	9.881	0.33062	0.722885	0.04113	-0.01439	0.134813	0.41183	0.848	0.765	0.177912	0.466523	6.129	6.135	0.007413	-0.809389	2.339	2.325	0.0207564	0.674491	6.173	6.1715	0.0051891	0.289067	3.328	3.271
0	GSE9372_b	GSM238621.cel	HuEx-1_0-st-v2	6.579	6.602	0.131951	-0.174307	1.601	1.583	0.0830256	0.216801	6.109	6.17	0.15419	-0.395615	1.865	1.88	0.14233	-0.105389	4.954	5	0.0681996	-0.674491	9.896	9.881	0.33062	0.0453693	0.01099	-0.01439	0.134813	0.188261	0.957	0.765	0.177912	1.07919	6.126	6.135	0.007413	-1.21408	2.347	2.325	0.0207564	1.05991	6.173	6.1715	0.0051891	0.289067	3.321	3.271
0	GSE9372_b	GSM238636.cel	HuEx-1_0-st-v2	6.646	6.602	0.131951	0.333456	1.56	1.583	0.0830256	-0.277023	6.229	6.17	0.15419	0.382644	1.839	1.88	0.14233	-0.288064	5.044	5	0.0681996	0.645165	9.794	9.881	0.33062	-0.263142	-0.1116	-0.01439	0.134813	-0.721074	0.702	0.765	0.177912	-0.354108	6.131	6.135	0.007413	-0.539593	2.341	2.325	0.0207564	0.770847	6.1835	6.1715	0.0051891	2.31254	3.29725	3.271
0	GSE9372_b	GSM238645.cel	HuEx-1_0-st-v2	6.583	6.602	0.131951	-0.143992	1.525	1.583	0.0830256	-0.69858	6.17	6.17	0.15419	0	1.85	1.88	0.14233	-0.210778	4.954	5	0.0681996	-0.674491	9.66	9.881	0.33062	-0.668442	0.1452	-0.01439	0.134813	1.18379	0.295	0.765	0.177912	-2.64176	6.135	6.135	0.007413	0	2.338	2.325	0.0207564	0.626313	6.173	6.1715	0.0051891	0.289067	3.27625	3.271
0	GSE9372_b	GSM238654.cel	HuEx-1_0-st-v2	6.671	6.602	0.131951	0.52292	1.583	1.583	0.0830256	0	6.248	6.17	0.15419	0.505868	1.892	1.88	0.14233	0.0843113	5	5	0.0681996	0	9.881	9.881	0.33062	0	-0.06686	-0.01439	0.134813	-0.389206	0.802	0.765	0.177912	0.207968	6.139	6.135	0.007413	0.539593	2.32	2.325	0.0207564	-0.24089	6.166	6.1715	0.0051891	-1.05991	3.19725	3.271
1	GSE9372_b	GSM238663.cel	HuEx-1_0-st-v2	6.435	6.602	0.131951	-1.26562	1.394	1.583	0.0830256	-2.27641	6.066	6.17	0.15419	-0.674491	1.663	1.88	0.14233	-1.52463	4.954	5	0.0681996	-0.674491	9.192	9.881	0.33062	-2.08396	-0.06153	-0.01439	0.134813	-0.34967	0.715	0.765	0.177912	-0.281038	6.148	6.135	0.007413	1.75368	2.304	2.325	0.0207564	-1.01174	6.1715	6.1715	0.0051891	0	3.194	3.271
0	GSE9372_b	GSM238672.cel	HuEx-1_0-st-v2	6.602	6.602	0.131951	0	1.49	1.583	0.0830256	-1.12014	6.209	6.17	0.15419	0.252934	1.784	1.88	0.14233	-0.674491	5	5	0.0681996	0	9.551	9.881	0.33062	-0.998125	-0.1702	-0.01439	0.134813	-1.15575	0.67	0.765	0.177912	-0.533972	6.143	6.135	0.007413	1.07919	2.318	2.325	0.0207564	-0.337245	6.175	6.1715	0.0051891	0.674491	3.201	3.271
0	GSE9372_b	GSM238681.cel	HuEx-1_0-st-v2	6.513	6.602	0.131951	-0.674491	1.532	1.583	0.0830256	-0.614268	6.044	6.17	0.15419	-0.817171	1.727	1.88	0.14233	-1.07497	5.044	5	0.0681996	0.645165	9.647	9.881	0.33062	-0.707762	-0.0831	-0.01439	0.134813	-0.50967	0.784	0.765	0.177912	0.106794	6.143	6.135	0.007413	1.07919	2.31	2.325	0.0207564	-0.722669	6.1705	6.1715	0.0051891	-0.192712	3.2525	3.271
0	GSE9732_c	GSM238519.cel	HuEx-1_0-st-v2	6.749	6.581	0.18829	0.89224	1.678	1.545	0.0622692	2.13589	6.304	6.109	0.229803	0.848553	2.088	1.789	0.140847	2.12287	4.954	5	0.0681996	-0.674491	10.17	9.743	0.234103	1.82399	0.1113	0.01246	0.0652789	1.51412	0.67	0.858	0.180877	-1.03938	6.053	6.059	0.007413	-0.809389	2.329	2.323	0.0192738	0.311303	6.0755	6.087	0.0103782	-1.10809	3.299	3.29
0	GSE9732_c	GSM238528.cel	HuEx-1_0-st-v2	6.652	6.581	0.18829	0.377078	1.545	1.545	0.0622692	0	6.229	6.109	0.229803	0.522186	1.83	1.789	0.140847	0.291096	5.044	5	0.0681996	0.645165	9.811	9.743	0.234103	0.290471	-0.00661	0.01246	0.0652789	-0.292131	0.982	0.858	0.180877	0.685548	6.054	6.059	0.007413	-0.674491	2.339	2.323	0.0192738	0.830142	6.0735	6.087	0.0103782	-1.3008	3.2995	3.29
0	GSE9732_c	GSM238537.cel	HuEx-1_0-st-v2	6.79	6.581	0.18829	1.10999	1.587	1.545	0.0622692	0.674491	6.375	6.109	0.229803	1.15751	1.954	1.789	0.140847	1.17148	5.087	5	0.0681996	1.27567	9.989	9.743	0.234103	1.05082	-0.01411	0.01246	0.0652789	-0.407023	0.961	0.858	0.180877	0.569447	6.054	6.059	0.007413	-0.674491	2.331	2.323	0.0192738	0.415071	6.0765	6.087	0.0103782	-1.01174	3.29	3.29
0	GSE9732_c	GSM238546.cel	HuEx-1_0-st-v2	6.503	6.581	0.18829	-0.414254	1.451	1.545	0.0622692	-1.50957	6.109	6.109	0.229803	0	1.703	1.789	0.140847	-0.610592	5	5	0.0681996	0	9.407	9.743	0.234103	-1.43527	0.1258	0.01246	0.0652789	1.73624	0.691	0.858	0.180877	-0.923278	6.063	6.059	0.007413	0.539593	2.309	2.323	0.0192738	-0.726375	6.094	6.087	0.0103782	0.674491	3.2335	3.29
0	GSE9732_c	GSM238555.cel	HuEx-1_0-st-v2	6.454	6.581	0.18829	-0.674491	1.557	1.545	0.0622692	0.192712	5.954	6.109	0.229803	-0.674491	1.722	1.789	0.140847	-0.475693	5	5	0.0681996	0	9.74	9.743	0.234103	-0.0128149	-0.1263	0.01246	0.0652789	-2.12565	0.736	0.858	0.180877	-0.674491	6.052	6.059	0.007413	-0.944287	2.333	2.323	0.0192738	0.518839	6.068	6.087	0.0103782	-1.83076	3.36225	3.29
0	GSE9732_c	GSM238564.cel	HuEx-1_0-st-v2	6.401	6.581	0.18829	-0.955971	1.53	1.545	0.0622692	-0.24089	5.907	6.109	0.229803	-0.879014	1.715	1.789	0.140847	-0.525393	4.954	5	0.0681996	-0.674491	9.581	9.743	0.234103	-0.692004	0.0552	0.01246	0.0652789	0.654729	0.838	0.858	0.180877	-0.110572	6.055	6.059	0.007413	-0.539593	2.323	2.323	0.0192738	0	6.086	6.087	0.0103782	-0.0963558	3.32325	3.29
0	GSE9732_c	GSM238573.cel	HuEx-1_0-st-v2	6.398	6.581	0.18829	-0.971904	1.533	1.545	0.0622692	-0.192712	5.931	6.109	0.229803	-0.774576	1.704	1.789	0.140847	-0.603492	4.907	5	0.0681996	-1.36364	9.5851	9.743	0.234103	-0.674491	0.1091	0.01246	0.0652789	1.48042	0.672	0.858	0.180877	-1.02832	6.057	6.059	0.007413	-0.269796	2.324	2.323	0.0192738	0.0518839	6.081	6.087	0.0103782	-0.578135	3.31125	3.29
0	GSE9732_c	GSM238582.cel	HuEx-1_0-st-v2	6.794	6.581	0.18829	1.13123	1.62	1.545	0.0622692	1.20445	6.358	6.109	0.229803	1.08354	1.939	1.789	0.140847	1.06499	5.087	5	0.0681996	1.27567	10.12	9.743	0.234103	1.61041	-0.1077	0.01246	0.0652789	-1.84072	0.645	0.858	0.180877	-1.17759	6.054	6.059	0.007413	-0.674491	2.336	2.323	0.0192738	0.674491	6.09	6.087	0.0103782	0.289067	3.294	3.29
0	GSE9732_c	GSM238591.cel	HuEx-1_0-st-v2	6.426	6.581	0.18829	-0.823197	1.485	1.545	0.0622692	-0.963558	6	6.109	0.229803	-0.474319	1.675	1.789	0.140847	-0.809389	4.954	5	0.0681996	-0.674491	9.457	9.743	0.234103	-1.22169	-0.08191	0.01246	0.0652789	-1.44564	0.858	0.858	0.180877	0	6.067	6.059	0.007413	1.07919	2.307	2.323	0.0192738	-0.830142	6.092	6.087	0.0103782	0.481779	3.26125	3.29
0	GSE9732_c	GSM238600.cel	HuEx-1_0-st-v2	6.55	6.581	0.18829	-0.164639	1.531	1.545	0.0622692	-0.22483	6.087	6.109	0.229803	-0.0957342	1.691	1.789	0.140847	-0.69579	5.044	5	0.0681996	0.645165	9.743	9.743	0.234103	0	-0.03157	0.01246	0.0652789	-0.674491	0.918	0.858	0.180877	0.331717	6.059	6.059	0.007413	0	2.319	2.323	0.0192738	-0.207536	6.089	6.087	0.0103782	0.192712	3.2815	3.29
0	GSE9732_c	GSM238609.cel	HuEx-1_0-st-v2	6.779	6.581	0.18829	1.05157	1.54	1.545	0.0622692	-0.0802965	6.426	6.109	0.229803	1.37944	1.901	1.789	0.140847	0.795189	5.087	5	0.0681996	1.27567	9.815	9.743	0.234103	0.307558	0.04351	0.01246	0.0652789	0.475652	0.917	0.858	0.180877	0.326188	6.062	6.059	0.007413	0.404694	2.309	2.323	0.0192738	-0.726375	6.106	6.087	0.0103782	1.83076	3.17225	3.29
0	GSE9732_c	GSM238618.cel	HuEx-1_0-st-v2	6.624	6.581	0.18829	0.228371	1.47	1.545	0.0622692	-1.20445	6.248	6.109	0.229803	0.604866	1.789	1.789	0.140847	0	5.044	5	0.0681996	0.645165	9.51	9.743	0.234103	-0.99529	0.03406	0.01246	0.0652789	0.330888	0.931	0.858	0.180877	0.403589	6.064	6.059	0.007413	0.674491	2.305	2.323	0.0192738	-0.93391	6.087	6.087	0.0103782	0	3.207	3.29
0	GSE9732_c	GSM238622.cel	HuEx-1_0-st-v2	6.407	6.581	0.18829	-0.924105	1.578	1.545	0.0622692	0.529957	5.907	6.109	0.229803	-0.879014	1.785	1.789	0.140847	-0.0283996	4.907	5	0.0681996	-1.36364	9.692	9.743	0.234103	-0.217853	0.167	0.01246	0.0652789	2.36738	0.49	0.858	0.180877	-2.03453	6.06	6.059	0.007413	0.134898	2.308	2.323	0.0192738	-0.778259	6.0715	6.087	0.0103782	-1.49352	3.275	3.29
0	GSE9732_c	GSM238637.cel	HuEx-1_0-st-v2	6.691	6.581	0.18829	0.584205	1.689	1.545	0.0622692	2.31254	6.229	6.109	0.229803	0.522186	2.076	1.789	0.140847	2.03767	4.954	5	0.0681996	-0.674491	10.14	9.743	0.234103	1.69584	0.01246	0.01246	0.0652789	0	0.947	0.858	0.180877	0.492047	6.051	6.059	0.007413	-1.07919	2.336	2.323	0.0192738	0.674491	6.094	6.087	0.0103782	0.674491	3.358	3.29
0	GSE9732_c	GSM238646.cel	HuEx-1_0-st-v2	6.707	6.581	0.18829	0.66918	1.591	1.545	0.0622692	0.738728	6.285	6.109	0.229803	0.765873	1.959	1.789	0.140847	1.20698	5.044	5	0.0681996	0.645165	9.896	9.743	0.234103	0.65356	0.2202	0.01246	0.0652789	3.18235	0.461	0.858	0.180877	-2.19486	6.059	6.059	0.007413	0	2.325	2.323	0.0192738	0.103768	6.088	6.087	0.0103782	0.0963558	3.29725	3.29
0	GSE9732_c	GSM238655.cel	HuEx-1_0-st-v2	6.677	6.581	0.18829	0.509851	1.547	1.545	0.0622692	0.0321186	6.248	6.109	0.229803	0.604866	1.842	1.789	0.140847	0.376295	5.087	5	0.0681996	1.27567	9.793	9.743	0.234103	0.213582	-0.001912	0.01246	0.0652789	-0.220163	0.993	0.858	0.180877	0.746363	6.062	6.059	0.007413	0.404694	2.309	2.323	0.0192738	-0.726375	6.072	6.087	0.0103782	-1.44534	3.258	3.29
0	GSE9732_c	GSM238664.cel	HuEx-1_0-st-v2	6.581	6.581	0.18829	0	1.61	1.545	0.0622692	1.04385	6.109	6.109	0.229803	0	1.884	1.789	0.140847	0.674491	5	5	0.0681996	0	9.875	9.743	0.234103	0.563855	-0.08096	0.01246	0.0652789	-1.43109	0.727	0.858	0.180877	-0.724248	6.056	6.059	0.007413	-0.404694	2.324	2.323	0.0192738	0.0518839	6.094	6.087	0.0103782	0.674491	3.317	3.29
0	GSE9732_c	GSM238673.cel	HuEx-1_0-st-v2	6.545	6.581	0.18829	-0.191194	1.524	1.545	0.0622692	-0.337245	6.109	6.109	0.229803	0	1.774	1.789	0.140847	-0.106499	5	5	0.0681996	0	9.626	9.743	0.234103	-0.499781	0.03943	0.01246	0.0652789	0.41315	0.927	0.858	0.180877	0.381474	6.064	6.059	0.007413	0.674491	2.306	2.323	0.0192738	-0.882026	6.087	6.087	0.0103782	0	3.2505	3.29
1	GSE9732_c	GSM238682.cel	HuEx-1_0-st-v2	6.249	6.581	0.18829	-1.76324	1.494	1.545	0.0622692	-0.819024	5.728	6.109	0.229803	-1.65794	1.546	1.789	0.140847	-1.72528	4.907	5	0.0681996	-1.36364	9.369	9.743	0.234103	-1.59759	-0.01642	0.01246	0.0652789	-0.44241	0.957	0.858	0.180877	0.547333	6.068	6.059	0.007413	1.21408	2.29	2.323	0.0192738	-1.71217	6.085	6.087	0.0103782	-0.192712	3.279	3.29
0	GSE9372_d	GSM238520.cel	HuEx-1_0-st-v2	6.643	6.619	0.137882	0.174062	1.569	1.597	0.0415128	-0.674491	6.229	6.15	0.173464	0.455425	1.907	1.907	0.137882	0	5	5	0	0	9.801	9.861	0.194221	-0.308927	0.07373	0.07373	0.0891784	0	0.82	0.752	0.173464	0.392012	6.139	6.137	0.0044478	0.449661	2.336	2.336	0.0118608	0	6.17	6.1775	0.0066717	-1.12415	3.27425	3.308
0.0006	GSE9372_d	GSM238529.cel	HuEx-1_0-st-v2	6.38	6.619	0.137882	-1.73337	1.601	1.597	0.0415128	0.0963558	5.858	6.15	0.173464	-1.68334	1.813	1.907	0.137882	-0.681743	4.858	5	0	#NAME?	9.7231	9.861	0.194221	-0.710017	0.0794	0.07373	0.0891784	0.0635804	0.752	0.752	0.173464	0	6.131	6.137	0.0044478	-1.34898	2.334	2.336	0.0118608	-0.168623	6.1625	6.1775	0.0066717	-2.2483	3.3665	3.308
0	GSE9372_d	GSM238538.cel	HuEx-1_0-st-v2	6.729	6.619	0.137882	0.797785	1.581	1.597	0.0415128	-0.385423	6.34	6.15	0.173464	1.09533	1.96	1.907	0.137882	0.384387	5.044	5	0	0	9.861	9.861	0.194221	0	0.1092	0.07373	0.0891784	0.397742	0.641	0.752	0.173464	-0.639901	6.138	6.137	0.0044478	0.22483	2.34	2.336	0.0118608	0.337245	6.1815	6.1775	0.0066717	0.599547	3.308	3.308
0	GSE9372_d	GSM238547.cel	HuEx-1_0-st-v2	6.752	6.619	0.137882	0.964594	1.692	1.597	0.0415128	2.28845	6.285	6.15	0.173464	0.778259	2.016	1.907	0.137882	0.790532	5	5	0	0	10.22	9.861	0.194221	1.84841	0.1455	0.07373	0.0891784	0.804791	0.61	0.752	0.173464	-0.818613	6.13	6.137	0.0044478	-1.57381	2.365	2.336	0.0118608	2.44503	6.1755	6.1775	0.0066717	-0.299774	3.40625	3.308
0	GSE9372_d	GSM238556.cel	HuEx-1_0-st-v2	6.76	6.619	0.137882	1.02262	1.651	1.597	0.0415128	1.3008	6.322	6.15	0.173464	0.991559	2.032	1.907	0.137882	0.906574	5	5	0	0	10.11	9.861	0.194221	1.28205	0.1131	0.07373	0.0891784	0.441475	0.737	0.752	0.173464	-0.0864732	6.135	6.137	0.0044478	-0.449661	2.354	2.336	0.0118608	1.5176	6.1775	6.1775	0.0066717	0	3.314	3.308
0	GSE9372_d	GSM238565.cel	HuEx-1_0-st-v2	6.693	6.619	0.137882	0.536692	1.604	1.597	0.0415128	0.168623	6.267	6.15	0.173464	0.674491	2	1.907	0.137882	0.674491	5	5	0	0	9.89	9.861	0.194221	0.149315	0.1476	0.07373	0.0891784	0.82834	0.734	0.752	0.173464	-0.103768	6.137	6.137	0.0044478	0	2.336	2.336	0.0118608	0	6.1725	6.1775	0.0066717	-0.749434	3.25625	3.308
0	GSE9372_d	GSM238574.cel	HuEx-1_0-st-v2	6.598	6.619	0.137882	-0.152304	1.608	1.597	0.0415128	0.264979	6.15	6.15	0.173464	0	1.939	1.907	0.137882	0.232083	4.954	5	0	#NAME?	9.839	9.861	0.194221	-0.113273	0.1961	0.07373	0.0891784	1.37219	0.574	0.752	0.173464	-1.02615	6.144	6.137	0.0044478	1.57381	2.329	2.336	0.0118608	-0.590179	6.1835	6.1775	0.0066717	0.899321	3.30725	3.308
0	GSE9372_d	GSM238583.cel	HuEx-1_0-st-v2	6.553	6.619	0.137882	-0.478671	1.57	1.597	0.0415128	-0.650402	6.087	6.15	0.173464	-0.363187	1.846	1.907	0.137882	-0.442408	5	5	0	0	9.738	9.861	0.194221	-0.6333	0.04156	0.07373	0.0891784	-0.360738	0.849	0.752	0.173464	0.559193	6.142	6.137	0.0044478	1.12415	2.328	2.336	0.0118608	-0.674491	6.1795	6.1775	0.0066717	0.299774	3.291	3.308
0	GSE9372_d	GSM238592.cel	HuEx-1_0-st-v2	6.467	6.619	0.137882	-1.10239	1.581	1.597	0.0415128	-0.385423	5.977	6.15	0.173464	-0.997324	1.824	1.907	0.137882	-0.601965	4.954	5	0	#NAME?	9.73	9.861	0.194221	-0.674491	0.02025	0.07373	0.0891784	-0.599697	0.951	0.752	0.173464	1.14721	6.138	6.137	0.0044478	0.22483	2.339	2.336	0.0118608	0.252934	6.1605	6.1775	0.0066717	-2.54808	3.349	3.308
0.0636	GSE9372_d	GSM238601.cel	HuEx-1_0-st-v2	6.556	6.619	0.137882	-0.456913	1.605	1.597	0.0415128	0.192712	6.066	6.15	0.173464	-0.48425	1.788	1.907	0.137882	-0.863058	5	5	0	0	9.922	9.861	0.194221	0.314076	-0.1186	0.07373	0.0891784	-2.15669	0.635	0.752	0.173464	-0.674491	6.138	6.137	0.0044478	0.22483	2.337	2.336	0.0118608	0.0843113	6.18	6.1775	0.0066717	0.374717	3.31625	3.308
0	GSE9372_d	GSM238610.cel	HuEx-1_0-st-v2	6.595	6.619	0.137882	-0.174062	1.597	1.597	0.0415128	0	6.129	6.15	0.173464	-0.121062	1.893	1.907	0.137882	-0.101536	5	5	0	0	9.863	9.861	0.194221	0.0102976	0.2038	0.07373	0.0891784	1.45854	0.446	0.752	0.173464	-1.76405	6.136	6.137	0.0044478	-0.22483	2.333	2.336	0.0118608	-0.252934	6.178	6.1775	0.0066717	0.0749434	3.28825	3.308
0	GSE9372_d	GSM238619.cel	HuEx-1_0-st-v2	6.526	6.619	0.137882	-0.674491	1.535	1.597	0.0415128	-1.49352	6.087	6.15	0.173464	-0.363187	1.817	1.907	0.137882	-0.652733	4.954	5	0	#NAME?	9.611	9.861	0.194221	-1.2872	0.01358	0.07373	0.0891784	-0.674491	0.973	0.752	0.173464	1.27404	6.147	6.137	0.0044478	2.2483	2.321	2.336	0.0118608	-1.26467	6.173	6.1775	0.0066717	-0.674491	3.2645	3.308
0.0002	GSE9372_d	GSM238623.cel	HuEx-1_0-st-v2	6.6	6.619	0.137882	-0.137799	1.488	1.597	0.0415128	-2.6257	6.15	6.15	0.173464	0	1.685	1.907	0.137882	-1.61007	5.129	5	0	0	9.679	9.861	0.194221	-0.937079	0.09127	0.07373	0.0891784	0.196684	0.813	0.752	0.173464	0.351658	6.142	6.137	0.0044478	1.12415	2.323	2.336	0.0118608	-1.09605	6.1845	6.1775	0.0066717	1.04921	3.254	3.308
0	GSE9372_d	GSM238638.cel	HuEx-1_0-st-v2	6.689	6.619	0.137882	0.507681	1.636	1.597	0.0415128	0.939469	6.229	6.15	0.173464	0.455425	1.959	1.907	0.137882	0.377135	5	5	0	0	10.09	9.861	0.194221	1.17907	0.01738	0.07373	0.0891784	-0.63188	0.966	0.752	0.173464	1.23368	6.134	6.137	0.0044478	-0.674491	2.351	2.336	0.0118608	1.26467	6.179	6.1775	0.0066717	0.22483	3.3445	3.308
0	GSE9372_d	GSM238647.cel	HuEx-1_0-st-v2	6.619	6.619	0.137882	0	1.569	1.597	0.0415128	-0.674491	6.129	6.15	0.173464	-0.121062	1.798	1.907	0.137882	-0.790532	5.087	5	0	0	9.896	9.861	0.194221	0.180207	0.03834	0.07373	0.0891784	-0.396845	0.905	0.752	0.173464	0.882026	6.137	6.137	0.0044478	0	2.335	2.336	0.0118608	-0.0843113	6.169	6.1775	0.0066717	-1.27404	3.309	3.308
0	GSE9372_d	GSM238656.cel	HuEx-1_0-st-v2	6.724	6.619	0.137882	0.761522	1.574	1.597	0.0415128	-0.554046	6.34	6.15	0.173464	1.09533	1.944	1.907	0.137882	0.268346	5	5	0	0	9.861	9.861	0.194221	0	0.0004901	0.07373	0.0891784	-0.821274	0.999	0.752	0.173464	1.42392	6.137	6.137	0.0044478	0	2.349	2.336	0.0118608	1.09605	6.1895	6.1775	0.0066717	1.79864	3.28525	3.308
1	GSE9372_d	GSM238665.cel	HuEx-1_0-st-v2	6.271	6.619	0.137882	-2.5239	1.384	1.597	0.0415128	-5.13095	5.883	6.15	0.173464	-1.53922	1.622	1.907	0.137882	-2.06699	4.858	5	0	#NAME?	8.974	9.861	0.194221	-4.56697	0.1906	0.07373	0.0891784	1.31052	0.536	0.752	0.173464	-1.24521	6.154	6.137	0.0044478	3.82211	2.307	2.336	0.0118608	-2.44503	6.1745	6.1775	0.0066717	-0.449661	3.19425	3.308
0	GSE9372_d	GSM238674.cel	HuEx-1_0-st-v2	6.723	6.619	0.137882	0.754269	1.646	1.597	0.0415128	1.18036	6.267	6.15	0.173464	0.674491	2.017	1.907	0.137882	0.797785	5	5	0	0	10.07	9.861	0.194221	1.0761	-0.1142	0.07373	0.0891784	-2.10735	0.681	0.752	0.173464	-0.409306	6.129	6.137	0.0044478	-1.79864	2.356	2.336	0.0118608	1.68623	6.1755	6.1775	0.0066717	-0.299774	3.342	3.308
0	GSE9372_d	GSM238683.cel	HuEx-1_0-st-v2	6.954	6.619	0.137882	2.42962	1.664	1.597	0.0415128	1.61396	6.524	6.15	0.173464	2.15606	2.09	1.907	0.137882	1.32722	5.129	5	0	0	10.33	9.861	0.194221	2.41478	-0.07142	0.07373	0.0891784	-1.62764	0.841	0.752	0.173464	0.513074	6.13	6.137	0.0044478	-1.57381	2.347	2.336	0.0118608	0.927425	6.182	6.1775	0.0066717	0.674491	3.31525	3.308
0.0001	GSE9372_e	GSM238521.cel	HuEx-1_0-st-v2	6.422	6.648	0.131951	-1.71275	1.525	1.577	0.0726474	-0.715786	5.954	6.209	0.14826	-1.71995	1.711	1.874	0.0845082	-1.92881	4.954	5	0.0681996	-0.674491	9.551	9.864	0.198668	-1.57549	0.1428	-0.007259	0.129192	1.16152	0.639	0.782	0.217942	-0.656137	6.173	6.172	0.0044478	0.22483	2.306	2.317	0.0118608	-0.927425	6.192	6.2155	0.0081543	-2.88192	3.302	3.226
0	GSE9372_e	GSM238530.cel	HuEx-1_0-st-v2	6.589	6.648	0.131951	-0.447134	1.643	1.577	0.0726474	0.908498	6.087	6.209	0.14826	-0.822879	1.918	1.874	0.0845082	0.52066	4.954	5	0.0681996	-0.674491	10.04	9.864	0.198668	0.885898	0.1879	-0.007259	0.129192	1.51061	0.607	0.782	0.217942	-0.802965	6.169	6.172	0.0044478	-0.674491	2.321	2.317	0.0118608	0.337245	6.211	6.2155	0.0081543	-0.551856	3.29825	3.226
0	GSE9372_e	GSM238539.cel	HuEx-1_0-st-v2	6.59	6.648	0.131951	-0.439556	1.562	1.577	0.0726474	-0.206477	6.17	6.209	0.14826	-0.263051	1.878	1.874	0.0845082	0.0473327	4.954	5	0.0681996	-0.674491	9.73	9.864	0.198668	-0.674491	-0.01978	-0.007259	0.129192	-0.0969176	0.937	0.782	0.217942	0.711198	6.174	6.172	0.0044478	0.449661	2.311	2.317	0.0118608	-0.505868	6.2145	6.2155	0.0081543	-0.122635	3.21025	3.226
1	GSE9372_e	GSM238548.cel	HuEx-1_0-st-v2	6.359	6.648	0.131951	-2.1902	1.478	1.577	0.0726474	-1.36275	5.931	6.209	0.14826	-1.87508	1.681	1.874	0.0845082	-2.2838	4.907	5	0.0681996	-1.36364	9.338	9.864	0.198668	-2.64763	-0.09467	-0.007259	0.129192	-0.676596	0.312	0.782	0.217942	-2.15654	6.183	6.172	0.0044478	2.47313	2.292	2.317	0.0118608	-2.10778	6.2155	6.2155	0.0081543	0	3.19425	3.226
0	GSE9372_e	GSM238557.cel	HuEx-1_0-st-v2	6.758	6.648	0.131951	0.83364	1.68	1.577	0.0726474	1.41781	6.322	6.209	0.14826	0.762175	2.103	1.874	0.0845082	2.7098	4.954	5	0.0681996	-0.674491	10.19	9.864	0.198668	1.64093	0.1592	-0.007259	0.129192	1.28846	0.52	0.782	0.217942	-1.20215	6.168	6.172	0.0044478	-0.899321	2.34	2.317	0.0118608	1.93916	6.23	6.2155	0.0081543	1.7782	3.3095	3.226
0	GSE9372_e	GSM238566.cel	HuEx-1_0-st-v2	6.884	6.648	0.131951	1.78854	1.649	1.577	0.0726474	0.991088	6.492	6.209	0.14826	1.90881	2.092	1.874	0.0845082	2.57963	5.044	5	0.0681996	0.645165	10.19	9.864	0.198668	1.64093	-0.09919	-0.007259	0.129192	-0.711583	0.777	0.782	0.217942	-0.0229419	6.171	6.172	0.0044478	-0.22483	2.311	2.317	0.0118608	-0.505868	6.234	6.2155	0.0081543	2.26874	3.17525	3.226
0	GSE9372_e	GSM238575.cel	HuEx-1_0-st-v2	6.648	6.648	0.131951	0	1.539	1.577	0.0726474	-0.523074	6.229	6.209	0.14826	0.134898	1.857	1.874	0.0845082	-0.201164	5.044	5	0.0681996	0.645165	9.735	9.864	0.198668	-0.649323	0.1099	-0.007259	0.129192	0.906858	0.782	0.782	0.217942	0	6.173	6.172	0.0044478	0.22483	2.309	2.317	0.0118608	-0.674491	6.2165	6.2155	0.0081543	0.122635	3.224	3.226
0	GSE9372_e	GSM238584.cel	HuEx-1_0-st-v2	6.68	6.648	0.131951	0.242514	1.557	1.577	0.0726474	-0.275302	6.229	6.209	0.14826	0.134898	1.825	1.874	0.0845082	-0.579825	5.129	5	0.0681996	1.89151	9.884	9.864	0.198668	0.10067	-0.1268	-0.007259	0.129192	-0.925295	0.668	0.782	0.217942	-0.523074	6.177	6.172	0.0044478	1.12415	2.305	2.317	0.0118608	-1.01174	6.212	6.2155	0.0081543	-0.429221	3.21325	3.226
0	GSE9372_e	GSM238593.cel	HuEx-1_0-st-v2	6.683	6.648	0.131951	0.265249	1.639	1.577	0.0726474	0.853437	6.209	6.209	0.14826	0	1.959	1.874	0.0845082	1.00582	5	5	0.0681996	0	10.05	9.864	0.198668	0.936233	-0.02441	-0.007259	0.129192	-0.132756	0.92	0.782	0.217942	0.633195	6.165	6.172	0.0044478	-1.57381	2.328	2.317	0.0118608	0.927425	6.23	6.2155	0.0081543	1.7782	3.303	3.226
0.9953	GSE9372_e	GSM238602.cel	HuEx-1_0-st-v2	6.559	6.648	0.131951	-0.674491	1.477	1.577	0.0726474	-1.37651	6.15	6.209	0.14826	-0.39795	1.741	1.874	0.0845082	-1.57381	5.044	5	0.0681996	0.645165	9.529	9.864	0.198668	-1.68623	-0.1924	-0.007259	0.129192	-1.43307	0.473	0.782	0.217942	-1.41781	6.185	6.172	0.0044478	2.92279	2.297	2.317	0.0118608	-1.68623	6.232	6.2155	0.0081543	2.02347	3.1855	3.226
0	GSE9372_e	GSM238611.cel	HuEx-1_0-st-v2	6.745	6.648	0.131951	0.735119	1.577	1.577	0.0726474	0	6.34	6.209	0.14826	0.883583	1.937	1.874	0.0845082	0.74549	5.044	5	0.0681996	0.645165	9.922	9.864	0.198668	0.291944	0.008729	-0.007259	0.129192	0.123754	0.969	0.782	0.217942	0.858026	6.174	6.172	0.0044478	0.449661	2.304	2.317	0.0118608	-1.09605	6.221	6.2155	0.0081543	0.674491	3.22	3.226
0	GSE9372_e	GSM238624.cel	HuEx-1_0-st-v2	6.674	6.648	0.131951	0.197042	1.584	1.577	0.0726474	0.0963558	6.267	6.209	0.14826	0.391205	1.926	1.874	0.0845082	0.615325	4.954	5	0.0681996	-0.674491	9.863	9.864	0.198668	-0.00503351	0.05397	-0.007259	0.129192	0.473937	0.868	0.782	0.217942	0.3946	6.169	6.172	0.0044478	-0.674491	2.32	2.317	0.0118608	0.252934	6.206	6.2155	0.0081543	-1.16503	3.224	3.226
0	GSE9372_e	GSM238630.cel	HuEx-1_0-st-v2	6.803	6.648	0.131951	1.17467	1.577	1.577	0.0726474	0	6.392	6.209	0.14826	1.23432	1.909	1.874	0.0845082	0.414161	5.129	5	0.0681996	1.89151	9.993	9.864	0.198668	0.649323	0.07988	-0.007259	0.129192	0.674491	0.79	0.782	0.217942	0.036707	6.171	6.172	0.0044478	-0.22483	2.326	2.317	0.0118608	0.758802	6.2175	6.2155	0.0081543	0.245269	3.23725	3.226
0	GSE9372_e	GSM238639.cel	HuEx-1_0-st-v2	6.543	6.648	0.131951	-0.795748	1.626	1.577	0.0726474	0.674491	6.044	6.209	0.14826	-1.11291	1.842	1.874	0.0845082	-0.378661	4.954	5	0.0681996	-0.674491	9.986	9.864	0.198668	0.614089	0.1785	-0.007259	0.129192	1.43785	0.591	0.782	0.217942	-0.876379	6.167	6.172	0.0044478	-1.12415	2.329	2.317	0.0118608	1.01174	6.215	6.2155	0.0081543	-0.0613173	3.32325	3.226
0	GSE9372_e	GSM238648.cel	HuEx-1_0-st-v2	6.519	6.648	0.131951	-0.977633	1.511	1.577	0.0726474	-0.908498	6.109	6.209	0.14826	-0.674491	1.817	1.874	0.0845082	-0.674491	4.954	5	0.0681996	-0.674491	9.564	9.864	0.198668	-1.51005	-0.008698	-0.007259	0.129192	-0.0111384	0.985	0.782	0.217942	0.93144	6.177	6.172	0.0044478	1.12415	2.314	2.317	0.0118608	-0.252934	6.219	6.2155	0.0081543	0.429221	3.221	3.226
0	GSE9372_e	GSM238657.cel	HuEx-1_0-st-v2	6.662	6.648	0.131951	0.1061	1.578	1.577	0.0726474	0.0137651	6.229	6.209	0.14826	0.134898	1.883	1.874	0.0845082	0.106499	5	5	0.0681996	0	9.864	9.864	0.198668	0	0.01008	-0.007259	0.129192	0.134211	0.929	0.782	0.217942	0.674491	6.169	6.172	0.0044478	-0.674491	2.325	2.317	0.0118608	0.674491	6.2115	6.2155	0.0081543	-0.490539	3.23825	3.226
0	GSE9372_e	GSM238666.cel	HuEx-1_0-st-v2	6.6	6.648	0.131951	-0.36377	1.561	1.577	0.0726474	-0.220242	6.17	6.209	0.14826	-0.263051	1.817	1.874	0.0845082	-0.674491	5	5	0.0681996	0	9.776	9.864	0.198668	-0.442949	-0.007259	-0.007259	0.129192	0	0.986	0.782	0.217942	0.936028	6.172	6.172	0.0044478	0	2.318	2.317	0.0118608	0.0843113	6.221	6.2155	0.0081543	0.674491	3.226	3.226
0	GSE9372_e	GSM238675.cel	HuEx-1_0-st-v2	6.763	6.648	0.131951	0.871533	1.595	1.577	0.0726474	0.247772	6.322	6.209	0.14826	0.762175	1.874	1.874	0.0845082	0	5.129	5	0.0681996	1.89151	10.03	9.864	0.198668	0.835563	-0.04033	-0.007259	0.129192	-0.255983	0.883	0.782	0.217942	0.463426	6.166	6.172	0.0044478	-1.34898	2.325	2.317	0.0118608	0.674491	6.21	6.2155	0.0081543	-0.674491	3.237	3.226
0	GSE9372_e	GSM238684.cel	HuEx-1_0-st-v2	6.604	6.648	0.131951	-0.333456	1.523	1.577	0.0726474	-0.743316	6.129	6.209	0.14826	-0.539593	1.708	1.874	0.0845082	-1.96431	5.129	5	0.0681996	1.89151	9.781	9.864	0.198668	-0.417782	-0.0638	-0.007259	0.129192	-0.43765	0.714	0.782	0.217942	-0.312009	6.172	6.172	0.0044478	0	2.317	2.317	0.0118608	0	6.207	6.2155	0.0081543	-1.04239	3.26825	3.226
0	GSE9372_f	GSM238522.cel	HuEx-1_0-st-v2	6.486	6.576	0.126021	-0.714167	1.55	1.588	0.059304	-0.640766	6	6.109	0.096369	-1.13107	1.74	1.89	0.121573	-1.23382	5	4.954	0.0681996	0.674491	9.693	9.776	0.209047	-0.397041	0.09985	-0.01061	0.0978219	1.12919	0.651	0.856	0.100817	-2.03339	6.075	6.074	0.0044478	0.22483	2.318	2.32	0.0118608	-0.168623	6.102	6.11	0.0118608	-0.674491	3.2695	3.22425
0	GSE9372_f	GSM238531.cel	HuEx-1_0-st-v2	6.449	6.576	0.126021	-1.00777	1.538	1.588	0.059304	-0.843113	6	6.109	0.096369	-1.13107	1.776	1.89	0.121573	-0.937707	4.907	4.954	0.0681996	-0.689154	9.633	9.776	0.209047	-0.684058	-0.04793	-0.01061	0.0978219	-0.381509	0.885	0.856	0.100817	0.28765	6.072	6.074	0.0044478	-0.449661	2.331	2.32	0.0118608	0.927425	6.1085	6.11	0.0118608	-0.126467	3.26425	3.22425
0	GSE9372_f	GSM238540.cel	HuEx-1_0-st-v2	6.576	6.576	0.126021	0	1.463	1.588	0.059304	-2.10778	6.209	6.109	0.096369	1.03768	1.746	1.89	0.121573	-1.18447	5	4.954	0.0681996	0.674491	9.464	9.776	0.209047	-1.49249	0.1075	-0.01061	0.0978219	1.2074	0.794	0.856	0.100817	-0.614977	6.083	6.074	0.0044478	2.02347	2.304	2.32	0.0118608	-1.34898	6.13	6.11	0.0118608	1.68623	3.14	3.22425
0.4497	GSE9372_f	GSM238549.cel	HuEx-1_0-st-v2	6.365	6.576	0.126021	-1.67432	1.533	1.588	0.059304	-0.927425	5.883	6.109	0.096369	-2.34515	1.695	1.89	0.121573	-1.60397	4.907	4.954	0.0681996	-0.689154	9.527	9.776	0.209047	-1.19112	-0.09671	-0.01061	0.0978219	-0.880171	0.757	0.856	0.100817	-0.981979	6.081	6.074	0.0044478	1.57381	2.308	2.32	0.0118608	-1.01174	6.103	6.11	0.0118608	-0.590179	3.234	3.22425
0	GSE9372_f	GSM238558.cel	HuEx-1_0-st-v2	6.549	6.576	0.126021	-0.21425	1.602	1.588	0.059304	0.236072	6.109	6.109	0.096369	0	1.89	1.89	0.121573	0	4.907	4.954	0.0681996	-0.689154	9.804	9.776	0.209047	0.133941	-0.1094	-0.01061	0.0978219	-1.0099	0.726	0.856	0.100817	-1.28947	6.069	6.074	0.0044478	-1.12415	2.333	2.32	0.0118608	1.09605	6.092	6.11	0.0118608	-1.5176	3.244	3.22425
0	GSE9372_f	GSM238567.cel	HuEx-1_0-st-v2	6.815	6.576	0.126021	1.89651	1.609	1.588	0.059304	0.354108	6.443	6.109	0.096369	3.46584	2.037	1.89	0.121573	1.20915	5	4.954	0.0681996	0.674491	9.989	9.776	0.209047	1.01891	0.04325	-0.01061	0.0978219	0.550592	0.917	0.856	0.100817	0.605058	6.07	6.074	0.0044478	-0.899321	2.334	2.32	0.0118608	1.18036	6.1165	6.11	0.0118608	0.548024	3.19725	3.22425
0	GSE9372_f	GSM238576.cel	HuEx-1_0-st-v2	6.661	6.576	0.126021	0.674491	1.598	1.588	0.059304	0.168623	6.267	6.109	0.096369	1.63953	1.959	1.89	0.121573	0.567559	4.954	4.954	0.0681996	0	9.847	9.776	0.209047	0.339637	0.06781	-0.01061	0.0978219	0.801661	0.856	0.856	0.100817	0	6.074	6.074	0.0044478	0	2.319	2.32	0.0118608	-0.0843113	6.109	6.11	0.0118608	-0.0843113	3.18325	3.22425
0	GSE9372_f	GSM238585.cel	HuEx-1_0-st-v2	6.586	6.576	0.126021	0.0793519	1.585	1.588	0.059304	-0.0505868	6.15	6.109	0.096369	0.425448	1.903	1.89	0.121573	0.106931	4.954	4.954	0.0681996	0	9.776	9.776	0.209047	0	-0.09502	-0.01061	0.0978219	-0.862894	0.807	0.856	0.100817	-0.48603	6.072	6.074	0.0044478	-0.449661	2.322	2.32	0.0118608	0.168623	6.121	6.11	0.0118608	0.927425	3.22425	3.22425
0	GSE9372_f	GSM238594.cel	HuEx-1_0-st-v2	6.787	6.576	0.126021	1.67432	1.561	1.588	0.059304	-0.455281	6.443	6.109	0.096369	3.46584	1.94	1.89	0.121573	0.411275	5	4.954	0.0681996	0.674491	9.866	9.776	0.209047	0.430526	-0.1444	-0.01061	0.0978219	-1.36769	0.655	0.856	0.100817	-1.99372	6.077	6.074	0.0044478	0.674491	2.317	2.32	0.0118608	-0.252934	6.127	6.11	0.0118608	1.43329	3.133	3.22425
0.9998	GSE9372_f	GSM238603.cel	HuEx-1_0-st-v2	6.468	6.576	0.126021	-0.857	1.507	1.588	0.059304	-1.36584	6.044	6.109	0.096369	-0.674491	1.729	1.89	0.121573	-1.32431	4.954	4.954	0.0681996	0	9.518	9.776	0.209047	-1.23417	-0.08246	-0.01061	0.0978219	-0.734498	0.653	0.856	0.100817	-2.01355	6.085	6.074	0.0044478	2.47313	2.292	2.32	0.0118608	-2.36072	6.121	6.11	0.0118608	0.927425	3.15825	3.22425
0	GSE9372_f	GSM238612.cel	HuEx-1_0-st-v2	6.483	6.576	0.126021	-0.737972	1.483	1.588	0.059304	-1.77054	6.066	6.109	0.096369	-0.446202	1.717	1.89	0.121573	-1.42301	5	4.954	0.0681996	0.674491	9.486	9.776	0.209047	-1.38725	0.002801	-0.01061	0.0978219	0.137096	0.992	0.856	0.100817	1.34898	6.08	6.074	0.0044478	1.34898	2.312	2.32	0.0118608	-0.674491	6.1015	6.11	0.0118608	-0.716646	3.208	3.22425
0	GSE9372_f	GSM238625.cel	HuEx-1_0-st-v2	6.529	6.576	0.126021	-0.372954	1.597	1.588	0.059304	0.15176	6.109	6.109	0.096369	0	1.926	1.89	0.121573	0.296118	4.858	4.954	0.0681996	-1.40763	9.733	9.776	0.209047	-0.205696	0.05537	-0.01061	0.0978219	0.674491	0.817	0.856	0.100817	-0.38684	6.073	6.074	0.0044478	-0.22483	2.312	2.32	0.0118608	-0.674491	6.107	6.11	0.0118608	-0.252934	3.209	3.22425
0	GSE9372_f	GSM238631.cel	HuEx-1_0-st-v2	6.594	6.576	0.126021	0.142833	1.658	1.588	0.059304	1.18036	6.087	6.109	0.096369	-0.228289	1.918	1.89	0.121573	0.230314	5	4.954	0.0681996	0.674491	10.06	9.776	0.209047	1.35855	-0.02442	-0.01061	0.0978219	-0.141175	0.942	0.856	0.100817	0.853032	6.067	6.074	0.0044478	-1.57381	2.334	2.32	0.0118608	1.18036	6.11	6.11	0.0118608	0	3.3165	3.22425
0	GSE9372_f	GSM238640.cel	HuEx-1_0-st-v2	6.635	6.576	0.126021	0.468176	1.628	1.588	0.059304	0.674491	6.17	6.109	0.096369	0.632984	1.932	1.89	0.121573	0.345471	4.954	4.954	0.0681996	0	9.953	9.776	0.209047	0.846701	-0.02605	-0.01061	0.0978219	-0.157838	0.917	0.856	0.100817	0.605058	6.078	6.074	0.0044478	0.899321	2.324	2.32	0.0118608	0.337245	6.121	6.11	0.0118608	0.927425	3.2515	3.22425
0	GSE9372_f	GSM238649.cel	HuEx-1_0-st-v2	6.589	6.576	0.126021	0.103157	1.63	1.588	0.059304	0.708215	6.129	6.109	0.096369	0.207536	1.964	1.89	0.121573	0.608687	4.907	4.954	0.0681996	-0.689154	9.917	9.776	0.209047	0.674491	-0.03824	-0.01061	0.0978219	-0.282452	0.924	0.856	0.100817	0.674491	6.074	6.074	0.0044478	0	2.32	2.32	0.0118608	0	6.118	6.11	0.0118608	0.674491	3.222	3.22425
0	GSE9372_f	GSM238658.cel	HuEx-1_0-st-v2	6.582	6.576	0.126021	0.0476111	1.523	1.588	0.059304	-1.09605	6.17	6.109	0.096369	0.632984	1.808	1.89	0.121573	-0.674491	5	4.954	0.0681996	0.674491	9.644	9.776	0.209047	-0.631438	-0.01061	-0.01061	0.0978219	0	0.969	0.856	0.100817	1.12084	6.08	6.074	0.0044478	1.34898	2.313	2.32	0.0118608	-0.590179	6.11	6.11	0.0118608	0	3.183	3.22425
0	GSE9372_f	GSM238667.cel	HuEx-1_0-st-v2	6.541	6.576	0.126021	-0.277731	1.588	1.588	0.059304	0	6.044	6.109	0.096369	-0.674491	1.798	1.89	0.121573	-0.756746	5	4.954	0.0681996	0.674491	9.799	9.776	0.209047	0.110023	0.06881	-0.01061	0.0978219	0.811883	0.864	0.856	0.100817	0.0793519	6.072	6.074	0.0044478	-0.449661	2.33	2.32	0.0118608	0.843113	6.097	6.11	0.0118608	-1.09605	3.314	3.22425
0.7377	GSE9372_f	GSM238676.cel	HuEx-1_0-st-v2	6.366	6.576	0.126021	-1.66639	1.59	1.588	0.059304	0.0337245	5.833	6.109	0.096369	-2.86399	1.757	1.89	0.121573	-1.09399	4.907	4.954	0.0681996	-0.689154	9.672	9.776	0.209047	-0.497497	0.04741	-0.01061	0.0978219	0.593118	0.793	0.856	0.100817	-0.624896	6.072	6.074	0.0044478	-0.449661	2.322	2.32	0.0118608	0.168623	6.091	6.11	0.0118608	-1.60192	3.30525	3.22425
0	GSE9372_f	GSM238685.cel	HuEx-1_0-st-v2	6.683	6.576	0.126021	0.849065	1.641	1.588	0.059304	0.8937	6.209	6.109	0.096369	1.03768	1.959	1.89	0.121573	0.567559	5	4.954	0.0681996	0.674491	10.04	9.776	0.209047	1.26288	-0.01028	-0.01061	0.0978219	0.00337348	0.978	0.856	0.100817	1.21012	6.072	6.074	0.0044478	-0.449661	2.337	2.32	0.0118608	1.43329	6.1155	6.11	0.0118608	0.463712	3.297	3.22425
0	GSE9372_g	GSM238523.cel	HuEx-1_0-st-v2	6.473	6.581	0.134917	-0.800495	1.528	1.565	0.0548562	-0.674491	6.022	6.15	0.145295	-0.880968	1.807	1.834	0.143812	-0.187745	4.954	5	0.0681996	-0.674491	9.549	9.807	0.265385	-0.972171	-0.1354	-0.01555	0.0911799	-1.31443	0.593	0.838	0.163086	-1.50227	6.059	6.054	0.0059304	0.843113	2.31	2.33	0.0163086	-1.22635	6.092	6.0865	0.0126021	0.436435	3.273	3.31575
0	GSE9372_g	GSM238532.cel	HuEx-1_0-st-v2	6.767	6.581	0.134917	1.37863	1.599	1.565	0.0548562	0.619802	6.34	6.15	0.145295	1.30769	1.937	1.834	0.143812	0.716212	5.087	5	0.0681996	1.27567	10.01	9.807	0.265385	0.764925	-0.112	-0.01555	0.0911799	-1.0578	0.731	0.838	0.163086	-0.656096	6.049	6.054	0.0059304	-0.843113	2.345	2.33	0.0163086	0.91976	6.0865	6.0865	0.0126021	0	3.32625	3.31575
0	GSE9372_g	GSM238541.cel	HuEx-1_0-st-v2	6.577	6.581	0.134917	-0.0296479	1.469	1.565	0.0548562	-1.75003	6.15	6.15	0.145295	0	1.698	1.834	0.143812	-0.945678	5.087	5	0.0681996	1.27567	9.531	9.807	0.265385	-1.04	0.0627	-0.01555	0.0911799	0.858194	0.838	0.838	0.163086	0	6.06	6.054	0.0059304	1.01174	2.315	2.33	0.0163086	-0.91976	6.073	6.0865	0.0126021	-1.07125	3.28325	3.31575
0	GSE9372_g	GSM238550.cel	HuEx-1_0-st-v2	6.684	6.581	0.134917	0.763435	1.533	1.565	0.0548562	-0.583343	6.248	6.15	0.145295	0.674491	1.794	1.834	0.143812	-0.278141	5.129	5	0.0681996	1.89151	9.798	9.807	0.265385	-0.0339129	0.04058	-0.01555	0.0911799	0.615596	0.938	0.838	0.163086	0.613173	6.055	6.054	0.0059304	0.168623	2.329	2.33	0.0163086	-0.0613173	6.0805	6.0865	0.0126021	-0.476111	3.31575	3.31575
0	GSE9372_g	GSM238559.cel	HuEx-1_0-st-v2	6.493	6.581	0.134917	-0.652255	1.522	1.565	0.0548562	-0.783868	6.066	6.15	0.145295	-0.578135	1.802	1.834	0.143812	-0.222512	4.954	5	0.0681996	-0.674491	9.564	9.807	0.265385	-0.915649	-0.07313	-0.01555	0.0911799	-0.631499	0.828	0.838	0.163086	-0.0613173	6.058	6.054	0.0059304	0.674491	2.319	2.33	0.0163086	-0.674491	6.082	6.0865	0.0126021	-0.357083	3.2695	3.31575
0	GSE9372_g	GSM238568.cel	HuEx-1_0-st-v2	6.569	6.581	0.134917	-0.0889438	1.676	1.565	0.0548562	2.02347	6.044	6.15	0.145295	-0.729551	1.935	1.834	0.143812	0.702305	4.954	5	0.0681996	-0.674491	10.08	9.807	0.265385	1.02869	-0.01013	-0.01555	0.0911799	0.0594429	0.971	0.838	0.163086	0.815521	6.047	6.054	0.0059304	-1.18036	2.329	2.33	0.0163086	-0.0613173	6.091	6.0865	0.0126021	0.357083	3.359	3.31575
0	GSE9372_g	GSM238577.cel	HuEx-1_0-st-v2	6.754	6.581	0.134917	1.28227	1.685	1.565	0.0548562	2.18754	6.248	6.15	0.145295	0.674491	2.008	1.834	0.143812	1.20991	5.044	5	0.0681996	0.645165	10.24	9.807	0.265385	1.63159	0.1273	-0.01555	0.0911799	1.56668	0.524	0.838	0.163086	-1.92536	6.044	6.054	0.0059304	-1.68623	2.358	2.33	0.0163086	1.71689	6.099	6.0865	0.0126021	0.991898	3.41125	3.31575
0	GSE9372_g	GSM238586.cel	HuEx-1_0-st-v2	6.524	6.581	0.134917	-0.422483	1.594	1.565	0.0548562	0.528655	6	6.15	0.145295	-1.03238	1.737	1.834	0.143812	-0.674491	5	5	0.0681996	0	9.847	9.807	0.265385	0.150724	-0.01555	-0.01555	0.0911799	0	0.931	0.838	0.163086	0.570251	6.052	6.054	0.0059304	-0.337245	2.334	2.33	0.0163086	0.245269	6.0875	6.0865	0.0126021	0.0793519	3.4065	3.31575
0	GSE9372_g	GSM238595.cel	HuEx-1_0-st-v2	6.623	6.581	0.134917	0.311303	1.595	1.565	0.0548562	0.546884	6.19	6.15	0.145295	0.275302	1.94	1.834	0.143812	0.737072	4.954	5	0.0681996	-0.674491	9.82	9.807	0.265385	0.0489854	-0.02371	-0.01555	0.0911799	-0.0894934	0.948	0.838	0.163086	0.674491	6.052	6.054	0.0059304	-0.337245	2.34	2.33	0.0163086	0.613173	6.076	6.0865	0.0126021	-0.833194	3.329	3.31575
0.002	GSE9372_g	GSM238604.cel	HuEx-1_0-st-v2	6.474	6.581	0.134917	-0.793083	1.476	1.565	0.0548562	-1.62242	6.066	6.15	0.145295	-0.578135	1.782	1.834	0.143812	-0.361583	4.954	5	0.0681996	-0.674491	9.394	9.807	0.265385	-1.55623	0.2225	-0.01555	0.0911799	2.61077	0.483	0.838	0.163086	-2.17677	6.061	6.054	0.0059304	1.18036	2.313	2.33	0.0163086	-1.04239	6.077	6.0865	0.0126021	-0.753843	3.2595	3.31575
0	GSE9372_g	GSM238613.cel	HuEx-1_0-st-v2	6.71	6.581	0.134917	0.956146	1.617	1.565	0.0548562	0.947933	6.267	6.15	0.145295	0.805259	1.967	1.834	0.143812	0.924817	5	5	0.0681996	0	9.986	9.807	0.265385	0.674491	0.1751	-0.01555	0.0911799	2.09092	0.505	0.838	0.163086	-2.04187	6.054	6.054	0.0059304	0	2.341	2.33	0.0163086	0.674491	6.095	6.0865	0.0126021	0.674491	3.335	3.31575
0	GSE9372_g	GSM238626.cel	HuEx-1_0-st-v2	6.442	6.581	0.134917	-1.03027	1.555	1.565	0.0548562	-0.182295	6	6.15	0.145295	-1.03238	1.834	1.834	0.143812	0	4.907	5	0.0681996	-1.36364	9.604	9.807	0.265385	-0.764925	-0.09561	-0.01555	0.0911799	-0.878044	0.714	0.838	0.163086	-0.760335	6.055	6.054	0.0059304	0.168623	2.33	2.33	0.0163086	0	6.091	6.0865	0.0126021	0.357083	3.31025	3.31575
1	GSE9372_g	GSM238632.cel	HuEx-1_0-st-v2	6.364	6.581	0.134917	-1.6084	1.423	1.565	0.0548562	-2.58859	5.954	6.15	0.145295	-1.34898	1.632	1.834	0.143812	-1.40461	4.954	5	0.0681996	-0.674491	9.224	9.807	0.265385	-2.19681	-0.03084	-0.01555	0.0911799	-0.16769	0.94	0.838	0.163086	0.625437	6.064	6.054	0.0059304	1.68623	2.299	2.33	0.0163086	-1.90084	6.066	6.0865	0.0126021	-1.62671	3.233	3.31575
0	GSE9372_g	GSM238642.cel	HuEx-1_0-st-v2	6.672	6.581	0.134917	0.674491	1.601	1.565	0.0548562	0.656261	6.209	6.15	0.145295	0.406071	1.916	1.834	0.143812	0.570188	5.044	5	0.0681996	0.645165	9.979	9.807	0.265385	0.648114	-0.1852	-0.01555	0.0911799	-1.86061	0.544	0.838	0.163086	-1.80273	6.053	6.054	0.0059304	-0.168623	2.335	2.33	0.0163086	0.306587	6.076	6.0865	0.0126021	-0.833194	3.31825	3.31575
0	GSE9372_g	GSM238650.cel	HuEx-1_0-st-v2	6.498	6.581	0.134917	-0.615195	1.566	1.565	0.0548562	0.0182295	5.977	6.15	0.145295	-1.19068	1.729	1.834	0.143812	-0.730119	5.044	5	0.0681996	0.645165	9.825	9.807	0.265385	0.0678259	-0.1027	-0.01555	0.0911799	-0.955803	0.725	0.838	0.163086	-0.692886	6.048	6.054	0.0059304	-1.01174	2.332	2.33	0.0163086	0.122635	6.083	6.0865	0.0126021	-0.277731	3.35175	3.31575
0	GSE9372_g	GSM238659.cel	HuEx-1_0-st-v2	6.581	6.581	0.134917	0	1.505	1.565	0.0548562	-1.09377	6.15	6.15	0.145295	0	1.77	1.834	0.143812	-0.445025	5.044	5	0.0681996	0.645165	9.635	9.807	0.265385	-0.648114	0.04595	-0.01555	0.0911799	0.674491	0.924	0.838	0.163086	0.527329	6.054	6.054	0.0059304	0	2.315	2.33	0.0163086	-0.91976	6.076	6.0865	0.0126021	-0.833194	3.27325	3.31575
0	GSE9372_g	GSM238668.cel	HuEx-1_0-st-v2	6.597	6.581	0.134917	0.118592	1.565	1.565	0.0548562	0	6.15	6.15	0.145295	0	1.859	1.834	0.143812	0.173838	5	5	0.0681996	0	9.807	9.807	0.265385	0	0.01152	-0.01555	0.0911799	0.296886	0.973	0.838	0.163086	0.827784	6.049	6.054	0.0059304	-0.843113	2.348	2.33	0.0163086	1.10371	6.097	6.0865	0.0126021	0.833194	3.354	3.31575
0	GSE9372_g	GSM238677.cel	HuEx-1_0-st-v2	6.648	6.581	0.134917	0.496603	1.516	1.565	0.0548562	-0.893245	6.248	6.15	0.145295	0.674491	1.866	1.834	0.143812	0.222512	5.044	5	0.0681996	0.645165	9.669	9.807	0.265385	-0.519998	0.04179	-0.01555	0.0911799	0.628867	0.869	0.838	0.163086	0.190084	6.058	6.054	0.0059304	0.674491	2.319	2.33	0.0163086	-0.674491	6.098	6.0865	0.0126021	0.912546	3.256	3.31575
0	GSE9372_g	GSM238686.cel	HuEx-1_0-st-v2	6.725	6.581	0.134917	1.06733	1.593	1.565	0.0548562	0.510425	6.304	6.15	0.145295	1.05991	1.952	1.834	0.143812	0.820515	5.044	5	0.0681996	0.645165	9.926	9.807	0.265385	0.448404	-0.03895	-0.01555	0.0911799	-0.256636	0.892	0.838	0.163086	0.331114	6.05	6.054	0.0059304	-0.674491	2.344	2.33	0.0163086	0.858443	6.09	6.0865	0.0126021	0.277731	3.304	3.31575
0	GSE9372_h	GSM238524.cel	HuEx-1_0-st-v2	6.481	6.559	0.149743	-0.520894	1.505	1.564	0.0978516	-0.602954	6.044	6.109	0.260938	-0.249102	1.771	1.824	0.174947	-0.302949	5	5	0.128986	0	9.522	9.767	0.383993	-0.638032	0.007573	0.0006318	0.0895369	0.0775234	0.981	0.844	0.160121	0.855604	6.103	6.103	0.0088956	0	2.316	2.316	0.0192738	0	6.1515	6.13	0.0111195	1.93354	3.26925	3.254
0	GSE9372_h	GSM238533.cel	HuEx-1_0-st-v2	6.512	6.559	0.149743	-0.313872	1.536	1.564	0.0978516	-0.286148	6	6.109	0.260938	-0.417724	1.651	1.824	0.174947	-0.988872	5.087	5	0.128986	0.674491	9.767	9.767	0.383993	0	0.1676	0.0006318	0.0895369	1.8648	0.577	0.844	0.160121	-1.66749	6.103	6.103	0.0088956	0	2.328	2.316	0.0192738	0.622607	6.1315	6.13	0.0111195	0.134898	3.33	3.254
0	GSE9372_h	GSM238542.cel	HuEx-1_0-st-v2	6.458	6.559	0.149743	-0.674491	1.575	1.564	0.0978516	0.112415	5.977	6.109	0.260938	-0.505868	1.824	1.824	0.174947	0	4.907	5	0.128986	-0.721007	9.716	9.767	0.383993	-0.132815	0.1253	0.0006318	0.0895369	1.39237	0.764	0.844	0.160121	-0.499623	6.108	6.103	0.0088956	0.562076	2.304	2.316	0.0192738	-0.622607	6.1225	6.13	0.0111195	-0.674491	3.254	3.254
0.8685	GSE9372_h	GSM238551.cel	HuEx-1_0-st-v2	6.535	6.559	0.149743	-0.160275	1.483	1.564	0.0978516	-0.827784	6.087	6.109	0.260938	-0.0843113	1.701	1.824	0.174947	-0.703071	5.087	5	0.128986	0.674491	9.545	9.767	0.383993	-0.578135	0.07144	0.0006318	0.0895369	0.790827	0.865	0.844	0.160121	0.131151	6.106	6.103	0.0088956	0.337245	2.305	2.316	0.0192738	-0.570723	6.1155	6.13	0.0111195	-1.30402	3.24325	3.254
0	GSE9372_h	GSM238560.cel	HuEx-1_0-st-v2	6.764	6.559	0.149743	1.36902	1.657	1.564	0.0978516	0.950419	6.34	6.109	0.260938	0.885269	2.063	1.824	0.174947	1.36613	5	5	0.128986	0	10.12	9.767	0.383993	0.919287	0.03232	0.0006318	0.0895369	0.353912	0.923	0.844	0.160121	0.493377	6.096	6.103	0.0088956	-0.786906	2.333	2.316	0.0192738	0.882026	6.139	6.13	0.0111195	0.809389	3.291	3.254
0	GSE9372_h	GSM238569.cel	HuEx-1_0-st-v2	6.651	6.559	0.149743	0.614388	1.519	1.564	0.0978516	-0.45988	6.285	6.109	0.260938	0.674491	1.874	1.824	0.174947	0.285801	5	5	0.128986	0	9.671	9.767	0.383993	-0.250004	0.08643	0.0006318	0.0895369	0.958244	0.633	0.844	0.160121	-1.31776	6.108	6.103	0.0088956	0.562076	2.302	2.316	0.0192738	-0.726375	6.156	6.13	0.0111195	2.33823	3.167	3.254
1	GSE9372_h	GSM238578.cel	HuEx-1_0-st-v2	6.128	6.559	0.149743	-2.87827	1.472	1.564	0.0978516	-0.940199	5.644	6.109	0.260938	-1.78204	1.426	1.824	0.174947	-2.27498	4.858	5	0.128986	-1.10089	9.231	9.767	0.383993	-1.39586	-0.02929	0.0006318	0.0895369	-0.334184	0.82	0.844	0.160121	-0.149887	6.11	6.103	0.0088956	0.786906	2.231	2.316	0.0192738	-4.41013	6.112	6.13	0.0111195	-1.61878	3.10825	3.254
0	GSE9372_h	GSM238587.cel	HuEx-1_0-st-v2	6.549	6.559	0.149743	-0.0667813	1.577	1.564	0.0978516	0.132854	6.109	6.109	0.260938	0	1.89	1.824	0.174947	0.377258	4.954	5	0.128986	-0.356627	9.767	9.767	0.383993	0	-0.05426	0.0006318	0.0895369	-0.613064	0.798	0.844	0.160121	-0.287283	6.1	6.103	0.0088956	-0.337245	2.329	2.316	0.0192738	0.674491	6.134	6.13	0.0111195	0.359728	3.30725	3.254
0	GSE9372_h	GSM238596.cel	HuEx-1_0-st-v2	6.655	6.559	0.149743	0.6411	1.551	1.564	0.0978516	-0.132854	6.19	6.109	0.260938	0.310419	1.761	1.824	0.174947	-0.360109	5.129	5	0.128986	1.00011	9.886	9.767	0.383993	0.309901	-0.03199	0.0006318	0.0895369	-0.364339	0.936	0.844	0.160121	0.574566	6.107	6.103	0.0088956	0.449661	2.306	2.316	0.0192738	-0.518839	6.136	6.13	0.0111195	0.539593	3.2135	3.254
0	GSE9372_h	GSM238605.cel	HuEx-1_0-st-v2	6.822	6.559	0.149743	1.75635	1.587	1.564	0.0978516	0.23505	6.409	6.109	0.260938	1.1497	1.887	1.824	0.174947	0.360109	5.129	5	0.128986	1.00011	10.05	9.767	0.383993	0.736992	-0.08327	0.0006318	0.0895369	-0.937064	0.633	0.844	0.160121	-1.31776	6.095	6.103	0.0088956	-0.899321	2.341	2.316	0.0192738	1.2971	6.124	6.13	0.0111195	-0.539593	3.29025	3.254
1	GSE9372_h	GSM238614.cel	HuEx-1_0-st-v2	6.187	6.559	0.149743	-2.48426	1.435	1.564	0.0978516	-1.31832	5.728	6.109	0.260938	-1.46012	1.558	1.824	0.174947	-1.52046	4.858	5	0.128986	-1.10089	9.101	9.767	0.383993	-1.7344	0.0624	0.0006318	0.0895369	0.689863	0.844	0.844	0.160121	0	6.115	6.103	0.0088956	1.34898	2.29	2.316	0.0192738	-1.34898	6.118	6.13	0.0111195	-1.07919	3.249	3.254
0	GSE9372_h	GSM238627.cel	HuEx-1_0-st-v2	6.758	6.559	0.149743	1.32895	1.651	1.564	0.0978516	0.889101	6.304	6.109	0.260938	0.747305	1.984	1.824	0.174947	0.914564	5.044	5	0.128986	0.341122	10.12	9.767	0.383993	0.919287	0.0006318	0.0006318	0.0895369	0	0.998	0.844	0.160121	0.961774	6.099	6.103	0.0088956	-0.449661	2.316	2.316	0.0192738	0	6.12	6.13	0.0111195	-0.899321	3.2645	3.254
0	GSE9372_h	GSM238633.cel	HuEx-1_0-st-v2	6.471	6.559	0.149743	-0.587675	1.498	1.564	0.0978516	-0.674491	6.044	6.109	0.260938	-0.249102	1.771	1.824	0.174947	-0.302949	4.954	5	0.128986	-0.356627	9.508	9.767	0.383993	-0.674491	-0.05976	0.0006318	0.0895369	-0.674491	0.875	0.844	0.160121	0.193604	6.111	6.103	0.0088956	0.899321	2.307	2.316	0.0192738	-0.466955	6.13	6.13	0.0111195	0	3.228	3.254
0	GSE9372_h	GSM238642.cel	HuEx-1_0-st-v2	6.559	6.559	0.149743	0	1.591	1.564	0.0978516	0.275928	6.109	6.109	0.260938	0	1.846	1.824	0.174947	0.125753	4.954	5	0.128986	-0.356627	9.838	9.767	0.383993	0.184899	-0.1701	0.0006318	0.0895369	-1.90683	0.497	0.844	0.160121	-2.16711	6.097	6.103	0.0088956	-0.674491	2.33	2.316	0.0192738	0.726375	6.1275	6.13	0.0111195	-0.22483	3.28	3.254
0	GSE9372_h	GSM238651.cel	HuEx-1_0-st-v2	6.942	6.559	0.149743	2.55772	1.632	1.564	0.0978516	0.69493	6.524	6.109	0.260938	1.59042	1.972	1.824	0.174947	0.845971	5.17	5	0.128986	1.31797	10.27	9.767	0.383993	1.30992	0.00163	0.0006318	0.0895369	0.0111485	0.997	0.844	0.160121	0.955529	6.096	6.103	0.0088956	-0.786906	2.34	2.316	0.0192738	1.24521	6.1205	6.13	0.0111195	-0.854355	3.273	3.254
0	GSE9372_h	GSM238660.cel	HuEx-1_0-st-v2	6.579	6.559	0.149743	0.133563	1.564	1.564	0.0978516	0	6.129	6.109	0.260938	0.0766467	1.803	1.824	0.174947	-0.120036	5	5	0.128986	0	9.778	9.767	0.383993	0.0286463	-0.1563	0.0006318	0.0895369	-1.75271	0.593	0.844	0.160121	-1.56757	6.102	6.103	0.0088956	-0.112415	2.311	2.316	0.0192738	-0.25942	6.1345	6.13	0.0111195	0.404694	3.23925	3.254
1	GSE9372_h	GSM238669.cel	HuEx-1_0-st-v2	6.333	6.559	0.149743	-1.50926	1.453	1.564	0.0978516	-1.13437	5.931	6.109	0.260938	-0.682155	1.706	1.824	0.174947	-0.674491	4.858	5	0.128986	-1.10089	9.202	9.767	0.383993	-1.47138	-0.2201	0.0006318	0.0895369	-2.46526	0.465	0.844	0.160121	-2.36696	6.114	6.103	0.0088956	1.23657	2.296	2.316	0.0192738	-1.03768	6.133	6.13	0.0111195	0.269796	3.21125	3.254
0	GSE9372_h	GSM238678.cel	HuEx-1_0-st-v2	6.937	6.559	0.149743	2.52433	1.695	1.564	0.0978516	1.33876	6.508	6.109	0.260938	1.5291	2.118	1.824	0.174947	1.68051	5.087	5	0.128986	0.674491	10.37	9.767	0.383993	1.57034	-0.01644	0.0006318	0.0895369	-0.190668	0.952	0.844	0.160121	0.674491	6.097	6.103	0.0088956	-0.674491	2.324	2.316	0.0192738	0.415071	6.141	6.13	0.0111195	0.989253	3.25325	3.254
0	GSE9372_h	GSM238687.cel	HuEx-1_0-st-v2	6.828	6.559	0.149743	1.79642	1.693	1.564	0.0978516	1.31832	6.426	6.109	0.260938	1.21485	2.089	1.824	0.174947	1.51475	4.954	5	0.128986	-0.356627	10.25	9.767	0.383993	1.25783	0.03336	0.0006318	0.0895369	0.365528	0.852	0.844	0.160121	0.0499623	6.095	6.103	0.0088956	-0.899321	2.344	2.316	0.0192738	1.45275	6.1265	6.13	0.0111195	-0.314762	3.30125	3.254
0	GSE9372_i	GSM238525.cel	HuEx-1_0-st-v2	6.572	6.569	0.116384	0.0257767	1.529	1.5475	0.0415128	-0.445646	6.15	6.16	0.204599	-0.0488761	1.812	1.823	0.0756126	-0.145478	5	4.954	0.0681996	0.674491	9.66	9.7405	0.163827	-0.491371	-0.04459	0.0297065	0.0983112	-0.755728	0.739	0.8065	0.0808017	-0.835378	6.06	6.06	0.0029652	0	2.305	2.304	0.0088956	0.112415	6.094	6.0955	0.014826	-0.101174	3.206	3.2095
0	GSE9372_i	GSM238534.cel	HuEx-1_0-st-v2	6.577	6.569	0.116384	0.0687379	1.537	1.5475	0.0415128	-0.252934	6.17	6.16	0.204599	0.0488761	1.779	1.823	0.0756126	-0.581914	5	4.954	0.0681996	0.674491	9.671	9.7405	0.163827	-0.424227	-0.0337	0.0297065	0.0983112	-0.644957	0.925	0.8065	0.0808017	1.46655	6.06	6.06	0.0029652	0	2.305	2.304	0.0088956	0.112415	6.11	6.0955	0.014826	0.978012	3.19	3.2095
0	GSE9372_i	GSM238543.cel	HuEx-1_0-st-v2	6.729	6.569	0.116384	1.37476	1.544	1.5475	0.0415128	-0.0843113	6.322	6.16	0.204599	0.791794	1.841	1.823	0.0756126	0.238056	5.087	4.954	0.0681996	1.95016	9.847	9.7405	0.163827	0.650075	-0.1834	0.0297065	0.0983112	-2.16767	0.575	0.8065	0.0808017	-2.86504	6.056	6.06	0.0029652	-1.34898	2.31	2.304	0.0088956	0.674491	6.099	6.0955	0.014826	0.236072	3.205	3.2095
0	GSE9372_i	GSM238552.cel	HuEx-1_0-st-v2	6.547	6.569	0.116384	-0.189029	1.513	1.5475	0.0415128	-0.831069	6.15	6.16	0.204599	-0.0488761	1.793	1.823	0.0756126	-0.396759	4.954	4.954	0.0681996	0	9.604	9.7405	0.163827	-0.833194	0.06564	0.0297065	0.0983112	0.365508	0.812	0.8065	0.0808017	0.0680679	6.062	6.06	0.0029652	0.674491	2.303	2.304	0.0088956	-0.112415	6.0905	6.0955	0.014826	-0.337245	3.1855	3.2095
0	GSE9372_i	GSM238562.cel	HuEx-1_0-st-v2	6.454	6.569	0.116384	-0.988107	1.528	1.5475	0.0415128	-0.469735	6	6.16	0.204599	-0.782018	1.776	1.823	0.0756126	-0.62159	4.954	4.954	0.0681996	0	9.502	9.7405	0.163827	-1.4558	0.06237	0.0297065	0.0983112	0.332246	0.801	0.8065	0.0808017	-0.0680679	6.061	6.06	0.0029652	0.337245	2.299	2.304	0.0088956	-0.562076	6.081	6.0955	0.014826	-0.978012	3.24425	3.2095
0	GSE9372_i	GSM238570.cel	HuEx-1_0-st-v2	6.745	6.569	0.116384	1.51223	1.569	1.5475	0.0415128	0.517913	6.358	6.16	0.204599	0.967748	1.937	1.823	0.0756126	1.50769	5.044	4.954	0.0681996	1.31966	9.861	9.7405	0.163827	0.735531	-0.08725	0.0297065	0.0983112	-1.18966	0.768	0.8065	0.0808017	-0.476475	6.06	6.06	0.0029652	0	2.311	2.304	0.0088956	0.786906	6.1055	6.0955	0.014826	0.674491	3.19425	3.2095
0	GSE9372_i	GSM238579.cel	HuEx-1_0-st-v2	6.6	6.569	0.116384	0.266359	1.567	1.5475	0.0415128	0.469735	6.17	6.16	0.204599	0.0488761	1.878	1.823	0.0756126	0.727392	5	4.954	0.0681996	0.674491	9.793	9.7405	0.163827	0.320459	-0.01653	0.0297065	0.0983112	-0.470308	0.958	0.8065	0.0808017	1.87496	6.057	6.06	0.0029652	-1.01174	2.31	2.304	0.0088956	0.674491	6.1075	6.0955	0.014826	0.809389	3.2275	3.2095
0	GSE9372_i	GSM238588.cel	HuEx-1_0-st-v2	6.583	6.569	0.116384	0.120291	1.526	1.5475	0.0415128	-0.517913	6.19	6.16	0.204599	0.146628	1.869	1.823	0.0756126	0.608364	4.954	4.954	0.0681996	0	9.626	9.7405	0.163827	-0.698907	-0.002957	0.0297065	0.0983112	-0.332246	0.992	0.8065	0.0808017	2.29574	6.059	6.06	0.0029652	-0.337245	2.307	2.304	0.0088956	0.337245	6.111	6.0955	0.014826	1.04546	3.207	3.2095
0	GSE9372_i	GSM238597.cel	HuEx-1_0-st-v2	6.817	6.569	0.116384	2.13088	1.667	1.5475	0.0415128	2.87863	6.409	6.16	0.204599	1.21702	2.105	1.823	0.0756126	3.72954	5	4.954	0.0681996	0.674491	10.17	9.7405	0.163827	2.62166	0.1033	0.0297065	0.0983112	0.748577	0.765	0.8065	0.0808017	-0.513603	6.051	6.06	0.0029652	-3.03521	2.323	2.304	0.0088956	2.13589	6.0855	6.0955	0.014826	-0.674491	3.248	3.2095
0.063	GSE9372_i	GSM238606.cel	HuEx-1_0-st-v2	6.566	6.569	0.116384	-0.0257767	1.435	1.5475	0.0415128	-2.71001	6.229	6.16	0.204599	0.337245	1.756	1.823	0.0756126	-0.886096	4.954	4.954	0.0681996	0	9.344	9.7405	0.163827	-2.42023	0.06927	0.0297065	0.0983112	0.402431	0.821	0.8065	0.0808017	0.179452	6.067	6.06	0.0029652	2.36072	2.285	2.304	0.0088956	-2.13589	6.114	6.0955	0.014826	1.24781	3.121	3.2095
0	GSE9372_i	GSM238615.cel	HuEx-1_0-st-v2	6.784	6.569	0.116384	1.84733	1.591	1.5475	0.0415128	1.04787	6.358	6.16	0.204599	0.967748	1.923	1.823	0.0756126	1.32253	5.087	4.954	0.0681996	1.95016	10.01	9.7405	0.163827	1.64502	0.09515	0.0297065	0.0983112	0.665677	0.777	0.8065	0.0808017	-0.365091	6.051	6.06	0.0029652	-3.03521	2.323	2.304	0.0088956	2.13589	6.094	6.0955	0.014826	-0.101174	3.26625	3.2095
0	GSE9372_i	GSM238628.cel	HuEx-1_0-st-v2	6.421	6.569	0.116384	-1.27165	1.551	1.5475	0.0415128	0.0843113	5.931	6.16	0.204599	-1.11926	1.77	1.823	0.0756126	-0.700941	4.954	4.954	0.0681996	0	9.6	9.7405	0.163827	-0.85761	0.07611	0.0297065	0.0983112	0.472006	0.834	0.8065	0.0808017	0.340339	6.06	6.06	0.0029652	0	2.295	2.304	0.0088956	-1.01174	6.089	6.0955	0.014826	-0.438419	3.264	3.2095
0	GSE9372_i	GSM238634.cel	HuEx-1_0-st-v2	6.565	6.569	0.116384	-0.034369	1.608	1.5475	0.0415128	1.45738	6.109	6.16	0.204599	-0.249268	1.918	1.823	0.0756126	1.2564	4.954	4.954	0.0681996	0	9.836	9.7405	0.163827	0.582931	0.06841	0.0297065	0.0983112	0.393684	0.825	0.8065	0.0808017	0.228956	6.058	6.06	0.0029652	-0.674491	2.301	2.304	0.0088956	-0.337245	6.108	6.0955	0.014826	0.843113	3.24	3.2095
0	GSE9372_i	GSM238643.cel	HuEx-1_0-st-v2	6.487	6.569	0.116384	-0.704564	1.619	1.5475	0.0415128	1.72236	5.954	6.16	0.204599	-1.00685	1.818	1.823	0.0756126	-0.0661265	4.954	4.954	0.0681996	0	9.845	9.7405	0.163827	0.637867	0.1126	0.0297065	0.0983112	0.843174	0.783	0.8065	0.0808017	-0.290835	6.058	6.06	0.0029652	-0.674491	2.319	2.304	0.0088956	1.68623	6.0825	6.0955	0.014826	-0.876838	3.3295	3.2095
0	GSE9372_i	GSM238652.cel	HuEx-1_0-st-v2	6.628	6.569	0.116384	0.506942	1.541	1.5475	0.0415128	-0.156578	6.209	6.16	0.204599	0.239493	1.872	1.823	0.0756126	0.64804	5	4.954	0.0681996	0.674491	9.713	9.7405	0.163827	-0.16786	-0.04009	0.0297065	0.0983112	-0.709955	0.909	0.8065	0.0808017	1.26854	6.058	6.06	0.0029652	-0.674491	2.299	2.304	0.0088956	-0.562076	6.093	6.0955	0.014826	-0.168623	3.182	3.2095
0	GSE9372_i	GSM238661.cel	HuEx-1_0-st-v2	6.471	6.569	0.116384	-0.842039	1.594	1.5475	0.0415128	1.12014	5.954	6.16	0.204599	-1.00685	1.765	1.823	0.0756126	-0.767068	4.954	4.954	0.0681996	0	9.807	9.7405	0.163827	0.405915	-0.03747	0.0297065	0.0983112	-0.683305	0.91	0.8065	0.0808017	1.28091	6.062	6.06	0.0029652	0.674491	2.302	2.304	0.0088956	-0.22483	6.088	6.0955	0.014826	-0.505868	3.293	3.2095
1	GSE9372_i	GSM238670.cel	HuEx-1_0-st-v2	6.336	6.569	0.116384	-2.00199	1.451	1.5475	0.0415128	-2.32458	5.883	6.16	0.204599	-1.35387	1.646	1.823	0.0756126	-2.34088	4.907	4.954	0.0681996	-0.689154	9.281	9.7405	0.163827	-2.80478	0.1651	0.0297065	0.0983112	1.37719	0.692	0.8065	0.0808017	-1.41705	6.096	6.06	0.0029652	12.1408	2.27	2.304	0.0088956	-3.82211	6.115	6.0955	0.014826	1.31526	3.212	3.2095
0.0002	GSE9372_i	GSM238679.cel	HuEx-1_0-st-v2	6.494	6.569	0.116384	-0.644418	1.594	1.5475	0.0415128	1.12014	6.044	6.16	0.204599	-0.566963	1.828	1.823	0.0756126	0.0661265	4.907	4.954	0.0681996	-0.689154	9.768	9.7405	0.163827	0.16786	-0.1356	0.0297065	0.0983112	-1.68146	0.383	0.8065	0.0808017	-5.24123	6.06	6.06	0.0029652	0	2.287	2.304	0.0088956	-1.91106	6.097	6.0955	0.014826	0.101174	3.184	3.2095
[truncated: 40 more columns]

## Sheet: MoEx
Series	chip.name	chip.type	mean.raw.int	MEDIAN.mean.raw.int	MAD.mean.raw.int	SCORE.mean.raw.int	sd.raw.int	MEDIAN.sd.raw.int	MAD.sd.raw.int	SCORE.sd.raw.int	median.raw.int	MEDIAN.median.raw.int	MAD.median.raw.int	SCORE.median.raw.int	interQuartile.raw.int	MEDIAN.interQuartile.raw.int	MAD.interQuartile.raw.int	SCORE.interQuartile.raw.int	q.5.raw.int	MEDIAN.q.5.raw.int	MAD.q.5.raw.int	SCORE.q.5.raw.int	q.95.raw.int	MEDIAN.q.95.raw.int	MAD.q.95.raw.int	SCORE.q.95.raw.int	slope.bias	MEDIAN.slope.bias	MAD.slope.bias	SCORE.slope.bias	p.bias	MEDIAN.p.bias	MAD.p.bias	SCORE.p.bias	mean.norm.int	MEDIAN.mean.norm.int	MAD.mean.norm.int	SCORE.mean.norm.int	sd.norm.int	MEDIAN.sd.norm.int	MAD.sd.norm.int	SCORE.sd.norm.int	median.norm.int	MEDIAN.median.norm.int	MAD.median.norm.int	SCORE.median.norm.int	interQuartile.norm.int	MEDIAN.interQuartile.norm.int	MAD.interQuartile.norm.int
GSE9566	GSM241928.CEL	MoEx-1_0-st-v1	6.585	6.1955	0.339515	1.14722	1.183	1.2865	0.17124	-0.604414	6.17	5.686	0.312087	1.55085	1.05	1.1905	0.252042	-0.557447	5.585	4.907	0.14826	4.57305	9.053	8.9695	0.281694	0.296421	-0.2072	-0.2856	0.0899938	0.871171	0.0595	0.2655	0.126762	-1.62509	5.706	5.706	0.0014826	0	2.48	2.5115	0.0392889	-0.801753	5.651	5.677	0.0452193	-0.574976	4.0075	4.11875	0.0808017
GSE9566	GSM241929.CEL	MoEx-1_0-st-v1	6.445	6.1955	0.339515	0.734871	1.159	1.2865	0.17124	-0.744568	6.044	5.686	0.312087	1.14711	1.041	1.1905	0.252042	-0.593155	5.492	4.907	0.14826	3.94577	8.867	8.9695	0.281694	-0.36387	-0.433	-0.2856	0.0899938	-1.63789	0.0677	0.2655	0.126762	-1.5604	5.706	5.706	0.0014826	0	2.48	2.5115	0.0392889	-0.801753	5.642	5.677	0.0452193	-0.774006	4.064	4.11875	0.0808017
GSE9566	GSM241930.CEL	MoEx-1_0-st-v1	6.221	6.1955	0.339515	0.075107	1.057	1.2865	0.17124	-1.34022	5.858	5.686	0.312087	0.551128	0.777	1.1905	0.252042	-1.6406	5.426	4.907	0.14826	3.50061	8.418	8.9695	0.281694	-1.9578	-0.3536	-0.2856	0.0899938	-0.755607	0.197	0.2655	0.126762	-0.540381	5.72	5.706	0.0014826	9.44287	2.475	2.5115	0.0392889	-0.929016	5.673	5.677	0.0452193	-0.0884578	4.0645	4.11875	0.0808017
GSE9566	GSM241931.CEL	MoEx-1_0-st-v1	6.504	6.1955	0.339515	0.908648	1.142	1.2865	0.17124	-0.843843	6.109	5.686	0.312087	1.35539	1	1.1905	0.252042	-0.755826	5.555	4.907	0.14826	4.3707	8.886	8.9695	0.281694	-0.296421	-0.339	-0.2856	0.0899938	-0.593374	0.306	0.2655	0.126762	0.319496	5.705	5.706	0.0014826	-0.674491	2.474	2.5115	0.0392889	-0.954468	5.628	5.677	0.0452193	-1.08361	4.0005	4.11875	0.0808017
GSE9566	GSM241932.CEL	MoEx-1_0-st-v1	6.17	6.1955	0.339515	-0.075107	1.423	1.2865	0.17124	0.797125	5.672	5.686	0.312087	-0.0448592	1.445	1.1905	0.252042	1.00975	4.858	4.907	0.14826	-0.3305	9.29	8.9695	0.281694	1.13776	-0.3012	-0.2856	0.0899938	-0.173345	0.292	0.2655	0.126762	0.209053	5.705	5.706	0.0014826	-0.674491	2.529	2.5115	0.0392889	0.445418	5.718	5.677	0.0452193	0.906692	4.1615	4.11875	0.0808017
GSE9566	GSM241933.CEL	MoEx-1_0-st-v1	6.239	6.1955	0.339515	0.128124	1.459	1.2865	0.17124	1.00736	5.7	5.686	0.312087	0.0448592	1.505	1.1905	0.252042	1.24781	4.907	4.907	0.14826	0	9.529	8.9695	0.281694	1.9862	-0.2632	-0.2856	0.0899938	0.248906	0.239	0.2655	0.126762	-0.209053	5.704	5.706	0.0014826	-1.34898	2.545	2.5115	0.0392889	0.852658	5.747	5.677	0.0452193	1.54801	4.263	4.11875	0.0808017
[truncated: 51 more rows]
[truncated: 39 more columns]
