# Supplementary material for: Unsupervised assessment of microarray data quality using a Gaussian mixture model
Source: BMC Bioinformatics. 2009 Jun 22;10:191. doi: 10.1186/1471-2105-10-191 (PMC2717951; doi:10.1186/1471-2105-10-191)
Supplement: Additional file 5 — – SourceCode. Zipped archive contains Matlab source code used for the analyses described in this paper. See the file "READ_ME.txt" for instructions explaining how to run the code. [file 1471-2105-10-191-S5.zip › Data/Exon ExpressionConsole_QCMetrics.xls]

## Sheet: Sheet1
Series	Species	ChipVersion	File	Threshold Test	apt-opt-probe-count	apt-opt-qc-groups-file	bac_spike-AFFX-BioB-3_at	bac_spike-AFFX-BioB-5_at	bac_spike-AFFX-BioB-M_at	bac_spike-AFFX-BioC-3_at	bac_spike-AFFX-BioC-5_at	bac_spike-AFFX-BioDn-3_at	bac_spike-AFFX-BioDn-5_at	bac_spike-AFFX-CreX-3_at	bac_spike-AFFX-CreX-5_at	bac_spike-AFFX-r2-Ec-bioB-3_at	bac_spike-AFFX-r2-Ec-bioB-5_at	bac_spike-AFFX-r2-Ec-bioB-M_at	bac_spike-AFFX-r2-Ec-bioC-3_at	bac_spike-AFFX-r2-Ec-bioC-5_at	bac_spike-AFFX-r2-Ec-bioD-3_at	bac_spike-AFFX-r2-Ec-bioD-5_at	bac_spike-AFFX-r2-P1-cre-3_at	bac_spike-AFFX-r2-P1-cre-5_at	polya_spike-AFFX-Bs-trp_x_st	polya_spike-AFFX-r2-Bs-dap-3_st	polya_spike-AFFX-r2-Bs-dap-5_st	polya_spike-AFFX-r2-Bs-dap-M_st	polya_spike-AFFX-r2-Bs-lys-3_st	polya_spike-AFFX-r2-Bs-lys-5_st	polya_spike-AFFX-r2-Bs-lys-M_st	polya_spike-AFFX-r2-Bs-phe-3_st	polya_spike-AFFX-r2-Bs-phe-5_st	polya_spike-AFFX-r2-Bs-phe-M_st	polya_spike-AFFX-r2-Bs-thr-3_s_st	polya_spike-AFFX-r2-Bs-thr-5_s_st	polya_spike-AFFX-r2-Bs-thr-M_s_st	pm_mean	bgrd_mean	pos_vs_neg_auc	all_probeset_probesets	all_probeset_atoms	all_probeset_mean	all_probeset_stdev	all_probeset_mad_residual_mean	all_probeset_mad_residual_stdev	all_probeset_rle_mean	all_probeset_rle_stdev	bac_spike_probesets
GSE9372	Human	2	GSM238517.rma-gene-core	NA	6553600	C:\Program Files\Affymetrix\Library\HuEx-1_0-st-v2.r2.qcc	9.12488	8.81915	9.47276	9.48922	10.3019	12.1941	11.2785	13.3493	12.9449	9.08967	9.61179	9.28932	10.8392	10.6101	12.4334	12.1358	13.5292	13.2534	2.84985	10.7448	10.7561	10.6308	8.55311	6.62167	8.82885	8.59405	9.41914	9.18537	9.44309	10.1997	9.93163	230.637	326.119	0.888981	22011	893078	6.47086	2.29098	0.371366	0.208395	0.25935	0.335728	18
GSE9372	Human	2	GSM238518.rma-gene-core	NA	6553600	C:\Program Files\Affymetrix\Library\HuEx-1_0-st-v2.r2.qcc	9.36385	9.14391	9.79179	9.68301	10.6004	12.4082	11.3997	13.4811	13.0537	9.22601	9.87798	9.63835	11.0405	10.9526	12.6127	12.4355	13.6563	13.3646	2.85893	11.1928	11.0427	11.2495	9.28551	6.74804	9.257	9.26728	9.8084	9.76989	9.82181	10.492	10.5148	161.771	221.465	0.884793	22011	893078	6.42493	2.26702	0.425291	0.234331	0.309901	0.357147	18
GSE9372	Human	2	GSM238519.rma-gene-core	NA	6553600	C:\Program Files\Affymetrix\Library\HuEx-1_0-st-v2.r2.qcc	8.93115	8.77809	9.46661	9.52048	10.1973	12.0915	11.283	13.5001	13.1175	8.91451	9.62223	9.28821	10.815	10.6638	12.632	12.2285	13.7034	13.445	2.46886	10.5976	10.6222	10.5817	8.50724	6.30393	8.40291	8.37215	9.44738	9.15289	8.87201	9.96161	9.62026	246.876	257.277	0.874036	22011	893078	6.44286	2.31183	0.355397	0.192573	0.31915	0.357776	18
GSE9372	Human	2	GSM238520.rma-gene-core	NA	6553600	C:\Program Files\Affymetrix\Library\HuEx-1_0-st-v2.r2.qcc	9.10246	9.03774	9.64481	9.53796	10.5348	12.5254	11.1771	13.3739	12.9829	9.1075	9.97652	9.59019	11.1782	11.0484	12.578	12.2442	13.4879	13.4445	2.62863	11.4096	10.7011	11.1688	9.00064	6.3829	8.53256	8.72398	8.81288	9.17953	9.44903	10.0974	9.98449	204.662	240.857	0.886981	22011	893078	6.39353	2.29593	0.409134	0.20194	0.298195	0.317774	18
GSE9372	Human	2	GSM238521.rma-gene-core	NA	6553600	C:\Program Files\Affymetrix\Library\HuEx-1_0-st-v2.r2.qcc	9.4871	9.25408	9.81612	9.75211	10.6383	12.4676	11.387	13.4273	12.9898	9.45425	10.0155	9.66704	11.1608	11.0744	12.7197	12.5288	13.6577	13.3796	2.70065	11.1471	11.1408	11.1753	8.85015	7.1193	8.89111	8.83946	9.54522	9.48353	9.72192	10.4362	10.0414	176.324	200.878	0.876036	22011	893078	6.44664	2.30751	0.381224	0.220923	0.266165	0.300774	18
GSE9372	Human	2	GSM238522.rma-gene-core	NA	6553600	C:\Program Files\Affymetrix\Library\HuEx-1_0-st-v2.r2.qcc	9.09039	8.74126	9.40414	9.38487	10.1518	11.9855	11.075	13.4049	12.9852	8.81873	9.4732	9.24414	10.7113	10.4881	12.4421	12.1846	13.5154	13.2426	2.88071	11.2896	11.1659	11.2805	9.03764	7.00063	9.31162	9.29632	10.2583	10.3096	9.60019	10.6185	10.4459	190.915	245.081	0.87225	22011	893078	6.41241	2.2735	0.385249	0.219854	0.259041	0.298846	18
GSE9372	Human	2	GSM238523.rma-gene-core	NA	6553600	C:\Program Files\Affymetrix\Library\HuEx-1_0-st-v2.r2.qcc	9.12482	8.93577	9.51214	9.55646	10.2844	12.1386	11.0906	13.3179	12.9283	8.99276	9.68287	9.20132	10.9512	10.681	12.4208	12.1632	13.5044	13.297	2.76166	10.7115	10.7069	10.8323	8.20835	6.4622	8.46076	8.28112	9.32822	9.24187	9.07611	10.1886	10.1532	180.775	292.984	0.866961	22011	893078	6.3293	2.18924	0.419464	0.213892	0.311281	0.290323	18
GSE9372	Human	2	GSM238524.rma-gene-core	NA	6553600	C:\Program Files\Affymetrix\Library\HuEx-1_0-st-v2.r2.qcc	9.34066	9.36281	9.83321	9.79583	10.578	12.4013	11.3948	13.5404	13.0986	9.18703	9.8988	9.61307	11.1987	11.0603	12.6773	12.4119	13.7112	13.4386	2.66087	11.0328	11.0613	11.0667	8.46862	6.6743	8.71659	8.79768	9.85575	9.49245	9.57399	10.5646	10.1273	176.442	203.684	0.874436	22011	893078	6.44845	2.29669	0.369233	0.208414	0.223011	0.262318	18
GSE9372	Human	2	GSM238525.rma-gene-core	NA	6553600	C:\Program Files\Affymetrix\Library\HuEx-1_0-st-v2.r2.qcc	9.02367	8.98881	9.48677	9.40467	10.1013	12.1988	11.0644	13.3648	12.9085	8.84761	9.61448	9.12685	10.7019	10.504	12.3396	12.1775	13.644	13.2253	2.683	11.7802	11.7274	11.8558	9.59767	7.62403	9.84855	9.80953	10.6857	10.5409	10.3479	11.2126	10.9088	189.852	248.162	0.871667	22011	893078	6.41307	2.26677	0.353548	0.198784	0.210581	0.248547	18
GSE9372	Human	2	GSM238526.rma-gene-core	NA	6553600	C:\Program Files\Affymetrix\Library\HuEx-1_0-st-v2.r2.qcc	8.81201	8.72278	9.35252	9.16878	9.86303	11.9921	10.861	13.2377	12.8604	8.82039	9.37387	9.1495	10.6337	10.4883	12.3544	12.0925	13.4897	13.1629	2.74133	10.5622	10.5802	10.6977	8.54939	6.59472	8.61	8.3737	9.27701	9.17766	9.10585	10.0436	9.92786	211.492	250.424	0.889702	22011	893078	6.45986	2.32066	0.388773	0.224699	0.326383	0.365236	18
GSE9372	Human	2	GSM238527.rma-gene-core	NA	6553600	C:\Program Files\Affymetrix\Library\HuEx-1_0-st-v2.r2.qcc	8.93858	8.81446	9.5224	9.47796	10.2234	12.265	11.1877	13.4935	13.1285	8.88132	9.62223	9.23828	10.8094	10.6157	12.5872	12.2424	13.7703	13.4106	2.59027	11.1863	11.1065	11.1648	8.80675	6.83146	8.99659	9.02647	9.78502	9.573	9.39802	10.4558	9.93374	232.399	259.504	0.878927	22011	893078	6.46609	2.30588	0.329608	0.190429	0.242193	0.30273	18
GSE9372	Human	2	GSM238528.rma-gene-core	NA	6553600	C:\Program Files\Affymetrix\Library\HuEx-1_0-st-v2.r2.qcc	8.99198	8.67924	9.40199	9.432	10.1512	12.2364	11.0496	13.2883	12.9159	8.92017	9.50165	9.27707	10.7947	10.5496	12.4762	12.3046	13.6069	13.2277	2.48999	11.5302	11.4289	11.6707	9.17682	7.27923	9.25968	9.48445	10.3488	10.029	9.87596	10.5842	10.4813	202.378	227.377	0.883893	22011	893078	6.50394	2.34283	0.349105	0.194478	0.253302	0.275412	18
GSE9372	Human	2	GSM238529.rma-gene-core	NA	6553600	C:\Program Files\Affymetrix\Library\HuEx-1_0-st-v2.r2.qcc	9.57905	9.18455	9.92756	9.86591	10.6206	12.5516	11.5858	13.4891	13.2477	9.37199	10.0057	9.80208	11.0824	11.0463	12.7198	12.4997	13.5751	13.4002	2.72368	11.0512	10.7263	10.8503	8.64181	6.68915	8.74362	8.69182	9.08678	9.10126	9.31687	10.4324	10.2761	188.379	252.06	0.89087	22011	893078	6.48974	2.31247	0.428316	0.238144	0.294557	0.313549	18
GSE9372	Human	2	GSM238530.rma-gene-core	NA	6553600	C:\Program Files\Affymetrix\Library\HuEx-1_0-st-v2.r2.qcc	9.09862	8.96685	9.51377	9.43703	10.2453	12.1556	11.2166	13.3941	13.0268	9.19367	9.7463	9.44718	10.8275	10.6224	12.5642	12.2582	13.6099	13.2685	2.5568	10.8421	10.7356	10.8372	8.96047	6.81452	8.91168	8.90112	9.33935	9.29362	9.43914	10.3652	10.1679	225.172	237.951	0.889611	22011	893078	6.51806	2.34422	0.362652	0.201252	0.279764	0.299642	18
GSE9372	Human	2	GSM238531.rma-gene-core	NA	6553600	C:\Program Files\Affymetrix\Library\HuEx-1_0-st-v2.r2.qcc	9.10283	8.81336	9.39482	9.38926	10.2739	12.1537	10.9814	13.3699	12.93	8.80503	9.50334	9.29868	10.6647	10.4961	12.3718	12.2005	13.6253	13.286	2.67293	11.095	10.8313	11.0346	8.99519	6.55017	8.962	8.99767	9.31831	9.60679	9.44871	10.2555	9.89007	180.298	193.473	0.885758	22011	893078	6.50443	2.34445	0.371038	0.212582	0.269352	0.300324	18
GSE9372	Human	2	GSM238532.rma-gene-core	NA	6553600	C:\Program Files\Affymetrix\Library\HuEx-1_0-st-v2.r2.qcc	9.20529	9.08269	9.59684	9.64561	10.4321	12.2537	11.2439	13.4568	13.0874	9.13607	9.65385	9.32647	10.9398	10.7616	12.4862	12.2777	13.6384	13.266	2.7293	11.111	10.7565	11.0102	8.57944	6.31085	8.94187	8.97553	9.48949	9.43952	9.18179	10.1412	9.88846	230.351	313.203	0.878969	22011	893078	6.46103	2.28982	0.337467	0.19225	0.216627	0.244777	18
GSE9372	Human	2	GSM238533.rma-gene-core	NA	6553600	C:\Program Files\Affymetrix\Library\HuEx-1_0-st-v2.r2.qcc	9.36986	9.24895	9.80676	9.74503	10.6632	12.4739	11.4972	13.5825	13.2229	9.25164	9.94364	9.54739	10.9867	10.9694	12.7552	12.5455	13.7011	13.5245	2.60982	11.2658	11.1925	11.2613	9.22931	7.28292	9.40244	9.25978	9.88542	9.72548	9.74375	10.7876	10.4302	193.722	231.786	0.893986	22011	893078	6.56319	2.33214	0.417448	0.228998	0.329931	0.329976	18
GSE9372	Human	2	GSM238534.rma-gene-core	NA	6553600	C:\Program Files\Affymetrix\Library\HuEx-1_0-st-v2.r2.qcc	8.97139	9.07516	9.41956	9.46201	10.2864	12.093	11.0922	13.3464	12.9448	8.94027	9.58214	9.19716	10.8104	10.5943	12.3346	12.1482	13.4722	13.1766	2.78853	11.1362	11.1115	11.3015	8.79063	6.71515	8.93652	9.25512	10.129	10.2257	9.60307	10.3179	10.204	191.115	242.969	0.870371	22011	893078	6.39543	2.2756	0.375209	0.198483	0.257595	0.276583	18
GSE9372	Human	2	GSM238535.rma-gene-core	NA	6553600	C:\Program Files\Affymetrix\Library\HuEx-1_0-st-v2.r2.qcc	9.38886	9.16209	9.75983	9.85796	10.496	12.2423	11.3696	13.4854	13.1141	9.23482	9.83764	9.50206	10.9109	10.785	12.4853	12.2824	13.6186	13.3081	2.73323	10.9418	10.9472	11.1161	8.70323	6.88399	8.83771	8.75914	9.74257	9.51989	9.55799	10.4535	10.2473	174.137	237.099	0.872559	22011	893078	6.49377	2.26193	0.500619	0.27831	0.282572	0.312875	18
GSE9372	Human	2	GSM238536.rma-gene-core	NA	6553600	C:\Program Files\Affymetrix\Library\HuEx-1_0-st-v2.r2.qcc	9.05845	8.84055	9.49226	9.50456	10.2632	12.0806	11.0515	13.3968	12.9291	8.80721	9.53443	9.33148	10.8938	10.6281	12.3973	12.0851	13.5511	13.177	2.62791	10.5716	10.4166	10.6229	8.37458	6.24135	8.52991	8.6055	9.14378	8.94003	9.06279	10.0098	9.82291	227.383	262.158	0.873841	22011	893078	6.39751	2.28222	0.34352	0.179686	0.245356	0.280433	18
GSE9372	Human	2	GSM238537.rma-gene-core	NA	6553600	C:\Program Files\Affymetrix\Library\HuEx-1_0-st-v2.r2.qcc	8.67735	8.43479	9.13443	9.22158	9.81014	12.0444	10.9849	13.411	12.9379	8.7073	9.07503	8.92927	10.4929	10.1391	12.4217	12.1246	13.6614	13.2515	2.54766	11.3753	11.284	11.4039	9.07669	6.99309	9.41333	9.1623	10.319	10.2015	9.586	10.6497	10.2127	227.71	280.574	0.865448	22011	893078	6.44998	2.2921	0.341501	0.18302	0.242288	0.285898	18
GSE9372	Human	2	GSM238538.rma-gene-core	NA	6553600	C:\Program Files\Affymetrix\Library\HuEx-1_0-st-v2.r2.qcc	9.38228	8.99783	9.68118	9.58078	10.5279	12.6498	11.1936	13.4127	13.0331	9.07961	9.80453	9.47616	10.8501	10.8766	12.5082	12.4063	13.5896	13.2461	2.61055	10.8408	10.6129	10.7377	8.42061	6.0942	8.2688	8.52291	9.05408	8.55251	9.24873	9.97991	9.98397	216.689	272.188	0.87439	22011	893078	6.37135	2.25908	0.384904	0.193769	0.27494	0.299113	18
GSE9372	Human	2	GSM238539.rma-gene-core	NA	6553600	C:\Program Files\Affymetrix\Library\HuEx-1_0-st-v2.r2.qcc	8.94356	8.85849	9.3691	9.46458	10.1684	12.1526	10.9482	13.3473	12.8661	8.80992	9.5446	9.32294	10.7894	10.6394	12.4901	12.2145	13.5235	13.2098	2.57686	11.0956	11.0748	11.2909	8.9454	6.79621	9.12242	8.99343	10.159	10.2026	9.79738	10.5564	10.4993	197.501	221.291	0.872119	22011	893078	6.43791	2.29291	0.380586	0.190885	0.245075	0.280074	18
GSE9372	Human	2	GSM238540.rma-gene-core	NA	6553600	C:\Program Files\Affymetrix\Library\HuEx-1_0-st-v2.r2.qcc	8.63032	8.59813	9.03292	9.15106	9.80356	11.8797	10.6415	13.1386	12.6845	8.33803	9.31948	8.89541	10.7096	10.3703	12.1094	11.9471	13.3545	12.9519	2.84941	10.7979	10.5527	10.8502	8.37364	5.61981	8.41013	8.51662	9.39701	9.47865	8.92796	9.46036	9.66552	177.452	246.256	0.858058	22011	893078	6.29273	2.18388	0.443501	0.20491	0.36059	0.329215	18
GSE9372	Human	2	GSM238541.rma-gene-core	NA	6553600	C:\Program Files\Affymetrix\Library\HuEx-1_0-st-v2.r2.qcc	9.40047	9.23724	9.68918	9.80481	10.658	12.3324	11.3239	13.429	13.1408	9.10674	9.75777	9.60218	11.1792	10.9609	12.5706	12.3884	13.5877	13.3808	2.84266	11.0065	10.9327	10.9096	8.67134	6.30195	8.8241	8.55838	9.54035	9.22399	9.40666	10.5204	10.5248	183.696	243.248	0.878387	22011	893078	6.38304	2.25566	0.421658	0.220037	0.252942	0.283187	18
GSE9372	Human	2	GSM238542.rma-gene-core	NA	6553600	C:\Program Files\Affymetrix\Library\HuEx-1_0-st-v2.r2.qcc	9.34028	9.15458	9.80607	9.75647	10.5724	12.4165	11.4138	13.5094	13.1991	9.27161	9.8839	9.65411	10.9556	11.0026	12.6302	12.3515	13.6552	13.3277	2.79757	11.0047	10.8906	11.0414	8.84271	7.09297	9.25285	9.23671	9.73245	9.44008	9.63931	10.5417	10.2747	191.283	262.262	0.878148	22011	893078	6.44849	2.26726	0.374761	0.212495	0.221404	0.255068	18
GSE9372	Human	2	GSM238543.rma-gene-core	NA	6553600	C:\Program Files\Affymetrix\Library\HuEx-1_0-st-v2.r2.qcc	8.73123	8.62324	9.20204	9.24504	9.95207	12.0483	10.7222	13.3185	12.7741	8.55709	9.28246	8.8883	10.5152	10.2744	12.2556	11.9448	13.456	13.1856	2.66008	11.6251	11.5028	11.67	9.37241	7.22485	9.49045	9.62393	10.3777	10.3387	10.014	10.7967	10.5415	211.533	271.187	0.878362	22011	893078	6.4121	2.26979	0.337892	0.187486	0.202831	0.241037	18
GSE9372	Human	2	GSM238544.rma-gene-core	NA	6553600	C:\Program Files\Affymetrix\Library\HuEx-1_0-st-v2.r2.qcc	10.0054	9.63575	10.2754	10.2393	11.1917	12.886	11.7247	13.5409	13.1684	9.81579	10.491	10.3911	11.5278	11.5229	12.7938	12.6107	13.648	13.4068	2.79134	11.5486	11.1209	11.2982	9.33306	6.69205	8.86084	9.0156	9.31314	9.21606	9.85182	10.564	10.7903	149.498	196.246	0.870247	22011	893078	6.33666	2.23041	0.486974	0.23596	0.344038	0.358172	18
GSE9372	Human	2	GSM238545.rma-gene-core	NA	6553600	C:\Program Files\Affymetrix\Library\HuEx-1_0-st-v2.r2.qcc	9.49481	9.34215	9.91868	9.98824	10.6469	12.4732	11.5649	13.6504	13.2529	9.2602	9.98151	9.66569	11.0507	10.8771	12.6739	12.4529	13.773	13.4757	2.70999	11.5015	11.274	11.3267	9.10408	7.30905	9.31015	9.43407	10.0584	10.0813	9.7424	10.7712	10.3058	209.077	237.458	0.881271	22011	893078	6.55479	2.33849	0.381778	0.213678	0.333185	0.347854	18
GSE9372	Human	2	GSM238546.rma-gene-core	NA	6553600	C:\Program Files\Affymetrix\Library\HuEx-1_0-st-v2.r2.qcc	9.05046	8.86463	9.46529	9.43788	10.2046	12.2509	10.9568	13.3225	12.839	8.8571	9.54552	9.12571	10.9169	10.736	12.4738	12.0983	13.4978	13.2289	2.73745	11.1602	11.0487	11.2787	8.57167	6.18814	8.80844	9.04823	9.98509	9.90613	9.59414	10.5329	10.181	167.668	223.993	0.870414	22011	893078	6.3841	2.25466	0.404879	0.202943	0.267286	0.281843	18
GSE9372	Human	2	GSM238547.rma-gene-core	NA	6553600	C:\Program Files\Affymetrix\Library\HuEx-1_0-st-v2.r2.qcc	9.42176	9.22389	9.90065	9.74447	10.5609	12.4649	11.4462	13.4686	13.175	9.23273	9.75017	9.56325	10.8985	10.918	12.5957	12.3585	13.5386	13.3225	2.56909	11.4504	11.3543	11.5268	9.37164	7.3174	9.3336	9.4891	10.1355	10.1803	10.0086	10.8899	10.6522	255.565	294.513	0.892181	22011	893078	6.53742	2.37274	0.382073	0.218647	0.344661	0.325089	18
GSE9372	Human	2	GSM238548.rma-gene-core	NA	6553600	C:\Program Files\Affymetrix\Library\HuEx-1_0-st-v2.r2.qcc	9.09812	8.9206	9.38312	9.44362	10.1541	12.0237	10.8769	13.329	12.8402	8.82254	9.52686	9.07935	10.8683	10.5969	12.1759	12.0516	13.532	13.1169	2.70543	10.6089	10.483	10.7208	8.42952	5.86787	8.4519	8.83512	9.60066	9.2799	9.07278	9.87002	9.76915	160.691	191.82	0.87357	22011	893078	6.40909	2.27745	0.43215	0.221846	0.260562	0.311582	18
GSE9372	Human	2	GSM238549.rma-gene-core	NA	6553600	C:\Program Files\Affymetrix\Library\HuEx-1_0-st-v2.r2.qcc	9.2883	9.08833	9.60295	9.77549	10.4407	12.1272	11.3388	13.4396	13.0508	9.12685	9.74286	9.24448	10.9132	10.6204	12.4714	12.2659	13.6031	13.2761	2.78285	11.2986	11.1343	11.2905	9.18103	7.15673	9.417	9.4097	10.3229	10.1505	9.84503	10.5061	10.3668	175.25	230.102	0.871606	22011	893078	6.4565	2.29144	0.421016	0.235181	0.289883	0.33119	18
GSE9372	Human	2	GSM238550.rma-gene-core	NA	6553600	C:\Program Files\Affymetrix\Library\HuEx-1_0-st-v2.r2.qcc	9.08664	8.92508	9.33656	9.38005	10.2099	12.1834	11.0294	13.3549	12.9411	9.05802	9.5402	9.32417	10.898	10.6649	12.4174	12.3047	13.5462	13.3676	2.66835	11.1695	10.9618	10.9551	8.83874	6.64386	8.86976	8.84002	9.65117	9.53705	9.62352	10.3335	10.2868	207.192	248.329	0.882594	22011	893078	6.45566	2.28608	0.378869	0.211262	0.235363	0.28291	18
GSE9372	Human	2	GSM238551.rma-gene-core	NA	6553600	C:\Program Files\Affymetrix\Library\HuEx-1_0-st-v2.r2.qcc	9.85058	9.58494	10.1646	10.0476	10.904	12.8449	11.7632	13.559	13.303	9.7367	10.2648	9.98842	11.4237	11.2672	12.8563	12.6044	13.7479	13.4721	2.66858	12.0093	11.6056	11.7722	9.78984	7.39747	9.78111	9.71556	10.0116	9.90142	10.3926	11.3527	11.3163	179.675	245.945	0.88079	22011	893078	6.38147	2.25633	0.435355	0.221248	0.309259	0.336984	18
GSE9372	Human	2	GSM238552.rma-gene-core	NA	6553600	C:\Program Files\Affymetrix\Library\HuEx-1_0-st-v2.r2.qcc	8.5532	8.51835	9.09302	9.04249	9.87049	11.9701	10.8071	13.3283	12.7956	8.50368	9.08241	8.68563	10.4114	10.0725	12.1797	11.9595	13.556	13.1385	2.6935	11.3886	11.4623	11.4739	9.14845	7.00256	9.45345	9.5111	10.3204	10.0854	9.66337	10.7121	10.2797	183.522	229.635	0.877991	22011	893078	6.41071	2.27238	0.37401	0.199929	0.255929	0.29003	18
GSE9372	Human	2	GSM238553.rma-gene-core	NA	6553600	C:\Program Files\Affymetrix\Library\HuEx-1_0-st-v2.r2.qcc	9.04517	8.82856	9.41141	9.56632	10.1816	12.0717	11.2878	13.4611	13.1541	8.88287	9.56267	9.25689	10.6025	10.4402	12.5395	12.3074	13.6395	13.4005	2.69506	10.6253	10.4988	10.4782	8.37851	6.81793	8.7139	8.48305	9.3274	9.1148	9.09889	10.0996	9.90224	235.086	259.749	0.893018	22011	893078	6.53356	2.34073	0.388517	0.218094	0.349634	0.354271	18
GSE9372	Human	2	GSM238554.rma-gene-core	NA	6553600	C:\Program Files\Affymetrix\Library\HuEx-1_0-st-v2.r2.qcc	8.97596	8.92535	9.45831	9.41888	10.1943	12.1097	11.022	13.3704	12.9818	8.93854	9.4207	9.22212	10.8019	10.6259	12.413	12.0986	13.5589	13.2354	2.82418	10.6688	10.9254	10.8815	8.39119	6.24937	8.67008	8.91281	9.57212	9.36806	9.41135	10.4083	10.1782	190.694	251.34	0.889436	22011	893078	6.42237	2.28454	0.38429	0.227739	0.259441	0.320644	18
GSE9372	Human	2	GSM238555.rma-gene-core	NA	6553600	C:\Program Files\Affymetrix\Library\HuEx-1_0-st-v2.r2.qcc	9.19964	9.00589	9.51022	9.57147	10.3454	12.1834	11.2539	13.449	13.0752	8.93914	9.56566	9.36745	10.69	10.6351	12.6062	12.2097	13.5893	13.2695	2.64457	10.0933	10.153	10.1352	8.09602	6.13403	8.22896	8.48496	8.95684	8.96524	8.5873	9.55668	9.15886	189.642	184.605	0.882895	22011	893078	6.54727	2.36883	0.393526	0.220035	0.346066	0.342115	18
GSE9372	Human	2	GSM238556.rma-gene-core	NA	6553600	C:\Program Files\Affymetrix\Library\HuEx-1_0-st-v2.r2.qcc	9.1664	9.0183	9.58808	9.44207	10.4254	12.2989	11.1047	13.2459	12.8799	9.05665	9.67972	9.54134	10.9798	10.9761	12.4089	12.1777	13.4664	13.1793	2.78092	11.0102	10.7616	10.9871	8.49688	6.40082	8.41036	8.80027	9.27198	9.12871	9.41803	10.3351	10.0898	244.79	345.895	0.880173	22011	893078	6.49231	2.29513	0.347115	0.19375	0.232567	0.27175	18
GSE9372	Human	2	GSM238557.rma-gene-core	NA	6553600	C:\Program Files\Affymetrix\Library\HuEx-1_0-st-v2.r2.qcc	9.2167	8.82651	9.51194	9.45425	10.3086	12.4018	11.2771	13.6483	13.1822	9.09413	9.63547	9.43127	10.5471	10.5487	12.648	12.6047	13.7117	13.5173	2.47919	9.9777	9.97693	9.86509	7.78963	5.79142	7.69013	7.71104	8.45945	8.27836	8.27906	9.14022	8.83915	246.371	226.61	0.885729	22011	893078	6.56956	2.36531	0.369871	0.190014	0.333807	0.317225	18
GSE9372	Human	2	GSM238558.rma-gene-core	NA	6553600	C:\Program Files\Affymetrix\Library\HuEx-1_0-st-v2.r2.qcc	9.09375	8.82638	9.58605	9.48129	10.3215	12.2445	11.2271	13.437	13.051	8.95767	9.55309	9.31948	10.9263	10.5693	12.475	12.1801	13.5984	13.2055	2.73445	11.3327	11.2837	11.404	9.0399	6.94226	9.2801	9.57602	10.1625	10.1551	9.56501	10.3957	10.2877	201.961	251.994	0.874598	22011	893078	6.46551	2.29543	0.351963	0.195731	0.228992	0.275951	18
GSE9372	Human	2	GSM238559.rma-gene-core	NA	6553600	C:\Program Files\Affymetrix\Library\HuEx-1_0-st-v2.r2.qcc	9.3881	9.2884	10.0065	9.85895	10.7693	12.7327	11.3716	13.5282	13.1347	9.35003	10.1054	9.88351	11.268	11.0945	12.7094	12.4707	13.6287	13.4475	2.34093	11.3528	10.6156	10.9663	8.98588	6.06888	8.77568	8.96357	9.22352	8.98135	9.46232	10.1719	10.1301	179.104	199.65	0.889568	22011	893078	6.40107	2.30017	0.433584	0.225157	0.355779	0.387806	18
GSE9372	Human	2	GSM238560.rma-gene-core	NA	6553600	C:\Program Files\Affymetrix\Library\HuEx-1_0-st-v2.r2.qcc	8.96822	8.72409	9.31723	9.38567	10.1111	12.1293	11	13.4425	13.0027	8.90375	9.44366	9.10776	10.6754	10.5196	12.4446	12.1855	13.6573	13.3201	2.81727	11.1582	11.1311	11.2134	8.85708	6.66326	8.9841	9.16632	9.99432	9.84616	9.4308	10.4889	10.1875	241.48	257.467	0.891458	22011	893078	6.50862	2.33942	0.331359	0.205839	0.302913	0.374272	18
GSE9372	Human	2	GSM238561.rma-gene-core	NA	6553600	C:\Program Files\Affymetrix\Library\HuEx-1_0-st-v2.r2.qcc	8.86814	9.31216	9.51488	9.69696	10.2794	11.8365	11.0723	13.3235	12.9047	9.03348	9.74353	9.31175	10.9191	10.5163	12.3159	12.013	13.4944	13.2075	2.64725	10.1021	10.0576	10.027	7.52469	4.59935	8.15987	8.23519	9.04637	9.05312	8.53663	8.6631	8.91167	185.635	240.966	0.858694	22011	893078	6.3378	2.20725	0.455532	0.24433	0.359439	0.393076	18
GSE9372	Human	2	GSM238562.rma-gene-core	NA	6553600	C:\Program Files\Affymetrix\Library\HuEx-1_0-st-v2.r2.qcc	9.9433	9.52229	10.2767	10.0264	10.921	12.7094	11.6144	13.4841	13.1193	9.90239	10.2704	10.1911	11.2888	11.2463	12.7125	12.505	13.563	13.361	2.73675	10.9879	10.99	10.9293	8.51459	7.1477	8.42486	8.71202	9.08938	9.20248	9.39247	10.3357	10.3069	176.617	263.652	0.881113	22011	893078	6.37101	2.25495	0.430844	0.221465	0.308321	0.326327	18
GSE9372	Human	2	GSM238563.rma-gene-core	NA	6553600	C:\Program Files\Affymetrix\Library\HuEx-1_0-st-v2.r2.qcc	9.3539	8.94452	9.6427	9.69859	10.4289	12.3825	11.4797	13.5533	13.2352	9.12735	9.68442	9.47297	10.928	10.7378	12.7127	12.4502	13.6867	13.471	2.6058	11.027	10.7989	11.054	8.87655	7.06378	8.87505	9.15212	9.64681	9.68208	9.45006	10.1396	9.80875	224.775	231.755	0.873036	22011	893078	6.53041	2.32297	0.367734	0.202188	0.323943	0.345985	18
GSE9372	Human	2	GSM238564.rma-gene-core	NA	6553600	C:\Program Files\Affymetrix\Library\HuEx-1_0-st-v2.r2.qcc	9.26673	8.98652	9.63699	9.59702	10.3758	12.2409	11.3381	13.5916	13.1973	9.06763	9.70599	9.44377	10.8869	10.7355	12.5366	12.3751	13.7947	13.3469	2.68483	11.6947	11.6932	11.7875	9.67004	7.83414	9.87908	9.8695	10.6026	10.4366	10.3291	11.2159	10.868	175.675	178.393	0.877637	22011	893078	6.50908	2.33968	0.404668	0.225942	0.316762	0.319407	18
GSE9372	Human	2	GSM238565.rma-gene-core	NA	6553600	C:\Program Files\Affymetrix\Library\HuEx-1_0-st-v2.r2.qcc	8.95232	8.76366	9.49751	9.35935	10.1063	12.0138	10.8967	13.1218	12.7235	8.86635	9.52929	9.14269	10.9412	10.5392	12.4874	12.1428	13.4301	13.1761	2.87808	11.0374	10.9077	11.213	8.74404	6.73866	8.82722	8.63808	9.31705	9.01208	9.47808	10.4971	10.5178	219.184	325.119	0.875954	22011	893078	6.35673	2.23655	0.388709	0.192122	0.303601	0.299845	18
GSE9372	Human	2	GSM238566.rma-gene-core	NA	6553600	C:\Program Files\Affymetrix\Library\HuEx-1_0-st-v2.r2.qcc	8.79514	8.69396	9.27148	9.36181	10.1613	12.0474	11.1207	13.3456	12.9671	8.85602	9.39242	9.06974	10.6831	10.3422	12.4313	12.0607	13.6312	13.2988	2.84935	10.8062	10.6927	10.609	8.57797	6.09779	8.74556	8.75011	9.41494	9.4583	9.22024	9.5975	9.56282	258.825	333.978	0.866469	22011	893078	6.3877	2.23673	0.331545	0.173395	0.215692	0.2334	18
GSE9372	Human	2	GSM238567.rma-gene-core	NA	6553600	C:\Program Files\Affymetrix\Library\HuEx-1_0-st-v2.r2.qcc	9.19269	8.9572	9.57598	9.58843	10.4343	12.3209	11.2184	13.4379	13.0656	8.83089	9.59403	9.55854	10.8373	10.7336	12.4126	12.333	13.5787	13.26	2.83166	11.0656	10.7422	11.0209	8.66537	6.21464	8.47304	8.94057	9.38794	9.64006	9.33629	10.1819	10.1366	232.734	292.577	0.873492	22011	893078	6.43002	2.27981	0.332358	0.174101	0.203707	0.233566	18
GSE9372	Human	2	GSM238568.rma-gene-core	NA	6553600	C:\Program Files\Affymetrix\Library\HuEx-1_0-st-v2.r2.qcc	9.3228	9.27442	9.76881	9.81305	10.548	12.06	11.4331	13.5175	13.1482	9.00693	9.81686	9.43571	10.8591	10.637	12.5362	12.1362	13.5903	13.3323	2.49836	10.86	10.8686	10.8517	8.88635	7.17194	8.9224	8.99187	9.82386	9.41979	9.45543	10.2553	10.2764	234.644	299.587	0.880946	22011	893078	6.44209	2.29227	0.408606	0.228705	0.288283	0.347454	18
GSE9372	Human	2	GSM238569.rma-gene-core	NA	6553600	C:\Program Files\Affymetrix\Library\HuEx-1_0-st-v2.r2.qcc	8.65586	8.72047	9.17202	9.30267	10.0334	12.0302	10.878	13.3073	12.9248	8.6617	9.32292	8.85294	10.688	10.3913	12.2932	11.9336	13.5146	13.184	2.84268	11.3042	11.0203	11.1565	9.07358	6.65048	9.05088	9.10997	10.0229	9.83299	9.53543	10.2054	10.067	197.603	240.699	0.873182	22011	893078	6.3536	2.25494	0.388175	0.208551	0.296032	0.345374	18
GSE9372	Human	2	GSM238570.rma-gene-core	NA	6553600	C:\Program Files\Affymetrix\Library\HuEx-1_0-st-v2.r2.qcc	9.09423	8.91367	9.60027	9.54051	10.3856	12.4055	11.1831	13.5244	13.1139	8.95885	9.49159	9.18329	10.882	10.6951	12.4955	12.3661	13.6953	13.3409	2.62739	11.6822	11.3964	11.6747	9.55431	7.32355	9.59154	9.7491	10.2561	10.3272	9.97832	10.642	10.5713	215.203	229.26	0.877973	22011	893078	6.4139	2.31686	0.368773	0.200219	0.296741	0.366657	18
GSE9372	Human	2	GSM238571.rma-gene-core	NA	6553600	C:\Program Files\Affymetrix\Library\HuEx-1_0-st-v2.r2.qcc	9.26791	9.2462	9.70907	9.63847	10.5605	12.4558	11.2486	13.3951	13.0231	8.99128	9.91794	9.64852	11.1117	10.9949	12.5034	12.2475	13.5349	13.2787	2.90055	10.7618	10.8734	10.9311	8.5644	6.20827	8.61124	8.61756	9.34513	9.16743	9.4367	10.5154	10.0901	189.496	264.298	0.878559	22011	893078	6.40733	2.26474	0.407899	0.204171	0.255452	0.280432	18
GSE9372	Human	2	GSM238572.rma-gene-core	NA	6553600	C:\Program Files\Affymetrix\Library\HuEx-1_0-st-v2.r2.qcc	8.6959	8.4873	9.18025	9.15697	9.92914	11.971	10.8893	13.3356	12.9522	8.57943	9.18703	8.8807	10.4834	10.1931	12.2744	12.0877	13.5996	13.2436	2.58015	11.2607	10.9786	11.2814	9.14109	6.64781	9.35532	9.44563	9.61948	9.60403	9.69089	10.2987	10.3051	279.368	250.133	0.888032	22011	893078	6.53905	2.35787	0.348129	0.18505	0.315859	0.293512	18
GSE9372	Human	2	GSM238573.rma-gene-core	NA	6553600	C:\Program Files\Affymetrix\Library\HuEx-1_0-st-v2.r2.qcc	9.09011	8.94894	9.50323	9.60185	10.2157	12.1497	11.1583	13.4686	13.0446	8.91906	9.61179	9.05505	10.861	10.4422	12.5319	12.2661	13.6608	13.3717	2.6645	11.3201	11.1495	11.3497	8.90779	6.98901	9.36696	9.44464	10.2166	10.1548	9.62695	10.4096	10.3505	175.207	218.733	0.879778	22011	893078	6.4796	2.30129	0.389982	0.220694	0.250296	0.275975	18
GSE9372	Human	2	GSM238574.rma-gene-core	NA	6553600	C:\Program Files\Affymetrix\Library\HuEx-1_0-st-v2.r2.qcc	9.19743	8.94837	9.43943	9.64392	10.3625	12.2362	11.2567	13.3578	13.086	9.09827	9.56386	9.34156	11.0097	10.8164	12.6	12.1882	13.5962	13.3836	2.74946	10.7683	10.5387	10.5592	8.6696	6.80308	8.67012	8.49785	9.1539	8.86918	9.20231	10.2894	10.1829	210.746	267.58	0.887171	22011	893078	6.39834	2.27468	0.39562	0.204717	0.282957	0.313695	18
GSE9372	Human	2	GSM238575.rma-gene-core	NA	6553600	C:\Program Files\Affymetrix\Library\HuEx-1_0-st-v2.r2.qcc	9.54643	9.27847	9.90662	9.91596	10.7535	12.5082	11.5249	13.6949	13.2574	9.4352	10.0764	9.71039	11.2638	11.0319	12.8015	12.5571	13.8897	13.493	2.8633	11.0327	11.058	11.0874	8.54406	7.00336	8.8409	9.00039	9.66591	9.53993	9.30738	10.2991	9.9513	201.08	262.673	0.875019	22011	893078	6.43181	2.26698	0.350907	0.196068	0.203201	0.239997	18
GSE9372	Human	2	GSM238576.rma-gene-core	NA	6553600	C:\Program Files\Affymetrix\Library\HuEx-1_0-st-v2.r2.qcc	9.20509	8.98685	9.66689	9.65115	10.3975	12.2588	11.1424	13.4518	13.0616	9.15355	9.8165	9.48465	10.9631	10.8718	12.5187	12.2602	13.624	13.3289	2.69715	11.4966	11.5637	11.5977	9.1327	7.01976	9.49096	9.70773	10.4918	10.2507	10.1641	10.972	10.5906	211.557	272.861	0.874511	22011	893078	6.41394	2.25929	0.346631	0.188029	0.205872	0.233113	18
GSE9372	Human	2	GSM238577.rma-gene-core	NA	6553600	C:\Program Files\Affymetrix\Library\HuEx-1_0-st-v2.r2.qcc	9.23138	8.81497	9.46746	9.57197	10.3257	12.2757	11.3273	13.4216	13.1245	9.03517	9.60491	9.2669	10.7161	10.6316	12.5517	12.3777	13.6107	13.3287	2.6416	10.9906	11.0238	10.7758	8.7923	6.86919	9.00967	8.67099	9.4175	8.9321	9.25363	10.3367	10.0963	259.083	292.062	0.889625	22011	893078	6.56171	2.34157	0.375286	0.202908	0.313575	0.310798	18
GSE9372	Human	2	GSM238578.rma-gene-core	NA	6553600	C:\Program Files\Affymetrix\Library\HuEx-1_0-st-v2.r2.qcc	9.29074	9.48511	9.98137	9.93996	10.3689	11.7316	11.2649	13.354	12.9877	9.17898	9.75987	9.71261	10.9429	10.6734	12.4484	11.8836	13.5594	13.174	2.79568	8.6885	9.26242	8.7095	7.41021	5.57918	7.65992	7.79318	8.12959	8.13176	7.68852	8.10558	8.2913	155.77	281.47	0.867576	22011	893078	6.19753	2.06044	0.584981	0.295512	0.461634	0.402138	18
GSE9372	Human	2	GSM238579.rma-gene-core	NA	6553600	C:\Program Files\Affymetrix\Library\HuEx-1_0-st-v2.r2.qcc	8.82751	8.63874	9.1264	9.26114	10.0093	12.0101	10.8451	13.3552	12.8495	8.45058	9.04866	9.04137	10.4495	10.2098	12.2601	12.0074	13.5341	13.1487	2.70932	11.3225	11.2966	11.4502	8.99297	6.73278	9.30723	9.35757	10.1784	10.0208	9.92699	10.7708	10.4389	201.287	242.577	0.878274	22011	893078	6.45208	2.2844	0.341907	0.19626	0.21657	0.258828	18
GSE9372	Human	2	GSM238580.rma-gene-core	NA	6553600	C:\Program Files\Affymetrix\Library\HuEx-1_0-st-v2.r2.qcc	9.39236	9.11094	9.98244	9.76368	10.5201	12.5299	11.5215	13.7249	13.3228	9.26993	9.762	9.45788	10.9391	10.7742	12.7391	12.4794	13.8656	13.5088	2.50465	11.108	10.8729	11.2367	8.66198	6.7	8.90234	9.15104	9.57081	9.46364	9.38327	10.2226	9.96276	240.82	240.205	0.893083	22011	893078	6.57614	2.35821	0.389163	0.20232	0.35274	0.343059	18
GSE9372	Human	2	GSM238581.rma-gene-core	NA	6553600	C:\Program Files\Affymetrix\Library\HuEx-1_0-st-v2.r2.qcc	8.77041	8.54755	9.20245	9.1616	9.88582	11.838	10.7725	13.2345	12.7937	8.71819	9.32746	8.95674	10.582	10.2357	12.261	11.8879	13.394	13.098	2.49596	10.1657	10.157	10.1447	8.09778	6.3024	8.08399	8.28072	9.01502	8.74038	8.84896	9.48497	9.24495	250.282	315.164	0.88227	22011	893078	6.40764	2.26841	0.380407	0.217042	0.251833	0.283937	18
GSE9372	Human	2	GSM238582.rma-gene-core	NA	6553600	C:\Program Files\Affymetrix\Library\HuEx-1_0-st-v2.r2.qcc	8.56993	8.25091	8.99605	8.99271	9.58181	11.7734	10.6289	13.2939	12.7785	8.50067	8.97577	8.72971	10.1229	9.81489	12.0942	11.9404	13.4841	13.1542	2.55236	11.1064	10.8819	11.2745	8.93749	6.7567	9.03294	9.24998	10.0135	9.96429	9.50174	10.256	10.0444	241.353	293.241	0.884245	22011	893078	6.48919	2.30094	0.341342	0.189815	0.24325	0.280684	18
GSE9372	Human	2	GSM238583.rma-gene-core	NA	6553600	C:\Program Files\Affymetrix\Library\HuEx-1_0-st-v2.r2.qcc	9.38527	9.14566	9.79987	9.77679	10.5838	12.4421	11.4206	13.502	13.176	9.10899	9.78424	9.72762	11.0852	10.9005	12.6575	12.4104	13.5963	13.3941	2.62039	11.6368	11.6103	11.7493	9.54374	7.31911	9.74193	9.59175	10.3603	10.1712	10.1585	11.1857	11.0209	199.743	261.526	0.883157	22011	893078	6.41774	2.27515	0.375468	0.214987	0.232624	0.271294	18
GSE9372	Human	2	GSM238584.rma-gene-core	NA	6553600	C:\Program Files\Affymetrix\Library\HuEx-1_0-st-v2.r2.qcc	9.0538	8.91322	9.44258	9.48915	10.1844	12.1329	11.1231	13.3639	12.919	8.89765	9.39825	9.24158	10.8061	10.6155	12.325	12.1429	13.5562	13.2024	2.79603	10.6238	10.5876	10.5541	8.24033	6.50787	8.53862	8.4393	9.21976	8.99429	9.11937	10.11	9.85742	213.474	274.572	0.879841	22011	893078	6.41018	2.2741	0.348307	0.198985	0.213815	0.260996	18
GSE9372	Human	2	GSM238585.rma-gene-core	NA	6553600	C:\Program Files\Affymetrix\Library\HuEx-1_0-st-v2.r2.qcc	9.24847	9.09281	9.66239	9.74323	10.4321	12.294	11.256	13.4425	13.1237	9.23868	9.81765	9.50402	11.0736	10.883	12.6286	12.3029	13.6123	13.3284	2.76214	11.0934	10.9374	10.9928	8.76339	6.38304	8.76255	8.99104	9.78624	9.64215	9.28567	10.252	9.7847	202.293	255.236	0.875287	22011	893078	6.42102	2.26974	0.348733	0.198873	0.208274	0.244495	18
GSE9372	Human	2	GSM238586.rma-gene-core	NA	6553600	C:\Program Files\Affymetrix\Library\HuEx-1_0-st-v2.r2.qcc	9.5591	9.41234	9.94552	9.9109	10.7445	12.5202	11.6012	13.4962	13.2641	9.54315	10.0936	9.92483	11.1298	11.1285	12.6983	12.5588	13.6001	13.4187	2.64553	11.5855	11.5273	11.4617	9.48659	7.73295	9.60863	9.47117	10.2093	9.8849	10.1944	11.1788	10.9276	209.852	263.709	0.888748	22011	893078	6.49947	2.32502	0.407364	0.236657	0.275257	0.283952	18
GSE9372	Human	2	GSM238587.rma-gene-core	NA	6553600	C:\Program Files\Affymetrix\Library\HuEx-1_0-st-v2.r2.qcc	9.38048	9.04929	9.80598	9.84183	10.4792	12.371	11.4654	13.4678	13.1639	9.33151	9.801	9.64099	11.0524	10.9142	12.6622	12.524	13.7128	13.5214	2.39716	11.1054	11.0572	10.9464	8.68332	6.98169	8.89332	8.98144	9.73343	9.50236	9.34388	10.2717	9.93395	198.42	227.103	0.880483	22011	893078	6.49453	2.32251	0.347235	0.197754	0.233231	0.266294	18
GSE9372	Human	2	GSM238588.rma-gene-core	NA	6553600	C:\Program Files\Affymetrix\Library\HuEx-1_0-st-v2.r2.qcc	8.98736	8.82999	9.31024	9.30583	10.2717	12.3039	11.0637	13.4787	12.8974	8.68314	9.4595	9.19427	10.695	10.5847	12.2656	12.1119	13.6282	13.2234	2.71238	11.8451	11.6316	11.8497	9.45517	7.12261	9.58775	9.76022	10.4555	10.3458	10.2402	11.338	10.8339	186.506	223.547	0.875427	22011	893078	6.40825	2.29338	0.361641	0.188566	0.199732	0.239486	18
GSE9372	Human	2	GSM238589.rma-gene-core	NA	6553600	C:\Program Files\Affymetrix\Library\HuEx-1_0-st-v2.r2.qcc	8.91564	8.74469	9.31024	9.46031	10.1809	12.1126	10.9822	13.4138	12.9834	8.59867	9.37121	8.99101	10.7716	10.5316	12.4496	12.0658	13.5261	13.2986	2.89208	10.5441	10.4758	10.4637	8.35292	5.99367	8.28073	8.0523	8.97317	8.51599	8.82897	9.80269	9.74596	224.742	278.34	0.873339	22011	893078	6.38078	2.26138	0.369992	0.194855	0.255939	0.289788	18
GSE9372	Human	2	GSM238590.rma-gene-core	NA	6553600	C:\Program Files\Affymetrix\Library\HuEx-1_0-st-v2.r2.qcc	9.01819	8.94567	9.45659	9.51743	10.2559	12.0095	11.0965	13.364	12.9546	8.92643	9.52005	9.38708	10.8729	10.6752	12.4039	12.0333	13.5033	13.28	2.6646	10.0699	10.1353	10.1444	7.61533	5.3422	7.93084	7.97027	8.96636	8.66957	8.56501	9.70877	9.48479	188.689	261.622	0.872435	22011	893078	6.38804	2.23866	0.372324	0.200031	0.236589	0.271505	18
GSE9372	Human	2	GSM238591.rma-gene-core	NA	6553600	C:\Program Files\Affymetrix\Library\HuEx-1_0-st-v2.r2.qcc	8.67621	8.67855	9.16003	9.2232	9.88717	11.7704	10.7467	13.1989	12.7331	8.50563	9.33162	8.87923	10.4935	10.2275	12.1993	12.0059	13.3407	13.036	2.77302	11.1857	11.2039	11.2391	9.07894	6.71498	9.26181	9.32437	10.1699	10.094	9.61772	10.3579	10.2979	169.368	217.306	0.866138	22011	893078	6.40348	2.25808	0.402572	0.211359	0.252408	0.286751	18
GSE9372	Human	2	GSM238592.rma-gene-core	NA	6553600	C:\Program Files\Affymetrix\Library\HuEx-1_0-st-v2.r2.qcc	9.30157	9.19519	9.71873	9.71726	10.5212	12.316	11.3558	13.5445	13.1896	9.17763	9.87801	9.65608	11.046	10.8718	12.6617	12.3721	13.6479	13.3638	2.80139	11.2053	11.0548	10.9768	8.82734	7.13493	9.06725	9.03007	9.7222	9.388	9.56104	10.5516	10.314	194.003	234.387	0.88711	22011	893078	6.49186	2.31472	0.377101	0.225142	0.239372	0.28115	18
GSE9372	Human	2	GSM238593.rma-gene-core	NA	6553600	C:\Program Files\Affymetrix\Library\HuEx-1_0-st-v2.r2.qcc	9.38223	9.05928	9.92711	9.75914	10.5609	12.3567	11.4752	13.5003	13.1763	9.21192	9.86627	9.69177	11.0041	10.8334	12.7381	12.5275	13.6852	13.3932	2.57014	10.9377	11.1206	10.9245	8.7688	7.10306	9.03667	9.10703	9.84992	9.62923	9.41366	10.4139	9.89506	233.809	290.372	0.881752	22011	893078	6.50592	2.31911	0.363003	0.198872	0.285252	0.324558	18
GSE9372	Human	2	GSM238594.rma-gene-core	NA	6553600	C:\Program Files\Affymetrix\Library\HuEx-1_0-st-v2.r2.qcc	8.50946	8.48638	9.23327	9.15444	9.78092	11.8455	10.7461	13.1929	12.8895	8.33188	9.20917	8.69137	10.4402	9.98691	12.1119	11.6858	13.5476	13.0753	2.68794	10.6925	10.6668	10.773	8.28965	5.95297	8.50272	8.53155	9.54934	9.38507	8.80694	9.60698	9.51285	219.704	277.697	0.859299	22011	893078	6.31909	2.21788	0.378858	0.184793	0.278825	0.281617	18
GSE9372	Human	2	GSM238595.rma-gene-core	NA	6553600	C:\Program Files\Affymetrix\Library\HuEx-1_0-st-v2.r2.qcc	9.28718	9.02306	9.4893	9.57503	10.3132	12.3017	11.0291	13.4938	13.0937	8.94627	9.54399	9.21477	10.9184	10.7706	12.5767	12.3232	13.6066	13.3275	2.88866	11.2199	11.2908	11.233	8.88009	7.14365	9.08671	8.88368	9.71469	9.45711	9.58082	10.9054	10.4535	205.793	242.653	0.882738	22011	893078	6.44662	2.30245	0.362464	0.194426	0.225013	0.247392	18
GSE9372	Human	2	GSM238596.rma-gene-core	NA	6553600	C:\Program Files\Affymetrix\Library\HuEx-1_0-st-v2.r2.qcc	8.88668	8.86601	9.42948	9.3631	10.0911	12.029	10.9937	13.3204	12.8781	8.73489	9.56948	9.21022	10.8357	10.5503	12.3597	11.9996	13.5242	13.2269	2.78985	10.8186	10.5751	10.7143	8.75037	6.2488	8.75792	8.75186	9.40763	9.58119	9.28307	10.0667	9.91296	214.556	261.197	0.879017	22011	893078	6.41117	2.28175	0.364259	0.203567	0.231911	0.25856	18
GSE9372	Human	2	GSM238597.rma-gene-core	NA	6553600	C:\Program Files\Affymetrix\Library\HuEx-1_0-st-v2.r2.qcc	8.76739	8.56745	9.26665	9.31614	10.0638	12.1518	11.0219	13.6327	13.0981	8.7703	9.28491	8.93234	10.564	10.3848	12.4351	12.1433	13.7783	13.4921	2.43172	11.8228	11.6502	11.9096	9.56298	7.41364	9.7444	9.85497	10.6438	10.5552	10.0073	11.0454	10.6954	249.675	242.602	0.871496	22011	893078	6.49301	2.33506	0.334061	0.17492	0.289953	0.27812	18
GSE9372	Human	2	GSM238598.rma-gene-core	NA	6553600	C:\Program Files\Affymetrix\Library\HuEx-1_0-st-v2.r2.qcc	9.86893	9.59647	10.3354	10.1255	10.9209	12.7616	11.6439	13.6129	13.1873	9.69116	10.3578	10.0939	11.5203	11.3137	12.8728	12.5825	13.7041	13.5022	2.69521	11.3005	10.7209	10.9888	8.76747	6.33262	8.47733	8.99629	9.08564	9.04256	9.53067	9.95519	9.93242	173.407	237.624	0.87129	22011	893078	6.35305	2.23871	0.451016	0.223416	0.306605	0.327476	18
GSE9372	Human	2	GSM238599.rma-gene-core	NA	6553600	C:\Program Files\Affymetrix\Library\HuEx-1_0-st-v2.r2.qcc	8.89407	8.66468	9.33613	9.25843	9.98695	12.0956	11.036	13.4952	13.0766	8.82484	9.25943	9.06874	10.6233	10.215	12.3648	12.3321	13.7291	13.2759	2.50611	11.2576	11.2216	11.3341	9.03648	7.35231	9.39285	9.4216	10.1153	9.99211	9.77618	10.6433	10.2552	265.03	263.199	0.905162	22011	893078	6.5848	2.38005	0.367141	0.201922	0.378384	0.357848	18
GSE9372	Human	2	GSM238600.rma-gene-core	NA	6553600	C:\Program Files\Affymetrix\Library\HuEx-1_0-st-v2.r2.qcc	8.68217	8.65485	8.92373	9.20392	9.90627	11.7935	10.8352	13.2087	12.7492	8.57287	9.2042	8.75306	10.6056	10.1206	12.0619	11.9785	13.4142	13.0755	2.6578	11.1026	11.1569	11.1206	8.9781	6.98525	9.20017	9.09609	10.0119	10.0853	9.53459	10.2307	10.3326	193.002	223.23	0.883019	22011	893078	6.44068	2.30421	0.377696	0.218591	0.266763	0.322354	18
GSE9372	Human	2	GSM238601.rma-gene-core	NA	6553600	C:\Program Files\Affymetrix\Library\HuEx-1_0-st-v2.r2.qcc	8.7391	8.85716	9.33251	9.41965	10.0225	11.7786	11.0115	13.3921	12.9261	8.81511	9.4497	8.96531	10.7349	10.3405	12.2866	11.9734	13.5731	13.1197	2.76457	10.119	10.2831	10.1621	8.17005	6.10343	8.32795	8.47441	9.19802	9.11022	8.579	9.03361	9.30693	214.913	256.467	0.878574	22011	893078	6.46109	2.28682	0.414572	0.237589	0.325298	0.377726	18
GSE9372	Human	2	GSM238602.rma-gene-core	NA	6553600	C:\Program Files\Affymetrix\Library\HuEx-1_0-st-v2.r2.qcc	8.46608	8.6267	8.85203	8.94828	9.74406	11.5987	10.4034	13.0877	12.5196	8.27149	9.16735	8.89093	10.5429	10.2874	12.0819	11.7064	13.4529	12.9796	2.77023	10.3665	10.4444	10.6302	8.09861	5.76527	8.19211	8.27729	9.57213	9.00104	8.95341	9.73611	9.64858	181.529	228.845	0.867495	22011	893078	6.36183	2.25336	0.440578	0.210255	0.312328	0.367136	18
GSE9372	Human	2	GSM238603.rma-gene-core	NA	6553600	C:\Program Files\Affymetrix\Library\HuEx-1_0-st-v2.r2.qcc	8.9224	8.86657	9.48459	9.45262	10.0258	11.9332	10.9306	13.3673	12.8698	8.76874	9.46466	9.06355	10.5625	10.3301	12.2535	12.1197	13.4415	13.1202	2.73072	10.8341	10.8518	10.9353	8.65486	6.34394	9.17996	9.35521	10.0273	9.88303	9.47464	10.121	10.1987	180.144	276.451	0.860372	22011	893078	6.32667	2.20583	0.459617	0.227263	0.355503	0.380509	18
GSE9372	Human	2	GSM238604.rma-gene-core	NA	6553600	C:\Program Files\Affymetrix\Library\HuEx-1_0-st-v2.r2.qcc	9.41679	9.22879	9.8737	9.65665	10.7712	12.7529	11.293	13.4281	13.0626	9.44242	9.97508	9.7625	11.111	11.1203	12.693	12.3481	13.5613	13.2408	2.76663	11.4005	11.0103	11.2043	8.78507	6.58073	8.58819	8.75013	8.63889	9.04985	9.53158	10.0399	10.2477	169.499	213.772	0.866445	22011	893078	6.3568	2.24058	0.450613	0.212056	0.291586	0.294115	18
GSE9372	Human	2	GSM238605.rma-gene-core	NA	6553600	C:\Program Files\Affymetrix\Library\HuEx-1_0-st-v2.r2.qcc	9.09863	8.9578	9.56463	9.58973	10.336	12.3785	11.2613	13.5379	13.1572	8.97337	9.66343	9.20728	10.8938	10.628	12.5507	12.4176	13.7926	13.4347	2.39277	11.225	11.151	11.1795	8.78641	6.83225	9.00411	9.05631	10.017	10.0307	9.29664	10.3475	10.0984	235.495	240.453	0.88208	22011	893078	6.52114	2.35609	0.360057	0.188351	0.290426	0.275619	18
GSE9372	Human	2	GSM238606.rma-gene-core	NA	6553600	C:\Program Files\Affymetrix\Library\HuEx-1_0-st-v2.r2.qcc	8.58331	8.69333	8.93399	9.13294	9.95005	12.0034	10.7123	13.266	12.8085	8.47417	9.24573	8.73253	10.7258	10.3516	12.2939	11.9641	13.3759	13.0284	2.84942	11.0895	11.0238	11.1526	8.41832	6.37652	8.73127	8.93858	9.95047	9.81426	9.54417	10.2362	10.1695	167.847	222.443	0.850145	22011	893078	6.26718	2.19123	0.464288	0.201387	0.38266	0.330006	18
GSE9372	Human	2	GSM238607.rma-gene-core	NA	6553600	C:\Program Files\Affymetrix\Library\HuEx-1_0-st-v2.r2.qcc	9.06014	8.82725	9.41095	9.53547	10.2956	12.2448	11.2763	13.4971	13.1753	8.9058	9.67993	9.23106	10.8473	10.578	12.656	12.2606	13.7011	13.4036	2.69196	11.1217	10.9133	10.9583	8.78155	7.23227	8.98805	8.65995	9.52786	9.14051	9.3654	10.5639	10.3487	277.332	356.516	0.890785	22011	893078	6.45132	2.29184	0.358095	0.178543	0.216693	0.245211	18
GSE9372	Human	2	GSM238608.rma-gene-core	NA	6553600	C:\Program Files\Affymetrix\Library\HuEx-1_0-st-v2.r2.qcc	9.54423	9.34607	9.80381	9.90848	10.7172	12.4591	11.4027	13.5428	13.1666	9.34425	9.95868	9.74409	11.2273	11.1131	12.6913	12.3699	13.6912	13.3578	2.64532	10.9035	10.9393	10.8985	8.60047	6.47799	8.74415	8.67937	9.57757	9.21167	9.50566	10.3054	9.7038	182.654	236.031	0.871181	22011	893078	6.40772	2.26483	0.367665	0.195008	0.216906	0.235154	18
GSE9372	Human	2	GSM238609.rma-gene-core	NA	6553600	C:\Program Files\Affymetrix\Library\HuEx-1_0-st-v2.r2.qcc	8.77659	8.66148	9.22239	9.32186	10.058	12.0659	10.9698	13.3155	12.9265	8.7201	9.44203	8.98632	10.7258	10.2741	12.2992	12.0268	13.5588	13.153	2.57083	10.7196	10.5091	10.5891	8.35024	5.32087	8.41276	8.50248	9.26547	9.18508	8.88362	9.16306	9.51036	215.404	270.781	0.858846	22011	893078	6.32976	2.23017	0.3727	0.185156	0.26848	0.258176	18
GSE9372	Human	2	GSM238610.rma-gene-core	NA	6553600	C:\Program Files\Affymetrix\Library\HuEx-1_0-st-v2.r2.qcc	9.01253	8.90405	9.58301	9.49011	10.295	12.1347	11.1565	13.4288	13.0436	9.01563	9.59318	9.24236	10.8954	10.5489	12.4773	12.1621	13.5575	13.2528	2.57	10.6853	10.6694	10.7471	8.38209	6.43444	8.56364	8.65881	9.33243	9.14014	9.01705	9.89059	9.95025	210.129	327.491	0.878219	22011	893078	6.38868	2.22608	0.374592	0.210196	0.237141	0.26644	18
GSE9372	Human	2	GSM238611.rma-gene-core	NA	6553600	C:\Program Files\Affymetrix\Library\HuEx-1_0-st-v2.r2.qcc	8.95206	8.83625	9.54607	9.52913	10.2459	12.2927	11.2274	13.4697	13.0413	8.88293	9.4497	9.38265	10.8919	10.7133	12.5999	12.3271	13.6271	13.3308	2.68094	11.4151	11.1529	11.2539	9.18537	6.78993	9.3155	9.24395	9.71378	9.60296	9.76988	10.4196	10.3453	223.807	237.592	0.869725	22011	893078	6.41108	2.27032	0.341469	0.18172	0.234144	0.263312	18
GSE9372	Human	2	GSM238612.rma-gene-core	NA	6553600	C:\Program Files\Affymetrix\Library\HuEx-1_0-st-v2.r2.qcc	8.90468	8.82835	9.24933	9.36656	10.0498	11.9681	10.9383	13.2317	12.807	8.65748	9.36667	9.12045	10.6337	10.4252	12.3052	12.0123	13.4268	13.0481	2.80063	11.228	11.1795	11.3422	8.82885	6.68312	9.03222	9.26212	10.2024	10.1646	9.65405	10.4642	10.4725	174.358	220.356	0.865718	22011	893078	6.39485	2.2579	0.387553	0.198096	0.227133	0.258634	18
GSE9372	Human	2	GSM238613.rma-gene-core	NA	6553600	C:\Program Files\Affymetrix\Library\HuEx-1_0-st-v2.r2.qcc	9.3589	9.0841	9.89214	9.73548	10.7585	12.6356	11.3229	13.5446	13.1565	9.22349	9.96541	9.71711	11.0794	11.126	12.7729	12.5975	13.612	13.3968	2.5357	11.2471	10.9114	11.1632	8.77942	6.72751	8.63313	8.89942	9.39379	9.23344	9.51381	10.029	10.164	224.83	264.646	0.887443	22011	893078	6.46961	2.30992	0.361332	0.19213	0.229633	0.257575	18
GSE9372	Human	2	GSM238614.rma-gene-core	NA	6553600	C:\Program Files\Affymetrix\Library\HuEx-1_0-st-v2.r2.qcc	10.3281	10.1268	10.7059	10.6399	11.4168	13.0229	12.155	13.8159	13.5057	10.0425	10.6193	10.3199	11.8031	11.667	12.9583	12.6822	13.8037	13.5716	3.01061	10.825	10.7632	10.953	8.41276	6.45889	8.79997	8.7558	9.28376	9.24295	9.33676	10.331	10.1425	138.005	203.621	0.87772	22011	893078	6.4083	2.24634	0.443721	0.240637	0.260951	0.289657	18
GSE9372	Human	2	GSM238615.rma-gene-core	NA	6553600	C:\Program Files\Affymetrix\Library\HuEx-1_0-st-v2.r2.qcc	8.83885	8.74094	9.37075	9.37097	10.0927	12.1395	10.9982	13.3807	12.9213	8.71877	9.48782	9.0108	10.5589	10.4277	12.3747	12.1518	13.5425	13.2446	2.52175	11.276	11.2074	11.397	9.07848	6.90801	9.18826	9.44745	10.1661	9.9457	9.58879	10.4934	10.0699	231.409	261.306	0.865201	22011	893078	6.46319	2.30783	0.337032	0.181785	0.259958	0.281596	18
GSE9372	Human	2	GSM238616.rma-gene-core	NA	6553600	C:\Program Files\Affymetrix\Library\HuEx-1_0-st-v2.r2.qcc	8.96676	8.75184	9.33051	9.44835	10.1954	12.0926	11.054	13.3371	12.9522	8.96435	9.48499	9.26325	10.8401	10.4948	12.3466	12.0743	13.5076	13.2226	2.73242	10.4203	10.4452	10.5308	8.19947	6.06277	8.37073	8.05162	9.12254	8.80729	8.77997	9.83221	9.71664	208.819	266.459	0.873112	22011	893078	6.39887	2.2593	0.36526	0.197939	0.233065	0.253731	18
GSE9372	Human	2	GSM238617.rma-gene-core	NA	6553600	C:\Program Files\Affymetrix\Library\HuEx-1_0-st-v2.r2.qcc	9.33143	9.16698	9.77761	9.8407	10.5461	12.3865	11.513	13.5633	13.2384	9.19947	9.86291	9.60718	11.1104	10.8112	12.721	12.4081	13.733	13.4954	2.51317	11.5759	11.5405	11.5795	9.34855	7.63344	9.43854	9.59314	10.3621	10.1339	10.0133	11.0185	10.5481	244.158	283.236	0.874344	22011	893078	6.48865	2.30402	0.337653	0.185445	0.229837	0.258564	18
GSE9372	Human	2	GSM238618.rma-gene-core	NA	6553600	C:\Program Files\Affymetrix\Library\HuEx-1_0-st-v2.r2.qcc	8.81806	8.58399	9.19242	9.03425	10.0974	12.1291	10.6791	13.2825	12.797	8.75014	9.30887	8.807	10.6005	10.3722	12.3725	12.019	13.4814	13.0711	2.75256	11.3168	11.2124	11.5205	8.71544	6.22436	8.91152	9.1705	10.1746	10.1327	9.75856	10.4359	10.3264	180.951	234.075	0.864381	22011	893078	6.33011	2.2366	0.424089	0.193981	0.311675	0.298777	18
GSE9372	Human	2	GSM238619.rma-gene-core	NA	6553600	C:\Program Files\Affymetrix\Library\HuEx-1_0-st-v2.r2.qcc	9.1342	9.18022	9.43872	9.69117	10.4388	12.4121	11.2208	13.4265	13.0808	8.98247	9.59259	9.33347	11.017	10.8665	12.3931	12.1671	13.5042	13.2787	2.87893	11.0711	10.883	11.0209	8.67772	6.51987	8.77421	8.63314	9.3726	9.15322	9.50684	10.4616	10.4273	188.315	265.447	0.882598	22011	893078	6.39023	2.2504	0.402522	0.208024	0.2638	0.281624	18
GSE9372	Human	2	GSM238620.rma-gene-core	NA	6553600	C:\Program Files\Affymetrix\Library\HuEx-1_0-st-v2.r2.qcc	8.65355	8.72327	9.28272	9.40395	9.95559	11.9072	11.0033	13.2469	12.8425	8.72582	9.44732	9.03145	10.696	10.431	12.3301	12.1238	13.5131	13.1558	2.69847	11.0502	10.7636	10.8281	8.95519	6.89737	9.0399	8.76131	9.55309	9.49194	9.27898	9.83794	9.81746	222.533	242.947	0.865219	22011	893078	6.4362	2.29062	0.333643	0.188754	0.205064	0.221892	18
GSE9372	Human	2	GSM238621.rma-gene-core	NA	6553600	C:\Program Files\Affymetrix\Library\HuEx-1_0-st-v2.r2.qcc	9.15217	9.14507	9.69483	9.52981	10.1785	12.3103	11.3512	13.6003	13.1331	8.81755	9.57274	9.33762	10.7224	10.4926	12.5109	12.2728	13.6141	13.3226	2.59003	12.008	11.8413	12.1904	10.0945	7.98407	10.3418	10.5193	10.9326	10.942	10.6608	11.3431	11.1665	210.81	224.429	0.883593	22011	893078	6.54361	2.3401	0.373679	0.20152	0.300315	0.290543	18
GSE9372	Human	2	GSM238622.rma-gene-core	NA	6553600	C:\Program Files\Affymetrix\Library\HuEx-1_0-st-v2.r2.qcc	9.15429	9.02039	9.53262	9.57225	10.2935	12.2093	11.2336	13.3722	13.0285	9.07203	9.67794	9.33905	10.8495	10.5845	12.4862	12.271	13.5988	13.3584	2.64411	10.7865	10.733	10.9293	8.56932	6.85067	8.85394	8.77531	9.5469	9.27474	9.31046	10.2498	10.0623	187.846	268.198	0.882539	22011	893078	6.45547	2.26039	0.381705	0.22724	0.23226	0.259677	18
GSE9372	Human	2	GSM238623.rma-gene-core	NA	6553600	C:\Program Files\Affymetrix\Library\HuEx-1_0-st-v2.r2.qcc	8.86037	8.91732	9.36623	9.37014	10.0707	12.0476	10.9797	13.4116	12.9138	8.93243	9.63236	9.04412	10.8118	10.3399	12.3475	11.9912	13.5427	13.1715	2.82728	10.3223	10.0553	10.2449	8.2565	5.47883	8.10728	8.20988	8.95612	8.36918	8.95187	9.64906	9.43591	191.366	262.901	0.875544	22011	893078	6.36906	2.21724	0.415329	0.208198	0.291347	0.305082	18
GSE9372	Human	2	GSM238624.rma-gene-core	NA	6553600	C:\Program Files\Affymetrix\Library\HuEx-1_0-st-v2.r2.qcc	9.16562	8.99922	9.63228	9.64886	10.4167	12.3681	11.2803	13.5984	13.1973	8.89882	9.49988	9.341	10.8116	10.4718	12.4162	12.2542	13.6202	13.3021	2.72424	11.5312	11.4543	11.7882	9.21275	7.27623	9.38914	9.68474	10.4243	10.4067	10.0224	10.8748	10.6317	210.436	229.344	0.886341	22011	893078	6.47277	2.31765	0.357201	0.188398	0.213075	0.253993	18
GSE9372	Human	2	GSM238625.rma-gene-core	NA	6553600	C:\Program Files\Affymetrix\Library\HuEx-1_0-st-v2.r2.qcc	9.61197	9.23877	10.1105	9.90461	10.7291	12.6922	11.4193	13.4451	13.104	9.51235	10.2637	10.145	11.2134	11.2687	12.943	12.6544	13.6395	13.4833	2.5865	11.5258	10.9232	11.191	9.25422	6.72751	9.03182	9.21428	9.49407	9.62271	9.64076	10.2969	10.492	197.331	254.301	0.87429	22011	893078	6.41342	2.26523	0.408642	0.201639	0.246851	0.249896	18
GSE9372	Human	2	GSM238626.rma-gene-core	NA	6553600	C:\Program Files\Affymetrix\Library\HuEx-1_0-st-v2.r2.qcc	9.50164	9.23078	9.89294	9.81276	10.6297	12.4287	11.4997	13.5546	13.1971	9.37252	9.90202	9.78281	11.1002	11.0294	12.7489	12.5004	13.7501	13.4559	2.80428	11.1926	11.1882	11.2359	8.85987	6.88627	9.05815	9.26482	10.051	9.7921	9.55094	10.5229	10.2132	180.815	237.369	0.874459	22011	893078	6.44438	2.2741	0.353618	0.207069	0.200729	0.242372	18
GSE9372	Human	2	GSM238627.rma-gene-core	NA	6553600	C:\Program Files\Affymetrix\Library\HuEx-1_0-st-v2.r2.qcc	9.00394	8.83431	9.41633	9.41986	10.078	12.0973	11.1014	13.4032	12.9938	8.88102	9.4774	9.20349	10.6575	10.5089	12.5026	12.1766	13.6036	13.3536	2.66583	11.3741	11.3828	11.4757	9.27344	7.33233	9.43202	9.67621	10.3315	10.2658	9.86956	10.8538	10.5106	245.45	278.392	0.87875	22011	893078	6.46195	2.29333	0.352665	0.197805	0.234508	0.260569	18
GSE9372	Human	2	GSM238628.rma-gene-core	NA	6553600	C:\Program Files\Affymetrix\Library\HuEx-1_0-st-v2.r2.qcc	9.30547	8.9736	9.64109	9.55541	10.4176	12.3722	11.2273	13.3235	12.9505	9.1671	9.7463	9.54204	10.8629	10.803	12.5812	12.3028	13.5168	13.2716	2.66081	10.9262	10.8758	11.0019	8.77583	6.86979	8.63803	8.78432	9.60876	9.28497	9.45754	10.7478	10.5807	185.177	237.006	0.876018	22011	893078	6.43201	2.27284	0.398673	0.215967	0.246316	0.287188	18
GSE9372	Human	2	GSM238629.rma-gene-core	NA	6553600	C:\Program Files\Affymetrix\Library\HuEx-1_0-st-v2.r2.qcc	8.74772	8.89447	9.36915	9.55113	9.93777	11.8455	11.1074	13.4118	13.0498	8.69041	9.43907	9.1077	10.5381	10.3135	12.4561	11.935	13.5261	13.2065	2.64068	10.1844	10.2456	10.0204	8.22886	6.29911	8.20201	8.35506	9.1497	9.00952	8.66018	9.55759	9.32388	249.815	332.118	0.871876	22011	893078	6.40787	2.23555	0.414068	0.219912	0.299486	0.322185	18
GSE9372	Human	2	GSM238630.rma-gene-core	NA	6553600	C:\Program Files\Affymetrix\Library\HuEx-1_0-st-v2.r2.qcc	8.65216	8.69733	9.09784	9.1789	9.96849	11.9773	10.8515	13.3038	12.7914	8.68243	9.18815	8.93641	10.5741	10.3354	12.2437	12.0779	13.5059	13.1596	2.7314	11.1276	11.1932	11.2708	8.97992	7.07023	8.80407	9.10694	9.95047	9.62205	9.45663	10.4461	10.2649	227.819	254.2	0.876499	22011	893078	6.4699	2.31327	0.332892	0.187451	0.247975	0.280818	18
GSE9372	Human	2	GSM238631.rma-gene-core	NA	6553600	C:\Program Files\Affymetrix\Library\HuEx-1_0-st-v2.r2.qcc	9.30705	9.06537	9.65203	9.73561	10.475	12.3103	11.5244	13.5396	13.2083	9.20134	9.93761	9.49525	11.0488	10.8491	12.7032	12.4491	13.7192	13.5005	2.68306	10.7276	10.55	10.5148	8.36201	6.72751	8.66957	8.61615	9.25553	8.95226	8.77482	9.94708	9.68199	228.512	261.837	0.878209	22011	893078	6.53902	2.33081	0.391628	0.217097	0.315841	0.337178	18
GSE9372	Human	2	GSM238632.rma-gene-core	NA	6553600	C:\Program Files\Affymetrix\Library\HuEx-1_0-st-v2.r2.qcc	9.34951	9.26264	9.72508	9.64347	10.5425	12.3932	11.3069	13.4719	13.0995	9.06898	9.96414	9.51891	11.1725	10.9458	12.6157	12.3272	13.6253	13.306	2.88446	10.6144	10.5842	10.8261	8.19947	5.56387	8.30347	8.48309	9.15975	8.598	9.17486	10.1455	9.9253	151.945	246.286	0.862585	22011	893078	6.30596	2.16594	0.454787	0.229079	0.418234	0.368914	18
GSE9372	Human	2	GSM238633.rma-gene-core	NA	6553600	C:\Program Files\Affymetrix\Library\HuEx-1_0-st-v2.r2.qcc	8.81776	8.71856	9.38186	9.4829	10.1506	12.2232	10.9386	13.42	12.9865	8.76168	9.272	9.14109	10.7735	10.4841	12.4002	12.1118	13.5914	13.2558	2.7072	11.6472	11.6759	11.9281	9.65313	7.42163	9.53771	9.69542	10.6395	10.5266	10.3129	11.4028	11.0603	172.211	203.749	0.867982	22011	893078	6.42155	2.28136	0.384638	0.205228	0.274535	0.325183	18
GSE9372	Human	2	GSM238634.rma-gene-core	NA	6553600	C:\Program Files\Affymetrix\Library\HuEx-1_0-st-v2.r2.qcc	9.1655	9.03611	9.68177	9.60375	10.4738	12.2786	11.3091	13.4376	13.0738	9.13297	9.74803	9.5746	10.9375	10.7487	12.5292	12.3402	13.5556	13.3605	2.64226	10.8282	10.833	10.8953	8.60289	6.70631	8.7767	8.65383	9.51929	9.13332	9.35289	10.4413	10.1242	208.644	306.391	0.879728	22011	893078	6.40417	2.25807	0.360898	0.212149	0.23379	0.275524	18
GSE9372	Human	2	GSM238635.rma-gene-core	NA	6553600	C:\Program Files\Affymetrix\Library\HuEx-1_0-st-v2.r2.qcc	9.46003	9.24427	9.88376	9.80333	10.6768	12.3522	11.6097	13.596	13.2766	9.24708	10.0447	9.59974	11.0005	10.9666	12.661	12.5168	13.7235	13.4611	2.69871	11.3428	11.0891	11.0945	9.36735	7.12379	9.24262	9.273	9.76312	9.7426	9.70145	10.8193	10.3309	206.578	249.046	0.886788	22011	893078	6.5039	2.33329	0.439249	0.236909	0.33684	0.335756	18
GSE9372	Human	2	GSM238636.rma-gene-core	NA	6553600	C:\Program Files\Affymetrix\Library\HuEx-1_0-st-v2.r2.qcc	9.15343	9.105	9.6925	9.71298	10.4849	12.3402	11.3503	13.5098	13.0791	9.18045	9.84239	9.4154	11.1151	10.8028	12.5956	12.4464	13.6905	13.3311	2.53863	11.5128	11.459	11.6567	9.25776	7.16475	9.36337	9.62159	10.2932	10.2802	9.81907	10.8176	10.5682	205.448	264.093	0.86968	22011	893078	6.4303	2.28386	0.360721	0.199737	0.246885	0.290352	18
GSE9372	Human	2	GSM238637.rma-gene-core	NA	6553600	C:\Program Files\Affymetrix\Library\HuEx-1_0-st-v2.r2.qcc	9.32901	9.01773	9.74418	9.64232	10.4758	12.2757	11.377	13.5354	13.181	9.24317	9.88877	9.5185	11.0606	10.811	12.6921	12.4677	13.7467	13.4832	2.66104	11.0109	11.0619	11.0563	8.72323	6.94159	8.88363	8.80837	9.52005	9.31441	9.26462	10.4397	10.1508	241.667	283.571	0.876794	22011	893078	6.4898	2.31079	0.364917	0.19778	0.267648	0.27734	18
GSE9372	Human	2	GSM238638.rma-gene-core	NA	6553600	C:\Program Files\Affymetrix\Library\HuEx-1_0-st-v2.r2.qcc	8.98613	8.90373	9.41695	9.4868	10.2261	12.1794	11.2444	13.3767	13.1103	8.83982	9.6466	9.4502	10.821	10.7393	12.513	12.2352	13.6763	13.3171	2.66654	11.7544	11.2856	11.6553	9.86099	7.71878	9.84147	9.74003	10.1444	10.1977	10.1783	10.8875	10.937	232.504	238.953	0.892184	22011	893078	6.49783	2.33365	0.349307	0.190349	0.282744	0.300594	18
GSE9372	Human	2	GSM238639.rma-gene-core	NA	6553600	C:\Program Files\Affymetrix\Library\HuEx-1_0-st-v2.r2.qcc	9.00038	8.71105	9.40238	9.42904	10.167	12.0829	11.1287	13.4246	12.9727	8.7826	9.34425	9.09285	10.5062	10.2189	12.3256	12.2122	13.568	13.2574	2.63968	11.8809	11.6733	11.8802	9.84032	7.83054	10.0724	10.0955	10.7381	10.5101	10.2172	11.1496	10.923	214.292	230.106	0.89074	22011	893078	6.56879	2.36144	0.367217	0.212765	0.341318	0.320696	18
GSE9372	Human	2	GSM238640.rma-gene-core	NA	6553600	C:\Program Files\Affymetrix\Library\HuEx-1_0-st-v2.r2.qcc	9.12978	8.85438	9.54456	9.55076	10.3129	12.2857	11.2583	13.4932	13.102	9.12719	9.53514	9.3276	10.7252	10.5266	12.6249	12.151	13.5753	13.2944	2.74216	11.1449	10.8035	11.1944	8.79422	7.0568	8.87777	9.03176	9.67544	9.36093	9.43454	10.4363	10.172	221.353	325.231	0.878165	22011	893078	6.44575	2.25891	0.387219	0.204019	0.232974	0.25751	18
GSE9372	Human	2	GSM238641.rma-gene-core	NA	6553600	C:\Program Files\Affymetrix\Library\HuEx-1_0-st-v2.r2.qcc	8.87605	8.85157	9.42566	9.44778	10.2289	12.09	11.1444	13.3984	13.06	8.87013	9.46098	9.24193	10.8177	10.5138	12.4572	12.2155	13.6621	13.3512	2.58965	11.4994	11.0841	11.1698	9.47184	6.99547	9.44521	9.45487	9.89729	9.82756	9.70579	10.2917	10.1726	225.272	238.174	0.875495	22011	893078	6.43586	2.30606	0.351201	0.195155	0.248314	0.267121	18
GSE9372	Human	2	GSM238642.rma-gene-core	NA	6553600	C:\Program Files\Affymetrix\Library\HuEx-1_0-st-v2.r2.qcc	9.02849	8.77207	9.38778	9.44561	10.2102	12.1405	11.1537	13.403	13.072	8.79897	9.47197	9.31312	10.6649	10.3205	12.4676	12.2203	13.5208	13.2186	2.45544	11.5147	11.4009	11.5551	9.43821	7.44387	9.6355	9.57596	10.3461	10.2179	9.78262	10.7675	10.5321	204.105	225.433	0.873996	22011	893078	6.47443	2.31805	0.341071	0.194686	0.240595	0.258729	18
GSE9372	Human	2	GSM238643.rma-gene-core	NA	6553600	C:\Program Files\Affymetrix\Library\HuEx-1_0-st-v2.r2.qcc	9.42607	9.2142	9.8352	9.73151	10.5415	12.4459	11.3658	13.446	13.1312	9.3032	9.91252	9.55308	11.0279	10.8309	12.6353	12.3624	13.6475	13.3903	2.78712	11.2787	10.9778	11.2165	9.3315	7.51738	9.57511	8.67354	9.38507	8.90292	9.98681	10.9915	10.9702	202.756	256.131	0.908575	22011	893078	6.48748	2.35866	0.429542	0.226377	0.379111	0.399192	18
GSE9372	Human	2	GSM238644.rma-gene-core	NA	6553600	C:\Program Files\Affymetrix\Library\HuEx-1_0-st-v2.r2.qcc	8.98464	8.90694	9.40991	9.56757	10.3004	12.2409	11.225	13.3964	13.0069	8.95605	9.581	9.24908	10.8497	10.6274	12.516	12.2374	13.5909	13.2382	2.60553	10.4645	10.2615	10.5094	8.37686	5.44437	8.32836	8.29912	8.95078	8.89626	8.85771	9.5433	9.4552	197.142	227.692	0.874431	22011	893078	6.42033	2.27248	0.346326	0.196635	0.228072	0.249298	18
GSE9372	Human	2	GSM238645.rma-gene-core	NA	6553600	C:\Program Files\Affymetrix\Library\HuEx-1_0-st-v2.r2.qcc	8.61131	8.55945	9.18593	9.1808	9.95861	12.0813	10.8132	13.448	12.9828	8.69203	9.17394	8.88801	10.6052	10.1943	12.4608	12.0834	13.6648	13.2788	2.59574	11.1945	11.1354	11.3538	8.95267	6.64161	9.15378	9.21832	10.1576	9.89953	9.5861	10.4604	10.373	187.036	197.457	0.885717	22011	893078	6.46957	2.33099	0.365317	0.188848	0.231088	0.256563	18
GSE9372	Human	2	GSM238646.rma-gene-core	NA	6553600	C:\Program Files\Affymetrix\Library\HuEx-1_0-st-v2.r2.qcc	9.3446	8.90537	9.57073	9.53426	10.513	12.4537	11.3377	13.6085	13.2271	9.09033	9.70315	9.34929	10.875	10.8606	12.7358	12.3369	13.6792	13.4421	2.75947	11.929	11.9455	11.9747	10.0355	8.17798	9.86074	9.70815	10.4666	10.2951	10.3426	11.5289	11.254	216.062	252.859	0.890314	22011	893078	6.44361	2.30328	0.361294	0.196443	0.249146	0.283864	18
GSE9372	Human	2	GSM238647.rma-gene-core	NA	6553600	C:\Program Files\Affymetrix\Library\HuEx-1_0-st-v2.r2.qcc	9.10209	9.00019	9.53813	9.48906	10.2235	12.1415	11.1918	13.3922	13.0139	8.99748	9.54796	9.19857	10.768	10.458	12.3225	12.1079	13.5373	13.1606	2.64163	10.2061	10.1078	10.1923	8.09065	6.22495	8.09151	8.10567	8.87467	8.8217	8.62171	9.50377	9.31692	213.636	253.022	0.876756	22011	893078	6.4535	2.28937	0.354847	0.2087	0.21921	0.25755	18
GSE9372	Human	2	GSM238648.rma-gene-core	NA	6553600	C:\Program Files\Affymetrix\Library\HuEx-1_0-st-v2.r2.qcc	9.09525	8.90605	9.33113	9.44128	10.2282	12.4459	10.9132	13.4693	12.9206	8.84588	9.46853	9.1786	10.6064	10.5533	12.4351	12.215	13.5673	13.2363	2.54728	11.0293	10.6261	11.0044	9.07481	6.70543	8.91228	8.8184	9.13024	9.27189	9.2654	10.1906	10.0222	178.998	172.175	0.88229	22011	893078	6.42213	2.32059	0.403567	0.195477	0.289905	0.310637	18
GSE9372	Human	2	GSM238649.rma-gene-core	NA	6553600	C:\Program Files\Affymetrix\Library\HuEx-1_0-st-v2.r2.qcc	8.7952	8.69062	9.16345	9.29099	10.0079	12.0202	10.9561	13.279	12.9064	8.80929	9.4044	9.16554	10.796	10.5124	12.3817	12.0608	13.4821	13.238	2.7678	11.0582	10.9948	11.0764	8.74926	6.92746	9.02342	8.88003	9.72308	9.40944	9.44558	10.6009	10.5275	216.287	286.969	0.881373	22011	893078	6.43703	2.26771	0.3584	0.199097	0.239098	0.269128	18
GSE9372	Human	2	GSM238650.rma-gene-core	NA	6553600	C:\Program Files\Affymetrix\Library\HuEx-1_0-st-v2.r2.qcc	9.23188	9.00335	9.60146	9.69699	10.3905	12.161	11.1785	13.4489	13.0053	9.10205	9.69427	9.36756	10.8987	10.6588	12.4447	12.2362	13.6161	13.2804	2.79602	10.6197	10.4691	10.6763	8.57503	6.55196	8.7173	8.91553	9.35951	9.12002	9.12626	9.92429	9.78882	200.598	267.567	0.876834	22011	893078	6.47226	2.2734	0.388331	0.221108	0.245407	0.288509	18
GSE9372	Human	2	GSM238651.rma-gene-core	NA	6553600	C:\Program Files\Affymetrix\Library\HuEx-1_0-st-v2.r2.qcc	8.80023	8.46448	9.11551	9.18903	9.96526	12.0677	11.0418	13.5005	13.0055	8.45623	9.25479	8.79825	10.475	10.2347	12.3285	11.9793	13.6216	13.273	2.70054	11.8264	11.5732	11.8613	9.52488	7.67486	9.78382	9.52488	10.49	10.4129	9.99987	11.0208	10.6597	265.594	290.955	0.887472	22011	893078	6.50185	2.33589	0.336734	0.174549	0.252021	0.270949	18
GSE9372	Human	2	GSM238652.rma-gene-core	NA	6553600	C:\Program Files\Affymetrix\Library\HuEx-1_0-st-v2.r2.qcc	9.54876	9.29653	10.1626	9.80756	10.7692	12.7091	11.4496	13.647	13.2823	9.22929	9.96246	9.92724	11.257	11.0964	12.7886	12.6277	13.7291	13.521	2.80057	11.5218	10.9431	11.106	9.12242	6.23039	8.8825	8.85735	9.06513	9.03978	9.39042	10.123	10.2715	196.532	219.221	0.876631	22011	893078	6.37582	2.271	0.400769	0.201536	0.268221	0.280358	18
GSE9372	Human	2	GSM238653.rma-gene-core	NA	6553600	C:\Program Files\Affymetrix\Library\HuEx-1_0-st-v2.r2.qcc	10.1733	9.99331	10.5216	10.336	11.3324	12.962	11.8121	13.5306	13.2423	9.92248	10.6262	10.6119	11.6926	11.7846	12.8726	12.6376	13.6877	13.4435	2.76649	11.6633	11.2738	11.4736	9.71049	6.72384	9.10896	9.40588	9.79044	9.36179	10.2916	11.0987	11.2024	123.595	201.786	0.870171	22011	893078	6.26957	2.1819	0.549464	0.251289	0.439249	0.406844	18
GSE9372	Human	2	GSM238654.rma-gene-core	NA	6553600	C:\Program Files\Affymetrix\Library\HuEx-1_0-st-v2.r2.qcc	8.84409	8.73847	9.32839	9.51709	10.0527	12.0806	11.1447	13.4524	13.0187	8.87752	9.40391	9.14096	10.8035	10.4784	12.481	12.1564	13.678	13.3988	2.68709	10.672	10.4507	10.6369	8.56127	5.15979	8.52789	8.57441	9.20714	9.28623	9.21332	9.42995	9.6175	213.081	240.675	0.872296	22011	893078	6.40884	2.26588	0.348609	0.189646	0.207022	0.223196	18
GSE9372	Human	2	GSM238655.rma-gene-core	NA	6553600	C:\Program Files\Affymetrix\Library\HuEx-1_0-st-v2.r2.qcc	9.40908	8.95008	9.72405	9.58465	10.5715	12.7155	11.2404	13.432	13.0449	9.18692	9.81597	9.74769	10.8939	10.9612	12.4637	12.4888	13.5546	13.3467	2.69602	11.3161	11.1111	11.2036	9.29162	7.04601	9.10432	9.08423	9.62632	9.41438	9.76165	10.7594	10.9099	210.003	253.921	0.883859	22011	893078	6.35711	2.27527	0.417047	0.206086	0.291091	0.328948	18
GSE9372	Human	2	GSM238656.rma-gene-core	NA	6553600	C:\Program Files\Affymetrix\Library\HuEx-1_0-st-v2.r2.qcc	9.09397	9.09105	9.52576	9.60674	10.405	12.4261	11.2303	13.5617	13.111	8.90375	9.50386	9.22188	10.8308	10.6881	12.479	12.4196	13.6901	13.4119	2.39447	11.1971	11.3192	11.4782	8.843	6.59473	9.01448	9.24086	10.2201	10.1857	9.67688	10.7963	10.5412	212.995	221.086	0.869054	22011	893078	6.45995	2.32372	0.355314	0.189493	0.264641	0.274132	18
GSE9372	Human	2	GSM238657.rma-gene-core	NA	6553600	C:\Program Files\Affymetrix\Library\HuEx-1_0-st-v2.r2.qcc	8.80056	8.66029	9.23378	9.16293	10.0841	12.0741	10.7849	13.3599	12.8619	8.71335	9.26557	9.02936	10.4904	10.16	12.2962	12.081	13.5714	13.1695	2.74255	11.5301	11.388	11.6207	9.13888	7.34276	9.46004	9.46279	10.3719	10.0514	9.84256	10.772	10.4516	209.209	242.286	0.884389	22011	893078	6.47089	2.31682	0.336849	0.194736	0.22693	0.262929	18
GSE9372	Human	2	GSM238658.rma-gene-core	NA	6553600	C:\Program Files\Affymetrix\Library\HuEx-1_0-st-v2.r2.qcc	8.97711	9.01865	9.45583	9.23687	10.2978	12.1752	10.8369	13.3684	12.9143	8.68531	9.36713	8.90225	10.6907	10.4881	12.1924	11.983	13.4093	13.2032	2.79954	10.827	10.7788	10.6654	8.43665	6.21376	8.89359	8.45126	9.2521	8.93281	9.10204	10.2017	9.88287	191.442	288.887	0.875678	22011	893078	6.37022	2.24031	0.41569	0.205691	0.29777	0.305774	18
GSE9372	Human	2	GSM238659.rma-gene-core	NA	6553600	C:\Program Files\Affymetrix\Library\HuEx-1_0-st-v2.r2.qcc	8.9797	9.0752	9.53927	9.58335	10.3233	12.1831	11.1293	13.4001	13.0162	8.94512	9.6157	9.39405	10.93	10.6267	12.4125	12.1094	13.5458	13.246	2.86437	10.5809	10.4765	10.5744	8.21214	5.61739	8.31878	8.48799	9.18619	8.58249	9.02031	9.90739	9.78061	190.958	272.796	0.865745	22011	893078	6.32535	2.21617	0.407544	0.213722	0.300363	0.307492	18
GSE9372	Human	2	GSM238660.rma-gene-core	NA	6553600	C:\Program Files\Affymetrix\Library\HuEx-1_0-st-v2.r2.qcc	8.66391	8.55316	9.15921	9.2698	9.87275	11.8804	10.9044	13.245	12.8305	8.5809	9.12548	8.71134	10.4806	10.1291	12.1138	11.8496	13.3931	13.0704	2.91281	11.2759	11.1188	11.3178	9.05685	6.76887	9.26464	9.44806	10.1862	9.99394	9.58976	10.4134	10.2386	201.057	257.021	0.869075	22011	893078	6.41117	2.26759	0.365825	0.209712	0.245915	0.275661	18
GSE9372	Human	2	GSM238661.rma-gene-core	NA	6553600	C:\Program Files\Affymetrix\Library\HuEx-1_0-st-v2.r2.qcc	9.14842	8.76315	9.59977	9.5882	10.358	12.3098	11.3247	13.4583	13.1251	9.11546	9.63489	9.31457	10.848	10.562	12.6495	12.3525	13.5897	13.3729	2.69542	10.6408	10.6145	10.6469	8.40666	6.94707	8.66219	8.54673	9.29689	8.91178	9.0444	10.2302	9.93725	202.569	246.252	0.890516	22011	893078	6.49555	2.3146	0.409604	0.238182	0.286588	0.314197	18
GSE9372	Human	2	GSM238662.rma-gene-core	NA	6553600	C:\Program Files\Affymetrix\Library\HuEx-1_0-st-v2.r2.qcc	9.06518	8.88932	9.42526	9.47128	10.2361	12.0767	11.0808	13.4154	12.9965	8.88366	9.71826	9.19184	10.8149	10.639	12.5025	12.1938	13.6035	13.2849	2.84778	10.3466	10.431	10.5053	8.09909	5.96813	8.3712	8.33795	9.11093	8.76821	8.92332	9.75603	9.55424	177.164	241.727	0.873279	22011	893078	6.37444	2.22999	0.382125	0.212971	0.255886	0.286195	18
GSE9372	Human	2	GSM238663.rma-gene-core	NA	6553600	C:\Program Files\Affymetrix\Library\HuEx-1_0-st-v2.r2.qcc	8.61749	8.78738	9.1605	9.04231	9.98128	11.9248	10.6577	13.2008	12.6392	8.37611	9.31225	8.7064	10.492	10.2078	11.9725	11.8816	13.4915	13.0247	2.86251	11.6231	11.5962	11.8705	9.40105	7.18839	9.65881	9.62375	10.5849	10.5009	10.3295	11.1306	11.1518	152.093	195.556	0.856265	22011	893078	6.28634	2.20439	0.475737	0.21213	0.353815	0.343168	18
GSE9372	Human	2	GSM238664.rma-gene-core	NA	6553600	C:\Program Files\Affymetrix\Library\HuEx-1_0-st-v2.r2.qcc	9.30798	9.19059	9.8333	9.90309	10.5874	12.3801	11.499	13.5332	13.2888	9.25962	9.95767	9.6667	11.1503	10.9017	12.7157	12.4591	13.7656	13.44	2.63398	11.0356	10.8837	10.8731	8.67108	7.1403	8.82429	8.61555	9.41928	9.06445	9.33109	10.3285	9.98444	212.941	267.908	0.876438	22011	893078	6.48316	2.28495	0.373519	0.201367	0.221172	0.261889	18
GSE9372	Human	2	GSM238665.rma-gene-core	NA	6553600	C:\Program Files\Affymetrix\Library\HuEx-1_0-st-v2.r2.qcc	9.27504	9.44622	9.75464	9.77748	10.5338	12.3818	11.2236	13.5156	13.0699	9.09129	9.887	9.69888	11.4106	10.9144	12.6039	12.445	13.6735	13.3803	2.77853	9.83145	9.56557	10.1035	7.65626	4.41275	7.05599	8.27043	8.63721	8.05687	8.63195	9.02748	9.15582	133.919	225.584	0.848807	22011	893078	6.22437	2.13291	0.545273	0.232095	0.454959	0.391561	18
GSE9372	Human	2	GSM238666.rma-gene-core	NA	6553600	C:\Program Files\Affymetrix\Library\HuEx-1_0-st-v2.r2.qcc	9.02684	8.89471	9.4197	9.44973	10.1636	12.0601	11.0658	13.4267	12.9695	8.75068	9.40513	8.99763	10.6568	10.3096	12.2449	12.0942	13.5077	13.1228	2.69258	11.1028	11.0497	11.2774	8.94781	6.90507	8.94569	9.26247	10.001	10.1701	9.49716	10.2069	10.2852	200.376	250.537	0.873121	22011	893078	6.46048	2.29277	0.350117	0.193645	0.227334	0.264374	18
GSE9372	Human	2	GSM238667.rma-gene-core	NA	6553600	C:\Program Files\Affymetrix\Library\HuEx-1_0-st-v2.r2.qcc	9.2935	9.1124	9.83038	9.65664	10.4834	12.425	11.3453	13.4671	13.0765	9.22563	9.74383	9.68856	10.9402	10.9198	12.6192	12.4467	13.543	13.3579	2.80408	11.1723	10.8181	11.0273	9.18125	7.22354	9.09966	8.84724	9.42747	8.88664	9.68487	10.6873	10.5823	202.609	263.455	0.901571	22011	893078	6.45576	2.33352	0.408113	0.223642	0.331292	0.358087	18
GSE9372	Human	2	GSM238668.rma-gene-core	NA	6553600	C:\Program Files\Affymetrix\Library\HuEx-1_0-st-v2.r2.qcc	9.01165	8.77638	9.29875	9.41525	10.1839	12.0852	10.9825	13.4861	13.003	8.80834	9.49254	9.15087	10.6696	10.409	12.4201	12.17	13.6647	13.3091	2.65339	9.87636	9.70432	9.81883	7.55776	5.7761	7.71839	7.6931	8.26327	8.46878	8.34882	9.07233	8.71328	201.034	197.478	0.877362	22011	893078	6.49989	2.34035	0.348274	0.197713	0.240889	0.247965	18
GSE9372	Human	2	GSM238669.rma-gene-core	NA	6553600	C:\Program Files\Affymetrix\Library\HuEx-1_0-st-v2.r2.qcc	9.16987	9.12275	9.55184	9.73946	10.5365	12.2839	11.2167	13.3558	12.8993	8.91265	9.68892	9.35331	10.9149	10.651	12.4893	12.3516	13.5257	13.1779	2.93522	11.2711	11.1652	11.3753	9.3567	6.78043	9.27011	9.30216	10.1939	9.86025	9.79285	10.6421	10.4731	150.185	223.097	0.865429	22011	893078	6.32708	2.21941	0.472608	0.226456	0.349787	0.349923	18
GSE9372	Human	2	GSM238670.rma-gene-core	NA	6553600	C:\Program Files\Affymetrix\Library\HuEx-1_0-st-v2.r2.qcc	9.22502	9.14299	9.34864	9.58301	10.421	12.2762	10.9999	13.2993	12.9384	8.88581	9.43858	8.89451	11.0619	10.6431	11.9475	12.1614	13.3276	13.0874	2.89795	11.1253	11.0159	10.8774	8.72113	6.71365	8.70624	8.74126	9.68027	9.02677	9.06775	9.89671	10.0614	157.168	200.661	0.877416	22011	893078	6.42494	2.25396	0.546907	0.251197	0.319365	0.348831	18
GSE9372	Human	2	GSM238671.rma-gene-core	NA	6553600	C:\Program Files\Affymetrix\Library\HuEx-1_0-st-v2.r2.qcc	8.63935	8.64961	9.27808	9.21619	9.96782	11.7664	10.8725	13.2709	12.9041	8.47101	9.2457	9.0025	10.4821	10.2547	12.2157	11.8424	13.4535	13.125	2.77233	9.93372	10.0408	9.87326	7.94311	5.55291	7.88024	8.03409	8.94695	8.59541	8.43098	9.46315	9.04669	226.017	335.523	0.865267	22011	893078	6.30989	2.17649	0.391106	0.201206	0.297282	0.294366	18
GSE9372	Human	2	GSM238672.rma-gene-core	NA	6553600	C:\Program Files\Affymetrix\Library\HuEx-1_0-st-v2.r2.qcc	8.90098	8.80436	9.26268	9.36799	10.0794	12.0054	10.9266	13.3265	12.8589	8.6213	9.2362	8.93787	10.6774	10.3081	12.2801	11.978	13.4711	13.1218	2.93136	11.1428	11.0168	11.2236	8.81481	6.6297	9.12429	9.14443	10.0684	9.92552	9.51413	10.3257	10.1884	182.962	242.332	0.865669	22011	893078	6.37287	2.24679	0.385362	0.201586	0.261179	0.282389	18
GSE9372	Human	2	GSM238673.rma-gene-core	NA	6553600	C:\Program Files\Affymetrix\Library\HuEx-1_0-st-v2.r2.qcc	9.79409	9.49186	10.1068	10.0003	10.9696	12.8803	11.5521	13.5825	13.1898	9.60169	10.1516	10.2398	11.3334	11.4099	12.776	12.5189	13.6613	13.4156	2.65346	11.4606	10.9646	11.0927	9.06371	6.65111	8.6534	9.02958	9.22549	9.1764	9.606	10.4068	10.1985	187.998	217.955	0.88124	22011	893078	6.39908	2.28851	0.430864	0.21661	0.292748	0.322239	18
GSE9372	Human	2	GSM238674.rma-gene-core	NA	6553600	C:\Program Files\Affymetrix\Library\HuEx-1_0-st-v2.r2.qcc	9.34204	9.15327	9.71747	9.79301	10.4793	12.4392	11.4501	13.6276	13.2345	9.23996	9.89478	9.57399	10.9714	10.8304	12.7466	12.4853	13.7525	13.4953	2.73787	10.6839	10.755	10.5875	8.2212	6.68698	8.40868	8.4077	9.22335	9.03576	8.88132	9.94847	9.44489	236.11	275.62	0.885294	22011	893078	6.50767	2.31705	0.350394	0.186103	0.252647	0.297267	18
GSE9372	Human	2	GSM238675.rma-gene-core	NA	6553600	C:\Program Files\Affymetrix\Library\HuEx-1_0-st-v2.r2.qcc	8.89135	8.61197	9.28426	9.36552	10.0732	12.1431	11.0203	13.3396	12.941	8.80242	9.52911	9.03518	10.6811	10.3393	12.4037	12.1993	13.5846	13.2263	2.76529	11.3381	11.0982	11.3201	8.99973	6.97436	9.20832	9.37133	10.0648	9.97645	9.66912	10.3794	10.1726	230.872	291.595	0.882928	22011	893078	6.4467	2.29505	0.343971	0.189397	0.216148	0.267476	18
GSE9372	Human	2	GSM238676.rma-gene-core	NA	6553600	C:\Program Files\Affymetrix\Library\HuEx-1_0-st-v2.r2.qcc	9.74822	9.47839	10.1493	10.0045	10.8835	12.4934	11.7016	13.6057	13.2741	9.59054	10.1211	9.76285	11.2343	11.0798	12.8522	12.7042	13.76	13.4964	2.58524	11.5253	11.2635	11.2388	9.20676	7.52745	9.2773	9.01886	9.90204	9.51416	9.7568	10.8233	10.6619	184.864	253.112	0.885244	22011	893078	6.494	2.3134	0.429283	0.240534	0.285351	0.334984	18
GSE9372	Human	2	GSM238677.rma-gene-core	NA	6553600	C:\Program Files\Affymetrix\Library\HuEx-1_0-st-v2.r2.qcc	9.12361	9.09502	9.63065	9.75132	10.3962	12.3586	11.2853	13.456	13.1108	9.08159	9.792	9.18335	11.008	10.7404	12.5549	12.2324	13.6863	13.3397	2.8281	11.5783	11.5404	11.6924	9.27288	7.18547	9.58273	9.64149	10.4657	10.2956	10.2303	11.076	10.7826	196.537	253.997	0.86537	22011	893078	6.36932	2.24614	0.376028	0.203524	0.267383	0.301287	18
GSE9372	Human	2	GSM238678.rma-gene-core	NA	6553600	C:\Program Files\Affymetrix\Library\HuEx-1_0-st-v2.r2.qcc	8.90288	8.73469	9.43506	9.38462	10.1436	12.1515	11.2604	13.454	13.1497	8.89924	9.40016	9.16337	10.7617	10.3943	12.5351	12.3362	13.713	13.4274	2.52648	10.7733	10.7406	10.7506	8.4252	6.47091	8.69417	8.75304	9.19078	9.34055	8.99403	9.57937	9.36259	283.22	318.974	0.872238	22011	893078	6.43854	2.29022	0.348987	0.182656	0.26759	0.326981	18
GSE9372	Human	2	GSM238679.rma-gene-core	NA	6553600	C:\Program Files\Affymetrix\Library\HuEx-1_0-st-v2.r2.qcc	8.87196	8.80644	9.34846	9.43544	10.0475	11.7395	10.9588	13.195	12.7165	8.92188	9.57635	9.15105	10.6794	10.2777	12.1307	11.8592	13.3716	12.9619	2.93017	9.82771	9.97155	9.61716	7.98782	6.01102	8.17275	8.30809	9.10018	8.93467	8.84671	9.18399	9.14077	201.559	265.385	0.87774	22011	893078	6.35383	2.2467	0.422109	0.223696	0.266704	0.301738	18
GSE9372	Human	2	GSM238680.rma-gene-core	NA	6553600	C:\Program Files\Affymetrix\Library\HuEx-1_0-st-v2.r2.qcc	8.83583	8.73677	9.33982	9.38556	10.0115	11.8216	10.8576	13.2787	12.7699	8.7042	9.53153	8.95674	10.6957	10.3038	12.1434	11.83	13.5259	13.0098	2.5933	10.4504	10.5091	10.4923	8.27622	6.29039	8.38886	8.64595	9.64152	9.30339	8.98596	9.72885	9.66767	185.557	240.563	0.870119	22011	893078	6.38778	2.25111	0.417316	0.21906	0.257862	0.292957	18
GSE9372	Human	2	GSM238681.rma-gene-core	NA	6553600	C:\Program Files\Affymetrix\Library\HuEx-1_0-st-v2.r2.qcc	9.06318	8.97153	9.44238	9.51856	10.1695	11.9314	11.0666	13.2657	12.8714	9.12698	9.70979	9.16206	10.7783	10.6065	12.2859	12.0831	13.4637	13.0668	2.72073	11.0326	10.9842	10.9923	8.90225	6.86352	9.11297	9.33543	10.033	9.98725	9.64075	10.2291	10.146	192.79	262.718	0.867548	22011	893078	6.38336	2.25302	0.399689	0.220816	0.255397	0.29999	18
GSE9372	Human	2	GSM238682.rma-gene-core	NA	6553600	C:\Program Files\Affymetrix\Library\HuEx-1_0-st-v2.r2.qcc	9.32519	9.16885	9.76144	9.79863	10.5075	12.2912	11.3324	13.4899	13.1768	9.2782	9.79647	9.70836	11.1516	10.8731	12.624	12.3919	13.5889	13.3553	2.88305	10.2473	10.3317	10.222	8.35108	6.60167	8.38247	8.28039	9.008	8.71295	8.9079	9.83154	9.70645	158.321	239.376	0.881903	22011	893078	6.39201	2.24787	0.45124	0.252913	0.297981	0.346481	18
GSE9372	Human	2	GSM238683.rma-gene-core	NA	6553600	C:\Program Files\Affymetrix\Library\HuEx-1_0-st-v2.r2.qcc	8.9292	8.95152	9.37133	9.48983	10.2361	12.0434	11.1806	13.4131	13.1017	8.9938	9.57213	9.25789	10.8575	10.555	12.5885	12.216	13.7344	13.3857	2.62382	10.6715	10.4636	10.5593	8.36628	6.29544	8.55354	8.48181	9.10667	9.18302	8.83177	9.80415	9.5543	279.393	305.533	0.869265	22011	893078	6.47412	2.2938	0.346943	0.178333	0.276074	0.305195	18
GSE9372	Human	2	GSM238684.rma-gene-core	NA	6553600	C:\Program Files\Affymetrix\Library\HuEx-1_0-st-v2.r2.qcc	8.8695	8.71768	9.25831	9.30651	9.98522	11.9172	10.9791	13.2752	12.9156	8.75207	9.26138	9.14903	10.5626	10.2818	12.3113	12.1315	13.4899	13.1565	2.77995	11.0415	10.9884	11.1273	8.81757	6.89792	9.09275	9.25318	10.0048	10.0307	9.62378	10.3292	10.2857	200.59	220.919	0.880507	22011	893078	6.49747	2.32762	0.365359	0.207155	0.272733	0.291921	18
GSE9372	Human	2	GSM238685.rma-gene-core	NA	6553600	C:\Program Files\Affymetrix\Library\HuEx-1_0-st-v2.r2.qcc	9.02675	8.8757	9.53075	9.48946	10.3646	12.1994	11.0995	13.4	12.9495	9.01123	9.7292	9.47253	10.9352	10.8083	12.5302	12.2779	13.4935	13.2348	2.71735	11.4005	11.0256	11.3268	8.96522	6.49308	8.98333	9.06516	9.71505	9.77	9.66742	10.4453	10.4946	231.801	294.27	0.881058	22011	893078	6.50608	2.30874	0.343308	0.197834	0.235772	0.265211	18
GSE9372	Human	2	GSM238686.rma-gene-core	NA	6553600	C:\Program Files\Affymetrix\Library\HuEx-1_0-st-v2.r2.qcc	9.16927	9.01048	9.47345	9.52027	10.2135	12.2893	11.1541	13.4867	13.0504	9.0257	9.53649	9.45581	10.8924	10.7788	12.5719	12.4504	13.7739	13.4234	2.53031	10.9315	10.9135	10.9489	8.72527	6.41722	8.61837	8.86141	9.61297	9.44468	9.29282	10.1249	9.83513	219.645	236.253	0.877526	22011	893078	6.47925	2.32173	0.331613	0.190536	0.235589	0.272747	18
GSE9372	Human	2	GSM238687.rma-gene-core	NA	6553600	C:\Program Files\Affymetrix\Library\HuEx-1_0-st-v2.r2.qcc	9.13993	8.8103	9.63474	9.59059	10.3435	12.2929	11.2858	13.5207	13.123	8.88345	9.50078	9.33315	10.592	10.468	12.4819	12.3037	13.6918	13.2798	2.44376	11.32	11.1956	11.4843	9.07214	7.00047	9.33892	9.49125	10.215	10.0309	9.69895	10.568	10.3059	257.832	309.61	0.884979	22011	893078	6.5146	2.33975	0.335162	0.186477	0.273701	0.310903	18
GSE7761	Human	1	GSM188687.rma-gene-core	NA	6553600	C:\Program Files\Affymetrix\Library\HuEx-1_0-st-v2.r2.qcc	9.23145	9.01483	9.6661	9.5354	10.3036	11.8855	11.265	13.3036	13.0479	9.16976	9.3152	9.4117	10.6502	10.5728	12.1905	12.0859	13.3517	13.1601	2.14546	10.4727	10.6737	10.3204	8.17805	5.92241	8.1435	8.48325	8.91195	8.62622	8.41888	9.50723	9.12092	187.241	210.848	0.898704	22011	893078	6.30374	2.41919	0.420042	0.249915	0.314808	0.384798	18
GSE7761	Human	1	GSM188688.rma-gene-core	NA	6553600	C:\Program Files\Affymetrix\Library\HuEx-1_0-st-v2.r2.qcc	8.69113	8.35768	8.79343	8.89964	9.61823	11.5992	10.2291	12.9458	12.453	8.39716	8.78855	8.90943	10.3585	10.1314	11.9325	11.7062	13.2837	12.9759	2.39999	10.4286	10.6046	10.2364	8.08155	4.6244	7.8371	8.21544	8.5242	8.43924	8.10268	9.40033	9.18209	168.427	204.541	0.883974	22011	893078	6.14294	2.33597	0.414389	0.195455	0.306486	0.302005	18
GSE7761	Human	1	GSM188689.rma-gene-core	NA	6553600	C:\Program Files\Affymetrix\Library\HuEx-1_0-st-v2.r2.qcc	8.55606	8.5499	8.88528	8.89549	9.53046	11.5977	10.3748	12.9643	12.5135	8.41951	8.70351	8.86258	10.2764	9.95289	11.916	11.6933	13.3503	13.1103	2.34783	10.0002	10.3304	10.0324	7.53507	4.51442	7.74447	8.02218	8.81765	8.14846	8.099	8.87288	8.7588	156.186	165.065	0.879668	22011	893078	6.14465	2.32921	0.410739	0.190675	0.249885	0.245119	18
GSE7761	Human	1	GSM188690.rma-gene-core	NA	6553600	C:\Program Files\Affymetrix\Library\HuEx-1_0-st-v2.r2.qcc	8.67661	8.4108	8.91554	8.92638	9.71163	11.4982	10.5935	12.9782	12.5621	8.6837	8.87581	9.03825	10.3234	10.1429	11.8492	11.7001	13.2909	13.0931	2.30957	10.6203	10.8264	10.5504	8.30679	6.30168	8.26624	8.58581	9.19803	8.60585	8.54377	9.46549	9.20572	190.315	184.006	0.887921	22011	893078	6.2449	2.39598	0.342293	0.199401	0.200103	0.223784	18
GSE7761	Human	1	GSM188691.rma-gene-core	NA	6553600	C:\Program Files\Affymetrix\Library\HuEx-1_0-st-v2.r2.qcc	8.94323	8.70276	9.24395	9.05743	9.84584	11.5925	10.9027	13.2002	12.8301	8.88001	8.90455	9.11715	10.3633	10.2146	12.0437	11.8493	13.4431	13.2005	2.14565	10.3609	10.6131	10.4157	8.16175	6.03833	8.66417	8.42307	9.01415	8.90076	8.36764	9.213	9.09879	216.075	185.989	0.890073	22011	893078	6.29239	2.43333	0.377805	0.217348	0.349272	0.370432	18
GSE7761	Human	1	GSM188692.rma-gene-core	NA	6553600	C:\Program Files\Affymetrix\Library\HuEx-1_0-st-v2.r2.qcc	8.75738	8.66539	9.23212	9.18105	9.79609	11.5295	10.7546	13.0194	12.6259	8.83392	9.11368	9.21042	10.5119	10.3772	11.9396	11.8087	13.3374	13.1192	2.30063	10.2753	10.5637	10.3229	8.0214	5.77951	8.35762	8.04973	8.80164	8.49202	8.31957	9.42215	9.06952	138.279	161.659	0.895193	22011	893078	6.25188	2.37047	0.405358	0.250003	0.241869	0.296647	18
GSE7761	Human	1	GSM188693.rma-gene-core	NA	6553600	C:\Program Files\Affymetrix\Library\HuEx-1_0-st-v2.r2.qcc	8.62384	8.38692	8.80896	8.7985	9.48897	11.3832	10.4772	12.9557	12.5686	8.42403	8.56489	8.81251	10.0236	9.81134	11.6644	11.6544	13.2426	12.981	2.13748	10.4539	10.7898	10.444	8.24605	6.39349	8.55058	8.57297	9.11119	8.67934	8.66167	9.58676	9.23361	187.804	190.761	0.903946	22011	893078	6.29715	2.41514	0.346747	0.208477	0.250576	0.268866	18
GSE7761	Human	1	GSM188694.rma-gene-core	NA	6553600	C:\Program Files\Affymetrix\Library\HuEx-1_0-st-v2.r2.qcc	8.73458	8.64169	8.92913	8.83299	9.87251	11.7463	10.4903	13.034	12.5576	8.52485	9.009	9.0016	10.4486	10.2781	11.6353	11.7357	13.2622	13.004	2.30451	8.18831	8.5361	7.87265	6.43508	4.06282	6.5576	5.63256	6.27196	6.49546	6.51543	7.58828	6.98806	158.412	152.9	0.892176	22011	893078	6.10816	2.29704	0.453012	0.222852	0.309544	0.331246	18
GSE7761	Human	1	GSM188695.rma-gene-core	NA	6553600	C:\Program Files\Affymetrix\Library\HuEx-1_0-st-v2.r2.qcc	8.78172	8.64001	9.11781	9.08713	9.83164	11.6056	10.6222	13.0699	12.6971	8.50332	8.7212	8.80224	10.0496	10.0471	11.7242	11.8363	13.1697	13.0189	2.35389	10.3639	10.6189	10.2351	7.89885	6.30219	8.16961	8.4331	9.05915	8.43937	8.24637	9.26186	8.93042	175.748	197.236	0.889201	22011	893078	6.20932	2.36595	0.365873	0.208585	0.229958	0.250961	18
GSE7761	Human	1	GSM188696.rma-gene-core	NA	6553600	C:\Program Files\Affymetrix\Library\HuEx-1_0-st-v2.r2.qcc	8.71653	8.58405	9.0883	9.0209	9.75678	11.6305	10.5569	12.953	12.6152	8.40719	8.73415	8.91088	10.1284	9.95649	11.5423	11.6804	13.2368	13.0382	2.16703	10.2482	10.5612	10.2502	7.9841	5.92546	8.58318	8.42001	9.1283	8.42613	8.06306	9.2652	9.00834	172.957	196.949	0.895921	22011	893078	6.22659	2.38239	0.388145	0.209829	0.246971	0.278559	18
GSE7761	Human	1	GSM188697.rma-gene-core	NA	6553600	C:\Program Files\Affymetrix\Library\HuEx-1_0-st-v2.r2.qcc	8.6893	8.55835	8.93093	8.97994	9.60815	11.4633	10.5077	13.0132	12.6629	8.39716	8.83539	8.83533	10.1646	10.0434	11.792	11.6935	13.2334	13.0186	2.24679	10.4886	10.9037	10.7139	8.43053	6.46385	8.50648	8.43858	9.18738	8.96779	8.46826	9.73272	9.4443	194.895	176.747	0.891697	22011	893078	6.25143	2.41416	0.337308	0.200131	0.239507	0.252781	18
GSE7761	Human	1	GSM188698.rma-gene-core	NA	6553600	C:\Program Files\Affymetrix\Library\HuEx-1_0-st-v2.r2.qcc	8.78636	8.62772	9.23022	9.20159	9.91874	11.6659	10.9545	13.2625	12.9388	8.73762	8.81268	9.00387	10.2472	10.1414	11.9742	11.8357	13.5117	13.2821	2.26152	10.905	11.0489	10.8412	8.75397	6.44193	8.64799	9.10572	9.32797	9.03501	9.004	9.89526	9.47393	200.354	174.384	0.88381	22011	893078	6.29863	2.41347	0.39044	0.212092	0.325756	0.318414	18
GSE7761	Human	1	GSM188699.rma-gene-core	NA	6553600	C:\Program Files\Affymetrix\Library\HuEx-1_0-st-v2.r2.qcc	9.17616	8.91307	9.61992	9.47978	10.2977	11.9863	11.1877	13.2959	13.0095	9.05054	9.38032	9.23837	10.734	10.6232	12.2649	12.2215	13.4153	13.3481	2.11242	10.4688	10.7124	10.4822	8.20134	5.94476	8.31855	8.35022	9.03404	8.65908	8.41846	9.40912	9.24494	227.987	234.199	0.886211	22011	893078	6.27333	2.40909	0.360203	0.205427	0.261768	0.284396	18
GSE7761	Human	1	GSM188700.rma-gene-core	NA	6553600	C:\Program Files\Affymetrix\Library\HuEx-1_0-st-v2.r2.qcc	8.68403	8.68938	9.05484	9.02656	9.93145	11.5677	10.543	13.0284	12.6092	8.59084	8.86236	8.938	10.4042	10.2886	11.7388	11.69	13.2252	13.0679	2.31312	10.294	10.2448	10.2929	7.75504	5.43402	7.89935	7.89688	8.51161	8.10176	8.3623	9.00083	8.98502	162.749	160.079	0.880862	22011	893078	6.20644	2.36777	0.392418	0.193715	0.225018	0.247744	18
GSE7761	Human	1	GSM188701.rma-gene-core	NA	6553600	C:\Program Files\Affymetrix\Library\HuEx-1_0-st-v2.r2.qcc	9.31195	9.17108	9.74453	9.65289	10.4494	12.0112	11.1758	13.2458	12.9211	9.25581	9.45924	9.73672	11.0001	10.9363	12.2599	12.2046	13.475	13.2951	2.48637	8.8152	9.46918	8.26044	7.34912	5.27454	6.67967	6.85983	7.23369	6.74937	7.14139	7.77267	7.0558	124.391	140.322	0.881188	22011	893078	6.19176	2.33337	0.471762	0.251097	0.293666	0.301881	18
GSE7761	Human	1	GSM188702.rma-gene-core	NA	6553600	C:\Program Files\Affymetrix\Library\HuEx-1_0-st-v2.r2.qcc	8.39306	8.28172	8.81771	8.84063	9.57374	11.5517	10.1925	13.0051	12.4806	8.35751	8.34197	8.59099	10.0155	9.86389	11.6282	11.5103	13.2504	12.9531	2.48031	10.5141	10.736	10.3116	8.00971	5.64672	8.30603	8.30351	8.96656	8.67901	8.39402	9.63817	9.31237	154.051	160.197	0.899123	22011	893078	6.20293	2.39962	0.403281	0.209091	0.321897	0.348046	18
GSE7761	Human	1	GSM188703.rma-gene-core	NA	6553600	C:\Program Files\Affymetrix\Library\HuEx-1_0-st-v2.r2.qcc	8.72709	8.60936	9.07848	9.05538	9.84259	11.6949	10.6579	13.1409	12.7586	8.69662	8.92737	8.89442	10.3016	10.1733	11.8603	11.791	13.3503	13.2758	2.15444	8.67798	8.95176	8.11793	7.1274	4.34659	6.83233	6.54629	6.89583	6.88184	7.00784	8.02113	7.45562	215.556	150.418	0.897645	22011	893078	6.23518	2.39512	0.432125	0.237332	0.346521	0.315972	18
GSE7761	Human	1	GSM188704.rma-gene-core	NA	6553600	C:\Program Files\Affymetrix\Library\HuEx-1_0-st-v2.r2.qcc	8.86203	8.64929	9.16726	9.12046	9.9505	11.5537	10.815	13.1116	12.7351	8.76076	8.94379	9.05009	10.3565	10.1686	11.906	11.8775	13.3843	13.1247	2.07518	10.4313	10.5632	10.3174	8.4588	5.64265	8.42671	8.4167	8.8959	8.59352	8.40633	9.37631	9.10994	188.714	176.963	0.900414	22011	893078	6.33349	2.43554	0.357783	0.214131	0.266561	0.258843	18
GSE7761	Human	1	GSM188705.rma-gene-core	NA	6553600	C:\Program Files\Affymetrix\Library\HuEx-1_0-st-v2.r2.qcc	8.5462	8.4966	8.92519	8.9827	9.7144	11.6092	10.511	12.9905	12.5903	8.65977	8.65521	8.92457	10.2856	10.0398	11.8218	11.7158	13.354	13.0046	2.09886	10.7349	10.7795	10.6004	8.02709	5.5868	8.37352	8.6266	9.03896	8.76127	8.6139	9.37594	9.20313	161.116	166.204	0.881474	22011	893078	6.16335	2.35006	0.401631	0.199363	0.235401	0.257483	18
GSE7761	Human	1	GSM188706.rma-gene-core	NA	6553600	C:\Program Files\Affymetrix\Library\HuEx-1_0-st-v2.r2.qcc	8.76032	8.69883	9.23834	9.21486	9.84608	11.5809	10.8433	13.1186	12.7758	8.84354	9.03094	9.22278	10.4391	10.2915	12.0459	11.9297	13.4231	13.2229	2.26502	10.4039	10.6552	10.3826	8.21238	5.84477	8.21075	8.5131	9.03482	8.66394	8.37219	9.37278	9.1682	174.538	162.006	0.884579	22011	893078	6.2865	2.40032	0.37902	0.223787	0.292136	0.302463	18
GSE7761	Human	1	GSM188707.rma-gene-core	NA	6553600	C:\Program Files\Affymetrix\Library\HuEx-1_0-st-v2.r2.qcc	9.28284	9.08615	9.63304	9.57526	10.2797	11.9263	11.1688	13.3056	13.0001	9.26477	9.36438	9.60413	10.8334	10.7415	12.3254	12.1749	13.5763	13.3568	2.21731	10.2194	10.5856	10.2265	8.30673	5.81369	8.64676	8.26838	8.92037	8.67535	8.32702	9.56764	9.17503	163.298	164.766	0.900654	22011	893078	6.36308	2.43156	0.438516	0.261214	0.332989	0.314336	18
GSE7761	Human	1	GSM188708.rma-gene-core	NA	6553600	C:\Program Files\Affymetrix\Library\HuEx-1_0-st-v2.r2.qcc	8.52626	8.38858	8.78061	8.95413	9.5922	11.619	10.2716	12.9612	12.4895	8.24507	8.50936	8.59584	10.1388	9.79423	11.5965	11.4575	13.0582	12.9874	2.24047	7.82224	8.54001	7.94286	6.03258	3.43969	5.91974	6.02305	6.77641	6.21623	6.5736	7.66545	7.15734	198.255	186.967	0.88138	22011	893078	6.13261	2.29936	0.396453	0.184895	0.277189	0.269752	18
GSE7761	Human	1	GSM188709.rma-gene-core	NA	6553600	C:\Program Files\Affymetrix\Library\HuEx-1_0-st-v2.r2.qcc	9.19466	9.0043	9.55208	9.45655	10.2478	11.8134	11.1954	13.2343	12.953	9.212	9.47197	9.48777	10.7464	10.5797	12.2707	12.1718	13.5057	13.3086	2.22207	10.3052	10.699	10.3266	8.25412	6.09792	8.31259	8.20363	8.70524	8.75934	8.23434	9.5105	9.03804	175.836	187.169	0.893317	22011	893078	6.33997	2.41005	0.418122	0.230927	0.297752	0.302965	18
GSE7761	Human	1	GSM188710.rma-gene-core	NA	6553600	C:\Program Files\Affymetrix\Library\HuEx-1_0-st-v2.r2.qcc	9.43261	9.28193	9.71094	9.65926	10.439	12.0243	11.2462	13.2692	12.9415	9.40376	9.54271	9.69605	10.9552	10.8986	12.3291	12.2829	13.4552	13.2383	2.70671	10.6652	10.5409	10.7352	8.32324	5.29005	8.10663	8.45732	8.71087	8.55211	8.843	9.68747	9.50301	165.732	224.675	0.87464	22011	893078	6.18936	2.31641	0.40489	0.228559	0.2932	0.307337	18
GSE7761	Human	1	GSM188711.rma-gene-core	NA	6553600	C:\Program Files\Affymetrix\Library\HuEx-1_0-st-v2.r2.qcc	8.50455	8.46471	8.99243	8.87733	9.66904	11.4221	10.4274	12.9952	12.5918	8.35268	8.78173	8.70387	10.2546	9.95375	11.7273	11.6178	13.3187	13.0354	2.21105	10.2408	10.3942	10.0068	7.86018	5.59337	7.96656	8.07403	8.70565	8.16038	7.94897	8.99323	8.56258	169.319	163.035	0.888307	22011	893078	6.2852	2.38577	0.354654	0.213403	0.234823	0.269658	18
GSE7761	Human	1	GSM188712.rma-gene-core	NA	6553600	C:\Program Files\Affymetrix\Library\HuEx-1_0-st-v2.r2.qcc	8.97384	8.74843	9.20415	9.23834	9.95623	11.7248	10.7715	13.0957	12.7468	8.78496	8.88806	9.01104	10.4657	10.2636	11.9206	11.8733	13.3307	13.1041	2.42691	10.268	10.3718	10.2317	7.87048	6.08525	8.19794	8.20797	8.99861	8.64183	8.16775	9.13543	8.90479	177.657	195.57	0.893964	22011	893078	6.28223	2.40203	0.342671	0.214831	0.22497	0.271879	18
GSE7761	Human	1	GSM188713.rma-gene-core	NA	6553600	C:\Program Files\Affymetrix\Library\HuEx-1_0-st-v2.r2.qcc	8.7919	8.39912	9.14426	9.04014	9.80912	11.6034	10.6363	13.0824	12.6479	8.82438	8.73737	8.83858	10.332	9.99722	11.8964	11.7189	13.398	13.1058	2.08854	10.3341	10.6381	10.219	8.1209	5.63814	8.32168	8.33341	8.89952	8.58433	8.26945	9.25203	8.92522	192.231	203.178	0.894097	22011	893078	6.28115	2.3934	0.342208	0.196449	0.219344	0.260628	18
GSE7761	Human	1	GSM188714.rma-gene-core	NA	6553600	C:\Program Files\Affymetrix\Library\HuEx-1_0-st-v2.r2.qcc	8.83527	8.75418	9.12792	9.13166	9.94478	11.6378	10.7924	13.1689	12.7376	8.72303	8.99647	9.0003	10.427	10.2514	11.963	11.837	13.4208	13.1405	2.2766	10.0324	10.3166	10.0143	7.69116	5.02796	7.95136	8.13941	8.71035	8.11859	8.05864	9.08078	8.69853	179.515	180.334	0.883812	22011	893078	6.23747	2.37406	0.345984	0.198927	0.223579	0.256495	18
GSE7761	Human	1	GSM188715.rma-gene-core	NA	6553600	C:\Program Files\Affymetrix\Library\HuEx-1_0-st-v2.r2.qcc	9.02449	8.77093	9.40997	9.36905	10.1078	11.8627	11.0403	13.2355	12.9018	8.93134	9.01188	9.10844	10.6688	10.4773	12.174	12.1151	13.4789	13.3715	2.02283	10.7391	10.6413	10.595	8.60844	5.77782	8.41928	8.60247	8.94028	8.4933	8.80882	9.06365	9.20155	195.018	163.64	0.881965	22011	893078	6.30844	2.41432	0.433178	0.222557	0.312008	0.315236	18
GSE7761	Human	1	GSM188716.rma-gene-core	NA	6553600	C:\Program Files\Affymetrix\Library\HuEx-1_0-st-v2.r2.qcc	8.90493	8.65185	9.28288	9.18132	9.89053	11.7295	10.8437	13.1512	12.8115	8.71837	8.94644	8.90469	10.4666	10.2816	11.9485	11.8424	13.4675	13.2416	2.24775	10.511	10.7722	10.4974	8.22477	5.87151	8.24788	8.67428	8.90369	8.71288	8.52571	9.51883	9.11589	174.456	165.223	0.887184	22011	893078	6.26588	2.38687	0.353359	0.204097	0.249729	0.282063	18
GSE7761	Human	1	GSM188717.rma-gene-core	NA	6553600	C:\Program Files\Affymetrix\Library\HuEx-1_0-st-v2.r2.qcc	9.1098	8.92897	9.34711	9.37261	10.1047	11.8146	10.9573	13.2005	12.7259	9.06816	9.20383	9.37769	10.8537	10.6028	12.0837	11.9756	13.4192	13.2298	2.44871	10.2892	10.7266	10.4676	8.06696	5.67137	8.10716	8.23537	9.11306	8.42696	8.46596	9.43848	9.25578	137.646	165.583	0.889674	22011	893078	6.19323	2.3442	0.452418	0.236274	0.28274	0.293483	18
GSE7761	Human	1	GSM188718.rma-gene-core	NA	6553600	C:\Program Files\Affymetrix\Library\HuEx-1_0-st-v2.r2.qcc	8.76323	8.4689	9.00418	9.044	9.72645	11.7242	10.3986	12.9996	12.5363	8.73252	9.14512	8.85382	10.6472	10.4102	11.7214	11.9475	13.3063	13.1174	2.45621	9.70897	10.1573	9.80803	7.13488	4.51698	7.23409	7.47459	8.14435	7.45933	7.87521	8.60549	8.51937	151.055	186.629	0.886587	22011	893078	6.11026	2.31762	0.491075	0.217955	0.384233	0.37443	18
GSE7761	Human	1	GSM188719.rma-gene-core	NA	6553600	C:\Program Files\Affymetrix\Library\HuEx-1_0-st-v2.r2.qcc	8.87988	8.62135	9.2836	9.24446	9.95538	11.5778	10.8327	13.1298	12.8264	8.84035	8.97351	9.11999	10.4085	10.2468	12.0883	11.8934	13.3525	13.1561	2.32571	10.4424	10.5401	10.3321	8.03386	5.75243	7.97908	8.36285	8.78709	8.58243	8.43504	9.24522	9.08459	188.21	174.778	0.889855	22011	893078	6.32743	2.41552	0.362199	0.216093	0.274241	0.288768	18
GSE7761	Human	1	GSM188720.rma-gene-core	NA	6553600	C:\Program Files\Affymetrix\Library\HuEx-1_0-st-v2.r2.qcc	9.06296	8.96855	9.45216	9.36971	10.139	11.8011	11.0711	13.2073	12.927	9.00532	9.14411	9.41585	10.6201	10.4564	12.1197	12.029	13.5225	13.25	2.15328	10.6249	10.8842	10.6372	8.41352	6.26151	8.86814	8.82299	9.43722	9.07641	8.45132	9.46929	9.16649	209.452	197.905	0.876024	22011	893078	6.29424	2.40074	0.374023	0.208019	0.286119	0.31211	18
GSE7761	Human	1	GSM188721.rma-gene-core	NA	6553600	C:\Program Files\Affymetrix\Library\HuEx-1_0-st-v2.r2.qcc	9.00997	8.77124	9.22503	9.21074	10.0126	11.954	10.7241	13.0369	12.7124	8.75677	9.07062	9.16605	10.3317	10.3852	11.9691	11.7994	13.3291	13.1398	2.38206	8.63871	8.98929	8.16393	6.93089	4.66609	6.66674	6.35676	6.6506	6.40664	6.8475	8.14376	7.67163	192.689	173.592	0.883222	22011	893078	6.1665	2.31655	0.411235	0.215057	0.276096	0.285383	18
GSE7761	Human	1	GSM188722.rma-gene-core	NA	6553600	C:\Program Files\Affymetrix\Library\HuEx-1_0-st-v2.r2.qcc	8.81099	8.69173	9.20809	9.16264	9.85684	11.5901	10.8901	13.2532	12.8235	8.69134	8.90207	8.9573	10.4477	10.2821	12.0412	11.8589	13.4435	13.191	2.21148	10.3675	10.6298	10.3189	8.18041	5.66207	8.45854	8.4667	9.09709	8.91834	8.45013	9.57593	9.25478	190.789	165.956	0.880237	22011	893078	6.30707	2.41384	0.383088	0.21913	0.28383	0.271066	18
GSE7761	Human	1	GSM188723.rma-gene-core	NA	6553600	C:\Program Files\Affymetrix\Library\HuEx-1_0-st-v2.r2.qcc	8.70328	8.78278	9.20851	9.21534	9.99944	11.5611	10.6345	13.0111	12.579	8.67946	9.1996	9.02362	10.6427	10.3632	11.8109	11.7677	13.354	13.1279	2.37852	10.267	10.5606	10.3285	8.12534	5.19308	8.19948	8.37912	8.81458	8.30945	8.21264	9.18267	8.86059	134.064	147.231	0.872613	22011	893078	6.20623	2.33931	0.428897	0.231511	0.232195	0.249233	18
GSE7761	Human	1	GSM188724.rma-gene-core	NA	6553600	C:\Program Files\Affymetrix\Library\HuEx-1_0-st-v2.r2.qcc	8.75788	8.59005	9.04397	9.01087	9.73248	11.6023	10.7535	13.1544	12.866	8.56822	8.8107	8.97392	10.2988	10.0989	11.8428	11.6912	13.5221	13.205	2.31128	10.9056	11.0602	10.8557	8.52492	6.15991	8.68095	8.91712	9.4481	9.06504	8.87816	9.66014	9.3611	203.077	174.787	0.885136	22011	893078	6.29779	2.39732	0.357891	0.198296	0.28009	0.288723	18
GSE7761	Human	1	GSM188725.rma-gene-core	NA	6553600	C:\Program Files\Affymetrix\Library\HuEx-1_0-st-v2.r2.qcc	8.37652	8.07082	8.72134	8.62316	9.33864	11.401	10.5175	13.131	12.6985	8.21179	8.50802	8.64257	9.95234	9.70532	11.7913	11.6271	13.3443	13.1249	2.18605	8.23013	8.86774	8.14047	6.42165	3.81745	6.37854	6.12777	6.93379	6.69624	6.4463	7.60816	7.10684	251.572	198.544	0.880045	22011	893078	6.20353	2.33024	0.365133	0.191883	0.302647	0.300956	18
GSE7761	Human	1	GSM188726.rma-gene-core	NA	6553600	C:\Program Files\Affymetrix\Library\HuEx-1_0-st-v2.r2.qcc	8.94378	8.89817	9.37078	9.36339	10.0711	11.7762	10.961	13.3769	12.9261	8.7533	9.14644	9.22246	10.4406	10.2735	12.0538	11.8917	13.5594	13.3178	1.87309	10.7562	10.9558	10.74	8.53894	6.27748	8.75238	9.02659	9.31955	9.11795	8.65919	9.43144	9.08649	200.319	180.835	0.881314	22011	893078	6.24648	2.39435	0.407904	0.234965	0.247869	0.278449	18
GSE7761	Human	1	GSM188727.rma-gene-core	NA	6553600	C:\Program Files\Affymetrix\Library\HuEx-1_0-st-v2.r2.qcc	8.37516	8.50696	8.78477	9.00034	9.77727	11.5615	10.3251	13.0093	12.5561	8.19617	8.50355	8.77797	10.0884	9.918	11.6264	11.5212	13.2965	12.9675	2.32523	9.98923	10.2953	9.94797	7.39306	5.19021	8.05133	8.31467	8.73226	8.3674	8.10166	8.99003	8.88023	170.469	174.523	0.878777	22011	893078	6.14077	2.32943	0.419174	0.201289	0.27746	0.272436	18
GSE7761	Human	1	GSM188728.rma-gene-core	NA	6553600	C:\Program Files\Affymetrix\Library\HuEx-1_0-st-v2.r2.qcc	8.90894	8.7701	9.27603	9.29199	9.92358	11.7783	10.8325	13.1655	12.7938	8.81056	9.0766	8.99003	10.6418	10.3706	12.0145	11.9783	13.4557	13.3174	2.18956	10.6672	10.9214	10.6805	8.34138	6.27107	8.41618	8.67635	9.19797	8.77825	8.52378	9.66945	9.4091	168.583	154.481	0.878425	22011	893078	6.25849	2.39151	0.355756	0.214815	0.222566	0.272181	18
GSE7761	Human	1	GSM188729.rma-gene-core	NA	6553600	C:\Program Files\Affymetrix\Library\HuEx-1_0-st-v2.r2.qcc	9.25804	9.14924	9.57606	9.68735	10.3223	11.9403	11.2159	13.3038	13.0258	9.07537	9.39272	9.51066	10.7921	10.6392	12.2589	12.2175	13.5192	13.3606	2.30709	10.5791	10.741	10.4815	8.51993	6.47665	8.59503	8.46854	9.07281	8.70949	8.48794	9.41592	9.26996	139.489	158.196	0.884986	22011	893078	6.2662	2.36583	0.409794	0.244577	0.252136	0.292715	18
GSE7761	Human	1	GSM188730.rma-gene-core	NA	6553600	C:\Program Files\Affymetrix\Library\HuEx-1_0-st-v2.r2.qcc	8.50173	8.55453	8.97174	8.63642	9.57592	11.4898	10.318	13.0092	12.5143	8.35304	8.63879	8.52796	10.1792	9.84335	11.5917	11.5928	13.2984	12.9372	2.3256	10.1431	10.5563	10.2832	7.8693	5.29006	7.86212	7.88753	8.91471	8.3434	8.2381	9.18748	9.11303	167.125	161.113	0.884264	22011	893078	6.17275	2.36755	0.378027	0.196268	0.23027	0.270708	18
GSE7761	Human	1	GSM188731.rma-gene-core	NA	6553600	C:\Program Files\Affymetrix\Library\HuEx-1_0-st-v2.r2.qcc	9.30572	8.95246	9.57086	9.46397	10.2247	11.7196	11.1791	13.2227	12.9124	9.2047	9.18028	9.36162	10.5239	10.4071	12.1502	12.0083	13.4684	13.2172	2.24903	10.5742	10.8712	10.5474	8.38916	6.45213	8.53041	8.65575	9.20932	8.74342	8.50242	9.63279	9.21745	171.164	193.668	0.885204	22011	893078	6.27924	2.38366	0.397017	0.223069	0.276482	0.308638	18
GSE7761	Human	1	GSM188732.rma-gene-core	NA	6553600	C:\Program Files\Affymetrix\Library\HuEx-1_0-st-v2.r2.qcc	9.15268	8.83493	9.41706	9.3333	10.2461	11.8301	10.9824	13.1945	12.8282	9.09646	9.24364	9.402	10.6985	10.4748	12.0483	11.9671	13.4314	13.1904	2.18101	10.6785	10.7365	10.5814	8.26686	5.49004	8.16265	8.73794	9.00332	8.85075	8.63911	9.64888	9.41272	155.116	167.728	0.884524	22011	893078	6.21817	2.3655	0.376604	0.224076	0.238331	0.304254	18
GSE7761	Human	1	GSM188733.rma-gene-core	NA	6553600	C:\Program Files\Affymetrix\Library\HuEx-1_0-st-v2.r2.qcc	8.87395	8.62616	9.16783	9.14331	9.93187	11.6115	10.7037	13.105	12.6953	8.81029	9.04149	9.12387	10.5416	10.3828	11.9074	11.8359	13.3615	13.1292	2.54577	10.8354	11.0937	10.7669	8.43899	6.20459	8.61234	8.71519	9.21342	8.72879	8.87679	9.76605	9.56378	145.56	168.142	0.885404	22011	893078	6.22896	2.36287	0.415059	0.232166	0.243557	0.282496	18
GSE7761	Human	1	GSM188734.rma-gene-core	NA	6553600	C:\Program Files\Affymetrix\Library\HuEx-1_0-st-v2.r2.qcc	8.71703	8.63646	9.20063	9.06838	9.75873	11.5319	10.853	13.1126	12.836	8.74752	9.02117	9.23404	10.5244	10.3188	12.1402	11.9165	13.4207	13.185	2.17291	10.2847	10.6728	10.4054	8.08953	6.04286	8.34831	8.57765	9.09852	8.76047	8.51831	9.27845	9.10415	186.625	159.108	0.880054	22011	893078	6.30385	2.41611	0.390581	0.227861	0.322846	0.326514	18
GSE7761	Human	1	GSM188735.rma-gene-core	NA	6553600	C:\Program Files\Affymetrix\Library\HuEx-1_0-st-v2.r2.qcc	8.95279	8.81152	9.37422	9.32913	9.99467	11.6432	10.9851	13.1793	12.7921	9.02408	9.23261	9.27215	10.4609	10.3991	12.188	11.96	13.4717	13.2633	2.17772	11.0303	11.068	10.9045	8.77334	7.06448	9.02841	9.03836	9.48365	9.5126	9.12846	10.0088	9.6982	181.629	172.841	0.891817	22011	893078	6.32798	2.41827	0.407362	0.244399	0.305035	0.317912	18
GSE7761	Human	1	GSM188736.rma-gene-core	NA	6553600	C:\Program Files\Affymetrix\Library\HuEx-1_0-st-v2.r2.qcc	8.66244	8.45635	9.00835	9.05381	9.59341	11.5503	10.7158	13.1428	12.847	8.59773	8.69127	8.8365	10.2328	9.96975	11.9041	11.7161	13.4316	13.2194	2.1524	10.2998	10.684	10.3467	8.33893	6.11148	8.43384	8.58734	8.94929	8.71017	8.17835	9.27757	9.29075	189.789	165.232	0.883487	22011	893078	6.30739	2.42222	0.377508	0.207119	0.319571	0.313141	18
GSE7761	Human	1	GSM188737.rma-gene-core	NA	6553600	C:\Program Files\Affymetrix\Library\HuEx-1_0-st-v2.r2.qcc	8.9821	8.83976	9.24454	9.37973	10.0847	11.7429	10.923	13.0613	12.7191	8.81808	9.177	9.25085	10.7321	10.518	11.9649	12.0801	13.3493	13.252	2.379	10.3712	10.2496	9.92333	7.76306	5.17004	8.06579	8.1089	8.85891	8.01225	8.48767	9.0547	8.98155	176.223	179.854	0.877996	22011	893078	6.26065	2.37316	0.440883	0.219247	0.237681	0.279807	18
GSE7761	Human	1	GSM188738.rma-gene-core	NA	6553600	C:\Program Files\Affymetrix\Library\HuEx-1_0-st-v2.r2.qcc	9.07242	8.93634	9.44296	9.36542	10.2179	11.8143	11.0961	13.299	12.9639	9.00139	9.24706	9.42808	10.7541	10.4841	12.1778	12.0143	13.5363	13.284	2.25894	10.5973	10.8104	10.3846	8.63623	6.20341	8.66249	8.81599	8.80777	8.90565	8.70151	9.45337	9.26327	151.146	137.967	0.887756	22011	893078	6.31867	2.40786	0.440792	0.271281	0.316574	0.319086	18
GSE7761	Human	1	GSM188739.rma-gene-core	NA	6553600	C:\Program Files\Affymetrix\Library\HuEx-1_0-st-v2.r2.qcc	9.04476	8.75949	9.35437	9.32663	10.1011	11.7247	10.9922	13.1796	12.8683	8.86354	9.13484	9.20818	10.5042	10.4137	12.1219	12.0095	13.3716	13.2421	2.20631	10.1584	10.5063	10.2006	8.29388	5.51966	8.22883	8.27641	8.82934	8.5361	8.17808	9.16613	8.74709	172.448	166.882	0.890487	22011	893078	6.33748	2.40685	0.373917	0.224596	0.279725	0.287843	18
GSE7761	Human	1	GSM188740.rma-gene-core	NA	6553600	C:\Program Files\Affymetrix\Library\HuEx-1_0-st-v2.r2.qcc	9.10461	9.09997	9.45986	9.4918	10.3494	11.9584	10.9951	13.3207	12.984	9.04713	9.3312	9.44074	10.8919	10.6324	12.2165	12.1122	13.4922	13.3064	2.32235	10.2133	10.6073	10.1004	8.05935	5.53986	8.08783	8.01963	8.68723	8.05444	8.16986	9.20575	8.93382	156.159	173.256	0.879912	22011	893078	6.16974	2.32523	0.417602	0.227035	0.263375	0.284367	18
GSE7761	Human	1	GSM188741.rma-gene-core	NA	6553600	C:\Program Files\Affymetrix\Library\HuEx-1_0-st-v2.r2.qcc	9.04366	8.82446	9.5081	9.32799	10.0343	11.7254	11.0623	13.219	12.9346	9.01773	9.11707	9.23259	10.5785	10.3446	12.1753	11.9544	13.5006	13.2992	2.47272	10.6701	10.8154	10.5407	8.46077	6.62886	8.87013	8.84344	9.09652	8.8794	8.43211	9.40469	9.07831	174.86	179.756	0.887968	22011	893078	6.348	2.38767	0.40236	0.227675	0.276745	0.316314	18
GSE7761	Human	1	GSM188742.rma-gene-core	NA	6553600	C:\Program Files\Affymetrix\Library\HuEx-1_0-st-v2.r2.qcc	8.76629	8.71472	9.07237	9.1397	9.89279	11.5622	10.8265	13.0567	12.7105	8.64754	8.95226	9.04575	10.3523	10.1183	11.9321	11.7642	13.3293	13.1836	2.26943	10.7412	10.8918	10.5892	8.57881	6.30688	8.58846	8.92431	9.21836	8.83828	8.56138	9.5021	9.34066	180.862	174.953	0.881832	22011	893078	6.2885	2.40055	0.365232	0.223284	0.286332	0.325297	18
GSE7761	Human	1	GSM188743.rma-gene-core	NA	6553600	C:\Program Files\Affymetrix\Library\HuEx-1_0-st-v2.r2.qcc	8.94346	8.81642	9.14578	9.16971	10.0176	11.7926	10.8429	13.1451	12.7408	8.78534	9.11801	9.09507	10.5938	10.4148	12.0084	11.9751	13.403	13.2187	2.26546	10.1427	10.4357	9.94491	7.83303	5.26167	7.50431	7.87227	8.02176	7.82028	7.99499	9.13882	8.88871	205.148	234.827	0.880446	22011	893078	6.23664	2.36881	0.350226	0.201034	0.25033	0.287318	18
GSE7761	Human	1	GSM188744.rma-gene-core	NA	6553600	C:\Program Files\Affymetrix\Library\HuEx-1_0-st-v2.r2.qcc	8.99897	8.8264	9.14545	9.17648	9.98052	11.6791	10.7598	13.1436	12.6869	8.76645	9.0237	9.2233	10.5704	10.4841	11.9062	11.8118	13.3151	13.0916	2.48757	10.2317	10.6018	10.3786	8.04257	5.44754	8.01396	8.18051	9.04567	8.70552	8.34451	9.44298	9.31572	153.648	176.392	0.885309	22011	893078	6.22697	2.36129	0.418987	0.231412	0.260463	0.318207	18
GSE7761	Human	1	GSM188745.rma-gene-core	NA	6553600	C:\Program Files\Affymetrix\Library\HuEx-1_0-st-v2.r2.qcc	8.48908	8.15898	8.73126	8.62163	9.63922	11.4813	10.2393	13.0682	12.5408	8.41557	8.44607	8.57827	10.1102	9.81095	11.5921	11.7188	13.1952	13.0146	2.0943	8.2079	8.74789	8.11076	6.49543	4.58762	6.32573	6.42912	6.98344	6.01516	6.92915	7.86465	7.08276	254.465	228.973	0.880362	22011	893078	6.14312	2.31545	0.367257	0.191964	0.292971	0.306122	18
GSE7761	Human	1	GSM188746.rma-gene-core	NA	6553600	C:\Program Files\Affymetrix\Library\HuEx-1_0-st-v2.r2.qcc	8.53089	8.39644	8.77909	8.68484	9.566	11.4591	10.4548	13.1304	12.6232	8.35578	8.59214	8.73523	10.051	9.8314	11.7776	11.6778	13.3278	13.0563	2.13161	8.40324	8.85685	8.27574	6.22938	4.3502	6.65327	6.55214	7.00341	6.64417	6.93286	7.76905	7.09935	243.27	208.832	0.887775	22011	893078	6.17435	2.33051	0.348797	0.189822	0.263409	0.29424	18
GSE7761	Human	1	GSM188747.rma-gene-core	NA	6553600	C:\Program Files\Affymetrix\Library\HuEx-1_0-st-v2.r2.qcc	8.86144	8.72551	9.30217	9.20457	9.98768	11.5867	10.8021	12.9703	12.6569	8.71697	9.07753	9.253	10.4691	10.3122	11.9652	11.8621	13.255	13.1286	2.42793	10.3125	10.4802	10.2557	7.8995	5.59329	8.1325	8.15209	8.89231	8.3566	8.24488	9.26709	8.89051	233.876	272.286	0.880463	22011	893078	6.18146	2.33992	0.356526	0.206647	0.205528	0.225898	18
GSE7761	Human	1	GSM188748.rma-gene-core	NA	6553600	C:\Program Files\Affymetrix\Library\HuEx-1_0-st-v2.r2.qcc	8.87094	8.54929	9.24384	9.23604	9.93971	11.6439	10.8648	13.2129	12.8233	8.61606	8.89704	9.07933	10.3523	10.2378	12.0856	11.966	13.374	13.1861	2.24977	10.3905	10.4192	10.3177	8.02815	5.9428	8.27013	8.43953	8.75119	8.28673	8.17483	9.21501	8.90432	254.712	280.797	0.886347	22011	893078	6.21896	2.35083	0.373263	0.217387	0.270925	0.353528	18
GSE7761	Human	1	GSM188749.rma-gene-core	NA	6553600	C:\Program Files\Affymetrix\Library\HuEx-1_0-st-v2.r2.qcc	8.82824	8.78484	9.39583	9.26954	10.0714	11.7057	10.8923	13.1305	12.7046	8.82406	9.25516	9.31491	10.6364	10.4634	12.0849	11.8793	13.3608	13.2475	2.38808	10.415	10.6498	10.3331	7.92148	5.2478	8.09923	8.26919	8.93797	8.53488	8.25837	9.39204	9.14438	150.276	163.744	0.882922	22011	893078	6.20985	2.33447	0.401703	0.243014	0.208792	0.247675	18
GSE7761	Human	1	GSM188750.rma-gene-core	NA	6553600	C:\Program Files\Affymetrix\Library\HuEx-1_0-st-v2.r2.qcc	8.55754	8.4705	8.93041	8.9988	9.70788	11.5565	10.6101	13.1689	12.7825	8.47926	8.82858	8.90516	10.188	10.0703	11.7319	11.6668	13.3942	13.1636	2.14087	10.7636	10.9489	10.576	8.64184	6.11998	8.85753	8.70436	9.06459	8.80003	8.752	9.63404	9.41118	173.991	147.054	0.8889	22011	893078	6.2653	2.40747	0.363965	0.214803	0.259357	0.275225	18
GSE7761	Human	1	GSM188751.rma-gene-core	NA	6553600	C:\Program Files\Affymetrix\Library\HuEx-1_0-st-v2.r2.qcc	8.2593	7.99658	8.55659	8.56667	9.46737	11.3444	10.1401	12.8834	12.481	8.09973	8.35166	8.57109	9.92833	9.71003	11.6315	11.4312	13.1692	12.8034	2.37798	10.3884	10.5122	10.1944	8.00881	5.41784	8.27849	8.25393	9.02404	8.6386	8.25644	9.19456	9.26314	183.453	170.379	0.878999	22011	893078	6.19182	2.35443	0.366643	0.189428	0.235691	0.276182	18
GSE7761	Human	1	GSM188752.rma-gene-core	NA	6553600	C:\Program Files\Affymetrix\Library\HuEx-1_0-st-v2.r2.qcc	9.13477	8.97357	9.31044	9.22016	10.0361	11.6648	10.8854	13.1529	12.7728	8.77851	9.1572	9.24897	10.5246	10.4343	12.0013	12.0151	13.4022	13.1962	2.24358	10.4196	10.5721	10.2576	7.98955	5.53783	8.16615	8.15896	8.93816	8.46659	8.61731	9.3696	9.09519	171.461	165.238	0.88048	22011	893078	6.27034	2.38943	0.373166	0.224431	0.296921	0.344293	18
GSE7761	Human	1	GSM188753.rma-gene-core	NA	6553600	C:\Program Files\Affymetrix\Library\HuEx-1_0-st-v2.r2.qcc	8.71179	8.47977	9.07074	9.12421	9.58606	11.3406	10.782	13.0185	12.6952	8.51878	8.88726	8.88493	10.2669	10.0834	11.9315	11.7589	13.2748	13.0916	2.21557	10.326	10.6359	10.3614	8.07643	5.84016	7.99981	8.51586	8.92853	8.88105	8.28031	9.19039	8.99649	191.225	177.037	0.8876	22011	893078	6.26922	2.37926	0.418553	0.234656	0.306548	0.33026	18
GSE7761	Human	1	GSM188754.rma-gene-core	NA	6553600	C:\Program Files\Affymetrix\Library\HuEx-1_0-st-v2.r2.qcc	8.63759	8.45858	9.00994	9.00233	9.78136	11.5638	10.286	12.9397	12.4335	8.35394	8.84664	8.78495	10.4885	10.2802	11.7178	11.6841	13.2301	12.8935	2.23483	10.018	10.6938	10.0598	7.53549	4.64898	7.86212	7.97316	8.8234	7.91089	8.21263	9.18181	8.9857	155.174	171.23	0.874916	22011	893078	6.11845	2.33042	0.441133	0.216115	0.307254	0.329106	18
GSE7761	Human	1	GSM188755.rma-gene-core	NA	6553600	C:\Program Files\Affymetrix\Library\HuEx-1_0-st-v2.r2.qcc	9.03475	8.9565	9.445	9.3523	10.1002	11.8509	10.8389	13.1704	12.7039	9.03733	9.18661	9.33668	10.5537	10.4208	11.9865	12.0122	13.4196	13.1118	2.23523	10.5704	10.6656	10.4588	8.52386	5.38084	8.28311	8.55785	9.14991	8.86246	8.49079	9.45483	9.42129	134.879	160.135	0.88405	22011	893078	6.18884	2.34871	0.415834	0.238453	0.243394	0.295101	18
GSE7761	Human	1	GSM188756.rma-gene-core	NA	6553600	C:\Program Files\Affymetrix\Library\HuEx-1_0-st-v2.r2.qcc	9.09876	8.88283	9.33884	9.44102	10.1477	11.8251	11.0344	13.3661	12.9786	9.12859	9.2173	9.27968	10.6882	10.5506	12.1581	12.1258	13.6358	13.3843	2.24652	10.4134	10.6397	10.3988	8.29324	5.67769	8.25127	8.29739	9.1356	8.59189	8.4335	9.37954	9.17437	178.064	186.489	0.891865	22011	893078	6.29514	2.40025	0.384897	0.221834	0.232112	0.261416	18
GSE7761	Human	1	GSM188757.rma-gene-core	NA	6553600	C:\Program Files\Affymetrix\Library\HuEx-1_0-st-v2.r2.qcc	8.35878	8.59204	8.98543	8.95187	9.63761	11.5321	10.4312	12.9034	12.4953	8.38019	8.76223	8.91975	10.2235	10.1372	11.7123	11.6608	13.2421	12.9865	2.17404	10.1072	10.5602	10.265	7.88403	5.62766	8.09747	8.04694	9.07409	8.55587	8.27654	9.32919	9.12824	155.865	172.39	0.872772	22011	893078	6.08575	2.29017	0.460216	0.22183	0.329666	0.328627	18
GSE7761	Human	1	GSM188758.rma-gene-core	NA	6553600	C:\Program Files\Affymetrix\Library\HuEx-1_0-st-v2.r2.qcc	8.86918	8.649	9.12727	9.18381	9.96971	11.5816	10.7322	13.1024	12.6813	8.7244	8.9469	9.28084	10.4077	10.2908	11.8416	11.7817	13.2401	13.0442	2.37199	10.1874	10.4461	10.1419	8.00016	5.55589	8.07954	8.20851	8.77039	8.42656	8.17235	9.24093	8.87215	189.011	230.263	0.884682	22011	893078	6.15101	2.32447	0.393428	0.233474	0.268371	0.323574	18
GSE7761	Human	1	GSM188759.rma-gene-core	NA	6553600	C:\Program Files\Affymetrix\Library\HuEx-1_0-st-v2.r2.qcc	8.87498	8.59506	9.39295	9.22405	9.92033	11.6485	10.8016	13.0789	12.6543	8.68088	9.04165	9.10886	10.4798	10.2682	11.8773	11.8284	13.3327	13.0953	2.40559	10.1729	10.4153	10.2474	7.9934	5.97301	8.01858	8.25552	8.70601	8.29282	8.26089	9.23723	8.98634	185.389	238.835	0.885703	22011	893078	6.14409	2.30656	0.385677	0.223697	0.234177	0.242961	18
GSE7761	Human	1	GSM188760.rma-gene-core	NA	6553600	C:\Program Files\Affymetrix\Library\HuEx-1_0-st-v2.r2.qcc	8.86836	8.69491	9.17768	9.1319	9.87129	11.5718	10.8411	13.0863	12.7028	8.80556	9.12466	9.11239	10.5919	10.3804	11.9239	11.9555	13.3299	13.1514	2.20709	10.3039	10.558	10.1637	8.30568	5.9389	8.3281	8.24072	8.79181	8.56504	8.36817	9.44484	9.20211	215.893	211.723	0.89401	22011	893078	6.33312	2.41725	0.358408	0.21232	0.263922	0.271029	18
GSE7761	Human	1	GSM188761.rma-gene-core	NA	6553600	C:\Program Files\Affymetrix\Library\HuEx-1_0-st-v2.r2.qcc	8.42774	8.34295	8.60978	8.7874	9.62729	11.4641	10.1685	12.9786	12.4828	8.17985	8.43264	8.50817	10.1193	9.82801	11.5782	11.3827	13.2303	12.995	2.34859	10.3302	10.5142	10.2735	7.94943	5.09237	8.02694	8.16984	8.52689	8.26304	8.02948	9.30444	8.96165	206.922	217.567	0.889745	22011	893078	6.21028	2.381	0.334853	0.184306	0.206319	0.236283	18
GSE7761	Human	1	GSM188762.rma-gene-core	NA	6553600	C:\Program Files\Affymetrix\Library\HuEx-1_0-st-v2.r2.qcc	8.84023	8.78778	9.19718	9.24415	9.94717	11.6319	10.8267	13.1093	12.7594	8.8124	9.06831	9.12531	10.6281	10.4526	12.051	11.845	13.3268	13.1387	2.17819	10.4567	10.7296	10.5085	8.3754	6.33364	8.34822	8.3633	8.79698	8.7323	8.57383	9.4485	9.459	190.044	184.747	0.876932	22011	893078	6.3132	2.41174	0.37572	0.223626	0.354264	0.378392	18
GSE7761	Human	1	GSM188763.rma-gene-core	NA	6553600	C:\Program Files\Affymetrix\Library\HuEx-1_0-st-v2.r2.qcc	9.26028	9.02072	9.55414	9.48442	10.2224	11.97	11.2677	13.3491	13.1195	9.11238	9.30612	9.30749	10.4588	10.4623	12.2308	12.0708	13.4645	13.3327	2.13217	10.4597	10.5701	10.4379	8.19908	6.27957	8.40123	8.4262	9.00634	8.88762	8.39639	9.35049	8.96815	229.577	263.754	0.893453	22011	893078	6.32196	2.40545	0.390483	0.21286	0.260601	0.284374	18
GSE7761	Human	1	GSM188764.rma-gene-core	NA	6553600	C:\Program Files\Affymetrix\Library\HuEx-1_0-st-v2.r2.qcc	8.72289	8.44783	8.93897	9.00411	9.67188	11.3908	10.7031	13.1077	12.791	8.76241	8.75412	8.84233	10.0203	9.99054	11.9195	11.8047	13.2706	13.1874	2.09557	10.4888	10.5721	10.3169	8.22366	6.083	8.66276	8.58141	8.94824	8.8549	8.31546	9.53682	9.15878	239.186	228.68	0.894207	22011	893078	6.37595	2.42477	0.37856	0.203701	0.330743	0.349309	18
GSE7761	Human	1	GSM188765.rma-gene-core	NA	6553600	C:\Program Files\Affymetrix\Library\HuEx-1_0-st-v2.r2.qcc	9.14304	8.93889	9.58402	9.49767	10.3805	11.8655	11.0872	13.2147	12.9477	8.99184	9.35221	9.42522	10.725	10.6206	12.2383	12.0963	13.4072	13.2783	2.25624	10.4622	10.51	10.5374	8.05584	5.17663	7.89283	8.39201	8.68676	8.3257	8.25405	9.35408	9.18873	210.858	223.933	0.86671	22011	893078	6.19686	2.35407	0.361158	0.196266	0.245666	0.28893	18
GSE7761	Human	1	GSM188766.rma-gene-core	NA	6553600	C:\Program Files\Affymetrix\Library\HuEx-1_0-st-v2.r2.qcc	8.66994	8.38759	8.7888	8.88714	9.71881	11.5947	10.4856	13.0315	12.6046	8.5197	8.73985	8.73665	10.3597	10.1219	11.8251	11.8168	13.2328	13.1172	2.1318	10.2936	10.6143	10.3331	7.87893	5.38597	8.10484	8.29409	8.92915	8.26718	8.20786	9.33888	9.01691	228.968	248.019	0.879797	22011	893078	6.21565	2.37072	0.320941	0.186539	0.18402	0.212822	18
GSE7761	Human	1	GSM188767.rma-gene-core	NA	6553600	C:\Program Files\Affymetrix\Library\HuEx-1_0-st-v2.r2.qcc	8.6621	8.22691	8.84617	9.02454	9.80372	11.706	10.4171	13.0732	12.691	8.37012	8.46524	8.58297	10.1286	9.92408	11.8117	11.7017	13.3031	13.0033	2.04845	10.0348	10.2902	10.0668	7.40535	4.16942	7.70781	7.62296	8.54895	7.90379	7.99688	8.89799	8.8027	176.302	194.611	0.867936	22011	893078	6.06738	2.29377	0.452473	0.198304	0.349143	0.316833	18
GSE7761	Human	1	GSM188768.rma-gene-core	NA	6553600	C:\Program Files\Affymetrix\Library\HuEx-1_0-st-v2.r2.qcc	8.784	8.60928	8.9547	9.12175	9.94006	11.724	10.4834	13.0134	12.6839	8.55591	8.99177	8.92754	10.5069	10.4112	11.7448	11.657	13.3561	13.1152	2.17421	8.90661	9.03824	8.44976	7.17989	4.42763	6.68711	6.65545	7.02094	6.67787	7.01631	7.74779	7.64239	178.991	139.052	0.87505	22011	893078	6.13002	2.30782	0.454486	0.219781	0.334371	0.315738	18
GSE7761	Human	1	GSM188769.rma-gene-core	NA	6553600	C:\Program Files\Affymetrix\Library\HuEx-1_0-st-v2.r2.qcc	8.87091	8.61739	9.18357	9.12664	9.82505	11.6642	10.7866	13.1132	12.7973	8.59238	8.82185	8.99848	10.2145	10.0839	11.9684	11.9234	13.3799	13.1673	2.07992	10.3992	10.7208	10.5199	8.2473	6.03878	8.35461	8.47688	8.84067	8.70582	8.28684	9.25135	8.91215	218.483	205.775	0.8774	22011	893078	6.25404	2.39842	0.320878	0.182591	0.213029	0.235305	18
GSE7761	Human	1	GSM188770.rma-gene-core	NA	6553600	C:\Program Files\Affymetrix\Library\HuEx-1_0-st-v2.r2.qcc	8.91162	8.70471	9.21716	9.0892	9.95547	11.6271	10.7493	13.0941	12.6627	8.66988	8.986	9.05425	10.4911	10.3339	11.9048	11.8074	13.3703	13.1192	2.14009	10.4644	10.7024	10.4003	8.10359	5.85436	8.43328	8.47017	8.92884	8.50969	8.55597	9.41945	9.11754	179.288	180.994	0.878725	22011	893078	6.2115	2.35682	0.362601	0.209909	0.214012	0.259537	18
GSE7761	Human	1	GSM188771.rma-gene-core	NA	6553600	C:\Program Files\Affymetrix\Library\HuEx-1_0-st-v2.r2.qcc	8.45587	8.34233	8.87026	8.8313	9.623	11.5407	10.3553	13.0358	12.648	8.26051	8.6058	8.65046	10.186	10.0024	11.8828	11.6503	13.3814	13.0177	2.22726	10.545	10.7038	10.4739	7.77073	4.63027	8.00177	8.41262	8.96746	8.38154	8.38036	9.30006	9.16932	194.118	186.897	0.872489	22011	893078	6.13162	2.32433	0.382808	0.189374	0.253535	0.250657	18
GSE7761	Human	1	GSM188772.rma-gene-core	NA	6553600	C:\Program Files\Affymetrix\Library\HuEx-1_0-st-v2.r2.qcc	8.65016	8.49164	8.96858	8.88002	9.67239	11.4557	10.519	12.9879	12.5729	8.33503	8.78806	8.82289	10.1978	10.0898	11.7708	11.5939	13.2856	12.9889	2.24192	10.1964	10.6362	10.2796	7.88584	5.98156	8.09853	8.32748	8.97388	8.63479	8.1738	9.02288	8.91093	181.777	166.134	0.881295	22011	893078	6.23424	2.37664	0.346712	0.199111	0.232785	0.261865	18
GSE7761	Human	1	GSM188773.rma-gene-core	NA	6553600	C:\Program Files\Affymetrix\Library\HuEx-1_0-st-v2.r2.qcc	8.80246	8.57288	9.14669	9.07456	9.88266	11.63	10.8953	13.1793	12.8416	8.63548	8.73976	8.91021	10.2774	10.1137	11.9675	11.8898	13.4307	13.2075	2.15513	10.4965	10.7003	10.4766	8.11907	6.0228	8.2783	8.23302	8.83958	8.54376	8.2421	9.30938	9.08022	193.255	191.806	0.877773	22011	893078	6.23938	2.39459	0.351023	0.199777	0.261488	0.292826	18
GSE7761	Human	1	GSM188774.rma-gene-core	NA	6553600	C:\Program Files\Affymetrix\Library\HuEx-1_0-st-v2.r2.qcc	8.89907	8.62039	9.23765	9.17759	9.95582	11.7149	11.0007	13.1737	12.8439	8.77957	8.96868	9.17427	10.3982	10.2826	12.0894	11.913	13.4127	13.2192	2.16719	10.5643	10.7765	10.5793	8.03876	6.0552	8.376	8.58546	9.31103	8.8741	8.45582	9.42841	9.21672	195.621	195.765	0.8723	22011	893078	6.26232	2.39132	0.377316	0.219087	0.326569	0.345247	18
GSE7761	Human	1	GSM188775.rma-gene-core	NA	6553600	C:\Program Files\Affymetrix\Library\HuEx-1_0-st-v2.r2.qcc	9.23141	9.04746	9.4161	9.33863	10.1974	11.8747	11.0257	13.1755	12.7965	9.13129	9.26825	9.40176	10.79	10.6627	12.1098	12.0842	13.3723	13.1405	2.3269	10.1859	10.4525	10.1716	8.08117	6.02058	8.15167	8.23332	9.1067	8.48916	8.1364	9.27632	9.16423	160.505	189.637	0.891465	22011	893078	6.26748	2.39728	0.378594	0.226982	0.246522	0.302098	18
GSE7761	Human	1	GSM188776.rma-gene-core	NA	6553600	C:\Program Files\Affymetrix\Library\HuEx-1_0-st-v2.r2.qcc	8.65576	8.58287	8.91619	9.01471	9.81769	11.7413	10.5447	13.0966	12.6816	8.56395	8.86886	8.77185	10.2419	10.0779	11.9208	11.7813	13.4094	13.1392	2.30789	10.5696	10.6272	10.5394	7.90831	5.35659	7.88649	8.57276	8.91524	8.39338	8.29988	9.19212	9.01929	201.935	197.808	0.866212	22011	893078	6.15091	2.33841	0.384222	0.189848	0.269046	0.297697	18
GSE7761	Human	1	GSM188777.rma-gene-core	NA	6553600	C:\Program Files\Affymetrix\Library\HuEx-1_0-st-v2.r2.qcc	8.93006	8.75814	9.32376	9.32131	10.1661	11.995	10.7951	13.2124	12.7901	8.80144	9.05333	9.04525	10.4887	10.4163	12.0081	11.9477	13.4071	13.1121	2.28067	10.0364	10.3085	10.0132	7.70566	5.22765	7.87878	7.56419	8.23662	7.82014	7.68496	8.9846	8.96754	200.251	231.408	0.889699	22011	893078	6.18182	2.36911	0.372745	0.194647	0.265182	0.280995	18
GSE7761	Human	1	GSM188778.rma-gene-core	NA	6553600	C:\Program Files\Affymetrix\Library\HuEx-1_0-st-v2.r2.qcc	8.93919	8.6981	8.99028	9.17905	10.0272	11.8467	10.672	13.1962	12.6383	8.82906	9.0282	8.97352	10.6806	10.3464	11.9855	11.8503	13.3664	13.1636	2.28567	10.034	10.3749	10.0695	7.64113	5.43034	7.37972	7.8414	8.30753	7.83977	7.9534	9.11288	8.8782	184.634	205.601	0.88312	22011	893078	6.20617	2.37546	0.356351	0.200478	0.198711	0.241459	18
GSE7761	Human	1	GSM188779.rma-gene-core	NA	6553600	C:\Program Files\Affymetrix\Library\HuEx-1_0-st-v2.r2.qcc	9.04381	8.79304	9.2796	9.16383	10.0175	11.7526	10.8759	13.102	12.7289	8.89207	8.96045	9.20809	10.4506	10.5015	12.05	11.902	13.3443	13.1276	2.2591	10.9204	11.0858	10.9585	8.61778	5.97965	8.78117	9.067	9.42481	9.15515	8.9036	10.0919	9.77093	163.68	167.726	0.882772	22011	893078	6.21571	2.37338	0.381914	0.224465	0.211601	0.250427	18
GSE7761	Human	1	GSM188780.rma-gene-core	NA	6553600	C:\Program Files\Affymetrix\Library\HuEx-1_0-st-v2.r2.qcc	9.03803	8.93465	9.44423	9.38467	10.2463	11.848	10.9563	13.1892	12.7601	9.00844	9.20046	9.3347	10.7502	10.5476	12.0901	12.0549	13.412	13.1906	2.18038	10.1822	10.4214	10.2247	7.90239	5.20327	7.64404	8.2169	8.71222	8.23073	8.26497	9.13879	8.97905	182.169	222.933	0.867559	22011	893078	6.18845	2.34064	0.367222	0.215532	0.29302	0.339579	18
GSE7761	Human	1	GSM188781.rma-gene-core	NA	6553600	C:\Program Files\Affymetrix\Library\HuEx-1_0-st-v2.r2.qcc	8.7202	8.56356	9.08503	9.04538	9.93094	11.6115	10.4161	12.9469	12.5315	8.67563	8.77235	8.92674	10.5119	10.2591	11.7187	11.717	13.2279	13.0015	2.18291	9.91554	10.2906	10.191	7.51682	4.71885	7.55295	7.98239	8.62627	8.066	8.07324	8.98623	8.94291	157.044	173.614	0.884406	22011	893078	6.20435	2.37148	0.392526	0.222824	0.325687	0.417083	18
GSE7761	Human	1	GSM188782.rma-gene-core	NA	6553600	C:\Program Files\Affymetrix\Library\HuEx-1_0-st-v2.r2.qcc	9.03762	8.78916	9.36237	9.24103	10.0751	11.9049	10.935	13.181	12.844	8.9076	9.03367	9.291	10.5573	10.4938	12.0716	12.0907	13.4037	13.2359	2.39966	10.1711	10.3456	9.97877	7.76479	5.75096	7.61187	7.97222	8.35111	7.92117	7.96423	8.94025	8.78288	170.645	211.045	0.893845	22011	893078	6.24557	2.35857	0.354268	0.207709	0.215531	0.240826	18
GSE7761	Human	1	GSM188783.rma-gene-core	NA	6553600	C:\Program Files\Affymetrix\Library\HuEx-1_0-st-v2.r2.qcc	8.81314	8.63821	9.11276	8.97128	9.86536	11.788	10.6998	13.0843	12.7294	8.60085	8.90039	9.01071	10.3491	10.2332	12.0532	11.9358	13.4364	13.0731	2.46611	9.75529	10.1665	9.80122	7.166	4.60674	7.40138	7.41946	7.95439	7.48635	7.56186	8.73813	8.24176	172.268	202.933	0.878539	22011	893078	6.21278	2.35307	0.374875	0.192466	0.224934	0.253309	18
GSE7761	Human	1	GSM188784.rma-gene-core	NA	6553600	C:\Program Files\Affymetrix\Library\HuEx-1_0-st-v2.r2.qcc	8.54191	8.83591	9.04607	8.90307	9.78667	11.7149	10.5083	13.0034	12.4985	8.39493	8.73176	8.78267	10.2857	10.1243	11.6787	11.6378	13.2411	12.9982	2.3666	10.0452	10.1719	10.0359	7.71313	4.88964	7.88501	8.22434	8.70601	8.19564	8.08062	8.91854	8.8369	170.056	189.957	0.88024	22011	893078	6.17293	2.35149	0.399559	0.2005	0.253432	0.261471	18
GSE7761	Human	1	GSM188785.rma-gene-core	NA	6553600	C:\Program Files\Affymetrix\Library\HuEx-1_0-st-v2.r2.qcc	8.71208	8.68576	8.8627	9.01281	9.77203	11.6001	10.4414	12.9039	12.4396	8.46436	8.73102	8.55025	10.2008	10.0799	11.6422	11.5322	13.1343	12.8277	2.29465	10.226	10.3575	10.0976	7.43395	4.85753	7.6787	8.04788	8.72821	8.40575	8.20759	9.34084	9.09165	142.541	158.104	0.87505	22011	893078	6.15057	2.33285	0.45294	0.221228	0.30057	0.32504	18
GSE7761	Human	1	GSM188786.rma-gene-core	NA	6553600	C:\Program Files\Affymetrix\Library\HuEx-1_0-st-v2.r2.qcc	8.93462	8.84231	9.21445	9.20494	10.0551	11.7986	10.8543	13.171	12.7918	8.76389	9.03171	9.02813	10.615	10.4588	11.8994	11.9888	13.3973	13.1713	2.27678	9.99855	10.3067	9.97563	7.39691	5.53354	7.5043	7.88559	8.30503	8.02787	8.0956	9.00596	8.71135	202.451	234.255	0.886038	22011	893078	6.22486	2.37417	0.356124	0.212219	0.249878	0.288096	18
GSE7761	Human	1	GSM188787.rma-gene-core	NA	6553600	C:\Program Files\Affymetrix\Library\HuEx-1_0-st-v2.r2.qcc	8.85448	8.7376	9.18199	8.99024	9.83423	11.6613	10.754	13.1339	12.7069	8.60417	8.92885	8.90855	10.4394	10.256	11.904	11.8183	13.3664	13.0813	2.27103	10.2359	10.5339	10.2711	7.99112	6.0099	7.74417	8.20934	8.70402	8.20711	8.07762	9.07187	8.94802	192.214	203.791	0.883013	22011	893078	6.22716	2.38052	0.322252	0.191523	0.194323	0.237702	18
GSE7761	Human	1	GSM188788.rma-gene-core	NA	6553600	C:\Program Files\Affymetrix\Library\HuEx-1_0-st-v2.r2.qcc	9.28553	8.97034	9.52701	9.45514	10.241	11.8584	11.2236	13.3436	12.9766	9.03153	9.30801	9.15776	10.6422	10.4695	12.1452	12.1002	13.4821	13.3656	2.37613	10.3886	10.591	10.4087	8.22741	6.51647	8.14902	8.72375	9.16649	8.62149	8.23704	9.36998	9.08575	202.76	204.679	0.892912	22011	893078	6.31244	2.41441	0.42993	0.229407	0.339897	0.363547	18
GSE7761	Human	1	GSM188789.rma-gene-core	NA	6553600	C:\Program Files\Affymetrix\Library\HuEx-1_0-st-v2.r2.qcc	9.04404	9.03907	9.46333	9.36312	10.2189	11.8434	10.8606	13.0658	12.7421	9.20591	9.3276	9.51888	10.815	10.5553	12.065	12.0152	13.411	13.1527	2.3832	10.1976	10.4935	10.0757	7.47748	5.74713	7.86508	7.84003	8.52473	8.04492	8.23536	9.07908	8.79195	152.565	194.01	0.8766	22011	893078	6.16964	2.32647	0.418099	0.220313	0.278499	0.293077	18
GSE7761	Human	1	GSM188790.rma-gene-core	NA	6553600	C:\Program Files\Affymetrix\Library\HuEx-1_0-st-v2.r2.qcc	9.13076	8.9291	9.49882	9.53752	10.2172	11.7245	11.12	13.1459	12.8759	9.11314	9.30008	9.35357	10.6593	10.5395	12.2058	12.0712	13.4412	13.246	2.29043	10.4784	10.6372	10.3587	8.00281	5.51153	8.18045	8.66226	9.12563	8.60419	8.40701	9.47138	9.14465	165.347	168.163	0.871331	22011	893078	6.26398	2.37738	0.398416	0.226763	0.294137	0.324987	18
GSE7761	Human	1	GSM188791.rma-gene-core	NA	6553600	C:\Program Files\Affymetrix\Library\HuEx-1_0-st-v2.r2.qcc	9.19246	8.89415	9.46181	9.38352	10.1466	11.7983	10.8709	13.1201	12.673	9.03737	9.28392	9.38589	10.778	10.6516	11.9703	12.0269	13.2852	13.1061	2.29486	10.3909	10.8064	10.4054	7.99291	5.37751	8.08939	8.22529	9.13087	8.53956	8.6901	9.61668	9.42286	133.694	156.935	0.883822	22011	893078	6.24601	2.36414	0.443446	0.253721	0.272794	0.32574	18
GSE7761	Human	1	GSM188792.rma-gene-core	NA	6553600	C:\Program Files\Affymetrix\Library\HuEx-1_0-st-v2.r2.qcc	8.71348	8.42798	9.06302	9.05486	9.91067	11.6258	10.3316	12.9622	12.5263	8.60709	9.03878	9.00111	10.383	10.1321	11.6698	11.6488	13.1139	12.9913	2.62995	10.6965	10.7977	10.5366	8.29936	5.61478	8.00151	8.58648	9.08055	8.67128	8.46977	9.57812	9.24682	177.179	209.909	0.892285	22011	893078	6.17041	2.36606	0.415313	0.223813	0.373661	0.421812	18
GSE7761	Human	1	GSM188793.rma-gene-core	NA	6553600	C:\Program Files\Affymetrix\Library\HuEx-1_0-st-v2.r2.qcc	8.90548	8.60172	9.1938	9.00079	10.0135	11.6688	10.6017	13.0376	12.6994	8.80606	9.01187	8.92765	10.4503	10.2484	11.9563	11.8267	13.2551	13.075	2.38996	10.3052	10.6014	10.2583	8.10748	5.53034	7.79493	8.24896	8.95391	8.38135	8.2098	9.31719	9.1297	185.179	194.417	0.887197	22011	893078	6.25603	2.39913	0.341628	0.204643	0.215405	0.262764	18
GSE7761	Human	1	GSM188794.rma-gene-core	NA	6553600	C:\Program Files\Affymetrix\Library\HuEx-1_0-st-v2.r2.qcc	8.75001	8.68552	9.10496	9.17097	9.98181	11.7842	10.6998	13.052	12.5879	8.70052	8.89232	9.0898	10.4132	10.2779	12.0001	11.9324	13.3087	13.0983	2.46068	9.64319	9.84726	9.71434	7.00687	4.60233	7.05854	7.3189	7.69433	7.58911	7.78372	8.67816	8.58827	138.909	169.893	0.871628	22011	893078	6.12598	2.31019	0.445299	0.216684	0.321703	0.314697	18
GSE7761	Human	1	GSM188795.rma-gene-core	NA	6553600	C:\Program Files\Affymetrix\Library\HuEx-1_0-st-v2.r2.qcc	8.87498	8.81197	9.07636	9.0631	9.96866	11.7132	10.4207	13.0301	12.5876	8.45982	9.04076	8.8083	10.6533	10.3747	11.9198	11.6039	13.3507	13.0615	2.27354	9.74099	10.1135	9.98469	7.21857	5.1485	7.39187	7.41839	8.38205	7.79756	7.70984	8.98816	8.67393	170.909	212.958	0.880406	22011	893078	6.13556	2.31993	0.41123	0.217395	0.371347	0.4074	18
GSE7761	Human	1	GSM188796.rma-gene-core	NA	6553600	C:\Program Files\Affymetrix\Library\HuEx-1_0-st-v2.r2.qcc	8.71818	8.69443	8.94358	8.84223	9.7356	11.7423	10.3735	12.9983	12.5141	8.53021	8.7071	8.74103	10.3966	10.1839	11.8564	11.7294	13.3195	12.9408	2.60322	10.0043	10.1071	9.75384	7.3874	4.64979	7.75623	7.78383	8.50766	7.94509	8.06056	9.06333	8.98501	150.525	180.998	0.876806	22011	893078	6.076	2.3092	0.481879	0.210096	0.416058	0.387004	18
GSE7761	Human	1	GSM188797.rma-gene-core	NA	6553600	C:\Program Files\Affymetrix\Library\HuEx-1_0-st-v2.r2.qcc	8.76624	8.45623	9.09363	8.95645	9.82506	11.6621	10.5468	13.1062	12.6651	8.82582	8.7677	8.99596	10.2831	10.1722	11.9369	11.8448	13.3252	13.0855	2.16391	10.3361	10.464	10.1394	8.03722	5.7242	8.05672	8.44152	8.39536	8.18083	8.09984	9.03622	8.93382	200.194	225.27	0.893319	22011	893078	6.22258	2.39659	0.36808	0.201518	0.242023	0.289325	18
GSE7761	Human	1	GSM188798.rma-gene-core	NA	6553600	C:\Program Files\Affymetrix\Library\HuEx-1_0-st-v2.r2.qcc	9.07928	8.76368	9.40633	9.26372	9.95703	11.871	10.9335	13.186	12.8868	8.99967	8.9706	9.3089	10.444	10.324	12.1616	11.9889	13.4003	13.2138	2.1121	10.3178	10.4197	10.2264	7.92386	5.78199	8.06479	8.41162	8.84477	8.51135	7.95027	9.04179	8.88619	181.902	193.07	0.881594	22011	893078	6.27561	2.40122	0.371943	0.214277	0.240932	0.288347	18
GSE7761	Human	1	GSM188799.rma-gene-core	NA	6553600	C:\Program Files\Affymetrix\Library\HuEx-1_0-st-v2.r2.qcc	8.62405	8.33096	9.00962	8.98339	9.7424	11.6899	10.4574	13.0287	12.5697	8.54546	8.70678	8.75668	10.2123	10.0977	11.7613	11.7402	13.2705	13.0143	2.50662	10.3155	10.5252	10.1579	7.89772	5.30822	7.99095	8.23393	8.67811	8.16732	8.0374	9.14175	8.85479	159.746	180.351	0.881433	22011	893078	6.16909	2.34848	0.379303	0.202052	0.242199	0.259911	18
GSE7761	Human	1	GSM188800.rma-gene-core	NA	6553600	C:\Program Files\Affymetrix\Library\HuEx-1_0-st-v2.r2.qcc	8.96574	8.8885	9.27403	9.23405	10.106	11.7584	10.8296	13.144	12.8161	8.96503	9.05019	9.1353	10.7572	10.3783	11.9935	11.9343	13.3612	13.1379	2.2658	10.1413	10.3033	10.1619	7.69026	4.9539	7.66234	7.8986	8.67879	8.19239	8.13252	8.94571	8.76794	194.98	223.724	0.871916	22011	893078	6.19865	2.33894	0.373762	0.195373	0.236643	0.279673	18
GSE7761	Human	1	GSM188801.rma-gene-core	NA	6553600	C:\Program Files\Affymetrix\Library\HuEx-1_0-st-v2.r2.qcc	9.03694	8.98094	9.48941	9.36359	10.3109	11.9359	10.8563	13.1603	12.7808	8.84148	9.24475	9.33077	10.6828	10.6328	11.953	11.8969	13.3042	13.2323	2.43318	8.56907	8.80885	8.11525	6.31135	4.40891	6.6334	6.23192	6.39098	6.27688	7.10029	7.59772	7.3255	156.782	155.203	0.863562	22011	893078	6.05646	2.26567	0.475097	0.230952	0.373003	0.345896	18
GSE7761	Human	1	GSM188802.rma-gene-core	NA	6553600	C:\Program Files\Affymetrix\Library\HuEx-1_0-st-v2.r2.qcc	8.69555	8.55981	9.00459	9.02604	9.77889	11.634	10.5937	13.0104	12.5217	8.61363	8.91603	9.0052	10.4268	10.1592	11.8666	11.7795	13.2881	13.0786	2.12249	10.2973	10.7138	10.4256	8.1795	5.52914	8.0617	8.24745	9.18399	8.60462	8.52972	9.56005	9.23022	185.124	212.464	0.886787	22011	893078	6.19326	2.35576	0.377712	0.199432	0.23703	0.269345	18
GSE7761	Human	1	GSM188803.rma-gene-core	NA	6553600	C:\Program Files\Affymetrix\Library\HuEx-1_0-st-v2.r2.qcc	9.01215	8.69367	9.36053	9.11446	9.88107	11.6382	10.9714	13.2666	12.8649	8.89772	9.11074	9.10236	10.5959	10.3562	12.0235	12.109	13.4373	13.2687	2.17642	10.3661	10.582	10.3549	8.10517	6.43852	8.25336	8.5367	9.10272	8.72641	8.27314	9.3356	8.89778	211.914	227.824	0.889184	22011	893078	6.32191	2.39607	0.398505	0.209548	0.290438	0.338328	18
GSE7761	Human	1	GSM188804.rma-gene-core	NA	6553600	C:\Program Files\Affymetrix\Library\HuEx-1_0-st-v2.r2.qcc	8.81521	8.55185	9.08297	8.99386	9.858	11.6802	10.7256	13.1432	12.7243	8.5871	8.92936	8.94968	10.4515	10.2846	12.0354	11.898	13.3844	13.1924	2.23464	10.6692	10.7226	10.4988	8.14542	5.96019	8.0771	8.48064	8.74843	8.4982	8.48238	9.48387	9.33037	224.794	208.543	0.892263	22011	893078	6.25101	2.40762	0.31794	0.188812	0.210366	0.250471	18
GSE7761	Human	1	GSM188805.rma-gene-core	NA	6553600	C:\Program Files\Affymetrix\Library\HuEx-1_0-st-v2.r2.qcc	8.90488	8.74196	9.02272	9.26457	9.97878	11.7539	10.5547	13.0684	12.6206	8.56047	8.8386	8.76846	10.2301	10.1053	11.7433	11.5954	13.3042	13.038	2.43659	9.82448	10.0824	10.0029	7.34376	4.49798	7.61097	7.53051	8.43401	7.73052	8.10487	8.87839	8.76119	122.458	143.113	0.873679	22011	893078	6.07726	2.29616	0.503326	0.229495	0.380401	0.357736	18
GSE7761	Human	1	GSM188806.rma-gene-core	NA	6553600	C:\Program Files\Affymetrix\Library\HuEx-1_0-st-v2.r2.qcc	9.18713	8.98187	9.43229	9.37641	10.1815	11.8236	10.9652	13.1183	12.72	9.06009	9.43515	9.33667	10.7275	10.484	12.0995	12.0145	13.3055	13.1606	2.37037	10.3132	10.4609	10.3088	7.73761	5.47318	8.01993	8.36661	8.92879	8.6012	8.40628	9.64656	9.31995	163.772	172.195	0.899368	22011	893078	6.28995	2.41661	0.413312	0.251533	0.351228	0.456023	18
GSE7761	Human	1	GSM188807.rma-gene-core	NA	6553600	C:\Program Files\Affymetrix\Library\HuEx-1_0-st-v2.r2.qcc	8.9596	8.78616	9.22852	9.12975	9.95945	11.7219	10.6805	13.1214	12.7776	8.70239	8.83975	9.01083	10.4147	10.248	11.9588	12.0302	13.2656	13.1253	2.38875	10.3592	10.6508	10.4458	8.16273	5.57297	8.27969	8.55651	9.10008	8.50871	8.3515	9.41975	9.13118	219.167	268.272	0.89351	22011	893078	6.24115	2.37714	0.345651	0.209698	0.310957	0.377978	18
GSE7761	Human	1	GSM188808.rma-gene-core	NA	6553600	C:\Program Files\Affymetrix\Library\HuEx-1_0-st-v2.r2.qcc	8.74091	8.63282	9.06946	8.89024	9.97236	11.7937	10.4645	13.1148	12.731	8.59035	8.97968	9.01362	10.4938	10.4889	11.8226	11.8002	13.3031	13.2316	2.26542	9.01199	9.29378	8.59583	7.44206	4.069	7.01738	7.13871	7.04368	7.20333	7.40424	8.36808	7.56719	191.994	149.454	0.886209	22011	893078	6.16995	2.36087	0.434234	0.23404	0.378071	0.361859	18
GSE7761	Human	1	GSM188809.rma-gene-core	NA	6553600	C:\Program Files\Affymetrix\Library\HuEx-1_0-st-v2.r2.qcc	9.12683	9.01133	9.43851	9.4998	10.1813	11.8461	11.1155	13.1894	12.9255	9.03273	9.37279	9.32948	10.6198	10.4918	12.1955	12.0527	13.3623	13.2391	2.34317	9.87541	10.2597	9.83509	7.83096	5.93622	7.67663	7.74028	8.36628	8.04831	7.94626	9.11304	8.6694	195.818	186.087	0.890233	22011	893078	6.34619	2.42985	0.406835	0.217137	0.310218	0.300361	18
GSE7761	Human	1	GSM188810.rma-gene-core	NA	6553600	C:\Program Files\Affymetrix\Library\HuEx-1_0-st-v2.r2.qcc	8.8288	8.57222	9.09731	9.03089	9.78792	11.6524	10.7388	13.1921	12.8426	8.78552	8.90047	9.00133	10.4228	10.394	12.0115	11.8595	13.4185	13.2516	2.11873	10.4551	10.5766	10.2009	7.96252	5.95721	8.09118	8.2112	8.55998	8.44938	8.07584	9.20032	9.21498	202.129	201.999	0.899009	22011	893078	6.2802	2.42537	0.361703	0.205554	0.24959	0.271297	18
GSE7761	Human	1	GSM188811.rma-gene-core	NA	6553600	C:\Program Files\Affymetrix\Library\HuEx-1_0-st-v2.r2.qcc	9.18067	8.97259	9.43012	9.37948	10.1386	11.8527	11.074	13.1819	12.8794	8.89174	9.4123	9.42553	10.6222	10.491	12.1454	11.9528	13.374	13.2534	2.34431	10.2071	10.5198	10.2497	7.7008	5.84316	7.90805	8.26136	8.59161	8.07405	8.35244	9.32089	9.09675	171.882	188.034	0.896002	22011	893078	6.27232	2.40058	0.398538	0.239737	0.25075	0.30333	18
GSE7761	Human	1	GSM188812.rma-gene-core	NA	6553600	C:\Program Files\Affymetrix\Library\HuEx-1_0-st-v2.r2.qcc	8.93239	8.7753	9.35995	9.26401	10.1277	11.8517	11.0659	13.3032	12.9801	8.97117	8.92378	9.14799	10.4577	10.306	12.2479	12.1211	13.5411	13.3726	2.23884	10.0905	10.3495	9.91528	7.83735	5.67736	7.94435	7.82098	8.36639	7.84222	7.91119	9.18208	8.77119	207.843	226.724	0.895941	22011	893078	6.28788	2.41681	0.367522	0.199652	0.259866	0.280479	18
GSE7761	Human	1	GSM188813.rma-gene-core	NA	6553600	C:\Program Files\Affymetrix\Library\HuEx-1_0-st-v2.r2.qcc	8.90717	8.65336	9.16841	9.0965	9.89646	11.6433	10.9157	13.1542	12.819	8.86607	9.14363	9.15349	10.4135	10.4513	12.0286	11.9776	13.4525	13.1481	2.08357	10.4186	10.7427	10.4718	8.19288	5.81615	8.25858	8.41188	8.91195	8.6723	8.51603	9.48962	9.36444	210.074	193.67	0.88968	22011	893078	6.30353	2.41884	0.363789	0.202856	0.261797	0.263603	18
GSE7761	Human	1	GSM188814.rma-gene-core	NA	6553600	C:\Program Files\Affymetrix\Library\HuEx-1_0-st-v2.r2.qcc	8.85221	8.61829	9.23101	9.17881	9.98147	11.6345	10.8438	13.115	12.709	8.74829	8.84782	9.06473	10.402	10.209	11.8124	11.7776	13.3666	13.0666	2.17553	10.5303	10.8531	10.3686	8.21454	5.62679	8.43078	8.71184	9.02743	8.50165	8.18223	9.5889	9.22222	152.371	154.076	0.885383	22011	893078	6.25434	2.39328	0.375401	0.230816	0.217825	0.251861	18
GSE7761	Human	1	GSM188815.rma-gene-core	NA	6553600	C:\Program Files\Affymetrix\Library\HuEx-1_0-st-v2.r2.qcc	8.72839	8.64176	9.00073	8.93764	9.77375	11.6331	10.6576	13.1202	12.6886	8.63443	8.84058	9.01825	10.3851	10.1901	11.8846	11.7863	13.3869	13.0395	2.23372	10.5332	10.7501	10.4771	7.95936	5.43915	8.23117	8.48525	8.93686	8.6058	8.25518	9.59645	9.16981	178.039	183.999	0.880436	22011	893078	6.18604	2.35951	0.352074	0.196393	0.213584	0.249119	18
GSE7761	Human	1	GSM188816.rma-gene-core	NA	6553600	C:\Program Files\Affymetrix\Library\HuEx-1_0-st-v2.r2.qcc	8.81892	8.8331	9.08284	9.19445	9.96534	11.8063	10.5233	13.045	12.6439	8.82461	9.03413	8.98483	10.7338	10.6093	11.9527	11.8622	13.332	13.0102	2.40692	10.3881	10.5568	10.2208	7.72462	4.14337	7.53768	7.9108	8.32637	8.1302	8.24535	9.16535	8.93375	156.32	190.705	0.865556	22011	893078	6.10402	2.2847	0.448638	0.211269	0.337392	0.307001	18
GSE7761	Human	1	GSM188817.rma-gene-core	NA	6553600	C:\Program Files\Affymetrix\Library\HuEx-1_0-st-v2.r2.qcc	9.05229	8.86197	9.32515	9.26007	10.1229	11.773	10.9524	13.2198	12.8955	8.94774	9.14083	9.18737	10.5131	10.4338	11.9796	11.9653	13.4425	13.2163	2.38825	10.0782	10.367	10.0464	7.50039	4.72044	7.71362	7.92779	8.13219	7.81059	8.01215	9.22076	8.82314	164.848	164.288	0.894922	22011	893078	6.29552	2.43024	0.391485	0.234291	0.273839	0.287013	18
GSE7761	Human	1	GSM188818.rma-gene-core	NA	6553600	C:\Program Files\Affymetrix\Library\HuEx-1_0-st-v2.r2.qcc	8.99055	8.71355	9.20778	9.2585	9.98626	11.7159	10.757	13.0482	12.7653	8.82558	9.23559	9.27326	10.6163	10.4596	11.9603	11.8417	13.2543	13.0855	2.24861	10.5009	10.6283	10.3892	8.22664	5.44764	7.99749	8.32502	8.83351	8.46471	8.34279	9.35568	9.05533	169.977	186.218	0.883086	22011	893078	6.222	2.37846	0.359895	0.216352	0.217953	0.271544	18
GSE7761	Human	1	GSM188819.rma-gene-core	NA	6553600	C:\Program Files\Affymetrix\Library\HuEx-1_0-st-v2.r2.qcc	9.10589	8.74118	9.30519	9.27704	10.1348	11.7729	10.7754	13.0905	12.7671	8.69031	9.08652	9.16777	10.5991	10.3328	11.9836	11.8543	13.2117	13.1327	2.26163	9.89294	10.2878	9.94385	7.4427	5.35127	7.09206	8.04355	8.2973	7.69291	7.82437	9.11094	8.8447	219.307	257.671	0.89186	22011	893078	6.22323	2.3915	0.359077	0.195672	0.242368	0.27526	18
GSE7761	Human	1	GSM188820.rma-gene-core	NA	6553600	C:\Program Files\Affymetrix\Library\HuEx-1_0-st-v2.r2.qcc	9.16928	9.03354	9.44201	9.51889	10.2961	11.9004	10.914	13.1953	12.8222	8.96734	9.25567	9.30969	10.7433	10.6333	12.0836	12.1147	13.4279	13.1899	2.37758	10.3496	10.5567	10.4493	8.01156	5.11772	7.82409	8.30692	8.76287	8.39101	8.36978	9.27471	9.25215	163.782	186.675	0.862453	22011	893078	6.16944	2.31934	0.391573	0.21084	0.281823	0.29085	18
GSE7761	Human	1	GSM188821.rma-gene-core	NA	6553600	C:\Program Files\Affymetrix\Library\HuEx-1_0-st-v2.r2.qcc	8.55306	8.4217	8.75949	8.90383	9.68336	11.58	10.3935	12.9278	12.5092	8.33423	8.30834	8.79177	10.1037	10.0957	11.6605	11.5077	13.2458	12.8914	2.37389	10.3299	10.5947	10.2688	7.6344	5.06731	8.06457	8.07747	8.96946	8.1476	8.15122	9.22238	9.29077	171.485	183.747	0.878869	22011	893078	6.13825	2.35399	0.404106	0.200237	0.286414	0.300384	18
GSE7761	Human	1	GSM188822.rma-gene-core	NA	6553600	C:\Program Files\Affymetrix\Library\HuEx-1_0-st-v2.r2.qcc	8.9341	8.681	9.43991	9.26169	9.94641	11.7711	11.0708	13.1866	12.9248	8.91807	8.88518	9.08023	10.1523	10.1665	12.0912	11.9194	13.4091	13.3632	2.08314	10.6166	10.6782	10.3879	8.26161	5.51147	8.00926	8.58185	8.77039	8.6085	8.19767	9.51683	9.01251	216.292	214.207	0.888141	22011	893078	6.26864	2.40153	0.390579	0.200435	0.332541	0.406993	18
GSE7761	Human	1	GSM188823.rma-gene-core	NA	6553600	C:\Program Files\Affymetrix\Library\HuEx-1_0-st-v2.r2.qcc	9.14169	8.98379	9.35772	9.41443	10.1957	11.8102	10.9688	13.1658	12.7516	9.01306	9.25645	9.28404	10.7456	10.6628	12.1398	12.0695	13.4183	13.1893	2.20271	10.2789	10.6454	10.4372	8.02283	5.58455	8.13873	8.5132	8.91788	8.46814	8.5328	9.48021	9.32106	195.036	214.836	0.892676	22011	893078	6.21517	2.38879	0.35386	0.230409	0.26521	0.374608	18
GSE7761	Human	1	GSM188824.rma-gene-core	NA	6553600	C:\Program Files\Affymetrix\Library\HuEx-1_0-st-v2.r2.qcc	8.83595	8.46869	8.96589	8.90728	9.74288	11.6522	10.5914	13.0577	12.6541	8.57791	8.77847	8.82693	10.2693	10.1286	11.882	11.8007	13.3214	13.1375	2.28814	10.1883	10.5025	10.1603	7.98087	5.75393	7.86489	8.12131	8.73249	8.34613	8.04932	9.13222	8.77286	219.778	255.038	0.888666	22011	893078	6.21418	2.36047	0.319313	0.18918	0.205825	0.23712	18
GSE7761	Human	1	GSM188825.rma-gene-core	NA	6553600	C:\Program Files\Affymetrix\Library\HuEx-1_0-st-v2.r2.qcc	8.93286	8.79832	9.18216	9.21175	10.0093	11.7369	10.9248	13.2523	12.8604	8.68087	8.9755	8.90578	10.4487	10.2748	12.0352	11.9589	13.4645	13.2174	2.20259	10.6595	10.7789	10.4438	8.33688	5.89634	8.2534	8.73001	9.18738	8.73732	8.47859	9.58243	9.25003	196.441	198.306	0.894445	22011	893078	6.28636	2.40324	0.35327	0.209133	0.21959	0.247292	18
GSE7761	Human	1	GSM188826.rma-gene-core	NA	6553600	C:\Program Files\Affymetrix\Library\HuEx-1_0-st-v2.r2.qcc	8.68785	8.55463	8.9281	8.92322	9.8437	11.729	10.51	13.0624	12.6074	8.46265	8.89064	8.99445	10.3492	10.1088	11.8923	11.7837	13.2756	13.0222	2.49246	10.3052	10.5761	10.1251	8.20573	5.21918	8.32539	8.30602	9.02636	8.49283	8.18346	9.14325	9.12798	166.626	191.415	0.887234	22011	893078	6.17433	2.35237	0.397417	0.218043	0.278252	0.305566	18
GSE7761	Human	1	GSM188827.rma-gene-core	NA	6553600	C:\Program Files\Affymetrix\Library\HuEx-1_0-st-v2.r2.qcc	8.52556	8.45424	8.95381	8.86256	9.68772	11.443	10.3559	12.9608	12.5442	8.51755	8.70937	8.7003	10.1806	10.1315	11.7723	11.689	13.1741	13.0334	2.3616	10.0558	10.3443	10.2416	7.81	4.92325	7.76364	7.9404	8.86483	8.15841	8.13941	9.36305	9.15238	179.254	185.957	0.894628	22011	893078	6.21571	2.3819	0.37198	0.214274	0.274533	0.335552	18
GSE7761	Human	1	GSM188828.rma-gene-core	NA	6553600	C:\Program Files\Affymetrix\Library\HuEx-1_0-st-v2.r2.qcc	9.0181	8.88794	9.29056	9.11759	9.97603	11.6745	10.9181	13.1321	12.802	8.95265	9.07768	9.25217	10.4406	10.3923	12.1253	11.9781	13.3504	13.1695	2.37015	10.6086	10.8044	10.6823	8.11943	6.55232	8.21544	8.53018	9.06879	8.74291	8.44558	9.6286	9.34892	186.184	193.858	0.896242	22011	893078	6.30208	2.4001	0.357806	0.219717	0.253104	0.284172	18
GSE7761	Human	1	GSM188829.rma-gene-core	NA	6553600	C:\Program Files\Affymetrix\Library\HuEx-1_0-st-v2.r2.qcc	8.91779	8.62221	9.1197	8.92097	9.86701	11.5625	10.6464	13.0562	12.6631	8.74024	8.96045	9.00512	10.2311	10.0876	11.8849	11.7978	13.3182	13.0457	2.39858	10.3194	10.7029	10.5259	8.08453	6.13919	8.16961	8.17218	8.9443	8.69025	8.40776	9.53692	9.27224	189.061	194.304	0.892041	22011	893078	6.29913	2.40601	0.329595	0.203879	0.227762	0.274608	18
GSE7761	Human	1	GSM188830.rma-gene-core	NA	6553600	C:\Program Files\Affymetrix\Library\HuEx-1_0-st-v2.r2.qcc	9.14485	8.95867	9.53433	9.42032	10.0953	11.7857	11.0767	13.2431	12.9249	9.18366	9.21189	9.24119	10.497	10.367	12.0922	12.0135	13.4578	13.2149	2.18067	9.94827	10.0394	9.78959	7.53237	5.48517	7.70001	7.82628	8.27075	8.2549	7.70253	8.90875	8.46312	187.368	225.182	0.899904	22011	893078	6.2903	2.39522	0.393243	0.216571	0.267273	0.305549	18
GSE7761	Human	1	GSM188831.rma-gene-core	NA	6553600	C:\Program Files\Affymetrix\Library\HuEx-1_0-st-v2.r2.qcc	9.18251	8.74248	9.30458	9.38123	10.142	11.805	10.9352	13.1591	12.7803	8.97207	9.22079	9.39226	10.648	10.5296	11.943	11.8943	13.3784	13.1763	2.5334	10.2864	10.6058	10.3062	7.89316	5.57805	8.1014	8.1682	9.02249	8.43183	8.30163	9.51541	9.20949	130.059	147.71	0.882644	22011	893078	6.23028	2.36373	0.40744	0.237772	0.21773	0.279449	18
GSE7761	Human	1	GSM188832.rma-gene-core	NA	6553600	C:\Program Files\Affymetrix\Library\HuEx-1_0-st-v2.r2.qcc	9.07238	8.88271	9.34552	9.28434	10.1321	11.6713	11.0095	13.1866	12.7886	8.96814	9.09407	9.22067	10.489	10.3863	11.864	11.931	13.3434	13.1054	2.33462	10.3963	10.5186	10.2512	8.04683	5.5035	8.14979	8.49532	8.75929	8.38715	8.46591	9.44171	9.06804	152.342	172.469	0.891818	22011	893078	6.27416	2.39217	0.386082	0.241258	0.23319	0.265457	18
GSE7761	Human	1	GSM188833.rma-gene-core	NA	6553600	C:\Program Files\Affymetrix\Library\HuEx-1_0-st-v2.r2.qcc	9.0038	8.7874	9.01672	9.13599	9.98369	11.8178	10.586	13.1037	12.6438	8.77127	9.25124	9.18999	10.6739	10.5031	11.8991	11.8656	13.3341	13.0413	2.74032	9.97967	10.4004	10.2232	7.76582	4.22744	7.94918	7.80982	8.62265	8.33802	8.4486	9.30658	9.10429	137.819	166.639	0.88345	22011	893078	6.16207	2.33807	0.438061	0.22463	0.287875	0.307333	18
GSE7761	Human	1	GSM188834.rma-gene-core	NA	6553600	C:\Program Files\Affymetrix\Library\HuEx-1_0-st-v2.r2.qcc	9.0429	8.69279	9.17066	9.22225	10.0223	11.9004	10.6652	13.1305	12.6361	8.5127	8.71857	8.9558	10.2973	10.1385	11.845	11.7243	13.2358	13.0045	2.29568	10.0472	10.4915	10.311	7.74772	5.30922	8.00526	8.54063	9.03246	7.98856	8.12491	9.2267	8.87891	145.37	174.853	0.884066	22011	893078	6.16666	2.3374	0.427616	0.2133	0.278173	0.276867	18
GSE7761	Human	1	GSM188835.rma-gene-core	NA	6553600	C:\Program Files\Affymetrix\Library\HuEx-1_0-st-v2.r2.qcc	8.92091	8.77322	9.30047	9.201	9.97299	11.6694	10.8363	13.0904	12.7151	8.81908	8.83952	9.20477	10.2306	10.2877	11.9202	11.9269	13.3127	13.1047	2.38002	10.2296	10.4795	10.1976	7.86886	5.77572	8.08683	8.50969	8.97418	8.66918	8.37731	9.19638	8.87342	178.514	191.714	0.887636	22011	893078	6.28185	2.39074	0.35425	0.214069	0.213826	0.249698	18
GSE7761	Human	1	GSM188836.rma-gene-core	NA	6553600	C:\Program Files\Affymetrix\Library\HuEx-1_0-st-v2.r2.qcc	8.85426	8.79645	9.38209	9.26496	9.9869	11.7024	11.1051	13.1318	12.9259	8.76994	9.0131	9.25857	10.4377	10.3053	11.9514	11.9495	13.2957	13.2281	2.28229	10.213	10.3947	10.1155	8.03902	5.66368	7.94214	8.32006	8.77852	8.49972	8.03117	9.2329	8.98797	190.721	219.881	0.88462	22011	893078	6.25988	2.3844	0.434037	0.255551	0.313101	0.315814	18
GSE7761	Human	1	GSM188837.rma-gene-core	NA	6553600	C:\Program Files\Affymetrix\Library\HuEx-1_0-st-v2.r2.qcc	8.76217	8.81363	9.22892	9.11562	9.89818	11.7519	10.6342	13.0129	12.6788	8.56379	8.96979	9.08061	10.5041	10.3611	11.9205	11.8261	13.3658	13.0906	2.51603	10.0452	10.1287	10.0484	7.50857	3.941	7.75166	7.82568	8.33829	8.07965	7.86514	8.97696	8.48794	153.59	185.389	0.870606	22011	893078	6.08078	2.28055	0.457192	0.224792	0.335626	0.319779	18
GSE7761	Human	1	GSM188838.rma-gene-core	NA	6553600	C:\Program Files\Affymetrix\Library\HuEx-1_0-st-v2.r2.qcc	8.5016	8.61657	9.01904	9.00877	9.7707	11.5891	10.4539	13.0173	12.5499	8.57301	9.02397	8.98836	10.4153	10.2139	11.8278	11.542	13.258	13.0485	2.43334	9.79367	10.1894	9.79656	7.12079	4.85763	7.63355	7.5883	8.31738	7.88703	8.04162	8.67034	8.60625	148.883	184.182	0.869715	22011	893078	6.05137	2.25238	0.455907	0.219733	0.366741	0.309699	18
GSE7761	Human	1	GSM188839.rma-gene-core	NA	6553600	C:\Program Files\Affymetrix\Library\HuEx-1_0-st-v2.r2.qcc	8.84777	8.84466	9.29055	9.25499	9.99146	11.7709	10.6449	13.0449	12.5866	8.83706	9.21459	9.05102	10.6117	10.482	12.0433	11.7639	13.3869	13.1307	2.42234	9.8979	10.3162	9.95341	7.32991	4.78457	7.82182	8.06661	8.46068	8.00787	8.01723	8.89095	8.78027	153.176	180.394	0.873498	22011	893078	6.11733	2.29258	0.419656	0.23156	0.272666	0.275119	18
GSE7761	Human	1	GSM188840.rma-gene-core	NA	6553600	C:\Program Files\Affymetrix\Library\HuEx-1_0-st-v2.r2.qcc	9.06973	8.83398	9.40417	9.34202	9.96334	11.581	10.9971	13.0847	12.6706	8.96464	9.32455	9.31362	10.5452	10.4176	11.9275	11.7612	13.2777	13.1437	2.19844	10.232	10.3699	10.2407	8.04435	6.07335	7.86608	8.46812	8.98338	8.18762	8.22325	9.23772	8.88794	159.063	175.692	0.896987	22011	893078	6.25945	2.37524	0.43491	0.270688	0.275181	0.319387	18
GSE7761	Human	1	GSM188841.rma-gene-core	NA	6553600	C:\Program Files\Affymetrix\Library\HuEx-1_0-st-v2.r2.qcc	8.87891	8.72347	9.26628	9.22199	9.99285	11.796	10.9055	13.1694	12.9135	8.95805	9.07365	9.02488	10.6236	10.3385	12.0501	11.9851	13.4687	13.253	2.33802	10.2921	10.6124	10.2661	8.002	5.60754	8.05136	8.25826	8.61386	8.10468	8.25517	9.41086	8.90088	202.751	201.374	0.888709	22011	893078	6.25621	2.41804	0.376711	0.221409	0.258946	0.287696	18
GSE7761	Human	1	GSM188842.rma-gene-core	NA	6553600	C:\Program Files\Affymetrix\Library\HuEx-1_0-st-v2.r2.qcc	8.89022	8.75338	9.30364	9.25112	9.96268	11.6131	10.8367	13.1679	12.7289	8.7599	9.02832	9.14207	10.4427	10.2943	11.9546	11.898	13.4125	13.2028	2.41116	9.9692	10.2327	9.9254	7.56437	5.29182	7.62741	7.82071	8.38361	7.93615	8.04534	8.60979	8.36956	174.422	201.12	0.885017	22011	893078	6.17254	2.32329	0.393169	0.226259	0.225247	0.272334	18
GSE7761	Human	1	GSM188843.rma-gene-core	NA	6553600	C:\Program Files\Affymetrix\Library\HuEx-1_0-st-v2.r2.qcc	8.56101	8.52141	9.06607	8.91941	9.84899	11.5266	10.541	13.0642	12.6769	8.39493	8.77815	8.90518	10.1912	9.99934	11.8199	11.609	13.3087	13.0879	2.2787	10.3575	10.5245	10.2793	7.76852	5.37804	8.09074	8.36128	8.72246	8.32791	8.08168	9.27456	8.92572	190.545	203.209	0.883554	22011	893078	6.15381	2.337	0.376811	0.219887	0.233645	0.274795	18
GSE7761	Human	1	GSM188844.rma-gene-core	NA	6553600	C:\Program Files\Affymetrix\Library\HuEx-1_0-st-v2.r2.qcc	8.66701	8.54604	9.07777	9.03456	9.68996	11.4856	10.5946	13.0198	12.6313	8.40489	8.87369	8.86275	10.329	10.0957	11.7199	11.56	13.2624	13.0863	2.30557	10.2731	10.4972	10.1833	7.91154	5.08564	8.19548	8.25054	9.06657	8.68188	8.04966	9.21408	9.07232	150.565	163.589	0.892586	22011	893078	6.16386	2.33508	0.410766	0.241792	0.265813	0.315597	18
GSE7761	Human	1	GSM188845.rma-gene-core	NA	6553600	C:\Program Files\Affymetrix\Library\HuEx-1_0-st-v2.r2.qcc	8.56199	8.47597	8.88994	8.85056	9.69024	11.476	10.5664	13.1381	12.6873	8.52234	8.73443	8.90546	10.1661	10.0578	11.8395	11.8	13.3433	13.1859	2.09917	8.3153	9.04218	8.03481	6.64888	4.60377	6.32576	6.47707	7.07303	6.89008	6.70712	7.71449	7.33416	251.033	189.411	0.881604	22011	893078	6.20776	2.3636	0.366806	0.20024	0.346852	0.362984	18
GSE7761	Human	1	GSM188846.rma-gene-core	NA	6553600	C:\Program Files\Affymetrix\Library\HuEx-1_0-st-v2.r2.qcc	9.00134	8.73588	9.34506	9.24242	10.0384	11.6973	10.8832	13.2083	12.8428	8.91541	9.07173	9.19666	10.6534	10.3747	12.0578	11.9749	13.5037	13.3023	2.25696	10.5024	10.7691	10.5329	8.04947	5.57361	8.37773	8.39149	9.06021	8.55024	8.33832	9.45266	9.13109	168.306	170.661	0.894839	22011	893078	6.25362	2.39582	0.385334	0.237292	0.249418	0.317447	18
GSE7761	Human	1	GSM188847.rma-gene-core	NA	6553600	C:\Program Files\Affymetrix\Library\HuEx-1_0-st-v2.r2.qcc	9.26228	9.06777	9.76259	9.50507	10.2851	12.0352	11.1274	13.269	12.8633	9.11477	9.30999	9.56463	10.6354	10.6571	12.11	12.0831	13.423	13.2149	2.51271	10.315	10.7588	10.3004	8.1552	5.62317	8.37481	8.35498	8.93146	8.56162	8.43827	9.42178	9.08925	146.423	200.716	0.887392	22011	893078	6.20126	2.33841	0.429984	0.244003	0.298837	0.330913	18
GSE7761	Human	1	GSM188848.rma-gene-core	NA	6553600	C:\Program Files\Affymetrix\Library\HuEx-1_0-st-v2.r2.qcc	9.01647	8.81663	9.38307	9.19114	10.0037	11.6822	10.9883	13.194	12.9072	8.96668	9.12991	9.24897	10.5583	10.443	12.2383	12.119	13.4616	13.313	2.32162	10.2185	10.5798	10.3453	7.86883	5.92141	8.04995	8.25221	8.81244	8.44519	8.25609	9.38157	9.23507	189.643	202.115	0.886553	22011	893078	6.26833	2.38674	0.374654	0.217327	0.254663	0.306764	18
GSE7761	Human	1	GSM188849.rma-gene-core	NA	6553600	C:\Program Files\Affymetrix\Library\HuEx-1_0-st-v2.r2.qcc	8.92633	8.65973	9.16445	9.09571	9.8562	11.6338	10.8473	13.1656	12.8867	8.82141	8.96349	8.99891	10.3451	10.2009	12.036	11.8991	13.4208	13.184	2.20457	10.6231	10.9064	10.6678	8.39857	6.42312	8.53051	8.66138	9.1491	9.15905	8.67791	9.56614	9.43388	219.412	189.228	0.89603	22011	893078	6.33445	2.43759	0.375739	0.211198	0.323921	0.333969	18
GSE7761	Human	1	GSM188850.rma-gene-core	NA	6553600	C:\Program Files\Affymetrix\Library\HuEx-1_0-st-v2.r2.qcc	9.56894	9.32243	9.76881	9.82331	10.53	12.0841	11.3688	13.3318	13.0432	9.52136	9.65457	9.75781	10.9654	10.927	12.3582	12.3768	13.5437	13.3711	2.27696	9.11832	9.42885	8.25219	7.53326	4.45864	7.2726	7.13994	7.78604	7.30695	7.26459	7.94628	7.48874	150.365	145.652	0.884363	22011	893078	6.2424	2.39207	0.450651	0.24884	0.331015	0.351964	18
GSE7761	Human	1	GSM188851.rma-gene-core	NA	6553600	C:\Program Files\Affymetrix\Library\HuEx-1_0-st-v2.r2.qcc	8.67842	8.47181	8.97063	9.01118	9.77519	11.6023	10.5318	12.9919	12.5566	8.61069	8.83971	8.898	10.3981	10.249	11.8838	11.6898	13.1948	13.0681	2.18688	10.6702	11.0107	10.6999	8.50155	6.09843	8.54595	8.63658	9.31676	8.95073	8.76829	9.61818	9.55412	185.827	176.223	0.890912	22011	893078	6.27739	2.40118	0.372704	0.211132	0.269839	0.286886	18
GSE7761	Human	1	GSM188852.rma-gene-core	NA	6553600	C:\Program Files\Affymetrix\Library\HuEx-1_0-st-v2.r2.qcc	8.99992	8.8281	9.04657	9.11968	10.1491	11.8845	10.6213	13.0445	12.6528	8.45604	9.06012	8.98264	10.4913	10.3191	11.6686	11.7828	13.3046	13.0148	2.42783	8.2948	8.68143	7.73822	6.53319	3.27946	6.39394	5.99723	6.513	6.01897	6.8317	7.48997	7.00305	152.68	153.326	0.894568	22011	893078	6.11733	2.31072	0.460036	0.237378	0.322946	0.344138	18
GSE7761	Human	1	GSM188853.rma-gene-core	NA	6553600	C:\Program Files\Affymetrix\Library\HuEx-1_0-st-v2.r2.qcc	8.73801	8.57374	9.0247	9.01871	9.79418	11.4897	10.6603	13.0534	12.6651	8.56112	8.71754	8.72692	10.3036	10.1563	11.9418	11.6865	13.3452	13.1187	2.17358	10.5747	10.8029	10.3718	8.15141	6.23378	8.22868	8.62167	9.19364	8.55024	8.38701	9.5239	9.16252	197.086	201.313	0.892822	22011	893078	6.25712	2.3826	0.349828	0.2004	0.223702	0.259679	18
GSE7761	Human	1	GSM188854.rma-gene-core	NA	6553600	C:\Program Files\Affymetrix\Library\HuEx-1_0-st-v2.r2.qcc	8.26751	8.22292	8.58759	8.48639	9.40062	11.3948	10.1171	12.8993	12.4996	7.68395	8.36852	8.33701	9.78685	9.66029	11.4973	11.4331	13.2906	12.8083	2.26806	10.7333	10.8499	10.5939	8.25182	5.62233	8.36336	8.55737	8.94187	8.561	8.52434	9.35129	9.21664	253.86	261.558	0.885107	22011	893078	6.12361	2.33466	0.382139	0.186663	0.283723	0.276491	18
GSE7761	Human	1	GSM188855.rma-gene-core	NA	6553600	C:\Program Files\Affymetrix\Library\HuEx-1_0-st-v2.r2.qcc	9.12924	9.02002	9.46192	9.38184	10.2687	11.9083	10.9365	13.1126	12.7573	9.0037	9.14788	9.39375	10.6533	10.5027	11.9394	11.9679	13.2888	13.1075	2.46735	8.54787	8.89343	8.2406	6.8475	5.10672	6.42152	5.89699	6.71136	6.51152	6.77294	8.02451	7.16111	162.613	184.351	0.8972	22011	893078	6.14926	2.32277	0.455357	0.251532	0.300906	0.322242	18
GSE7761	Human	1	GSM188856.rma-gene-core	NA	6553600	C:\Program Files\Affymetrix\Library\HuEx-1_0-st-v2.r2.qcc	9.53048	9.36436	9.93885	9.78472	10.6313	12.1	11.3893	13.4633	13.1147	9.37864	9.62147	9.92442	10.937	10.9009	12.4134	12.3076	13.6282	13.4063	2.53694	10.3354	10.5152	9.63935	8.34629	5.43967	8.14607	8.07737	8.33264	8.12423	8.22861	9.17569	8.70355	139.518	159.443	0.880473	22011	893078	6.20897	2.35879	0.444432	0.254112	0.296465	0.331691	18
GSE7761	Human	1	GSM188857.rma-gene-core	NA	6553600	C:\Program Files\Affymetrix\Library\HuEx-1_0-st-v2.r2.qcc	8.5686	8.193	8.72768	8.72034	9.55854	11.5342	10.3557	12.9107	12.4957	8.41626	8.59312	8.67066	10.1046	9.96444	11.7205	11.6248	13.2595	12.9854	2.04632	8.58315	9.33736	8.46256	6.96936	3.95048	6.66436	6.63204	7.19103	6.95345	7.30489	7.71207	7.31169	232.095	193.457	0.87643	22011	893078	6.12422	2.31181	0.388492	0.186311	0.295576	0.281698	18
GSE7761	Human	1	GSM188858.rma-gene-core	NA	6553600	C:\Program Files\Affymetrix\Library\HuEx-1_0-st-v2.r2.qcc	9.04662	8.81019	9.35251	9.14798	10.1269	11.9473	10.7572	13.2269	12.8032	8.67849	8.98639	9.13964	10.4638	10.5533	11.9418	11.806	13.4901	13.1403	2.41606	9.28372	9.78315	8.65789	7.87085	3.56415	7.26393	7.29604	7.36929	6.60676	7.32554	8.21939	7.74746	121.909	139.146	0.882335	22011	893078	6.11957	2.30482	0.465584	0.220461	0.336043	0.308999	18
GSE7761	Human	1	GSM188859.rma-gene-core	NA	6553600	C:\Program Files\Affymetrix\Library\HuEx-1_0-st-v2.r2.qcc	9.15448	8.96941	9.65883	9.43307	10.2513	11.9693	11.0551	13.3113	12.9697	9.09951	9.46313	9.70174	10.8233	10.8091	12.1675	12.0624	13.5158	13.279	2.29975	9.73267	9.73826	9.0084	8.14431	4.38844	7.68221	7.61003	7.12489	7.01262	7.73947	8.19946	8.03497	152.254	145.415	0.881594	22011	893078	6.20333	2.36104	0.457761	0.237288	0.300199	0.311957	18
GSE7761	Human	1	GSM188860.rma-gene-core	NA	6553600	C:\Program Files\Affymetrix\Library\HuEx-1_0-st-v2.r2.qcc	9.06149	8.99741	9.35863	9.31903	10.1833	11.8863	10.8937	13.2137	12.7571	8.85213	9.14846	9.31295	10.9173	10.5465	12.0089	11.8848	13.3964	13.1204	2.45037	10.6582	11.0143	10.6269	8.43503	5.30428	8.67221	8.68182	9.1283	8.72529	8.70541	9.74605	9.55251	118.455	133.719	0.881749	22011	893078	6.17323	2.33516	0.491214	0.251771	0.264386	0.287367	18
GSE7761	Human	1	GSM188861.rma-gene-core	NA	6553600	C:\Program Files\Affymetrix\Library\HuEx-1_0-st-v2.r2.qcc	8.68548	8.45039	9.02374	8.96413	9.63893	11.6708	10.459	12.9812	12.5318	8.29509	8.92318	8.87749	10.4367	10.1606	11.8163	11.6071	13.3285	12.9861	2.29516	10.8424	10.9851	10.8477	8.75172	5.37265	8.60724	9.02175	9.50912	9.14377	9.10853	9.69258	9.62986	140.982	147.493	0.877836	22011	893078	6.14832	2.34148	0.450046	0.21603	0.264633	0.283114	18
GSE7761	Human	1	GSM188862.rma-gene-core	NA	6553600	C:\Program Files\Affymetrix\Library\HuEx-1_0-st-v2.r2.qcc	8.70642	8.62689	9.09403	9.18403	9.92624	11.7542	10.6104	13.0108	12.6502	8.43174	8.66069	8.62014	10.2344	9.91366	11.5138	11.4497	13.3174	13.0249	2.30468	10.6923	10.8799	10.7264	8.07235	5.36655	8.4044	8.6777	8.97505	8.72139	8.49846	9.74954	9.36929	161.596	155.174	0.887185	22011	893078	6.21491	2.36975	0.403935	0.209223	0.220334	0.251181	18
GSE7760	Human	2	GSM190733.rma-gene-core	NA	6553600	C:\Program Files\Affymetrix\Library\HuEx-1_0-st-v2.r2.qcc	7.89558	7.52045	8.18309	8.24281	8.781	10.6524	9.87103	12.1875	11.8772	8.11948	7.99848	8.50925	9.37856	9.07785	11.1725	10.9961	12.7402	12.5297	1.23361	6.93032	7.38529	8.87984	8.24762	0.870179	7.8388	8.35698	6.14886	5.05187	7.42581	4.57975	5.91569	57.5189	77.2762	0.734578	22011	893078	2.60361	1.62162	0.593468	0.268236	0.268096	0.369754	18
GSE7760	Human	2	GSM190734.rma-gene-core	NA	6553600	C:\Program Files\Affymetrix\Library\HuEx-1_0-st-v2.r2.qcc	8.82097	8.19352	9.20162	8.93256	9.73637	11.4215	10.5211	12.679	12.2598	8.89253	8.66672	8.9918	9.78901	9.63142	11.3976	11.6141	12.8613	12.6312	1.24626	8.37104	7.50518	8.60755	7.78724	0.823547	7.43553	8.60356	9.03205	7.94042	8.28748	7.42102	5.68224	55.265	67.9283	0.748587	22011	893078	2.64145	1.65023	0.610651	0.279427	0.298392	0.41135	18
GSE7760	Human	2	GSM190735.rma-gene-core	NA	6553600	C:\Program Files\Affymetrix\Library\HuEx-1_0-st-v2.r2.qcc	9.11545	8.50039	9.39904	9.32282	9.95933	11.827	10.7994	13.0138	12.5803	9.40944	9.21091	9.61363	10.463	10.1799	12.0241	12.0022	13.3423	13.1698	1.3052	10.1323	9.97916	10.8562	9.05738	1.77265	9.08462	10.1541	9.37034	8.67059	9.54514	8.51645	8.26231	48.7019	61.7134	0.700172	22011	893078	2.56146	1.5603	0.652751	0.304728	0.326197	0.49243	18
GSE7760	Human	2	GSM190736.rma-gene-core	NA	6553600	C:\Program Files\Affymetrix\Library\HuEx-1_0-st-v2.r2.qcc	9.605	9.10177	9.81756	9.71174	10.4438	12.0941	11.1955	13.3181	12.9553	9.80808	9.6209	9.88505	10.8505	10.6554	12.2847	12.2154	13.6444	13.4051	1.31773	9.76364	9.6466	11.0738	8.26449	1.12257	8.16529	10.7702	10.6094	9.79794	9.80542	8.60441	9.04698	45.519	54.7077	0.71753	22011	893078	2.57198	1.60198	0.663322	0.305289	0.33256	0.486224	18
GSE7760	Human	2	GSM190737.rma-gene-core	NA	6553600	C:\Program Files\Affymetrix\Library\HuEx-1_0-st-v2.r2.qcc	8.66422	8.22135	9.13323	8.94723	9.50479	11.7396	10.2102	12.6579	12.1568	9.21282	8.99474	9.09757	9.98071	10.0532	11.6644	11.4935	12.9479	12.7513	1.30831	9.29184	8.80172	9.91795	8.22581	1.26432	7.99962	9.54962	8.82081	8.37258	9.2632	7.37629	7.80058	54.4749	64.2256	0.708496	22011	893078	2.59277	1.62374	0.694077	0.319591	0.365923	0.500491	18
GSE7760	Human	2	GSM190738.rma-gene-core	NA	6553600	C:\Program Files\Affymetrix\Library\HuEx-1_0-st-v2.r2.qcc	8.45869	8.07291	8.97887	8.88744	9.31985	11.5383	10.7422	13.0377	12.6157	8.84148	8.51909	9.29578	9.83149	9.25515	11.8115	11.6618	13.2874	12.9964	1.21628	6.16428	5.12735	6.37332	6.48153	1.05928	6.72725	6.60588	6.05297	5.12978	5.7357	2.97524	3.90635	64.2687	72.224	0.7378	22011	893078	2.59092	1.58881	0.51648	0.221819	0.236587	0.322786	18
GSE7760	Human	2	GSM190739.rma-gene-core	NA	6553600	C:\Program Files\Affymetrix\Library\HuEx-1_0-st-v2.r2.qcc	9.59902	9.06593	10.0797	9.81346	10.3991	12.3833	11.6172	13.6467	13.2827	9.90867	9.69752	10.154	10.952	10.5076	12.6614	12.5673	14.1705	13.6769	1.49201	7.90573	7.25866	7.84245	8.45961	1.26416	8.40797	8.86028	8.58215	7.85502	7.097	3.93239	3.7334	49.5361	55.518	0.722438	22011	893078	2.50676	1.4797	0.675647	0.291966	0.324784	0.428513	18
GSE7760	Human	2	GSM190740.rma-gene-core	NA	6553600	C:\Program Files\Affymetrix\Library\HuEx-1_0-st-v2.r2.qcc	7.84859	7.61435	8.58823	8.02542	8.63981	11.0112	10.0231	12.8128	12.278	8.20507	7.9534	8.5948	9.19245	8.97334	11.4224	11.3576	13.1197	12.8509	1.26014	8.22917	8.41995	9.02857	8.31971	1.32168	8.09952	8.9387	9.21323	7.75259	8.86498	6.74671	7.07253	73.7004	93.0064	0.763494	22011	893078	2.67326	1.70102	0.503739	0.240088	0.274362	0.381794	18
GSE7760	Human	2	GSM190741.rma-gene-core	NA	6553600	C:\Program Files\Affymetrix\Library\HuEx-1_0-st-v2.r2.qcc	9.58802	9.2327	10.1558	9.6106	10.5094	12.3533	11.3712	13.2881	12.8901	9.85402	9.98385	10.236	10.9401	10.6001	12.4274	12.4105	13.8579	13.433	1.62272	6.74443	6.03169	8.16105	5.54002	0.77952	5.46608	7.7951	7.80989	6.1693	6.88381	3.48285	4.72024	45.344	55.0539	0.643324	22011	893078	2.44682	1.38055	0.676942	0.311208	0.376462	0.624464	18
GSE7760	Human	2	GSM190742.rma-gene-core	NA	6553600	C:\Program Files\Affymetrix\Library\HuEx-1_0-st-v2.r2.qcc	8.70598	8.43051	9.12845	9.13731	9.70934	11.4142	10.8602	12.9474	12.7675	8.95298	8.5575	9.44178	10.1276	9.71114	11.8895	11.8371	13.2588	13.1386	1.55547	9.22424	8.82749	9.68579	8.07578	2.46047	8.24337	9.21756	8.67082	7.70911	8.50179	7.50939	7.42891	61.9249	79.1485	0.745857	22011	893078	2.5963	1.59827	0.556413	0.256531	0.269913	0.373106	18
GSE7760	Human	2	GSM190743.rma-gene-core	NA	6553600	C:\Program Files\Affymetrix\Library\HuEx-1_0-st-v2.r2.qcc	8.18129	7.69758	8.62207	8.2973	9.05526	10.7826	10.0475	12.1471	11.8794	8.30245	8.22389	8.68842	9.39086	9.05367	11.1208	11.0727	12.5045	12.2369	1.01329	5.77749	5.49596	6.2484	4.29365	1.04559	4.33157	6.08555	5.94723	5.13773	5.44628	3.81763	3.65134	101.37	79.5728	0.730839	22011	893078	2.65715	1.69892	0.550273	0.285052	0.426698	0.612655	18
GSE7760	Human	2	GSM190744.rma-gene-core	NA	6553600	C:\Program Files\Affymetrix\Library\HuEx-1_0-st-v2.r2.qcc	8.51464	8.40342	9.11976	8.93251	9.69849	11.5562	10.463	12.787	12.2927	8.79307	8.88921	9.04278	10.0635	9.74501	11.4826	11.5725	13.1047	12.7594	1.22329	8.16422	7.41921	8.30775	6.54549	2.38835	6.64187	9.03005	8.66087	7.42741	8.25075	6.35124	5.57216	54.2815	70.6649	0.766682	22011	893078	2.67276	1.68566	0.579434	0.266527	0.297906	0.405035	18
GSE7760	Human	2	GSM190745.rma-gene-core	NA	6553600	C:\Program Files\Affymetrix\Library\HuEx-1_0-st-v2.r2.qcc	8.93874	8.54203	9.29824	9.31954	9.76989	11.6767	10.7483	12.9065	12.5532	9.23178	9.12459	9.66557	10.2768	9.8111	11.8746	11.9173	13.2421	13.0789	1.36781	9.45131	9.60218	10.5687	6.8205	4.30265	6.57107	9.7305	9.82672	8.69543	9.14318	6.51521	7.24212	47.5301	52.3951	0.729553	22011	893078	2.60774	1.63225	0.649756	0.30328	0.323264	0.480225	18
GSE7760	Human	2	GSM190746.rma-gene-core	NA	6553600	C:\Program Files\Affymetrix\Library\HuEx-1_0-st-v2.r2.qcc	9.6594	9.42497	10.5106	10.2187	10.8245	12.7074	12.0797	13.5218	13.3484	9.69797	10.0715	10.6674	11.3868	10.9549	12.9149	12.9208	13.7559	13.6274	1.7561	6.84412	7.11189	8.36181	7.35185	1.68267	7.13297	8.19383	6.96354	6.3435	7.81659	4.72557	4.27055	46.2216	51.4539	0.712152	22011	893078	2.47373	1.40541	0.678601	0.294925	0.342031	0.50312	18
GSE7760	Human	2	GSM190747.rma-gene-core	NA	6553600	C:\Program Files\Affymetrix\Library\HuEx-1_0-st-v2.r2.qcc	8.98718	8.76681	9.64286	9.47127	9.89959	12.2106	11.4734	13.4392	13.0133	9.4172	9.19929	10.0967	10.7786	10.4128	12.3684	12.3801	13.9157	13.319	1.45688	9.3824	6.51418	9.48419	9.18273	0.750895	9.16334	9.52955	8.89412	8.60001	9.33683	7.28486	7.61496	58.0908	61.7377	0.760684	22011	893078	2.57819	1.59272	0.608178	0.273797	0.299497	0.426525	18
GSE7760	Human	2	GSM190748.rma-gene-core	NA	6553600	C:\Program Files\Affymetrix\Library\HuEx-1_0-st-v2.r2.qcc	8.14021	7.75835	8.86601	8.3138	8.97227	11.4126	10.474	12.8317	12.6043	8.55553	8.30991	8.9918	9.50699	9.14695	11.6615	11.5501	13.3522	13.0497	1.22737	8.07562	7.42269	8.51261	7.56955	1.33144	7.04138	8.62329	7.86707	7.13743	8.78552	5.64914	6.49855	67.0112	73.2878	0.779754	22011	893078	2.69484	1.73384	0.541624	0.260599	0.305598	0.431906	18
GSE7760	Human	2	GSM190749.rma-gene-core	NA	6553600	C:\Program Files\Affymetrix\Library\HuEx-1_0-st-v2.r2.qcc	9.27295	8.75361	9.74799	9.31253	9.92254	12.1054	11.301	13.2541	12.9239	9.62646	9.20077	9.91636	10.4469	10.1619	12.332	12.3154	13.4971	13.3706	1.38638	7.8609	7.88306	8.70513	7.67769	1.2343	7.6368	8.38187	7.13342	6.87781	8.03236	4.36549	5.61643	59.5944	70.2503	0.722468	22011	893078	2.53051	1.5223	0.548885	0.24287	0.2616	0.366198	18
GSE7760	Human	2	GSM190750.rma-gene-core	NA	6553600	C:\Program Files\Affymetrix\Library\HuEx-1_0-st-v2.r2.qcc	7.71398	7.32846	8.13916	7.97157	8.43131	10.4842	9.62781	12.2786	11.8799	7.96175	7.73824	8.24164	8.98696	8.56746	10.9743	10.8658	12.6865	12.4659	1.26198	7.74884	7.6392	8.26469	7.17527	1.11974	6.87848	8.53832	7.81459	7.26488	8.12631	7.12918	6.64764	85.1593	80.0031	0.808666	22011	893078	2.83156	1.86332	0.567832	0.315761	0.461744	0.657454	18
GSE12064	Human	2	GSM304647.rma-gene-core	NA	6553600	C:\Program Files\Affymetrix\Library\HuEx-1_0-st-v2.r2.qcc	7.77893	7.97309	8.47977	8.94147	9.25022	10.8775	10.1413	12.5685	12.3527	7.73762	8.48343	8.16344	10.112	9.5481	11.1334	10.9539	13.0588	12.6272	1.01484	6.21304	6.65603	5.87026	3.83935	1.31105	3.84332	4.10379	4.72007	3.76675	4.25195	4.2032	4.46813	92.4883	113.302	0.906854	22011	893078	4.20845	2.65802	0.353344	0.202304	0.184229	0.235952	18
GSE12064	Human	2	GSM304648.rma-gene-core	NA	6553600	C:\Program Files\Affymetrix\Library\HuEx-1_0-st-v2.r2.qcc	8.28405	8.80776	9.32135	9.79772	10.1929	11.5714	10.8769	12.8731	12.7189	8.24365	9.30712	8.97325	10.8218	10.2672	11.508	11.4526	13.3404	12.9831	0.965719	5.04975	6.79611	4.7438	1.88661	0.843966	3.8169	4.53657	4.07338	3.47866	4.23411	3.19378	4.76521	66.8413	87.1022	0.89057	22011	893078	4.11217	2.5672	0.504303	0.264551	0.283778	0.322911	18
GSE12064	Human	2	GSM304649.rma-gene-core	NA	6553600	C:\Program Files\Affymetrix\Library\HuEx-1_0-st-v2.r2.qcc	7.78289	8.03258	8.31797	8.99534	9.33131	11.2782	10.1918	12.7283	12.4217	7.69729	8.27826	8.00753	10.2547	9.61603	11.3363	11.0733	13.2729	12.8291	1.00605	6.54682	7.41118	6.26604	4.14361	1.00503	3.80483	3.51448	4.82532	4.01323	5.08903	4.43843	4.84366	93.7961	116.965	0.917768	22011	893078	4.26933	2.69841	0.350248	0.193631	0.182085	0.218113	18
GSE12064	Human	2	GSM304650.rma-gene-core	NA	6553600	C:\Program Files\Affymetrix\Library\HuEx-1_0-st-v2.r2.qcc	7.98587	7.82927	8.51834	9.05824	9.52187	11.4093	10.4391	12.8283	12.5751	7.74265	8.77058	8.44017	10.2749	9.86439	11.4423	11.3008	13.3497	12.9334	1.02028	6.5338	6.90278	5.58132	3.43862	0.938666	3.72926	4.46975	4.85363	4.00922	4.73255	4.55554	4.2898	93.7776	124.833	0.914857	22011	893078	4.24619	2.67012	0.348882	0.196764	0.188489	0.229837	18
GSE12064	Human	2	GSM304651.rma-gene-core	NA	6553600	C:\Program Files\Affymetrix\Library\HuEx-1_0-st-v2.r2.qcc	7.65672	7.98149	8.48911	8.81953	9.27187	10.977	10.0216	12.3238	12.1225	7.63173	8.51243	8.11421	10.3445	9.61172	11.1497	10.9327	12.8509	12.4587	1.00425	5.61729	7.42103	6.02969	2.8729	0.946055	3.94117	3.80851	4.72946	3.93915	5.18402	4.17075	4.82204	86.2414	110.954	0.906079	22011	893078	4.17708	2.63382	0.397663	0.207744	0.224683	0.257891	18
GSE12064	Human	2	GSM304652.rma-gene-core	NA	6553600	C:\Program Files\Affymetrix\Library\HuEx-1_0-st-v2.r2.qcc	7.72745	7.72548	8.36658	8.82329	9.28659	10.8279	10.4403	13.0299	12.9608	7.30824	8.4254	7.77861	9.89703	9.23136	11.5198	11.1233	13.5543	13.1071	0.877617	6.93363	7.31642	6.36029	4.461	0.969248	4.07398	4.56043	5.67558	4.45687	4.843	4.84193	4.98789	138.225	132.626	0.924451	22011	893078	4.44464	2.7953	0.417583	0.21513	0.362217	0.380938	18
GSE8945	Human	2	GSM226363.rma-gene-core	NA	6553600	C:\Program Files\Affymetrix\Library\HuEx-1_0-st-v2.r2.qcc	8.1428	8.1922	8.65625	8.57537	9.39688	10.7156	10.0725	12.8028	12.5589	8.01053	8.32416	8.5911	9.76387	9.60336	11.3349	11.0164	13.3358	12.8666	1.32727	10.2102	10.363	10.1548	7.79808	4.58565	7.79075	7.88712	9.23955	8.17795	8.19784	9.07619	8.97694	148.282	175.08	0.886942	22011	893078	4.32335	2.55619	0.339099	0.166345	0.206541	0.233008	18
GSE8945	Human	2	GSM226364.rma-gene-core	NA	6553600	C:\Program Files\Affymetrix\Library\HuEx-1_0-st-v2.r2.qcc	8.54677	8.72481	8.98991	9.1984	9.89264	11.4108	10.5043	12.9942	12.5551	8.75782	8.99104	9.05828	10.3951	10.3341	11.6513	11.3941	13.2642	12.9246	1.46068	10.5557	10.7952	10.3226	8.08773	4.31337	8.26184	8.16314	9.13539	8.25634	8.39637	9.31082	9.22492	113.625	144.669	0.885986	22011	893078	4.31985	2.56093	0.378445	0.188928	0.185742	0.225137	18
GSE8945	Human	2	GSM226365.rma-gene-core	NA	6553600	C:\Program Files\Affymetrix\Library\HuEx-1_0-st-v2.r2.qcc	8.26115	8.51714	8.77326	8.80873	9.57991	11.2278	10.1237	12.6244	12.321	8.17313	8.63506	8.54765	9.88846	9.87884	11.162	11.0387	12.8357	12.6606	1.39491	7.1604	8.27523	7.59997	4.74587	2.50231	4.89447	4.1427	6.10797	3.586	5.16016	6.00853	5.43078	119.119	144.67	0.88656	22011	893078	4.33217	2.59138	0.385867	0.181271	0.227722	0.250516	18
GSE8945	Human	2	GSM226366.rma-gene-core	NA	6553600	C:\Program Files\Affymetrix\Library\HuEx-1_0-st-v2.r2.qcc	8.16548	8.29083	8.86528	8.84536	9.51134	11.242	10.3385	13.0573	12.7038	8.29732	8.64206	8.6875	9.87286	9.83095	11.531	11.1929	13.2636	13.0107	1.30802	10.5093	10.9024	10.3096	8.03824	4.65097	7.94444	8.22239	9.00569	7.88685	8.28043	9.37382	9.18844	140.855	167.085	0.888494	22011	893078	4.41953	2.61993	0.330879	0.169343	0.198776	0.228796	18
GSE8945	Human	2	GSM226367.rma-gene-core	NA	6553600	C:\Program Files\Affymetrix\Library\HuEx-1_0-st-v2.r2.qcc	8.21643	8.44611	8.95037	8.9859	9.64698	11.3342	10.3905	13.0023	12.6976	8.31812	8.75653	8.91393	10.0184	10.0004	11.4817	11.2474	13.3376	13.0005	1.36404	9.85913	10.3104	9.68268	7.21033	3.74869	7.31693	7.28966	8.06623	7.19919	7.61685	8.8014	8.41971	124.211	164.779	0.883831	22011	893078	4.30096	2.52445	0.34465	0.17634	0.176789	0.202709	18
GSE8945	Human	2	GSM226368.rma-gene-core	NA	6553600	C:\Program Files\Affymetrix\Library\HuEx-1_0-st-v2.r2.qcc	8.015	8.30266	8.73961	8.80148	9.46371	11.1224	10.3249	12.8235	12.6562	7.9233	8.35295	8.65299	9.7399	9.61298	11.3163	11.2175	13.2626	12.9075	1.32987	9.06635	9.27946	8.58926	5.65787	2.51178	5.39638	6.47116	6.80532	5.86347	6.11522	7.37116	7.02031	137.267	155.879	0.878601	22011	893078	4.3846	2.60518	0.369862	0.173962	0.204375	0.241842	18
GSE8945	Human	2	GSM226369.rma-gene-core	NA	6553600	C:\Program Files\Affymetrix\Library\HuEx-1_0-st-v2.r2.qcc	8.03778	8.20482	8.88201	8.75963	9.44556	11.2146	10.294	12.9267	12.5718	8.16282	8.43437	8.75008	9.60774	9.7201	11.1729	11.2145	13.2091	12.8016	1.27226	8.87098	9.11769	8.39456	6.24819	2.65096	6.33084	6.34515	7.2817	6.37688	6.06886	7.12827	6.71377	138.237	161.108	0.900306	22011	893078	4.45097	2.68551	0.317645	0.152435	0.205052	0.22054	18
GSE8945	Human	2	GSM226370.rma-gene-core	NA	6553600	C:\Program Files\Affymetrix\Library\HuEx-1_0-st-v2.r2.qcc	7.85015	7.92144	8.44966	8.47274	9.10716	11.1764	9.95076	12.8092	12.3349	8.1143	8.37339	8.51911	9.76019	9.5882	11.3897	11.2088	13.1101	12.8249	1.33256	9.17549	9.79558	9.00946	6.41605	3.15387	6.27473	6.26687	7.82983	6.293	6.33074	7.39455	7.20484	144.398	170.26	0.898998	22011	893078	4.48022	2.69558	0.34936	0.165649	0.238069	0.255735	18
GSE8945	Human	2	GSM226371.rma-gene-core	NA	6553600	C:\Program Files\Affymetrix\Library\HuEx-1_0-st-v2.r2.qcc	8.6585	8.79895	9.11736	9.03271	9.73914	11.4092	10.4256	12.9057	12.5396	8.78038	9.20604	9.33651	10.3251	10.2564	11.5688	11.3518	13.2462	12.8676	1.46723	7.24972	7.38552	6.98185	3.86531	2.71394	4.60896	4.43281	4.87692	3.85409	5.22816	5.43565	4.70249	100.776	159.007	0.869681	22011	893078	4.09638	2.34107	0.531135	0.256895	0.43362	0.418165	18
GSE8945	Human	2	GSM226372.rma-gene-core	NA	6553600	C:\Program Files\Affymetrix\Library\HuEx-1_0-st-v2.r2.qcc	7.86199	8.23607	8.52003	8.68344	9.30427	11.0014	10.0238	12.5744	12.1635	8.32803	8.26247	8.70117	9.80078	9.77482	11.3067	11.1269	12.9393	12.6207	1.33964	8.4231	8.58411	7.47965	6.0597	2.59312	5.8744	5.07294	6.99272	5.75249	5.84276	7.03625	6.23763	105.859	135.333	0.883636	22011	893078	4.32679	2.57602	0.400818	0.192118	0.221428	0.243779	18
GSE8945	Human	2	GSM226373.rma-gene-core	NA	6553600	C:\Program Files\Affymetrix\Library\HuEx-1_0-st-v2.r2.qcc	8.34181	8.49151	8.72043	8.91485	9.55006	11.2579	10.285	12.8855	12.5773	8.48324	8.58984	8.91563	10.025	9.87367	11.3491	11.1856	13.2138	12.8492	1.43613	7.74121	7.99087	7.28954	5.41	2.15061	4.27475	5.10136	6.04927	4.77219	4.14324	6.47819	5.60888	115.134	169.887	0.883396	22011	893078	4.27044	2.49972	0.364726	0.182502	0.224616	0.232908	18
GSE8945	Human	2	GSM226374.rma-gene-core	NA	6553600	C:\Program Files\Affymetrix\Library\HuEx-1_0-st-v2.r2.qcc	8.17684	8.2357	8.72275	8.68759	9.53146	11.1339	10.3508	12.561	12.4065	8.31284	8.46316	8.78996	9.80485	9.74823	11.32	11.1446	12.8493	12.6458	1.33619	8.5979	9.01051	8.08824	5.83596	3.16194	6.23237	6.00629	7.21971	6.30645	6.06754	7.25632	6.74973	145.331	165.075	0.89316	22011	893078	4.49205	2.68869	0.35279	0.177212	0.258807	0.26675	18
GSE9342	Human	1	GSM238500.rma-gene-core	NA	6553600	C:\Program Files\Affymetrix\Library\HuEx-1_0-st-v2.r2.qcc	8.98655	8.86947	9.22423	9.07244	9.98085	11.9556	10.9365	13.1467	12.7989	9.18764	9.10852	9.21111	10.4061	10.3066	12.0098	11.9572	13.5544	13.2239	3.43663	10.6397	10.9565	10.5805	8.26242	6.25646	8.07051	8.61454	9.09584	9.314	8.69085	9.45402	9.05736	283.567	258.629	0.897801	22011	893078	7.22254	2.25231	0.317368	0.211598	0.329384	0.444616	18
GSE9342	Human	1	GSM238501.rma-gene-core	NA	6553600	C:\Program Files\Affymetrix\Library\HuEx-1_0-st-v2.r2.qcc	9.04606	8.86908	9.31798	9.21655	10.1508	12.1338	11.1163	13.2291	12.846	9.23944	9.16373	9.42241	10.5502	10.4913	12.1584	12.2326	13.6153	13.2635	3.43663	10.0836	10.728	10.2324	7.82848	5.64442	7.8513	8.19143	8.69377	8.92435	8.16168	9.39093	9.01109	257.634	211.242	0.882177	22011	893078	7.19682	2.21125	0.327244	0.203647	0.27462	0.41256	18
GSE9342	Human	1	GSM238502.rma-gene-core	NA	6553600	C:\Program Files\Affymetrix\Library\HuEx-1_0-st-v2.r2.qcc	9.5229	9.28389	9.6919	9.57907	10.5532	12.404	11.3648	13.3375	12.9605	9.5088	9.49053	9.74505	10.8849	10.8232	12.3432	12.3478	13.6753	13.4127	3.50366	10.5731	10.9895	10.5167	8.06039	6.10541	8.13305	8.57303	8.89431	8.70015	8.39302	9.50107	9.05711	210.277	202.986	0.875387	22011	893078	7.1453	2.17501	0.351975	0.209865	0.234639	0.330121	18
GSE9342	Human	1	GSM238503.rma-gene-core	NA	6553600	C:\Program Files\Affymetrix\Library\HuEx-1_0-st-v2.r2.qcc	8.94955	8.66843	9.05202	9.08861	9.97636	12.0164	11.0357	13.1825	12.8414	9.03463	8.97654	9.14318	10.3067	10.225	12.0653	11.9507	13.5286	13.2391	3.40782	10.5988	10.9937	10.3305	8.05023	6.14064	8.02499	8.40287	8.98263	9.04122	8.35516	9.30104	8.80829	345.334	263.286	0.869408	22011	893078	7.18316	2.20853	0.296084	0.192398	0.300902	0.422503	18
GSE9342	Human	1	GSM238504.rma-gene-core	NA	6553600	C:\Program Files\Affymetrix\Library\HuEx-1_0-st-v2.r2.qcc	8.93091	8.7696	9.06539	9.06878	10.0084	12.099	10.8428	13.1723	12.7419	9.01978	8.91262	8.98116	10.3838	10.2262	11.9865	11.976	13.5578	13.2156	3.51542	10.4565	10.8513	10.3897	7.9428	5.51294	7.72372	8.35313	8.73548	8.38466	8.09956	9.32074	8.73434	300.297	260.551	0.869587	22011	893078	7.13859	2.18012	0.310776	0.191005	0.258281	0.397261	18
GSE9342	Human	1	GSM238505.rma-gene-core	NA	6553600	C:\Program Files\Affymetrix\Library\HuEx-1_0-st-v2.r2.qcc	9.62233	9.57643	9.78165	9.79957	10.6256	12.6206	11.5489	13.4547	13.1212	9.71251	9.88845	9.85704	11.1574	11.1901	12.5267	12.4643	13.7449	13.5586	3.43663	10.1188	10.7984	10.4079	7.45076	5.72656	7.54858	8.18226	8.46973	8.57153	8.2433	9.31063	8.66852	209.668	216.564	0.871583	22011	893078	7.12214	2.14616	0.396973	0.241296	0.37066	0.498183	18
GSE9342	Human	1	GSM238506.rma-gene-core	NA	6553600	C:\Program Files\Affymetrix\Library\HuEx-1_0-st-v2.r2.qcc	8.92396	8.50376	9.08128	8.99278	9.93989	12.1626	11.0493	13.3282	12.8794	9.09756	8.97918	9.12259	10.2958	10.1983	12.138	12.0008	13.626	13.27	3.43663	11.9007	12.1095	11.6125	9.34115	6.58618	9.44832	9.71289	10.0813	10.0143	9.49927	10.5338	10.1133	374.185	294.117	0.868194	22011	893078	7.13562	2.18885	0.293102	0.177416	0.316805	0.433595	18
GSE9342	Human	1	GSM238507.rma-gene-core	NA	6553600	C:\Program Files\Affymetrix\Library\HuEx-1_0-st-v2.r2.qcc	8.99617	8.93494	9.29945	9.20608	10.1036	12.0735	11.1414	13.1769	12.7974	9.16181	9.10788	9.30503	10.5177	10.503	12.1382	12.1038	13.5374	13.2721	3.29644	10.534	11.02	10.5227	7.9133	5.81438	7.66024	8.53873	8.79915	8.64293	8.41443	9.57386	8.84109	307.302	249.322	0.868509	22011	893078	7.15162	2.19975	0.299178	0.183253	0.231376	0.317448	18
GSE9342	Human	1	GSM238508.rma-gene-core	NA	6553600	C:\Program Files\Affymetrix\Library\HuEx-1_0-st-v2.r2.qcc	9.34911	9.01226	9.49063	9.43999	10.1497	12.0925	11.2034	13.2834	12.9328	9.47154	9.43072	9.54599	10.6078	10.5035	12.216	12.196	13.621	13.3137	3.34252	11.1107	11.2624	10.8308	8.60854	6.51922	8.85089	9.04768	9.41147	9.41566	8.8176	9.86952	9.31599	290.066	242.401	0.881418	22011	893078	7.25291	2.24169	0.296791	0.182471	0.26245	0.351219	18
GSE9342	Human	1	GSM238509.rma-gene-core	NA	6553600	C:\Program Files\Affymetrix\Library\HuEx-1_0-st-v2.r2.qcc	9.84532	9.40261	10.0726	9.98525	10.6513	12.4816	11.651	13.4772	13.1319	9.80582	9.83703	9.91615	11.0124	10.9747	12.3739	12.5192	13.765	13.449	3.39664	11.4473	11.5156	11.1168	8.8628	6.76869	9.15773	9.41554	9.72597	9.43071	9.32652	10.1436	9.51526	220.14	226.097	0.894589	22011	893078	7.24937	2.24618	0.38582	0.23849	0.316248	0.430454	18
GSE9342	Human	1	GSM238510.rma-gene-core	NA	6553600	C:\Program Files\Affymetrix\Library\HuEx-1_0-st-v2.r2.qcc	8.79661	8.45939	8.91566	8.84201	9.72682	11.7346	10.7961	13.1122	12.691	8.80845	8.65659	9.0083	10.1294	9.94885	11.9605	11.887	13.4822	13.1201	3.41669	10.3568	10.7872	10.2054	7.93273	5.84395	8.1061	8.30553	8.75609	8.79919	8.29721	9.14586	8.60903	379.203	260.478	0.873653	22011	893078	7.16683	2.24038	0.293524	0.197492	0.308041	0.446781	18
GSE9342	Human	1	GSM238511.rma-gene-core	NA	6553600	C:\Program Files\Affymetrix\Library\HuEx-1_0-st-v2.r2.qcc	8.95355	8.82614	9.01478	9.14973	10.0626	12.1907	10.8931	13.2018	12.7212	9.03192	8.93156	8.89575	10.4316	10.4093	11.9806	11.9782	13.5378	13.2326	3.48746	9.63328	10.1259	9.42238	6.81816	4.92455	7.03247	7.33107	7.86685	7.27703	7.68705	8.5876	7.78869	255.762	235.453	0.876315	22011	893078	7.12643	2.18982	0.348212	0.204207	0.270984	0.409759	18
GSE9342	Human	1	GSM238512.rma-gene-core	NA	6553600	C:\Program Files\Affymetrix\Library\HuEx-1_0-st-v2.r2.qcc	9.05093	8.79983	9.20042	9.15495	10.0317	12.0441	10.947	13.2031	12.7852	9.0966	9.04684	9.28045	10.4419	10.3561	12.0221	12.0814	13.5581	13.27	3.52048	10.8318	11.2815	10.7269	8.26391	6.29066	8.44411	8.80864	9.33779	8.9874	8.74218	9.73582	9.1322	286.871	264.105	0.880968	22011	893078	7.18789	2.20653	0.313568	0.220924	0.301951	0.508603	18
GSE9342	Human	1	GSM238513.rma-gene-core	NA	6553600	C:\Program Files\Affymetrix\Library\HuEx-1_0-st-v2.r2.qcc	8.84581	8.51279	9.02245	8.94647	9.76598	11.9685	10.799	13.2579	12.7404	8.9255	8.90461	8.99813	10.21	10.084	11.9899	12.0071	13.6164	13.3299	3.53982	11.0651	11.4844	10.8577	8.45757	6.21764	8.60075	9.07291	9.44636	9.33032	8.81508	9.93388	9.29088	294.922	223.823	0.871186	22011	893078	7.16343	2.20316	0.302777	0.201566	0.30647	0.452645	18
GSE9342	Human	1	GSM238514.rma-gene-core	NA	6553600	C:\Program Files\Affymetrix\Library\HuEx-1_0-st-v2.r2.qcc	8.75074	8.57081	8.90425	8.98897	9.76232	11.775	10.746	13.0555	12.6759	8.9471	8.9184	9.00713	10.1185	10.1374	11.8966	11.8245	13.5057	13.1931	3.43663	10.7813	10.9496	10.5227	8.33441	6.58236	8.44773	8.66139	9.18109	9.01944	8.63505	9.6062	9.17979	303.904	271.551	0.902264	22011	893078	7.26502	2.24888	0.298359	0.203936	0.296488	0.406354	18
GSE9342	Human	1	GSM238515.rma-gene-core	NA	6553600	C:\Program Files\Affymetrix\Library\HuEx-1_0-st-v2.r2.qcc	9.26348	9.1216	9.53814	9.50772	10.3942	12.2329	11.2902	13.1529	12.7891	9.26855	9.41178	9.44539	10.6944	10.6489	12.1811	12.1057	13.5136	13.2183	3.46505	9.7665	10.112	9.51525	7.31229	5.6563	7.40895	7.53287	8.01056	8.12533	7.81535	8.85029	8.35134	224.087	207.759	0.867026	22011	893078	7.15349	2.20573	0.352042	0.229374	0.29252	0.432251	18
GSE9342	Human	1	GSM238516.rma-gene-core	NA	6553600	C:\Program Files\Affymetrix\Library\HuEx-1_0-st-v2.r2.qcc	8.93777	8.896	9.28035	9.17191	10.0662	12.0677	10.9569	13.1461	12.7038	9.17979	9.31685	9.42108	10.5469	10.589	12.1074	11.9805	13.5151	13.26	3.43663	10.7698	11.135	10.6631	8.25243	6.37213	8.24672	8.52409	9.3123	9.10051	8.77089	9.55922	9.11345	279.568	262.04	0.879804	22011	893078	7.15932	2.19917	0.302638	0.193348	0.226807	0.340101	18
GSE9385	Human	1	GSM238881.rma-gene-core	NA	6553600	C:\Program Files\Affymetrix\Library\HuEx-1_0-st-v2.r2.qcc	9.359	9.29465	9.7253	8.99459	10.0971	12.0401	10.301	13.3846	13.0136	9.05828	9.03	9.86624	10.1495	10.4014	12.0283	11.8983	13.5787	13.5089	2.03202	8.70548	8.70255	8.83787	6.40125	3.87146	6.16822	6.50042	7.29611	7.00311	7.32733	7.55932	7.77239	145.512	217.222	0.870604	22011	893078	5.84305	2.13248	0.468236	0.244679	0.452843	0.514498	18
GSE9385	Human	1	GSM238882.rma-gene-core	NA	6553600	C:\Program Files\Affymetrix\Library\HuEx-1_0-st-v2.r2.qcc	10.1892	9.82598	10.6239	9.77629	10.6471	12.8889	10.9063	13.9307	13.524	9.85926	9.79823	10.7191	10.8337	11.1034	12.7914	12.5546	14.0865	14.1209	2.14592	8.41401	8.31008	8.43973	6.0176	4.33899	6.20916	6.56401	6.8728	6.89329	7.17661	7.63779	7.205	156.809	189.629	0.86392	22011	893078	5.83806	2.16764	0.463908	0.24951	0.512481	0.603996	18
GSE9385	Human	1	GSM238883.rma-gene-core	NA	6553600	C:\Program Files\Affymetrix\Library\HuEx-1_0-st-v2.r2.qcc	9.74499	9.51982	10.2367	9.31421	10.2334	12.4374	10.4389	13.5469	13.1593	9.1178	9.40719	10.3094	10.6226	10.6684	12.3377	12.1454	13.6544	13.8062	2.08475	8.39234	8.65238	8.50269	6.14378	2.99334	6.12718	6.07078	7.12251	6.88107	7.17305	7.7207	6.94757	166.178	188.753	0.87045	22011	893078	5.90838	2.18285	0.409893	0.217051	0.403536	0.511314	18
GSE9385	Human	1	GSM238884.rma-gene-core	NA	6553600	C:\Program Files\Affymetrix\Library\HuEx-1_0-st-v2.r2.qcc	9.42844	9.17755	9.94269	9.29617	10.3365	12.3616	11.1427	13.5761	13.2742	9.1716	9.14479	9.66423	10.3745	10.7392	12.4186	12.338	13.7231	13.6684	2.05847	8.9397	8.54678	8.5345	6.4497	4.40367	6.31105	6.38104	7.13287	6.59022	7.07097	7.42142	7.40672	174.12	178.051	0.883506	22011	893078	6.01506	2.25175	0.423466	0.241019	0.470818	0.593418	18
GSE9385	Human	1	GSM238885.rma-gene-core	NA	6553600	C:\Program Files\Affymetrix\Library\HuEx-1_0-st-v2.r2.qcc	9.82165	9.66789	10.3665	9.39744	10.3939	12.4626	10.6641	13.7638	13.4618	9.27871	9.32735	10.1893	10.3398	10.5361	12.5671	12.2071	13.8547	13.8671	2.1556	8.95377	9.0517	8.82799	6.62616	3.95051	6.39354	6.56493	7.26784	7.15982	7.52427	8.2691	7.94489	144.538	192.577	0.873678	22011	893078	5.88351	2.18367	0.478514	0.258417	0.492435	0.59212	18
GSE9385	Human	1	GSM238886.rma-gene-core	NA	6553600	C:\Program Files\Affymetrix\Library\HuEx-1_0-st-v2.r2.qcc	9.19173	8.9379	9.62985	8.90671	9.96665	12.1593	10.7459	13.4143	13.1508	8.88207	8.8413	9.65825	10.2336	10.5124	12.402	12.0763	13.537	13.5137	2.12995	8.84653	8.69462	8.56499	6.18916	4.43581	6.3345	6.38283	6.92036	6.96136	6.59305	7.51591	7.42273	186.944	227.942	0.876157	22011	893078	5.93234	2.21609	0.419252	0.234665	0.489777	0.611926	18
GSE9385	Human	1	GSM238887.rma-gene-core	NA	6553600	C:\Program Files\Affymetrix\Library\HuEx-1_0-st-v2.r2.qcc	9.09517	9.10535	9.66371	9.05545	9.94903	12.0221	10.7558	13.4141	13.134	8.78487	8.87234	9.54863	10.1366	10.2165	12.2582	11.9953	13.6246	13.4643	2.1077	7.44821	7.51909	7.48734	4.95877	3.5019	5.19527	5.47524	5.8253	6.05881	6.4491	6.6615	6.49299	181.972	221.496	0.880927	22011	893078	5.94658	2.19137	0.43673	0.235579	0.380249	0.41992	18
GSE9385	Human	1	GSM238888.rma-gene-core	NA	6553600	C:\Program Files\Affymetrix\Library\HuEx-1_0-st-v2.r2.qcc	10.365	10.189	10.9739	9.89068	10.8383	12.9082	11.1779	14.2365	13.8216	10.0405	10.0476	10.9038	10.907	11.2481	13.0008	12.6968	14.2909	14.3761	2.21785	9.35909	9.43971	9.36198	6.83064	4.50867	6.99124	6.9356	8.09206	7.48454	7.7996	8.35795	8.51654	120.319	163.065	0.898787	22011	893078	6.00264	2.19719	0.50796	0.268327	0.361609	0.395024	18
GSE9385	Human	1	GSM238889.rma-gene-core	NA	6553600	C:\Program Files\Affymetrix\Library\HuEx-1_0-st-v2.r2.qcc	9.17763	9.11191	9.51941	8.54621	9.77907	11.7368	9.80024	13.0705	12.5472	8.67157	8.95244	9.67162	9.8758	10.2465	11.3502	11.4588	13.0902	13.145	2.26889	9.186	9.08795	9.37303	5.85898	4.25929	6.45841	6.98426	8.04674	7.73784	8.022	8.70668	8.30358	90.4586	116.571	0.882362	22011	893078	5.87306	2.16558	0.637687	0.313035	0.437182	0.492658	18
GSE9385	Human	1	GSM238890.rma-gene-core	NA	6553600	C:\Program Files\Affymetrix\Library\HuEx-1_0-st-v2.r2.qcc	9.8035	9.46325	10.1937	9.28622	10.2524	12.3542	10.3872	13.4755	13.1185	9.36412	9.57696	10.3635	10.4588	10.7296	12.33	12.1108	13.7005	13.6146	2.25402	9.24952	9.26851	9.19854	6.53309	4.2175	6.61215	7.0735	7.79003	7.49709	8.04894	8.29094	8.33276	138.894	211.403	0.893789	22011	893078	5.94778	2.19034	0.48381	0.272158	0.423576	0.446904	18
GSE9385	Human	1	GSM238891.rma-gene-core	NA	6553600	C:\Program Files\Affymetrix\Library\HuEx-1_0-st-v2.r2.qcc	10.128	10.0505	10.7664	9.64566	10.7193	12.7284	10.8809	13.7587	13.4888	9.8721	9.67871	10.64	10.8067	10.9409	12.6111	12.376	13.9006	13.9316	2.20466	8.85622	9.18944	8.8957	6.51314	3.46219	6.4448	6.51626	7.43666	6.79836	7.25145	8.06284	7.7935	124.952	157.392	0.888756	22011	893078	5.97921	2.20147	0.451933	0.247823	0.347327	0.375297	18
GSE9385	Human	1	GSM238892.rma-gene-core	NA	6553600	C:\Program Files\Affymetrix\Library\HuEx-1_0-st-v2.r2.qcc	9.87237	9.61652	10.2777	9.38422	10.4569	12.4192	10.6806	13.5345	13.2264	9.5124	9.4984	10.1146	10.7521	10.8235	12.4014	12.1527	13.7796	13.8616	2.15486	9.08857	8.83063	8.91079	6.53629	3.95159	6.37342	6.3549	7.60813	7.32138	7.20388	7.71605	7.26827	149.69	181.983	0.879688	22011	893078	5.93588	2.18704	0.443456	0.223681	0.349377	0.428782	18
GSE9385	Human	1	GSM238893.rma-gene-core	NA	6553600	C:\Program Files\Affymetrix\Library\HuEx-1_0-st-v2.r2.qcc	9.87517	9.74812	10.4594	9.50887	10.4944	12.5421	10.8661	13.7397	13.3602	9.53238	9.52048	10.4666	10.5299	10.7015	12.5401	12.2883	13.8924	13.8906	1.91535	9.07402	8.92221	8.85234	6.07916	3.91333	6.53812	6.62	7.29506	7.64411	7.63131	7.90747	7.53289	170.468	221.167	0.887535	22011	893078	6.00934	2.21468	0.402579	0.217333	0.344074	0.400797	18
GSE9385	Human	1	GSM238894.rma-gene-core	NA	6553600	C:\Program Files\Affymetrix\Library\HuEx-1_0-st-v2.r2.qcc	9.04262	8.80735	9.27769	8.34651	9.3108	11.3637	9.68259	12.9671	12.433	8.56434	8.64522	9.41452	9.72697	10.0471	11.3781	11.4545	13.0786	13.0956	2.37902	8.93733	9.32805	9.43448	6.77009	4.13964	6.73642	7.12094	8.01657	7.76723	7.65972	8.50032	8.32757	115.317	166.783	0.879827	22011	893078	5.92441	2.16034	0.520443	0.262796	0.376616	0.412632	18
GSE9385	Human	1	GSM238895.rma-gene-core	NA	6553600	C:\Program Files\Affymetrix\Library\HuEx-1_0-st-v2.r2.qcc	9.86684	9.50168	10.4163	9.4143	10.4266	12.4471	10.6349	13.6497	13.3548	9.50616	9.6066	10.5689	10.4658	10.8117	12.3866	12.2548	13.8648	13.8176	2.27068	8.52826	8.70567	8.95404	6.2395	4.09995	6.44198	6.35095	7.35613	6.86397	7.33539	7.829	7.70278	117.095	175.871	0.862594	22011	893078	5.81264	2.10052	0.543481	0.269631	0.478864	0.493709	18
GSE9385	Human	1	GSM238896.rma-gene-core	NA	6553600	C:\Program Files\Affymetrix\Library\HuEx-1_0-st-v2.r2.qcc	9.31079	9.14137	9.72951	9.12799	10.079	12.2792	10.9922	13.5842	13.2095	9.00453	8.91257	9.87195	10.409	10.6371	12.4806	12.1864	13.7688	13.6453	2.17321	9.05171	8.83709	8.76689	6.58092	4.57016	6.8212	6.65434	7.24487	7.13245	7.29306	7.92838	7.70541	195.043	271.391	0.886362	22011	893078	5.92669	2.18687	0.395347	0.217719	0.382096	0.430344	18
GSE9385	Human	1	GSM238897.rma-gene-core	NA	6553600	C:\Program Files\Affymetrix\Library\HuEx-1_0-st-v2.r2.qcc	9.21271	9.09724	9.58067	8.8591	9.78715	11.8813	9.89681	13.3502	12.9626	8.87531	9.04313	9.69703	10.1032	10.2926	11.9708	11.7839	13.6187	13.5264	2.26054	8.48052	8.34686	8.20874	5.72762	3.51816	6.10357	6.14192	7.16824	6.76364	6.52149	7.2365	6.94614	157.411	201.797	0.856373	22011	893078	5.81022	2.11389	0.457038	0.235219	0.372277	0.398743	18
GSE9385	Human	1	GSM238898.rma-gene-core	NA	6553600	C:\Program Files\Affymetrix\Library\HuEx-1_0-st-v2.r2.qcc	9.50981	9.08652	9.94765	9.47128	10.3862	12.4339	11.4229	13.5056	13.3246	9.34568	9.12492	9.77586	10.7342	11.1315	12.764	12.4421	13.721	13.5417	1.92297	8.57046	8.34855	8.46016	5.99718	3.20603	5.69097	5.85576	6.76452	6.72188	6.74332	7.22781	7.02877	193.878	195.009	0.8554	22011	893078	5.88913	2.16031	0.417958	0.20398	0.390138	0.39223	18
GSE9385	Human	1	GSM238899.rma-gene-core	NA	6553600	C:\Program Files\Affymetrix\Library\HuEx-1_0-st-v2.r2.qcc	9.0678	8.92492	9.56278	9.36714	10.1709	12.0803	11.2201	13.2811	13.0517	8.77844	8.76663	9.63449	10.4359	10.5132	12.4811	12.1873	13.4688	13.2736	2.02309	8.3737	8.28524	8.18544	5.85322	3.79187	6.03244	6.31937	6.81508	6.89576	7.07737	7.06044	7.04875	176.86	192.047	0.850248	22011	893078	5.86705	2.13286	0.422812	0.22141	0.410591	0.424805	18
GSE9385	Human	1	GSM238900.rma-gene-core	NA	6553600	C:\Program Files\Affymetrix\Library\HuEx-1_0-st-v2.r2.qcc	9.70426	9.10316	10.0185	9.60413	10.7052	12.5519	11.5019	13.5677	13.4662	9.39247	9.32889	9.81676	10.8424	11.1483	12.6951	12.698	13.7721	13.504	2.25221	8.29174	8.1237	8.30088	5.94926	3.78335	5.52411	6.29575	6.60806	6.38954	6.28446	7.36873	7.1221	146.14	201.441	0.877075	22011	893078	5.94036	2.14976	0.452418	0.234297	0.326446	0.376641	18
GSE9385	Human	1	GSM238901.rma-gene-core	NA	6553600	C:\Program Files\Affymetrix\Library\HuEx-1_0-st-v2.r2.qcc	9.59626	9.59937	10.1093	9.19194	10.1753	12.5705	10.1184	13.5638	13.1994	9.12335	8.92895	10.165	10.4864	10.5413	12.2159	11.8872	13.7517	13.7951	2.37858	8.32731	8.60715	8.4946	5.81277	3.44267	5.68344	5.73079	6.58518	6.5021	7.26076	7.72195	7.48938	138.559	183.329	0.872218	22011	893078	5.8667	2.15528	0.466969	0.230772	0.377837	0.391006	18
GSE9385	Human	1	GSM238902.rma-gene-core	NA	6553600	C:\Program Files\Affymetrix\Library\HuEx-1_0-st-v2.r2.qcc	9.73488	9.42586	10.2772	9.21554	10.2163	12.2971	10.5775	13.7528	13.367	9.35771	9.37177	10.3651	10.279	10.4894	12.3584	12.0548	13.8263	13.8239	2.16138	9.35763	9.35772	9.23992	6.73614	4.4269	6.9147	6.93175	8.01413	7.55205	7.59739	8.4687	8.05676	186.76	226.465	0.893357	22011	893078	6.08008	2.21707	0.443022	0.24596	0.477221	0.530842	18
GSE9385	Human	1	GSM238903.rma-gene-core	NA	6553600	C:\Program Files\Affymetrix\Library\HuEx-1_0-st-v2.r2.qcc	9.71679	9.55542	10.13	9.44554	10.5203	12.3187	11.2991	13.5559	13.3369	9.58559	9.5427	10.1188	10.6073	10.91	12.6894	12.3954	13.6626	13.6515	1.95426	8.8691	9.003	8.97791	6.62532	4.72554	6.59388	6.57582	7.38824	7.09564	7.26204	8.0747	7.7439	154.999	196.546	0.86251	22011	893078	5.95553	2.15032	0.441848	0.233617	0.365515	0.393519	18
GSE9385	Human	1	GSM238904.rma-gene-core	NA	6553600	C:\Program Files\Affymetrix\Library\HuEx-1_0-st-v2.r2.qcc	9.72705	9.63031	10.099	9.59069	10.5564	12.2884	11.3219	13.5269	13.2617	9.59007	9.41451	10.2564	10.5964	10.8681	12.4818	12.2776	13.6831	13.5445	2.09171	9.48346	9.50158	9.25925	7.15633	5.22984	7.26719	7.22274	8.11837	7.87571	8.01446	8.2675	8.0657	164.817	238.143	0.884306	22011	893078	5.98258	2.16067	0.495388	0.264285	0.508227	0.599911	18
GSE9385	Human	1	GSM238905.rma-gene-core	NA	6553600	C:\Program Files\Affymetrix\Library\HuEx-1_0-st-v2.r2.qcc	9.48112	9.40357	9.99735	8.98951	9.98776	12.1523	10.2745	13.401	12.9389	8.66201	8.5896	9.71984	9.87344	10.0139	11.6961	11.8169	13.5485	13.5413	2.3459	8.05795	8.37232	8.6599	5.73385	3.95051	6.2009	6.36757	7.09443	7.21188	7.30809	7.5746	7.41405	122.664	151.114	0.886065	22011	893078	5.97245	2.17136	0.49046	0.245251	0.399259	0.439167	18
GSE9385	Human	1	GSM238906.rma-gene-core	NA	6553600	C:\Program Files\Affymetrix\Library\HuEx-1_0-st-v2.r2.qcc	9.45731	9.19576	9.9543	8.97107	9.96313	12.0716	10.2777	13.5409	13.1467	9.18986	9.03082	9.94736	10.0726	10.2535	12.1684	11.8371	13.6105	13.6461	2.11097	9.47006	9.37366	9.21041	7.25734	4.17321	6.80652	7.28256	7.7074	7.69986	7.62644	7.81132	7.87847	168.615	222.231	0.879872	22011	893078	5.96491	2.18778	0.449869	0.239711	0.386107	0.454933	18
GSE9385	Human	1	GSM238907.rma-gene-core	NA	6553600	C:\Program Files\Affymetrix\Library\HuEx-1_0-st-v2.r2.qcc	9.34236	9.1881	9.66773	9.30386	10.0412	12.3741	11.0509	13.6054	13.2768	8.95911	8.93341	9.61055	10.4593	10.6028	12.2723	12.416	13.6984	13.3553	2.05877	9.66535	9.77835	9.90059	6.60421	3.25147	6.29554	7.5491	8.26707	8.09198	8.25615	8.6584	8.50253	157.518	166.723	0.873658	22011	893078	5.90394	2.18771	0.471686	0.227842	0.437927	0.47865	18
GSE9385	Human	1	GSM238908.rma-gene-core	NA	6553600	C:\Program Files\Affymetrix\Library\HuEx-1_0-st-v2.r2.qcc	9.30539	9.18456	9.87614	9.13734	9.95765	12.1417	10.2865	13.5698	13.2404	9.12702	9.12853	9.98792	9.97523	10.2638	12.0948	12.0797	13.9025	13.7834	2.13987	9.18395	9.12008	9.09367	6.49084	4.74665	7.29919	6.95076	7.55261	7.5765	7.53193	7.79192	7.79877	145.772	157.024	0.884404	22011	893078	5.98449	2.22368	0.455996	0.251498	0.382883	0.416941	18
GSE9385	Human	1	GSM238909.rma-gene-core	NA	6553600	C:\Program Files\Affymetrix\Library\HuEx-1_0-st-v2.r2.qcc	9.47075	9.11144	9.81879	8.85621	10.0674	12.0292	10.2677	13.2763	12.8125	8.87937	8.91321	9.70004	10.1164	10.3565	11.7791	11.8662	13.2951	13.4105	2.38788	8.96861	9.1468	9.36755	6.5205	4.42845	6.85524	6.90848	7.90542	7.88141	7.97924	8.26045	8.47318	124.007	122.562	0.89532	22011	893078	6.05754	2.24881	0.527568	0.285084	0.473947	0.533276	18
GSE9385	Human	1	GSM238910.rma-gene-core	NA	6553600	C:\Program Files\Affymetrix\Library\HuEx-1_0-st-v2.r2.qcc	9.10032	9.03622	9.57081	8.68761	9.76176	11.8293	9.80877	13.1503	12.859	8.67245	8.8793	9.68953	9.96442	10.0899	11.703	11.5402	13.5335	13.4593	2.07307	8.73488	8.91764	8.57089	6.20374	3.73379	6.45263	6.42767	7.51831	6.85267	7.2321	7.79319	7.64217	142.017	188.948	0.868312	22011	893078	5.88862	2.11382	0.47709	0.243299	0.366	0.406724	18
GSE9385	Human	1	GSM238911.rma-gene-core	NA	6553600	C:\Program Files\Affymetrix\Library\HuEx-1_0-st-v2.r2.qcc	9.70433	9.26791	10.0726	9.21424	10.2592	12.3126	10.4464	13.5509	13.2865	9.30365	9.38552	10.1692	10.274	10.5478	12.2138	12.1446	13.8811	13.7704	2.16919	10.0098	9.98256	9.94688	7.21535	5.37476	7.60534	7.35587	8.49616	8.08189	8.55626	9.11459	8.87848	134.824	189.983	0.887187	22011	893078	5.91621	2.17964	0.45343	0.24975	0.352516	0.413545	18
GSE9385	Human	1	GSM238912.rma-gene-core	NA	6553600	C:\Program Files\Affymetrix\Library\HuEx-1_0-st-v2.r2.qcc	9.34805	9.24153	9.7995	9.62947	10.3667	12.2733	11.4929	13.4547	13.3823	9.28968	9.15297	9.65271	10.5251	10.5732	12.5607	12.4901	13.6557	13.5559	2.1649	8.04143	8.00675	8.04157	5.43761	4.07621	5.95809	6.17572	7.03256	6.57122	6.44503	7.1297	6.83678	145.626	174.378	0.891814	22011	893078	5.98175	2.20387	0.484847	0.262051	0.42128	0.450209	18
GSE9385	Human	1	GSM238913.rma-gene-core	NA	6553600	C:\Program Files\Affymetrix\Library\HuEx-1_0-st-v2.r2.qcc	9.25684	8.86807	9.5453	8.79139	9.69353	11.4761	9.89634	13.0839	12.7491	8.68514	8.93945	9.63162	9.98295	10.2557	11.4628	11.4834	13.3184	13.3808	2.19591	9.15136	9.47568	9.37105	6.41259	5.19313	6.60017	7.32843	8.24727	8.12743	8.30557	8.35786	8.64597	118.367	126.984	0.8759	22011	893078	5.89509	2.14142	0.554602	0.273363	0.346081	0.379242	18
GSE9385	Human	1	GSM238914.rma-gene-core	NA	6553600	C:\Program Files\Affymetrix\Library\HuEx-1_0-st-v2.r2.qcc	9.21388	8.93481	9.64401	9.2794	10.0662	12.3286	11.2058	13.4178	13.1598	8.97659	8.82491	9.48139	10.6151	10.8031	12.3898	12.3771	13.6492	13.3689	2.14264	8.24452	8.38368	8.18698	6.10062	3.52083	6.2019	5.68806	6.86151	6.51993	7.00112	7.5159	7.3083	172.04	199.611	0.879137	22011	893078	5.81	2.19257	0.456486	0.257951	0.418151	0.497326	18
GSE9385	Human	1	GSM238915.rma-gene-core	NA	6553600	C:\Program Files\Affymetrix\Library\HuEx-1_0-st-v2.r2.qcc	9.15268	8.9594	9.41682	9.20031	10.2036	12.2404	11.1461	13.4551	13.1741	8.85143	8.9805	9.21594	10.7149	10.4619	12.5585	12.2166	13.5536	13.4065	2.41191	7.91917	7.60858	7.73537	5.26057	3.39788	5.89326	5.7381	6.2249	5.78079	6.24791	6.76938	6.31944	182.211	192.231	0.870655	22011	893078	5.88145	2.18452	0.425579	0.224118	0.312598	0.350983	18
GSE9385	Human	1	GSM238916.rma-gene-core	NA	6553600	C:\Program Files\Affymetrix\Library\HuEx-1_0-st-v2.r2.qcc	9.28238	8.96715	9.80998	8.91406	10.0695	11.8673	10.1501	13.1966	12.6322	8.72926	8.98955	9.68478	9.83267	10.2015	11.6293	11.7144	13.0955	13.3578	2.13315	8.62955	8.68046	8.80571	6.71982	4.44648	6.3883	6.57106	7.55088	7.12459	7.76448	7.89044	7.78531	135.328	144.184	0.888927	22011	893078	5.93124	2.23506	0.509861	0.263115	0.440912	0.420688	18
GSE9385	Human	1	GSM238917.rma-gene-core	NA	6553600	C:\Program Files\Affymetrix\Library\HuEx-1_0-st-v2.r2.qcc	9.32119	9.0698	9.66139	9.28101	10.3654	12.3374	11.249	13.3388	13.1909	9.07258	9.00133	9.42513	10.7124	10.9453	12.5374	12.33	13.6626	13.3829	2.13726	8.22525	8.44441	8.42425	5.49086	3.89717	5.36567	5.60964	6.75006	6.10594	7.05428	7.4381	7.19087	151.947	229.822	0.876249	22011	893078	5.87293	2.15184	0.459392	0.238748	0.405833	0.433801	18
GSE9385	Human	1	GSM238918.rma-gene-core	NA	6553600	C:\Program Files\Affymetrix\Library\HuEx-1_0-st-v2.r2.qcc	10.2853	9.86742	10.5606	9.78928	10.7261	12.851	10.9246	13.706	13.3597	9.53666	9.6541	10.5711	10.9183	11.21	12.4323	12.5565	13.6894	13.7741	2.59912	8.74044	9.17497	9.52811	6.47266	3.90826	6.21721	6.57279	7.49194	7.58134	8.16062	8.49584	8.46982	107.375	137.683	0.873497	22011	893078	5.86425	2.12282	0.593168	0.274732	0.396563	0.421215	18
GSE9385	Human	1	GSM238919.rma-gene-core	NA	6553600	C:\Program Files\Affymetrix\Library\HuEx-1_0-st-v2.r2.qcc	9.10083	8.96046	9.61508	8.80811	9.71952	11.8843	10.1298	13.321	12.9466	8.81175	8.8842	9.78446	9.83976	9.90429	11.9823	11.8161	13.5383	13.5372	2.18474	8.71282	9.03547	8.73479	6.43877	4.11472	6.55767	6.69785	7.42197	7.0778	6.99341	7.7446	7.69528	179.929	228.746	0.888574	22011	893078	5.9473	2.20614	0.40766	0.22186	0.350368	0.376038	18
GSE9385	Human	1	GSM238920.rma-gene-core	NA	6553600	C:\Program Files\Affymetrix\Library\HuEx-1_0-st-v2.r2.qcc	10.2906	9.91087	10.7768	9.7566	10.6675	12.7803	10.9802	13.7299	13.4813	9.68848	9.71823	10.4717	10.6614	11.0074	12.5219	12.3941	13.8031	13.9925	2.15253	8.91226	8.95716	9.01522	6.24496	4.43937	6.68954	6.81276	7.71835	7.36922	7.47676	8.35039	7.88745	144.295	175.664	0.889759	22011	893078	5.98448	2.21744	0.480205	0.256711	0.450497	0.441047	18
GSE9385	Human	1	GSM238921.rma-gene-core	NA	6553600	C:\Program Files\Affymetrix\Library\HuEx-1_0-st-v2.r2.qcc	9.8574	9.4825	10.3338	9.32791	10.3681	12.3396	10.6272	13.5269	13.33	9.5852	9.42021	10.2723	10.4991	10.6235	12.4336	12.2148	13.7495	13.9573	2.03419	8.31172	8.28993	8.25564	5.80231	3.53139	5.81532	6.13318	6.93523	6.69854	7.10179	7.46165	7.43469	170.287	197.891	0.88707	22011	893078	5.96452	2.23928	0.439582	0.23835	0.44488	0.473114	18
GSE9385	Human	1	GSM238922.rma-gene-core	NA	6553600	C:\Program Files\Affymetrix\Library\HuEx-1_0-st-v2.r2.qcc	9.29586	9.31708	9.79848	8.94349	9.94584	12.0397	9.95013	13.2867	12.8974	8.96552	9.09762	9.93912	10.0711	10.3373	12.0921	11.7444	13.5174	13.501	2.25156	8.37544	8.57898	8.15605	5.90689	3.66488	5.98308	6.72346	7.04228	6.17971	7.09998	7.45944	7.6306	152.749	217.163	0.87365	22011	893078	5.79946	2.13498	0.474515	0.238474	0.400088	0.405483	18
GSE9385	Human	1	GSM238923.rma-gene-core	NA	6553600	C:\Program Files\Affymetrix\Library\HuEx-1_0-st-v2.r2.qcc	9.48386	9.20827	9.85771	9.08799	10.0117	12.2704	10.2869	13.4854	13.1344	9.10525	9.17118	10.1668	10.3053	10.509	12.2873	12.065	13.653	13.8925	2.13199	8.70522	8.93012	8.5609	5.97344	3.42921	6.02503	6.44584	7.16378	6.74409	6.90825	7.65601	7.46686	197.97	207.635	0.873715	22011	893078	5.91269	2.19994	0.400467	0.21143	0.445308	0.458829	18
GSE9385	Human	1	GSM238924.rma-gene-core	NA	6553600	C:\Program Files\Affymetrix\Library\HuEx-1_0-st-v2.r2.qcc	8.95072	9.0045	9.41361	9.2066	10.0234	12.0599	10.9712	13.1772	12.9654	8.76411	8.6931	9.26197	10.4826	10.3887	12.4449	12.0509	13.4872	13.4323	2.07048	8.15572	8.00194	7.81123	5.07354	3.53722	5.74377	5.49714	6.85015	6.24	6.92926	6.75932	7.143	167.786	188.92	0.859722	22011	893078	5.85486	2.16433	0.435818	0.228652	0.391185	0.420644	18
GSE9385	Human	1	GSM238925.rma-gene-core	NA	6553600	C:\Program Files\Affymetrix\Library\HuEx-1_0-st-v2.r2.qcc	9.4122	9.35347	10.1366	9.15774	10.0834	12.2347	10.3713	13.5803	13.1808	9.27884	9.09856	10.0514	10.2174	10.4197	12.3691	12.1727	13.8758	13.8658	1.97327	8.5158	8.46595	8.39006	5.81927	3.22683	5.96605	6.13583	6.74885	6.41278	7.00006	7.02205	7.13462	186.826	223.45	0.875305	22011	893078	5.95659	2.18963	0.393695	0.212212	0.32462	0.390594	18
GSE9385	Human	1	GSM238926.rma-gene-core	NA	6553600	C:\Program Files\Affymetrix\Library\HuEx-1_0-st-v2.r2.qcc	9.02552	8.89753	9.60438	9.14687	10.1104	12.2145	10.987	13.3703	13.0982	8.74865	8.48762	9.09607	10.5459	10.7997	12.3534	12.3962	13.5169	13.2808	2.13068	9.04215	8.9871	8.99625	6.30875	4.17578	6.32381	6.26389	7.8141	7.0199	7.12791	7.91233	7.78148	168.475	185.754	0.867424	22011	893078	5.7714	2.13013	0.463607	0.223245	0.394445	0.420054	18
GSE9385	Human	1	GSM238927.rma-gene-core	NA	6553600	C:\Program Files\Affymetrix\Library\HuEx-1_0-st-v2.r2.qcc	8.93597	8.90584	9.39781	8.55706	9.71384	11.9634	9.53857	13.2054	12.7539	8.5591	8.68258	9.45136	9.79655	10.0938	11.6288	11.4895	13.4711	13.4837	2.0296	8.10931	8.1532	8.25117	5.97941	3.66718	5.77571	5.82575	6.48412	6.58419	6.52008	7.29469	6.99172	172.517	205.916	0.865289	22011	893078	5.73719	2.15395	0.481094	0.252629	0.461937	0.531348	18
GSE9385	Human	1	GSM238928.rma-gene-core	NA	6553600	C:\Program Files\Affymetrix\Library\HuEx-1_0-st-v2.r2.qcc	9.34613	8.9807	9.83646	9.42255	10.2368	12.4031	11.5318	13.4906	13.3072	9.19746	9.10557	9.55072	10.7129	10.8042	12.8983	12.4289	13.7585	13.6052	2.03079	9.67935	9.5327	9.69154	6.8588	4.63682	7.1524	7.27747	8.1135	7.82648	7.67205	8.48007	8.06095	175.794	191.3	0.858795	22011	893078	5.88244	2.15406	0.42417	0.214903	0.389888	0.435513	18
GSE9385	Human	1	GSM238929.rma-gene-core	NA	6553600	C:\Program Files\Affymetrix\Library\HuEx-1_0-st-v2.r2.qcc	9.20909	8.81852	9.60042	9.44122	10.0359	12.3128	11.3855	13.4877	13.3302	8.70187	8.84761	9.22516	10.1611	10.4478	12.3345	12.3433	13.5287	13.312	2.18247	8.54978	8.48864	8.5981	6.0909	3.95051	6.33321	6.31039	7.17264	6.74382	7.25233	7.87542	7.58215	182.891	233.386	0.885744	22011	893078	5.90993	2.19988	0.423705	0.23279	0.436155	0.490872	18
GSE9385	Human	1	GSM238930.rma-gene-core	NA	6553600	C:\Program Files\Affymetrix\Library\HuEx-1_0-st-v2.r2.qcc	9.15543	8.90687	9.70456	8.57766	9.72618	11.5247	9.79166	13.1354	12.5338	8.66987	8.67526	9.55311	9.78715	9.94054	11.6412	11.4709	13.1589	13.2062	2.07353	8.9959	9.18769	9.0942	6.62283	4.74577	7.14279	6.74578	7.88254	7.34089	7.75957	8.17623	8.11717	113.833	116.89	0.873165	22011	893078	5.95642	2.19854	0.5293	0.270148	0.371491	0.401831	18
GSE9385	Human	1	GSM238931.rma-gene-core	NA	6553600	C:\Program Files\Affymetrix\Library\HuEx-1_0-st-v2.r2.qcc	9.47977	9.10899	9.89756	9.52965	10.3867	12.553	11.6391	13.6064	13.4798	9.28296	9.07536	9.82204	10.739	10.8772	12.7523	12.6394	13.8149	13.4884	2.10076	7.7644	8.1617	7.98558	5.77673	3.70142	5.60036	6.22733	6.58278	6.61343	6.98238	7.55657	7.02639	147.601	196.578	0.872562	22011	893078	5.87065	2.15683	0.458856	0.254389	0.402603	0.463683	18
GSE9385	Human	1	GSM238932.rma-gene-core	NA	6553600	C:\Program Files\Affymetrix\Library\HuEx-1_0-st-v2.r2.qcc	9.30574	9.32564	9.90438	8.98152	10.1228	12.1257	10.1784	13.4859	13.0675	9.12721	9.07994	9.7974	10.3309	10.301	12.0262	11.7794	13.7102	13.6487	2.17416	8.15148	8.37857	8.11259	5.97696	3.03178	6.12218	6.23537	6.75092	6.44717	6.89926	7.70085	7.13843	152.89	188.737	0.877376	22011	893078	5.82913	2.19631	0.470095	0.253887	0.400293	0.45884	18
GSE9385	Human	1	GSM238933.rma-gene-core	NA	6553600	C:\Program Files\Affymetrix\Library\HuEx-1_0-st-v2.r2.qcc	10.3148	10.2933	10.775	9.85705	10.8297	12.8312	11.029	14.0125	13.6561	9.73502	9.90309	10.8023	11.1311	11.1587	12.7791	12.6181	14.2806	14.1343	2.51397	8.61624	8.60289	8.16797	5.73658	3.18435	5.90614	6.439	6.95699	6.88234	7.18999	7.10398	6.80513	103.014	136.619	0.863539	22011	893078	5.81717	2.0997	0.548	0.268247	0.34592	0.360427	18
GSE9385	Human	1	GSM238934.rma-gene-core	NA	6553600	C:\Program Files\Affymetrix\Library\HuEx-1_0-st-v2.r2.qcc	9.20897	8.95603	9.76884	9.5409	10.0933	12.3629	11.5813	13.6532	13.5459	8.95069	9.16757	9.53297	10.5049	10.6388	12.7854	12.3326	13.8453	13.6815	1.97981	7.96484	8.02898	7.81962	5.36149	4.04734	5.56429	5.78714	6.33575	6.5811	6.14688	7.27657	6.7781	202.011	176.689	0.867691	22011	893078	5.93204	2.23074	0.429102	0.223578	0.453832	0.454661	18
GSE9385	Human	1	GSM238935.rma-gene-core	NA	6553600	C:\Program Files\Affymetrix\Library\HuEx-1_0-st-v2.r2.qcc	9.20374	9.21923	9.83583	9.28867	10.1829	12.3657	10.8247	13.6339	13.2561	9.06233	9.08324	9.5596	10.4765	10.6563	12.5568	12.1837	13.705	13.7257	2.08806	9.04142	9.00292	8.66352	6.49713	4.33819	6.3619	6.32747	7.42094	7.00145	7.32197	7.7199	7.65751	162.975	172.866	0.866509	22011	893078	5.92441	2.18696	0.419347	0.229712	0.377288	0.40022	18
GSE11967	Human	1	A11Exon.rma-gene-core	NA	6553600	C:\Program Files\Affymetrix\Library\HuEx-1_0-st-v2.r2.qcc	8.21406	8.21475	8.74333	8.48384	9.42771	11.2493	9.96978	12.8745	12.3705	7.77216	8.22476	8.34687	9.80626	9.48122	11.3533	10.9993	13.1873	12.8342	1.86459	9.03713	9.2384	8.7961	5.78191	3.51353	5.75042	6.59321	8.08755	6.94029	6.9874	7.89336	7.97692	131.508	129.24	0.839925	22011	893078	5.27473	2.19573	0.326125	0.170974	0.21011	0.261386	18
GSE11967	Human	1	A12Exon.rma-gene-core	NA	6553600	C:\Program Files\Affymetrix\Library\HuEx-1_0-st-v2.r2.qcc	8.04565	8.18092	8.75339	8.37636	9.32587	11.0381	9.98683	12.8141	12.3569	7.84777	8.27216	8.54442	9.82079	9.48357	11.3441	11.0096	13.1333	12.8004	1.90602	9.28334	9.81581	9.12358	6.45561	4.16232	6.44608	7.00346	8.49976	7.28677	7.62827	8.28392	8.14395	154.229	156.651	0.844726	22011	893078	5.34125	2.23176	0.283846	0.161626	0.179154	0.245431	18
GSE11967	Human	1	A13Exon.rma-gene-core	NA	6553600	C:\Program Files\Affymetrix\Library\HuEx-1_0-st-v2.r2.qcc	8.52978	8.52875	9.16258	8.87311	9.75258	11.4752	10.4762	12.9839	12.5843	8.11904	8.82552	8.90844	10.0889	9.90778	11.6167	11.337	13.2914	13.0067	1.8829	9.59596	10.0708	9.61265	6.8798	4.7104	6.49609	7.31524	8.86501	7.72487	8.08232	8.60771	8.45738	130.188	133.634	0.832177	22011	893078	5.33767	2.22459	0.288487	0.162012	0.173638	0.23624	18
GSE11967	Human	1	A14Exon.rma-gene-core	NA	6553600	C:\Program Files\Affymetrix\Library\HuEx-1_0-st-v2.r2.qcc	8.21071	8.34947	8.8928	8.48398	9.46295	11.3008	10.2693	12.9349	12.4488	7.94357	8.59821	8.73735	10.0093	9.7538	11.5435	11.3043	13.2918	13.0544	1.85047	8.74855	9.3287	8.616	5.59892	4.03428	5.46949	6.52637	7.8696	6.94857	7.16716	7.73397	7.63114	165.591	138.416	0.822433	22011	893078	5.22663	2.21463	0.300848	0.166448	0.254273	0.282484	18
GSE9566	Mouse	1	GSM241928.rma-gene-core	NA	6553600	C:\Program Files\Affymetrix\Library\MoEx-1_0-st-v1.r2.qcc	9.09083	8.75185	9.63494	9.44212	9.98533	11.5706	10.827	12.9204	12.6614	9.17899	9.57767	9.5109	10.3134	10.363	11.863	11.8194	13.2266	13.0167	1.42209	8.40672	8.85545	8.48867	6.38145	2.91601	6.01029	6.1225	7.02667	6.62895	6.43078	7.14444	7.0798	144.631	190.523	0.917123	23238	752770	4.80077	2.60346	0.396801	0.233123	0.380482	0.435701	18
GSE9566	Mouse	1	GSM241929.rma-gene-core	NA	6553600	C:\Program Files\Affymetrix\Library\MoEx-1_0-st-v1.r2.qcc	9.27865	9.06277	9.95318	9.59514	10.2098	11.7515	10.9417	13.0081	12.6823	9.40477	9.69868	9.63978	10.4641	10.4794	11.961	11.8542	13.2425	12.9513	1.50997	8.11078	8.38204	8.28416	5.59682	3.21962	5.87466	5.70634	6.8872	6.51743	6.13335	7.05237	6.94094	129.694	172.079	0.925865	23238	752770	4.77981	2.63915	0.442854	0.283108	0.633198	0.811118	18
GSE9566	Mouse	1	GSM241930.rma-gene-core	NA	6553600	C:\Program Files\Affymetrix\Library\MoEx-1_0-st-v1.r2.qcc	9.33472	9.12805	9.89749	9.53869	10.1968	11.835	10.9191	12.8829	12.6202	9.41143	9.8387	9.69964	10.4882	10.4872	11.8557	11.8469	13.1437	12.8339	1.60845	8.41675	8.97193	8.62882	6.29772	3.7707	6.21034	5.8453	7.05204	6.53383	6.81032	8.06808	7.40124	103.322	139.136	0.937523	23238	752770	4.90031	2.69097	0.46282	0.297418	0.519456	0.646083	18
GSE9566	Mouse	1	GSM241931.rma-gene-core	NA	6553600	C:\Program Files\Affymetrix\Library\MoEx-1_0-st-v1.r2.qcc	9.40813	9.13922	10.0862	9.64844	10.3222	11.9351	11.1701	13.095	12.8426	9.39026	9.8002	9.74663	10.5234	10.5891	11.9208	11.8152	13.2517	12.8976	1.55216	8.25302	8.45359	8.65964	6.21081	2.87729	5.99208	5.86725	6.62806	6.35438	6.33298	7.84382	7.19271	134.368	184.752	0.929485	23238	752770	4.75407	2.63672	0.416873	0.254901	0.441146	0.510577	18
GSE9566	Mouse	1	GSM241932.rma-gene-core	NA	6553600	C:\Program Files\Affymetrix\Library\MoEx-1_0-st-v1.r2.qcc	8.0413	7.6189	8.50108	8.24748	8.89099	10.7285	9.78246	12.1962	11.7756	8.07165	8.469	8.31022	9.33425	9.17458	10.9748	11.077	12.5912	12.2282	1.46158	9.1663	9.2902	9.12738	7.2975	4.19693	6.85362	6.84008	7.32588	7.03703	7.35962	8.63494	8.27799	134.997	133.069	0.948343	23238	752770	4.97379	2.78391	0.314504	0.223728	0.468074	0.640506	18
GSE9566	Mouse	1	GSM241933.rma-gene-core	NA	6553600	C:\Program Files\Affymetrix\Library\MoEx-1_0-st-v1.r2.qcc	7.56501	7.24557	8.13151	7.90859	8.43639	10.501	9.45699	12.2616	11.8084	7.72268	7.70162	7.67702	8.6921	8.69805	10.6052	10.7913	12.7056	12.2916	1.21331	8.64595	8.95675	8.74675	6.24355	4.07272	6.25304	6.39464	7.06716	6.66462	7.21556	8.30704	7.90346	154.751	107.434	0.929751	23238	752770	5.04791	2.73247	0.325939	0.211391	0.528987	0.633789	18
GSE9566	Mouse	1	GSM241934.rma-gene-core	NA	6553600	C:\Program Files\Affymetrix\Library\MoEx-1_0-st-v1.r2.qcc	8.39869	8.07941	8.95861	8.65734	9.37266	11.1444	10.2342	12.5169	12.0794	8.47653	8.79476	8.70725	9.65885	9.59156	11.3239	11.4674	12.8266	12.5787	1.39231	9.17265	9.10224	8.94516	7.05296	4.02512	6.57501	6.9228	7.15909	6.69136	7.30897	8.63507	8.02515	120.629	105.17	0.938979	23238	752770	4.98999	2.72436	0.352654	0.234892	0.47618	0.625528	18
GSE9566	Mouse	1	GSM241935.rma-gene-core	NA	6553600	C:\Program Files\Affymetrix\Library\MoEx-1_0-st-v1.r2.qcc	8.32327	8.22608	8.83105	8.52025	9.21892	11.0264	9.99882	12.3408	11.9413	8.57302	8.69302	8.58981	9.4478	9.41355	11.1756	11.2652	12.7647	12.3464	1.37681	9.24833	9.38515	9.32096	7.22637	3.86757	6.91338	6.87381	7.60285	6.99414	7.49933	8.6178	8.09313	101.091	101.57	0.937412	23238	752770	4.88758	2.69232	0.373251	0.269271	0.527941	0.743003	18
GSE9566	Mouse	1	GSM241936.rma-gene-core	NA	6553600	C:\Program Files\Affymetrix\Library\MoEx-1_0-st-v1.r2.qcc	8.01479	7.85984	8.59899	8.32743	8.90231	10.9215	9.92065	12.3442	12.0035	8.09471	8.42023	8.27908	9.28186	9.26928	11.1457	11.1381	12.7781	12.4606	1.36413	9.12458	9.36139	9.17679	6.82939	4.19755	6.91035	6.73946	7.22063	6.83913	7.24489	8.40688	8.02763	132.511	113.816	0.93273	23238	752770	4.92625	2.71213	0.301309	0.202428	0.363425	0.456612	18
GSE9566	Mouse	1	GSM241937.rma-gene-core	NA	6553600	C:\Program Files\Affymetrix\Library\MoEx-1_0-st-v1.r2.qcc	8.57825	8.32593	9.11461	8.67752	9.51256	11.4478	10.3714	12.5535	12.2324	8.71668	8.94517	8.91231	9.85396	9.81004	11.555	11.61	12.8979	12.6327	1.42694	8.75946	8.94345	8.79783	6.40686	3.38491	6.20104	6.25565	6.83819	6.34586	6.97747	8.10167	7.68208	108.325	108.594	0.936841	23238	752770	4.94015	2.70472	0.352765	0.241405	0.551147	0.759195	18
GSE11344	Mouse	1	GSM286594.rma-gene-core	NA	6553600	C:\Program Files\Affymetrix\Library\MoEx-1_0-st-v1.r2.qcc	8.06419	7.84945	8.24768	6.99797	7.8506	10.9794	10.0412	12.7374	12.4317	8.24522	8.71741	8.11573	8.00073	7.9699	11.6195	11.0529	13.1184	12.8612	1.99746	5.44025	5.94407	4.03648	2.19906	2.30875	2.70814	3.82457	3.04541	3.1745	3.66567	3.54536	4.16104	172.265	154.199	0.85472	23238	752770	5.28653	2.40367	0.273139	0.172395	0.190968	0.221897	18
GSE11344	Mouse	1	GSM286595.rma-gene-core	NA	6553600	C:\Program Files\Affymetrix\Library\MoEx-1_0-st-v1.r2.qcc	7.97382	7.81026	8.31405	6.8871	7.96752	11.0775	9.95781	12.7322	12.2803	8.06383	8.74749	8.26154	8.04825	8.17381	11.3269	11.0136	13.0585	12.7859	2.08856	5.2166	5.32785	4.21338	2.40618	1.85938	2.05467	2.60293	2.69857	2.97294	2.96951	3.59285	3.27861	164.112	153.374	0.859454	23238	752770	5.2876	2.43256	0.28828	0.178413	0.195148	0.223374	18
GSE11344	Mouse	1	GSM286596.rma-gene-core	NA	6553600	C:\Program Files\Affymetrix\Library\MoEx-1_0-st-v1.r2.qcc	7.96783	7.80912	8.35573	6.98133	8.0323	11.0793	10.0734	12.7005	12.4147	8.24873	8.70573	8.25434	7.91471	7.97179	11.4095	11.0426	13.1034	12.8427	2.11791	5.85092	6.06321	5.13071	2.76415	2.02987	2.58442	5.09861	3.39181	3.24993	3.83074	3.84039	4.45189	158.791	174.574	0.86724	23238	752770	5.29734	2.41125	0.284792	0.183617	0.197094	0.229522	18
GSE11344	Mouse	1	GSM286597.rma-gene-core	NA	6553600	C:\Program Files\Affymetrix\Library\MoEx-1_0-st-v1.r2.qcc	7.93173	7.7631	8.02471	6.58143	7.70306	10.9844	9.87786	12.7177	12.39	8.02567	8.68429	8.31075	7.90781	7.84935	11.4823	11.0376	13.1612	12.8385	2.06513	5.00755	5.86169	4.55147	2.83081	1.92656	2.21779	2.76338	3.30783	3.31073	3.04796	3.70088	3.90538	144.902	142.564	0.850625	23238	752770	5.17531	2.32751	0.32873	0.185705	0.245057	0.264019	18
GSE11344	Mouse	1	GSM286598.rma-gene-core	NA	6553600	C:\Program Files\Affymetrix\Library\MoEx-1_0-st-v1.r2.qcc	7.85107	7.52259	8.04767	6.71285	7.54672	10.9946	9.99241	12.7925	12.5347	8.00149	8.38396	7.96103	7.75944	7.62621	11.5975	11.049	13.3272	13.0804	1.96246	4.91992	5.92549	4.71539	3.07128	1.75781	2.67226	3.2386	3.1983	3.12716	3.21817	3.74256	3.99096	186.915	178.641	0.849211	23238	752770	5.27842	2.37055	0.257766	0.152794	0.213294	0.237285	18
GSE11344	Mouse	1	GSM286599.rma-gene-core	NA	6553600	C:\Program Files\Affymetrix\Library\MoEx-1_0-st-v1.r2.qcc	8.09254	7.73224	8.25066	6.81928	7.99969	11.3323	10.164	12.991	12.5714	8.20096	8.66496	8.34005	8.06624	8.11467	11.5983	11.1724	13.3107	13.0034	2.03206	5.09279	5.71479	4.54282	2.81799	1.83483	2.55929	3.52115	2.86878	3.12956	3.47012	3.74625	3.92915	184.752	203.848	0.871246	23238	752770	5.23356	2.40062	0.275757	0.176924	0.194215	0.232971	18
GSE10599	Mouse	1	GSM267176.rma-gene-core	NA	6553600	C:\Program Files\Affymetrix\Library\MoEx-1_0-st-v1.r2.qcc	9.35882	9.26752	9.87715	10.3418	10.7711	12.3141	11.1833	13.4639	13.1983	9.28386	9.93177	9.69938	11.4125	10.9938	12.3949	12.0128	13.859	13.5799	2.45442	12.2566	11.9658	11.7625	10.4957	8.11908	10.6075	10.7761	11.1609	10.9438	10.5116	11.2105	11.0087	200.933	235.422	0.909744	23238	752770	6.26482	2.51994	0.410994	0.262461	0.430794	0.617916	18
GSE10599	Mouse	1	GSM267177.rma-gene-core	NA	6553600	C:\Program Files\Affymetrix\Library\MoEx-1_0-st-v1.r2.qcc	9.57688	9.57671	10.0733	10.3606	10.9897	12.2442	11.2635	13.5333	13.1857	9.59777	10.1436	9.966	11.4952	11.2035	12.3571	12.1066	13.8548	13.5492	2.65873	12.1353	11.9602	11.7183	10.4987	8.25507	10.4798	10.7024	11.0239	10.6775	10.5471	11.2278	10.9238	179.944	222.546	0.920035	23238	752770	6.24768	2.54963	0.467438	0.292563	0.450815	0.640141	18
GSE10599	Mouse	1	GSM267178.rma-gene-core	NA	6553600	C:\Program Files\Affymetrix\Library\MoEx-1_0-st-v1.r2.qcc	9.42114	9.34389	9.9166	10.1963	10.7875	12.276	11.265	13.5267	13.1698	9.3884	10.0145	9.87534	11.3467	11.0118	12.4346	12.0256	13.8373	13.5723	2.54778	12.4185	12.3463	12.0262	10.8192	8.24421	10.8432	11.1058	11.3728	11.2317	10.9779	11.5058	11.1438	262.549	322.776	0.916637	23238	752770	6.20919	2.52646	0.357651	0.233605	0.405681	0.618104	18
GSE10599	Mouse	1	GSM267179.rma-gene-core	NA	6553600	C:\Program Files\Affymetrix\Library\MoEx-1_0-st-v1.r2.qcc	9.68227	9.59188	10.0888	10.5214	10.9788	12.3258	11.3983	13.5845	13.2709	9.55677	10.1676	10.0502	11.6465	11.2704	12.5196	12.2771	13.9467	13.6685	2.70137	11.9846	12.0286	11.7617	10.2938	7.91906	10.3804	10.5871	11.0004	10.6863	10.4568	11.0777	10.871	202.858	279.25	0.912736	23238	752770	6.21407	2.50232	0.422114	0.255444	0.416802	0.619487	18
GSE10599	Mouse	1	GSM267180.rma-gene-core	NA	6553600	C:\Program Files\Affymetrix\Library\MoEx-1_0-st-v1.r2.qcc	9.56394	9.4546	10.1125	10.4462	10.9994	12.3799	11.4618	13.605	13.3395	9.54374	10.0492	9.99253	11.4874	11.1644	12.5018	12.1309	13.9602	13.6906	2.63496	12.3387	12.3874	12.0653	10.7893	8.6405	10.9706	11.0152	11.4707	11.1787	10.8408	11.5472	11.1757	225.907	294.289	0.926588	23238	752770	6.21158	2.54489	0.385952	0.255626	0.416856	0.635365	18
GSE10599	Mouse	1	GSM267181.rma-gene-core	NA	6553600	C:\Program Files\Affymetrix\Library\MoEx-1_0-st-v1.r2.qcc	10.1821	10.2966	10.7207	10.8966	11.547	12.6159	11.8037	13.7219	13.4165	10.1813	10.7456	10.5583	12.13	11.7924	12.832	12.5367	13.9929	13.7726	2.71314	12.5373	12.7107	12.2422	11.2284	9.11059	11.3189	11.53	11.8377	11.6658	11.2099	12.0547	11.7953	142.951	224.629	0.910086	23238	752770	6.14295	2.47826	0.55681	0.326483	0.537586	0.65536	18
GSE10599	Mouse	1	GSM267182.rma-gene-core	NA	6553600	C:\Program Files\Affymetrix\Library\MoEx-1_0-st-v1.r2.qcc	9.3645	9.31945	9.77899	10.2961	10.733	12.5439	11.3839	13.9303	13.6305	9.32269	9.99637	9.7636	11.4745	11.0237	12.9311	12.3532	14.2176	13.9675	2.49132	10.8018	10.75	10.2552	8.36121	6.31664	8.22813	9.12612	9.29462	9.17234	8.63889	9.32771	8.94262	261.926	344.696	0.930015	23238	752770	6.17848	2.56154	0.37404	0.243746	0.565405	0.820523	18
GSE10599	Mouse	1	GSM267183.rma-gene-core	NA	6553600	C:\Program Files\Affymetrix\Library\MoEx-1_0-st-v1.r2.qcc	9.08812	9.06719	9.60174	10.0163	10.5229	12.3001	11.1748	13.8083	13.5094	9.08034	9.62781	9.52642	11.123	10.7842	12.6104	12.0792	14.1001	13.8171	2.57984	10.7471	10.7335	10.4084	8.21685	6.19367	8.75566	8.88489	9.50714	9.04443	8.49845	9.16549	8.99745	318.909	353.078	0.938858	23238	752770	6.24816	2.62617	0.340781	0.230601	0.556844	0.858959	18
GSE10599	Mouse	1	GSM267184.rma-gene-core	NA	6553600	C:\Program Files\Affymetrix\Library\MoEx-1_0-st-v1.r2.qcc	9.04634	8.95894	9.65268	9.90526	10.3032	12.1915	11.162	13.7343	13.4647	9.00023	9.60152	9.45838	10.9716	10.5584	12.4948	12.0287	14.0331	13.7697	2.65815	10.9378	10.7503	10.3557	8.46012	6.06763	8.731	9.1256	9.62666	9.1931	8.40675	9.32377	9.05037	256.208	295.639	0.93267	23238	752770	6.23631	2.60437	0.376754	0.255324	0.574584	0.859864	18
GSE10599	Mouse	1	GSM267185.rma-gene-core	NA	6553600	C:\Program Files\Affymetrix\Library\MoEx-1_0-st-v1.r2.qcc	8.90261	9.00875	9.28307	9.74837	10.2701	12.0457	11.0046	13.6797	13.3538	8.79391	9.55903	9.38042	11.0963	10.5999	12.4354	11.9642	14.0318	13.7752	2.45513	10.5942	10.673	10.178	8.25361	5.40022	8.58707	8.80284	9.56115	9.09105	8.29522	9.1503	9.15527	271.788	285.052	0.932076	23238	752770	6.23742	2.6134	0.367914	0.244916	0.562401	0.859058	18
GSE10599	Mouse	1	GSM267186.rma-gene-core	NA	6553600	C:\Program Files\Affymetrix\Library\MoEx-1_0-st-v1.r2.qcc	9.64163	9.57975	10.0832	10.5711	10.9484	12.6275	11.6208	13.9835	13.7374	9.60897	10.2417	9.90222	11.5941	11.1836	12.9521	12.4895	14.2493	14.0126	2.55225	10.0061	9.68329	9.21037	7.68604	5.35233	7.46617	8.16932	8.3864	8.06412	7.92168	8.38634	8.17104	234.426	286.822	0.926605	23238	752770	6.22048	2.56688	0.410471	0.263604	0.571574	0.844903	18
GSE10599	Mouse	1	GSM267187.rma-gene-core	NA	6553600	C:\Program Files\Affymetrix\Library\MoEx-1_0-st-v1.r2.qcc	8.89703	8.8381	9.49324	9.93384	10.3756	12.0886	11.1161	13.745	13.4321	8.71568	9.35023	9.36383	10.9342	10.5072	12.4305	11.9671	13.9595	13.7513	2.40109	10.5832	10.5362	10.1298	8.17049	5.9193	8.25946	8.84454	9.41761	9.19342	8.37986	9.11671	8.86013	369.711	368.599	0.935266	23238	752770	6.26852	2.64096	0.337176	0.229622	0.558912	0.866304	18
GSE10599	Mouse	1	GSM267188.rma-gene-core	NA	6553600	C:\Program Files\Affymetrix\Library\MoEx-1_0-st-v1.r2.qcc	9.16802	9.11736	9.66746	10.18	10.6121	12.2979	11.3104	13.8413	13.51	9.22062	9.84019	9.7004	11.3009	10.9184	12.6859	12.2194	14.1315	13.8286	2.32913	11.1309	10.9734	10.587	8.57732	6.19087	8.86182	9.11735	9.73198	9.64322	8.69911	9.48499	9.32683	312.004	309.62	0.901456	23238	752770	6.3314	2.51362	0.326558	0.220341	0.480934	0.729116	18
GSE10599	Mouse	1	GSM267189.rma-gene-core	NA	6553600	C:\Program Files\Affymetrix\Library\MoEx-1_0-st-v1.r2.qcc	8.63119	8.66196	9.3661	9.72468	10.207	12.0464	10.8201	13.702	13.314	8.66565	9.34282	9.103	10.9716	10.434	12.3578	11.8699	14.0157	13.7076	2.23836	10.7571	10.895	10.5621	8.1577	5.65985	8.50763	9.10053	9.60965	9.46945	8.41434	9.17595	9.19078	356.834	310.972	0.908644	23238	752770	6.35385	2.56096	0.312924	0.214065	0.498036	0.742849	18
GSE10599	Mouse	1	GSM267190.rma-gene-core	NA	6553600	C:\Program Files\Affymetrix\Library\MoEx-1_0-st-v1.r2.qcc	9.13676	8.86416	9.65947	9.85382	10.3137	12.213	11.245	13.7184	13.4568	9.07579	9.56126	9.57394	11.0506	10.6029	12.5802	12.0551	14.1476	13.8123	2.4315	10.834	10.797	10.412	8.2823	6.1489	8.59828	9.08968	9.57262	9.5289	8.56361	9.1451	8.87798	301.067	312.359	0.909891	23238	752770	6.30738	2.52862	0.340525	0.223613	0.452085	0.722702	18
GSE10599	Mouse	1	GSM267191.rma-gene-core	NA	6553600	C:\Program Files\Affymetrix\Library\MoEx-1_0-st-v1.r2.qcc	9.09244	9.07698	9.57515	10.0595	10.4259	12.0441	10.977	13.5793	13.1944	8.93265	9.57223	9.4074	11.2291	10.8072	12.3429	11.9557	13.9236	13.6979	2.47991	10.5636	10.4653	10.0243	8.19533	5.70459	8.50725	8.66061	9.33809	9.00225	8.36419	8.71908	8.95974	263.925	283.211	0.90815	23238	752770	6.25723	2.55454	0.357054	0.223364	0.433095	0.711006	18
GSE10599	Mouse	1	GSM267192.rma-gene-core	NA	6553600	C:\Program Files\Affymetrix\Library\MoEx-1_0-st-v1.r2.qcc	9.08321	9.03885	9.66717	10.013	10.4231	12.2287	11.1995	13.7692	13.4918	8.98907	9.64959	9.54142	11.0554	10.6353	12.6195	12.2502	14.1401	13.924	2.37932	11.0153	10.822	10.4402	8.86221	6.17546	9.07261	9.31874	9.55631	9.60612	8.48658	9.06444	9.0442	335.625	305.847	0.919093	23238	752770	6.33452	2.57038	0.331154	0.214809	0.454068	0.72669	18
GSE10599	Mouse	1	GSM267193.rma-gene-core	NA	6553600	C:\Program Files\Affymetrix\Library\MoEx-1_0-st-v1.r2.qcc	9.17557	9.05787	9.65829	10.0707	10.5562	12.2872	11.1545	13.7241	13.3453	9.06309	9.65225	9.62412	11.2209	10.7768	12.5641	12.0259	14.0275	13.745	2.53006	10.779	10.7714	10.3299	8.50972	5.73772	8.63377	9.07268	9.64097	9.29301	8.2857	9.08927	9.16813	275.551	299.244	0.917659	23238	752770	6.26678	2.56058	0.332073	0.221031	0.410317	0.70402	18
GSE11150	Mouse	1	GSM281260.rma-gene-core	NA	6553600	C:\Program Files\Affymetrix\Library\MoEx-1_0-st-v1.r2.qcc	9.15411	8.77203	9.52628	9.08754	9.91096	12.223	11.3216	13.3096	12.995	8.92635	9.45523	9.47843	10.1915	10.1073	12.5738	12.3388	13.4598	13.2227	2.29549	9.79913	9.49397	9.68045	7.94379	4.55846	7.78235	7.9118	8.75628	9.13132	7.74642	7.7365	8.53446	236.818	199.023	0.883964	23238	752770	6.26675	2.35536	0.311528	0.174078	0.2491	0.274204	18
GSE11150	Mouse	1	GSM281261.rma-gene-core	NA	6553600	C:\Program Files\Affymetrix\Library\MoEx-1_0-st-v1.r2.qcc	9.09882	8.88057	9.48183	9.10601	10.0246	12.2581	11.2874	13.3009	12.9501	8.87109	9.56839	9.36924	10.3652	10.0828	12.4657	12.3529	13.5008	13.2128	2.37711	9.86776	9.36699	9.42781	7.86329	4.1466	7.72889	7.76231	8.29811	8.50962	7.60057	7.8641	8.60595	215.703	201.374	0.884	23238	752770	6.19888	2.3435	0.320751	0.179144	0.233719	0.253406	18
GSE11150	Mouse	1	GSM281262.rma-gene-core	NA	6553600	C:\Program Files\Affymetrix\Library\MoEx-1_0-st-v1.r2.qcc	9.06617	8.83341	9.69602	9.12355	9.89192	12.2589	11.3359	13.4215	12.9898	9.10259	9.49719	9.47164	10.2496	9.99616	12.6312	12.4727	13.477	13.325	2.27831	9.38785	9.68078	9.49561	7.03525	4.06094	7.19389	7.40745	8.37354	8.39996	7.4748	8.35231	7.97824	219.94	179.737	0.918667	23238	752770	6.28054	2.39944	0.302459	0.184718	0.223933	0.242625	18
GSE11150	Mouse	1	GSM281263.rma-gene-core	NA	6553600	C:\Program Files\Affymetrix\Library\MoEx-1_0-st-v1.r2.qcc	8.99889	8.78671	9.41814	9.02065	9.83659	12.0165	11.1713	13.2488	12.86	9.06412	9.37166	9.28495	10.1601	9.92982	12.443	12.2487	13.4668	13.1704	2.33147	9.43876	9.27247	9.26523	7.61175	3.59197	7.94511	7.26072	8.16417	8.47943	7.56064	7.85195	7.9656	213.456	178.35	0.886778	23238	752770	6.31801	2.37706	0.319359	0.195805	0.243727	0.27009	18
GSE11150	Mouse	1	GSM281264.rma-gene-core	NA	6553600	C:\Program Files\Affymetrix\Library\MoEx-1_0-st-v1.r2.qcc	8.78588	8.57652	9.36599	8.82365	9.64121	11.9955	11.0187	13.2292	12.8091	8.87804	9.22579	9.13082	10.016	9.79302	12.3649	12.2071	13.4293	13.1902	2.29672	9.57788	9.09527	9.18101	7.44723	3.61576	7.51898	7.64826	7.71706	7.96228	7.12479	7.03618	7.64826	234.573	185.733	0.886112	23238	752770	6.24297	2.34926	0.283664	0.17012	0.226825	0.246672	18
GSE11150	Mouse	1	GSM281265.rma-gene-core	NA	6553600	C:\Program Files\Affymetrix\Library\MoEx-1_0-st-v1.r2.qcc	8.65399	8.50919	9.31666	8.79934	9.64714	12.1098	11.152	13.3077	12.9035	8.6839	9.16838	9.20164	9.87839	9.82741	12.3635	12.2124	13.5108	13.1767	2.19627	10.0032	9.17767	9.64241	7.85432	4.10747	7.78614	8.06542	8.09213	8.38283	7.60527	7.21539	7.66547	231.333	158.312	0.877311	23238	752770	6.15602	2.34116	0.312788	0.171595	0.301419	0.306793	18
GSE11150	Mouse	1	GSM281266.rma-gene-core	NA	6553600	C:\Program Files\Affymetrix\Library\MoEx-1_0-st-v1.r2.qcc	8.86539	8.69416	9.45174	8.89155	9.77945	12.1153	11.181	13.2271	12.8578	8.89863	9.42717	9.36561	10.1475	9.89846	12.51	12.3514	13.5121	13.1924	2.27532	9.09756	9.84384	9.14542	6.67753	3.972	7.01407	7.44313	8.3315	8.22465	7.42532	7.90582	8.07941	217.592	185.464	0.917365	23238	752770	6.1599	2.36231	0.312687	0.175614	0.247035	0.249789	18
GSE11150	Mouse	1	GSM281267.rma-gene-core	NA	6553600	C:\Program Files\Affymetrix\Library\MoEx-1_0-st-v1.r2.qcc	9.15241	8.81965	9.6086	9.07733	9.7944	12.2331	11.2664	13.2647	12.9652	8.9715	9.49795	9.4084	10.3201	10.068	12.523	12.3593	13.5186	13.2451	2.38324	9.39295	9.76117	9.27633	6.92673	3.85709	7.22486	7.29633	8.33674	8.19213	7.57342	8.12788	8.18681	201.555	179.411	0.920362	23238	752770	6.22415	2.38346	0.307952	0.191786	0.207897	0.237176	18
GSE11150	Mouse	1	GSM281268.rma-gene-core	NA	6553600	C:\Program Files\Affymetrix\Library\MoEx-1_0-st-v1.r2.qcc	8.505	8.17035	8.88544	8.66019	9.45869	11.664	10.6796	12.9161	12.5213	8.39978	8.91916	8.78684	9.96532	9.68878	12.001	11.8944	13.1415	12.8621	2.19938	8.99637	9.07023	8.94892	6.31394	3.56954	6.31049	6.64809	7.0599	7.34822	7.2295	7.91542	7.70437	285.12	251.54	0.908095	23238	752770	6.20518	2.3792	0.250398	0.147452	0.187456	0.205643	18
GSE11150	Mouse	1	GSM281269.rma-gene-core	NA	6553600	C:\Program Files\Affymetrix\Library\MoEx-1_0-st-v1.r2.qcc	8.47106	7.96856	8.88407	8.62289	9.49244	11.7719	10.8201	13.0025	12.6781	8.41591	8.77856	8.87049	9.78641	9.62986	12.2831	11.961	13.2109	13.0139	2.30643	8.66456	9.02583	8.79734	5.88114	3.39919	5.76241	6.17351	7.17438	7.07667	6.92072	7.74692	7.64216	355.585	343.897	0.91395	23238	752770	6.24538	2.3886	0.246787	0.137841	0.1564	0.183518	18
GSE11150	Mouse	1	GSM281270.rma-gene-core	NA	6553600	C:\Program Files\Affymetrix\Library\MoEx-1_0-st-v1.r2.qcc	8.67564	8.22577	9.08388	8.81088	9.63734	11.846	10.8564	13.0171	12.666	8.65742	9.03857	9.00642	9.99712	9.84491	12.1924	11.9771	13.2308	12.9652	2.30646	9.05356	9.34207	9.16904	6.38422	3.78336	6.45849	6.49381	7.63549	7.29633	7.11165	8.08108	7.90493	269.34	248.482	0.916018	23238	752770	6.21697	2.39188	0.248777	0.153673	0.170883	0.199332	18
GSE11150	Mouse	1	GSM281271.rma-gene-core	NA	6553600	C:\Program Files\Affymetrix\Library\MoEx-1_0-st-v1.r2.qcc	8.84827	8.47815	9.3214	8.99848	9.83757	11.8847	10.9242	13.1001	12.7156	8.74428	9.20185	9.25913	10.1208	9.90085	12.2944	12.085	13.2987	13.0356	2.2952	9.05324	9.26368	9.13211	6.61114	3.89508	6.64221	7.18672	7.88587	7.64228	7.42054	8.24149	7.95413	195.591	169.647	0.913312	23238	752770	6.2643	2.40097	0.317026	0.197851	0.18991	0.242632	18
GSE11150	Mouse	1	GSM281272.rma-gene-core	NA	6553600	C:\Program Files\Affymetrix\Library\MoEx-1_0-st-v1.r2.qcc	9.05541	8.73419	9.47256	9.19303	9.95092	12.0678	11.3635	13.2869	12.9422	8.76702	9.53603	9.43302	10.3122	10.2759	12.4857	12.1281	13.3866	13.2021	2.33447	9.37124	9.36374	9.34124	7.09089	4.11497	7.08993	6.92446	8.00925	7.98404	7.52359	8.50197	8.12383	197.463	152.727	0.920508	23238	752770	6.32991	2.42306	0.34148	0.215204	0.23184	0.248532	18
GSE11150	Mouse	1	GSM281273.rma-gene-core	NA	6553600	C:\Program Files\Affymetrix\Library\MoEx-1_0-st-v1.r2.qcc	8.75592	8.52229	9.29228	8.94317	9.77563	11.8413	11.0305	13.1486	12.7218	8.73567	9.10689	9.07353	10.0654	9.85419	12.3078	12.0957	13.3718	13.1243	2.33934	9.32808	9.40999	9.41385	6.97832	3.99791	6.85163	7.23289	7.87409	8.15584	7.69355	8.43438	8.00423	220.001	175.978	0.917799	23238	752770	6.29512	2.42979	0.278021	0.180812	0.179291	0.20908	18
GSE11150	Mouse	1	GSM281274.rma-gene-core	NA	6553600	C:\Program Files\Affymetrix\Library\MoEx-1_0-st-v1.r2.qcc	8.70693	8.5404	9.19085	8.89855	9.77363	11.7521	10.8921	13.0904	12.6985	8.75108	9.07488	9.03298	10.1163	9.92767	12.2438	12.0756	13.2983	13.1262	2.19353	9.02493	9.2783	9.19573	6.72798	3.79193	6.72492	6.95694	7.69981	8.01939	7.33466	8.32513	7.83708	205.333	167.861	0.912267	23238	752770	6.2696	2.41622	0.295033	0.191391	0.195519	0.227048	18
GSE11150	Mouse	1	GSM281275.rma-gene-core	NA	6553600	C:\Program Files\Affymetrix\Library\MoEx-1_0-st-v1.r2.qcc	8.80946	8.55525	9.27361	9.09096	9.81197	11.8812	11.0181	13.2221	12.8204	8.85982	9.39059	9.22726	10.3055	10.1676	12.3402	12.1337	13.409	13.1517	2.30271	9.27005	9.34472	9.25433	6.92427	3.70705	6.79658	6.7994	7.66691	7.7646	7.68125	8.01778	8.01474	199.785	149.257	0.913727	23238	752770	6.27243	2.41301	0.303822	0.190284	0.19592	0.234146	18
GSE10666	Mouse	1	GSM269791.rma-gene-core	NA	6553600	C:\Program Files\Affymetrix\Library\MoEx-1_0-st-v1.r2.qcc	9.11008	8.73277	9.512	9.7949	10.365	11.9048	10.9793	13.1092	12.633	9.53819	9.61694	9.08864	10.4199	10.8121	11.8386	11.9547	13.403	12.9155	2.71732	10.7229	11.1417	10.7292	8.27163	6.36611	8.52869	8.57369	9.67343	8.80621	8.4076	9.72019	9.34355	226.544	179.479	0.896877	23238	752770	6.60672	2.45394	0.290437	0.215661	0.259472	0.382422	18
GSE10666	Mouse	1	GSM269792.rma-gene-core	NA	6553600	C:\Program Files\Affymetrix\Library\MoEx-1_0-st-v1.r2.qcc	8.90099	8.63305	9.33378	9.57543	10.2487	11.8664	10.7998	12.9984	12.4941	9.39636	9.58914	8.85554	10.3966	10.5811	11.8364	11.9547	13.3487	12.9027	2.71732	10.998	11.4022	11.0656	8.40641	6.49555	9.03888	9.01216	9.96569	9.11946	8.92968	9.96279	9.69778	226.387	171.697	0.887944	23238	752770	6.55978	2.42637	0.298559	0.201532	0.274972	0.371535	18
GSE10666	Mouse	1	GSM269793.rma-gene-core	NA	6553600	C:\Program Files\Affymetrix\Library\MoEx-1_0-st-v1.r2.qcc	8.81438	8.49446	9.05483	9.33714	10.0282	11.6039	10.7749	12.947	12.5537	9.37275	9.26009	8.57516	10.0195	10.2676	11.6961	11.7476	13.3151	12.7156	2.71732	10.7068	11.0199	10.7134	8.22136	6.36611	8.6031	8.84616	9.41215	8.92628	8.4198	9.59197	9.23482	331.347	208.987	0.878441	23238	752770	6.65029	2.4564	0.255822	0.182079	0.294974	0.386444	18
GSE10666	Mouse	1	GSM269794.rma-gene-core	NA	6553600	C:\Program Files\Affymetrix\Library\MoEx-1_0-st-v1.r2.qcc	8.66254	8.48335	8.93819	9.19494	9.95585	11.5161	10.4768	12.7699	12.283	9.12709	9.22211	8.63489	10.1621	10.442	11.5055	11.6511	13.2434	12.6773	2.67665	10.8835	11.1987	10.9002	8.26511	6.6562	8.60865	8.69123	9.65255	9.11565	8.65953	9.72049	9.3041	280.167	168.528	0.876714	23238	752770	6.5914	2.4449	0.280725	0.182692	0.256263	0.347277	18
GSE10666	Mouse	1	GSM269795.rma-gene-core	NA	6553600	C:\Program Files\Affymetrix\Library\MoEx-1_0-st-v1.r2.qcc	9.31892	8.77028	9.6082	9.49933	10.1989	12.032	11.0881	13.4599	12.8612	9.58746	9.71855	9.3595	10.0776	10.6222	11.8913	12.0302	13.4009	13.2911	2.8531	10.7447	11.0199	10.5806	8.19872	6.235	8.37888	8.48876	9.32461	8.54251	8.4198	9.4117	9.05668	250.689	269.687	0.910262	23238	752770	6.53749	2.47802	0.324038	0.225269	0.321262	0.413446	18
GSE10666	Mouse	1	GSM269796.rma-gene-core	NA	6553600	C:\Program Files\Affymetrix\Library\MoEx-1_0-st-v1.r2.qcc	9.00712	8.61916	9.3033	9.29068	9.97795	11.8196	10.7622	13.1981	12.665	9.41939	9.48142	8.99865	9.97424	10.291	11.7698	11.9558	13.3906	13.1609	2.75444	10.3873	10.7107	10.2512	7.69368	4.87558	7.57479	8.19894	8.99254	8.3513	8.25833	9.3281	8.58528	293.572	288.987	0.896649	23238	752770	6.48564	2.43251	0.297368	0.192035	0.284408	0.384921	18
GSE10666	Mouse	1	GSM269797.rma-gene-core	NA	6553600	C:\Program Files\Affymetrix\Library\MoEx-1_0-st-v1.r2.qcc	9.10287	8.48736	9.27374	9.50049	10.1311	11.7901	10.7974	13.0245	12.5537	9.63384	9.48501	9.02381	10.253	10.6546	11.8286	12.016	13.3508	12.9775	2.71732	10.5264	10.6992	10.3865	8.03821	6.32064	8.52116	8.29314	9.24792	8.67451	8.26217	9.26339	8.67508	311.476	251.924	0.90741	23238	752770	6.62183	2.48485	0.273846	0.193963	0.289512	0.408862	18
[truncated: 31 more columns]
